# Supplementary material for: Diversity and distribution of bacterial DNA polymerases
Source: Nucleic Acids Res. 2026 Feb 23;54(4):gkag133. doi: 10.1093/nar/gkag133 (PMC12926913; doi:10.1093/nar/gkag133)
Supplement: gkag133_Supplemental_Files [file gkag133_supplemental_files.zip]

Archive with 6 entries (6 files):
- Bacterial_DNA_polymerases_supplement.pdf
- Supplementary_data_file_1.xlsx
- Supplementary_data_file_2.xlsx
- Supplementary_data_file_3.zip
- Supplementary_data_file_4.xlsx
- Supplementary_data_file_5.xlsx
