# Supplementary material for: Diversity and distribution of bacterial DNA polymerases
Source: Nucleic Acids Res. 2026 Feb 23;54(4):gkag133. doi: 10.1093/nar/gkag133 (PMC12926913; doi:10.1093/nar/gkag133)
Supplement: gkag133_Supplemental_Files [file gkag133_supplemental_files.zip › Supplementary_data_file_1.xlsx]

## Sheet: Genome_data
Genome ID	reference/representative genome	Full organism name	Taxonomy ID	Superkingdom	Phylum	Class	Order	Family	Genus	Species	Genome Size, bp	Genome GC%
GCA_000287275.1_ASM28727v1	representative	Candidatus Carsonella ruddii HC isolate Thao2000	1202538	Bacteria	Proteobacteria	Gammaproteobacteria	Oceanospirillales	Halomonadaceae	Candidatus Carsonella	Candidatus Carsonella ruddii	166163	14.1776
GCA_004296495.1_ASM429649v1	representative	endosymbiont of Rhynchophorus ferrugineus	1972133	Bacteria	Proteobacteria	Gammaproteobacteria			Candidatus Nardonella	Candidatus Nardonella dryophthoridicola	200316	15.3158
GCA_004296535.1_ASM429653v1	representative	endosymbiont of Euscepes postfasciatus	650377	Bacteria	Proteobacteria	Gammaproteobacteria					219841	16.1599
GCA_004296515.1_ASM429651v1	representative	endosymbiont of Pachyrhynchus infernalis	1971488	Bacteria	Proteobacteria	Gammaproteobacteria			Candidatus Nardonella		226299	17.4
GCA_004296475.1_ASM429647v1	representative	endosymbiont of Sipalinus gigas	1972134	Bacteria	Proteobacteria	Gammaproteobacteria			Candidatus Nardonella		232663	17.7368
GCA_902860225.1_Azoamicus_ciliaticola_assembly	representative	Candidatus Azoamicus ciliaticola	2652803	Bacteria	Proteobacteria	Gammaproteobacteria			Candidatus Azoamicus		292520	24.3932
GCA_900090215.1_TRABTM	representative	secondary endosymbiont of Trabutina mannipara	1835721	Bacteria	Proteobacteria	Gammaproteobacteria	Enterobacterales	Enterobacteriaceae			298471	32.574
GCA_000709555.1_ASM70955v1	representative	Candidatus Walczuchella monophlebidarum	1415657	Bacteria	Bacteroidetes	Flavobacteriia	Flavobacteriales		Candidatus Walczuchella		309299	32.6593
GCA_900048045.1_MEPMAR	representative	Candidatus Mikella endobia	1778264	Bacteria	Proteobacteria	Gammaproteobacteria	Enterobacterales	Enterobacteriaceae	Candidatus Mikella		352837	30.5589
GCA_000292685.1_ASM29268v1	representative	Candidatus Portiera aleyrodidarum BT-B-HRs	1206109	Bacteria	Proteobacteria	Gammaproteobacteria	Oceanospirillales	Halomonadaceae	Candidatus Portiera	Candidatus Portiera aleyrodidarum	358242	26.1736
GCA_000441555.1_ASM44155v1	representative	Candidatus Profftella armatura	669502	Bacteria	Proteobacteria	Betaproteobacteria			Candidatus Profftella		464857	24.2369
GCA_012571345.1_ASM1257134v1	representative	Enterobacteriaceae endosymbiont of Macroplea mutica	2675791	Bacteria	Proteobacteria	Gammaproteobacteria	Enterobacterales	Enterobacteriaceae			473972	23.3311
GCA_003391335.1_ASM339133v1	representative	Candidatus Purcelliella pentastirinorum	472834	Bacteria	Proteobacteria	Gammaproteobacteria	Enterobacterales	Enterobacteriaceae	Candidatus Purcelliella		479852	21.2017
GCA_012562765.1_ASM1256276v1	representative	Enterobacteriaceae endosymbiont of Plateumaris pusilla	2675795	Bacteria	Proteobacteria	Gammaproteobacteria	Enterobacterales	Enterobacteriaceae			519975	20.3221
GCA_002776555.1_ASM277655v1	representative	Legionella endosymbiont of Polyplax serrata	2005262	Bacteria	Proteobacteria	Gammaproteobacteria	Legionellales	Legionellaceae	Legionella		529746	23.0312
GCA_000364725.1_ASM36472v1	representative	Candidatus Moranella endobia PCVAL	1234603	Bacteria	Proteobacteria	Gammaproteobacteria	Enterobacterales	Enterobacteriaceae	Candidatus Moranella	Candidatus Moranella endobia	538203	43.5156
GCA_000477415.1_ASM47741v1	representative	Mycoplasma parvum str. Indiana	1403316	Bacteria	Tenericutes	Mollicutes	Mycoplasmatales	Mycoplasmataceae	Mycoplasma	Mycoplasma parvum	564395	26.9751
GCA_019923545.1_ASM1992354v1	representative	Candidatus Schneideria nysicola	1081631	Bacteria	Proteobacteria	Gammaproteobacteria	Enterobacterales	Enterobacteriaceae	Candidatus Schneideria		571554	29.2175
GCA_000027325.1_ASM2732v1	representative	Mycoplasma genitalium G37	243273	Bacteria	Tenericutes	Mollicutes	Mycoplasmatales	Mycoplasmataceae	Mycoplasma	Mycoplasma genitalium	580076	31.6891
GCA_000093065.1_ASM9306v1	representative	Candidatus Riesia pediculicola USDA	515618	Bacteria	Proteobacteria	Gammaproteobacteria	Enterobacterales	Enterobacteriaceae	Candidatus Riesia	Candidatus Riesia pediculicola	582127	28.5725
GCA_000026205.1_ASM2620v1	representative	Candidatus Phytoplasma mali	37692	Bacteria	Tenericutes	Mollicutes	Acholeplasmatales	Acholeplasmataceae	Candidatus Phytoplasma		601943	21.3937
GCA_003226695.1_ASM322669v1	representative	Blattabacterium punctulatus	164514	Bacteria	Bacteroidetes	Flavobacteriia	Flavobacteriales	Blattabacteriaceae	Blattabacterium		615935	24.1407
GCA_000007725.1_ASM772v1	representative	Buchnera aphidicola str. Bp (Baizongia pistaciae)	224915	Bacteria	Proteobacteria	Gammaproteobacteria	Enterobacterales	Erwiniaceae	Buchnera	Buchnera aphidicola	618379	25.3416
GCA_009883795.1_ASM988379v1	representative	Coxiella endosymbiont of Amblyomma sculptum	2487929	Bacteria	Proteobacteria	Gammaproteobacteria	Legionellales	Coxiellaceae	Coxiella		622921	38.0844
GCA_000348805.1_ASM34880v1	representative	Blattabacterium cuenoti BPAA	1229512	Bacteria	Bacteroidetes	Flavobacteriia	Flavobacteriales	Blattabacteriaceae	Blattabacterium	Blattabacterium cuenoti	632490	26.4077
GCA_900044015.1_HETPER1	representative	Candidatus Hoaglandella endobia	1778263	Bacteria	Proteobacteria	Gammaproteobacteria	Enterobacterales	Enterobacteriaceae	Candidatus Hoaglandella		636713	42.7166
GCA_900660695.1_57612_E01-3	representative	Mycoplasmopsis meleagridis	29561	Bacteria	Tenericutes	Mollicutes	Mycoplasmatales	Mycoplasmataceae	Mycoplasmopsis		644173	26.107
GCA_000277795.1_ASM27779v1	representative	Mycoplasma wenyonii str. Massachusetts	1197325	Bacteria	Tenericutes	Mollicutes	Mycoplasmatales	Mycoplasmataceae	Mycoplasma	Mycoplasma wenyonii	650228	33.9223
GCA_000815025.1_ASM81502v1	representative	Coxiella endosymbiont of Amblyomma americanum	325775	Bacteria	Proteobacteria	Gammaproteobacteria	Legionellales	Coxiellaceae	Coxiella		656901	34.5929
GCA_002850495.1_ASM285049v1	representative	Coxiella-like endosymbiont of Amblyomma americanum	1987500	Bacteria	Proteobacteria	Gammaproteobacteria	Legionellales	Coxiellaceae			656933	34.5985
GCA_000582535.1_ASM58253v1	representative	Candidatus Hepatoplasma crinochetorum Av	1427984	Bacteria	Tenericutes	Mollicutes	Mycoplasmatales	Mycoplasmataceae	Candidatus Hepatoplasma	Candidatus Hepatoplasma crinochetorum	657101	22.5303
GCA_003269445.1_ASM326944v1	representative	Mycoplasma cloacale	92401	Bacteria	Tenericutes	Mollicutes	Mycoplasmatales	Mycoplasmataceae	Mycoplasma		659552	27.0117
GCA_900343015.1_ARADv1	representative	Arsenophonus endosymbiont of Aleurodicus dispersus	235559	Bacteria	Proteobacteria	Gammaproteobacteria	Enterobacterales	Morganellaceae	Arsenophonus		663125	32.1882
GCA_000828855.1_ASM82885v1	representative	Mycoplasma canadense	29554	Bacteria	Tenericutes	Mollicutes	Mycoplasmatales	Mycoplasmataceae	Mycoplasma		693241	24.3435
GCA_013367895.1_ASM1336789v1	representative	Mycoplasma hominis	2098	Bacteria	Tenericutes	Mollicutes	Mycoplasmatales	Mycoplasmataceae	Mycoplasma		696338	27.031
GCA_000508245.1_ASM50824v1	representative	Mycoplasma ovis str. Michigan	1415773	Bacteria	Tenericutes	Mollicutes	Mycoplasmatales	Mycoplasmataceae	Mycoplasma	Mycoplasma ovis	702511	31.6925
GCA_000803625.1_ASM80362v1	representative	Candidatus Nanosynbacter lyticus	2093824	Bacteria	Candidatus Saccharibacteria	Candidatus Saccharimonia	Candidatus Nanosynbacterales	Candidatus Nanosynbacteraceae	Candidatus Nanosynbacter		705138	44.4533
GCA_000828815.1_ASM82881v1	representative	Candidatus Tachikawaea gelatinosa	1410383	Bacteria	Proteobacteria	Gammaproteobacteria	Enterobacterales	Enterobacteriaceae	Candidatus Tachikawaea		708439	25.0696
GCA_000203215.1_ASM20321v1	representative	Mycoplasma suis KI3806	708248	Bacteria	Tenericutes	Mollicutes	Mycoplasmatales	Mycoplasmataceae	Mycoplasma	Mycoplasma suis	709270	31.0772
GCA_000247565.1_ASM24756v1	representative	Wigglesworthia glossinidia endosymbiont of Glossina morsitans morsitans (Yale colony)	1142511	Bacteria	Proteobacteria	Gammaproteobacteria	Enterobacterales	Erwiniaceae	Wigglesworthia	Wigglesworthia glossinidia	719535	25.2237
GCA_000185985.2_ASM18598v2	representative	Candidatus Blochmannia vafer str. BVAF	859654	Bacteria	Proteobacteria	Gammaproteobacteria	Enterobacterales	Enterobacteriaceae	Candidatus Blochmannia	Candidatus Blochmannia vafer	722585	27.5082
GCA_014857065.1_ASM1485706v1	representative	Blochmannia endosymbiont of Colobopsis nipponica	2681987	Bacteria	Proteobacteria	Gammaproteobacteria	Enterobacterales	Enterobacteriaceae	Candidatus Blochmannia		728116	28.7468
GCA_900660445.2_GCA_900660445	representative	Mycoplasma salivarium	2124	Bacteria	Tenericutes	Mollicutes	Mycoplasmatales	Mycoplasmataceae	Mycoplasma		728347	26.4246
GCA_003855455.1_ASM385545v1	representative	Mycoplasma struthionis	538220	Bacteria	Tenericutes	Mollicutes	Mycoplasmatales	Mycoplasmataceae	Mycoplasma		737591	26.2357
GCA_003383595.3_ASM338359v3	representative	Mycoplasma phocicerebrale	142649	Bacteria	Tenericutes	Mollicutes	Mycoplasmatales	Mycoplasmataceae	Mycoplasma		740800	24.9762
GCA_900660725.1_57792_D01-3	representative	Mycoplasmopsis arginini	2094	Bacteria	Tenericutes	Mollicutes	Mycoplasmatales	Mycoplasmataceae	Mycoplasmopsis		741674	26.4823
GCA_003072465.1_ASM307246v1	representative	Candidatus Kinetoplastibacterium sorsogonicusi	1576550	Bacteria	Proteobacteria	Betaproteobacteria			Candidatus Kinetoplastibacterium		741697	25.218
GCA_000973505.1_ASM97350v1	representative	Blochmannia endosymbiont of Polyrhachis (Hedomyrma) turneri	1505596	Bacteria	Proteobacteria	Gammaproteobacteria	Enterobacterales	Enterobacteriaceae	Candidatus Blochmannia		749321	29.0775
GCA_003285045.1_ASM328504v1	representative	Mycoplasma anseris	92400	Bacteria	Tenericutes	Mollicutes	Mycoplasmatales	Mycoplasmataceae	Mycoplasma		750009	26.3919
GCA_003640545.1_ASM364054v1	representative	Candidatus Phytoplasma ziziphi	135727	Bacteria	Tenericutes	Mollicutes	Acholeplasmatales	Acholeplasmataceae	Candidatus Phytoplasma		750803	23.2193
GCA_000019345.1_ASM1934v1	representative	Ureaplasma parvum serovar 3 str. ATCC 27815	505682	Bacteria	Tenericutes	Mollicutes	Mycoplasmatales	Mycoplasmataceae	Ureaplasma	Ureaplasma parvum	751679	25.4965
GCA_000828515.1_ASM82851v1	representative	Candidatus Ishikawaella capsulata Mpkobe	476281	Bacteria	Proteobacteria	Gammaproteobacteria	Enterobacterales	Enterobacteriaceae	Candidatus Ishikawaella	Candidatus Ishikawaella capsulata	754729	30.1847
GCA_000281235.1_ASM28123v1	representative	Candidatus Mycoplasma haemolamae str. Purdue	1212765	Bacteria	Tenericutes	Mollicutes	Mycoplasmatales	Mycoplasmataceae	Mycoplasma	Candidatus Mycoplasma haemolamae	756845	39.2707
GCA_000524555.1_ASM52455v1	representative	Mycoplasma bovoculi M165/69	743966	Bacteria	Tenericutes	Mollicutes	Mycoplasmatales	Mycoplasmataceae	Mycoplasma	Mycoplasma bovoculi	760240	28.2166
GCA_018024475.1_ASM1802447v1	representative	Candidatus Phytoplasma luffae	35773	Bacteria	Tenericutes	Mollicutes	Acholeplasmatales	Acholeplasmataceae	Candidatus Phytoplasma		769143	23.2555
GCA_000973545.1_ASM97354v1	representative	Blochmannia endosymbiont of Camponotus (Colobopsis) obliquus	1505597	Bacteria	Proteobacteria	Gammaproteobacteria	Enterobacterales	Enterobacteriaceae	Candidatus Blochmannia		773940	27.3557
GCA_900660685.1_57572_G01-3	representative	Mycoplasmopsis columbina	114881	Bacteria	Tenericutes	Mollicutes	Mycoplasmatales	Mycoplasmataceae	Mycoplasmopsis		776661	26.9894
GCA_000008365.1_ASM836v1	representative	Mycoplasma mobile 163K	267748	Bacteria	Tenericutes	Mollicutes	Mycoplasmatales	Mycoplasmataceae	Mycoplasma	Mycoplasma mobile	777079	24.9513
GCA_000815065.1_ASM81506v1	representative	Mycoplasma flocculare ATCC 27399	743971	Bacteria	Tenericutes	Mollicutes	Mycoplasmatales	Mycoplasmataceae	Mycoplasma	Mycoplasma flocculare	778866	28.958
GCA_000331065.1_ASM33106v1	representative	Candidatus Blochmannia chromaiodes str. 640	1240471	Bacteria	Proteobacteria	Gammaproteobacteria	Enterobacterales	Enterobacteriaceae	Candidatus Blochmannia	Candidatus Blochmannia chromaiodes	791219	29.4523
GCA_000011745.1_ASM1174v1	representative	Candidatus Blochmannia pennsylvanicus str. BPEN	291272	Bacteria	Proteobacteria	Gammaproteobacteria	Enterobacterales	Enterobacteriaceae	Candidatus Blochmannia	Candidatus Blochmannia pennsylvanicus	791654	29.5647
GCA_000008305.1_ASM830v1	representative	Mesoplasma florum L1	265311	Bacteria	Tenericutes	Mollicutes	Entomoplasmatales	Entomoplasmataceae	Mesoplasma	Mesoplasma florum	793224	27.0205
GCA_006228185.1_ASM622818v1	representative	Mycoplasma nasistruthionis	353852	Bacteria	Tenericutes	Mollicutes	Mycoplasmatales	Mycoplasmataceae	Mycoplasma		803230	29.0147
GCA_003925935.1_ASM392593v1	representative	Mycoplasmopsis californica	2113	Bacteria	Tenericutes	Mollicutes	Mycoplasmatales	Mycoplasmataceae	Mycoplasmopsis		805917	30.7583
GCA_900660715.1_57675_H02-3	representative	Mycoplasma arthritidis	2111	Bacteria	Tenericutes	Mollicutes	Mycoplasmatales	Mycoplasmataceae	Mycoplasma		806209	30.7471
GCA_000340865.1_ASM34086v1	representative	Candidatus Kinetoplastibacterium oncopeltii TCC290E	1208920	Bacteria	Proteobacteria	Betaproteobacteria			Candidatus Kinetoplastibacterium	Candidatus Kinetoplastibacterium oncopeltii	810172	31.2298
GCA_003332325.1_ASM333232v1	representative	Mycoplasma phocidae	142651	Bacteria	Tenericutes	Mollicutes	Mycoplasmatales	Mycoplasmataceae	Mycoplasma		814478	27.1343
GCA_013393745.1_ASM1339374v1	representative	Mycoplasmopsis synoviae	2109	Bacteria	Tenericutes	Mollicutes	Mycoplasmatales	Mycoplasmataceae	Mycoplasmopsis		818795	28.1898
GCA_000319245.1_ASM31924v1	representative	Candidatus Kinetoplastibacterium blastocrithidii (ex Strigomonas culicis)	1208923	Bacteria	Proteobacteria	Betaproteobacteria			Candidatus Kinetoplastibacterium	Candidatus Kinetoplastibacterium blastocrithidii	820037	32.5456
GCA_000340825.1_ASM34082v1	representative	Candidatus Kinetoplastibacterium crithidii TCC036E	1208918	Bacteria	Proteobacteria	Betaproteobacteria			Candidatus Kinetoplastibacterium	Candidatus Kinetoplastibacterium crithidii	821930	30.9635
GCA_000340905.1_ASM34090v1	representative	Candidatus Kinetoplastibacterium galatii TCC219	1208921	Bacteria	Proteobacteria	Betaproteobacteria			Candidatus Kinetoplastibacterium	Candidatus Kinetoplastibacterium galatii	822140	32.3586
GCA_900660465.1_50648_A01-3	representative	Mycoplasma pneumoniae	2104	Bacteria	Tenericutes	Mollicutes	Mycoplasmatales	Mycoplasmataceae	Mycoplasma		823017	39.9409
GCA_000340795.1_ASM34079v1	representative	Candidatus Kinetoplastibacterium desouzaii TCC079E	1208919	Bacteria	Proteobacteria	Betaproteobacteria			Candidatus Kinetoplastibacterium	Candidatus Kinetoplastibacterium desouzaii	833125	30.1742
GCA_001534665.1_ASM153466v1	representative	Candidatus Arsenophonus lipoptenae	634113	Bacteria	Proteobacteria	Gammaproteobacteria	Enterobacterales	Morganellaceae	Arsenophonus		836724	24.8712
GCA_003072485.1_ASM307248v1	representative	Candidatus Fokinia solitaria	1802984	Bacteria	Proteobacteria	Alphaproteobacteria	Rickettsiales	Candidatus Midichloriaceae	Candidatus Fokinia		837348	35.788
GCA_002441935.1_ASM244193v1	representative	Mesoplasma lactucae ATCC 49193	81460	Bacteria	Tenericutes	Mollicutes	Entomoplasmatales	Entomoplasmataceae	Mesoplasma	Mesoplasma lactucae	837471	29.8318
GCA_002804205.1_ASM280420v1	representative	Entomoplasma freundtii	74700	Bacteria	Tenericutes	Mollicutes	Entomoplasmatales	Entomoplasmataceae	Entomoplasma		838114	34.5977
GCA_900660525.1_50861_G01-3	representative	Mycoplasmopsis bovigenitalium	2112	Bacteria	Tenericutes	Mollicutes	Mycoplasmatales	Mycoplasmataceae	Mycoplasmopsis		841512	28.9317
GCA_009936335.1_ASM993633v1	representative	Mycoplasmopsis felis	33923	Bacteria	Tenericutes	Mollicutes	Mycoplasmatales	Mycoplasmataceae	Mycoplasmopsis		841695	24.6756
GCA_002804105.1_ASM280410v1	representative	Entomoplasma melaleucae	81459	Bacteria	Tenericutes	Mollicutes	Entomoplasmatales	Entomoplasmataceae	Entomoplasma		845295	26.6338
GCA_900039485.1_DEMHIR	representative	Candidatus Doolittlea endobia	1778262	Bacteria	Proteobacteria	Gammaproteobacteria	Enterobacterales	Enterobacteriaceae	Candidatus Doolittlea		846562	44.122
GCA_002804025.1_ASM280402v1	representative	Mesoplasma tabanidae	219745	Bacteria	Tenericutes	Mollicutes	Entomoplasmatales	Entomoplasmataceae	Mesoplasma		846907	26.873
GCA_002749675.1_ASM274967v1	representative	Mesoplasma entomophilum	2149	Bacteria	Tenericutes	Mollicutes	Entomoplasmatales	Entomoplasmataceae	Mesoplasma		847967	27.2134
GCA_900660705.1_57612_F01-3	representative	Mycoplasmopsis columbinasalis	114880	Bacteria	Tenericutes	Mollicutes	Mycoplasmatales	Mycoplasmataceae	Mycoplasmopsis		849456	33.7249
GCA_002290085.1_ASM229008v1	representative	Mesoplasma chauliocola	216427	Bacteria	Tenericutes	Mollicutes	Entomoplasmatales	Entomoplasmataceae	Mesoplasma		854780	26.9819
GCA_000013165.1_ASM1316v1	representative	Neorickettsia sennetsu str. Miyayama	222891	Bacteria	Proteobacteria	Alphaproteobacteria	Rickettsiales	Anaplasmataceae	Neorickettsia	Neorickettsia sennetsu	859006	41.0843
GCA_002214445.1_ASM221444v1	representative	Mycoplasma hyosynoviae	29559	Bacteria	Tenericutes	Mollicutes	Mycoplasmatales	Mycoplasmataceae	Mycoplasma		863547	26.9846
GCA_013365475.1_ASM1336547v1	representative	Wolbachia endosymbiont of Cruorifilaria tuberocauda	1812111	Bacteria	Proteobacteria	Alphaproteobacteria	Rickettsiales	Anaplasmataceae	Wolbachia		863988	32.2844
GCA_009856525.1_ASM985652v1	representative	Neorickettsia findlayensis	2686014	Bacteria	Proteobacteria	Alphaproteobacteria	Rickettsiales	Anaplasmataceae	Neorickettsia		864092	40.7388
GCA_004216495.1_ASM421649v1	representative	Mycoplasmopsis phocirhinis	142650	Bacteria	Tenericutes	Mollicutes	Mycoplasmatales	Mycoplasmataceae	Mycoplasmopsis		865472	27.4689
GCA_014068355.1_ASM1406835v1	representative	Mycoplasma tullyi	1612150	Bacteria	Tenericutes	Mollicutes	Mycoplasmatales	Mycoplasmataceae	Mycoplasma		867815	31.0291
GCA_002804005.1_ASM280400v1	representative	Entomoplasma somnilux	215578	Bacteria	Tenericutes	Mollicutes	Entomoplasmatales	Entomoplasmataceae	Entomoplasma		868413	27.9862
GCA_000021265.1_ASM2126v1	representative	Ureaplasma urealyticum serovar 10 str. ATCC 33699	565575	Bacteria	Tenericutes	Mollicutes	Mycoplasmatales	Mycoplasmataceae	Ureaplasma	Ureaplasma urealyticum	874478	25.7742
GCA_000022525.1_ASM2252v1	representative	Neorickettsia risticii str. Illinois	434131	Bacteria	Proteobacteria	Alphaproteobacteria	Rickettsiales	Anaplasmataceae	Neorickettsia	Neorickettsia risticii	879977	41.2713
GCA_000632985.1_ASM63298v1	representative	Neorickettsia helminthoeca str. Oregon	1286528	Bacteria	Proteobacteria	Alphaproteobacteria	Rickettsiales	Anaplasmataceae	Neorickettsia	Neorickettsia helminthoeca	884232	41.6931
GCA_002865545.1_ASM286554v1	representative	Spiroplasma monobiae MQ-1	1336748	Bacteria	Tenericutes	Mollicutes	Entomoplasmatales	Spiroplasmataceae	Spiroplasma	Spiroplasma monobiae	891575	27.7569
GCA_000875755.1_ASM87575v1	representative	Mycoplasma yeatsii GM274B	743967	Bacteria	Tenericutes	Mollicutes	Mycoplasmatales	Mycoplasmataceae	Mycoplasma	Mycoplasma yeatsii	895051	25.7356
GCA_002843565.1_ASM284356v1	representative	Mesoplasma syrphidae	225999	Bacteria	Tenericutes	Mollicutes	Entomoplasmatales	Entomoplasmataceae	Mesoplasma		908214	30.0526
GCA_007858515.1_ASM785851v1	representative	Mycoplasma anserisalpingitidis	519450	Bacteria	Tenericutes	Mollicutes	Mycoplasmatales	Mycoplasmataceae	Mycoplasma		908787	26.7161
GCA_900660665.1_57612_D01-3	representative	Mycoplasmopsis maculosa	114885	Bacteria	Tenericutes	Mollicutes	Mycoplasmatales	Mycoplasmataceae	Mycoplasmopsis		919297	24.1071
GCA_000238995.1_ASM23899v1	representative	Mycoplasma haemocanis str. Illinois	1111676	Bacteria	Tenericutes	Mollicutes	Mycoplasmatales	Mycoplasmataceae	Mycoplasma	Mycoplasma haemocanis	919992	35.3336
GCA_013365455.1_ASM1336545v1	representative	Wolbachia endosymbiont of Dirofilaria (Dirofilaria) immitis	1812115	Bacteria	Proteobacteria	Alphaproteobacteria	Rickettsiales	Anaplasmataceae	Wolbachia		920122	32.7016
GCA_000400855.1_ASM40085v1	representative	Mycoplasma hyopneumoniae 168-L	1116211	Bacteria	Tenericutes	Mollicutes	Mycoplasmatales	Mycoplasmataceae	Mycoplasma	Mycoplasma hyopneumoniae	921093	28.465
GCA_900660515.1_50766_E01-3	representative	Mycoplasmopsis bovirhinis	29553	Bacteria	Tenericutes	Mollicutes	Mycoplasmatales	Mycoplasmataceae	Mycoplasmopsis		922012	27.5923
GCA_000956315.1_ASM95631v1	representative	Borrelia hermsii CC1	1329908	Bacteria	Spirochaetes	Spirochaetia	Spirochaetales	Borreliaceae	Borrelia	Borrelia hermsii	922280	29.8271
GCA_000196075.1_ASM19607v1	representative	Tropheryma whipplei TW08/27	218496	Bacteria	Actinobacteria	Actinomycetia	Micrococcales	Tropherymataceae	Tropheryma	Tropheryma whipplei	925938	46.314
GCA_000025845.1_ASM2584v1	representative	Mycoplasma crocodyli MP145	512564	Bacteria	Tenericutes	Mollicutes	Mycoplasmatales	Mycoplasmataceae	Mycoplasma	Mycoplasma crocodyli	934369	26.954
GCA_900048035.1_GEFVIR	representative	Candidatus Gullanella endobia	1070130	Bacteria	Proteobacteria	Gammaproteobacteria	Enterobacterales	Enterobacteriaceae	Candidatus Gullanella		938041	28.8972
GCA_000304455.1_CCh_cEper1	representative	Cardinium endosymbiont cEper1 of Encarsia pergandiella	1231626	Bacteria	Bacteroidetes	Cytophagia	Cytophagales	Amoebophilaceae	Candidatus Cardinium	Cardinium endosymbiont of Encarsia pergandiella	944930	36.3095
GCA_000439455.1_ASM43945v1	representative	Spiroplasma diminutum CUAS-1	1276221	Bacteria	Tenericutes	Mollicutes	Entomoplasmatales	Spiroplasmataceae	Spiroplasma	Spiroplasma diminutum	945296	25.4591
GCA_003285065.1_ASM328506v1	representative	Mycoplasmopsis anatis	171279	Bacteria	Tenericutes	Mollicutes	Mycoplasmatales	Mycoplasmataceae	Mycoplasmopsis		956094	26.7132
GCA_000306885.1_ASM30688v1	representative	Wolbachia endosymbiont of Onchocerca ochengi	100901	Bacteria	Proteobacteria	Alphaproteobacteria	Rickettsiales	Anaplasmataceae	Wolbachia		957990	32.07
GCA_000397185.1_ASM39718v1	representative	Strawberry lethal yellows phytoplasma (CPA) str. NZSb11	980422	Bacteria	Tenericutes	Mollicutes	Acholeplasmatales	Acholeplasmataceae	Candidatus Phytoplasma	Candidatus Phytoplasma australiense	959779	27.1915
GCA_900660575.1_51342_D01-3	representative	Mycoplasmopsis pulmonis	2107	Bacteria	Tenericutes	Mollicutes	Mycoplasmatales	Mycoplasmataceae	Mycoplasmopsis		962791	26.5217
GCA_000286675.1_ASM28667v1	representative	Mycoplasma gallisepticum VA94_7994-1-7P	1159197	Bacteria	Tenericutes	Mollicutes	Mycoplasmatales	Mycoplasmataceae	Mycoplasma	Mycoplasma gallisepticum	964110	31.5846
GCA_900660675.1_57141_A01-3	representative	Mycoplasmopsis columboralis	171282	Bacteria	Tenericutes	Mollicutes	Mycoplasmatales	Mycoplasmataceae	Mycoplasmopsis		966675	29.1234
GCA_000988065.1_ASM98806v1	representative	Mycoplasmopsis canis	29555	Bacteria	Tenericutes	Mollicutes	Mycoplasmatales	Mycoplasmataceae	Mycoplasmopsis		968791	27.0134
GCA_900660605.1_51342_G01-3	representative	Mycoplasmopsis glycophila	171285	Bacteria	Tenericutes	Mollicutes	Mycoplasmatales	Mycoplasmataceae	Mycoplasmopsis		973410	28.5734
GCA_003431845.1_ASM343184v1	representative	Borrelia miyamotoi	47466	Bacteria	Spirochaetes	Spirochaetia	Spirochaetales	Borreliaceae	Borrelia		978929	28.55
GCA_000741005.1_ASM74100v1	representative	Borreliella afzelii Tom3107	1398490	Bacteria	Spirochaetes	Spirochaetia	Spirochaetales	Borreliaceae	Borreliella	Borreliella afzelii	987652	28.1817
GCA_000328725.1_ASM32872v1	representative	Mycoplasmopsis cynos C142	1246955	Bacteria	Tenericutes	Mollicutes	Mycoplasmatales	Mycoplasmataceae	Mycoplasmopsis	Mycoplasmopsis cynos	998118	25.7006
GCA_018107685.1_ASM1810768v1	representative	Coxiella endosymbiont of Amblyomma nuttalli	2749996	Bacteria	Proteobacteria	Gammaproteobacteria	Legionellales	Coxiellaceae	Coxiella		1003026	35.8659
GCA_000012765.1_ASM1276v1	representative	Mycoplasma capricolum subsp. capricolum ATCC 27343	340047	Bacteria	Tenericutes	Mollicutes	Mycoplasmatales	Mycoplasmataceae	Mycoplasma	Mycoplasma capricolum	1010023	23.7704
GCA_000392435.1_ASM39243v1	representative	Candidatus Saccharimonas aalborgensis	1332188	Bacteria	Candidatus Saccharibacteria				Candidatus Saccharimonas		1013781	48.5138
GCA_000010405.1_ASM1040v1	representative	Candidatus Vesicomyosocius okutanii	412965	Bacteria	Proteobacteria	Gammaproteobacteria			Candidatus Vesicomyosocius		1022154	31.5949
GCA_900660635.1_56793_F01-3	representative	Mycoplasmopsis gallopavonis	76629	Bacteria	Tenericutes	Mollicutes	Mycoplasmatales	Mycoplasmataceae	Mycoplasmopsis		1028044	27.7455
GCA_000512145.2_ASM51214v2	representative	Borrelia parkeri HR1	1435045	Bacteria	Spirochaetes	Spirochaetia	Spirochaetales	Borreliaceae	Borrelia	Borrelia parkeri	1030684	28.8839
GCA_002803985.1_ASM280398v1	representative	Entomoplasma luminosum	214888	Bacteria	Tenericutes	Mollicutes	Entomoplasmatales	Entomoplasmataceae	Entomoplasma		1031560	29.8404
GCA_900660485.1_50648_E01-3	representative	Mycoplasma neurolyticum	2120	Bacteria	Tenericutes	Mollicutes	Mycoplasmatales	Mycoplasmataceae	Mycoplasma		1040908	23.1354
GCA_000008725.1_ASM872v1	reference	Chlamydia trachomatis D/UW-3/CX	272561	Bacteria	Chlamydiae	Chlamydiia	Chlamydiales	Chlamydiaceae	Chlamydia	Chlamydia trachomatis	1042519	41.3073
GCA_001936255.1_ASM193625v1	representative	Borrelia anserina Es	1365188	Bacteria	Spirochaetes	Spirochaetia	Spirochaetales	Borreliaceae	Borrelia	Borrelia anserina	1042690	29.3677
GCA_013365435.1_ASM1336543v1	representative	Wolbachia endosymbiont of Litomosoides sigmodontis	80850	Bacteria	Proteobacteria	Alphaproteobacteria	Rickettsiales	Anaplasmataceae	Wolbachia		1045802	32.1152
GCA_002736285.1_ASM273628v1	representative	Mycoplasma dispar	86660	Bacteria	Tenericutes	Mollicutes	Mycoplasmatales	Mycoplasmataceae	Mycoplasma		1065810	29.0942
GCA_000471025.2_ASM47102v2	representative	Chlamydia gallinacea 08-1274/3	1143323	Bacteria	Chlamydiae	Chlamydiia	Chlamydiales	Chlamydiaceae	Chlamydia	Chlamydia gallinacea	1067202	37.8983
GCA_012030695.1_ASM1203069v1	representative	Wolbachia endosymbiont of Brugia pahangi	96495	Bacteria	Proteobacteria	Alphaproteobacteria	Rickettsiales	Anaplasmataceae	Wolbachia		1072967	34.1732
GCA_900660495.1_50648_F01-3	representative	Mycoplasmopsis gallinacea	29556	Bacteria	Tenericutes	Mollicutes	Mycoplasmatales	Mycoplasmataceae	Mycoplasmopsis		1074838	28.6682
GCA_000565215.1_ASM56521v1	representative	Spiroplasma sabaudiense Ar-1343	1276257	Bacteria	Tenericutes	Mollicutes	Entomoplasmatales	Spiroplasmataceae	Spiroplasma	Spiroplasma sabaudiense	1075953	30.1642
GCA_000008385.1_ASM838v1	representative	Wolbachia endosymbiont strain TRS of Brugia malayi	292805	Bacteria	Proteobacteria	Alphaproteobacteria	Rickettsiales	Anaplasmataceae	Wolbachia	Wolbachia endosymbiont of Brugia malayi	1080084	34.1791
GCA_000006685.1_ASM668v1	representative	Chlamydia muridarum str. Nigg	243161	Bacteria	Chlamydiae	Chlamydiia	Chlamydiales	Chlamydiaceae	Chlamydia	Chlamydia muridarum	1080434	40.3052
GCA_000023685.1_ASM2368v1	representative	Mycoplasma mycoides subsp. capri str. GM12	436113	Bacteria	Tenericutes	Mollicutes	Mycoplasmatales	Mycoplasmataceae	Mycoplasma	Mycoplasma mycoides	1084586	23.923
GCA_000439435.1_ASM43943v1	representative	Spiroplasma taiwanense CT-1	1276220	Bacteria	Tenericutes	Mollicutes	Entomoplasmatales	Spiroplasmataceae	Spiroplasma	Spiroplasma taiwanense	1086278	23.8646
GCA_003351905.1_ASM335190v1	representative	Cardinium endosymbiont of Sogatella furcifera	650378	Bacteria	Bacteroidetes	Cytophagia	Cytophagales	Amoebophilaceae	Candidatus Cardinium		1103593	39.234
GCA_000470765.1_ASM47076v1	representative	Chlamydia pecorum PV3056/3	1234367	Bacteria	Chlamydiae	Chlamydiia	Chlamydiales	Chlamydiaceae	Chlamydia	Chlamydia pecorum	1104548	41.126
GCA_000400955.1_ASM40095v1	representative	Spiroplasma syrphidicola EA-1	1276229	Bacteria	Tenericutes	Mollicutes	Entomoplasmatales	Spiroplasmataceae	Spiroplasma	Spiroplasma syrphidicola	1107344	29.201
GCA_008931845.1_ASM893184v1	representative	Borrelia maritima	2761123	Bacteria	Spirochaetes	Spirochaetia	Spirochaetales	Borreliaceae	Borrelia		1109596	27.8574
GCA_000277165.1_ASM27716v1	representative	Rickettsia prowazekii str. Chernikova	1105094	Bacteria	Proteobacteria	Alphaproteobacteria	Rickettsiales	Rickettsiaceae	Rickettsia	Rickettsia prowazekii	1109804	29.006
GCA_000277285.1_ASM27728v1	representative	Rickettsia typhi str. TH1527	1003201	Bacteria	Proteobacteria	Alphaproteobacteria	Rickettsiales	Rickettsiaceae	Rickettsia	Rickettsia typhi	1112372	28.9189
GCA_900698925.1_ErCicurvipes_v1.0	representative	Candidatus Erwinia haradaeae	1922217	Bacteria	Proteobacteria	Gammaproteobacteria	Enterobacterales	Erwiniaceae	Erwinia		1112955	30.538
GCA_000513475.1_Bbla	representative	Candidatus Babela massiliensis	673862	Bacteria		Candidatus Babeliae	Candidatus Babeliales	Candidatus Babeliaceae	Candidatus Babela		1118422	27.3811
GCA_000186005.1_ASM18600v1	representative	Mycoplasmopsis fermentans M64	943945	Bacteria	Tenericutes	Mollicutes	Mycoplasmatales	Mycoplasmataceae	Mycoplasmopsis	Mycoplasmopsis fermentans	1118751	26.8595
GCA_000287355.1_ASM28735v1	representative	secondary endosymbiont of Heteropsylla cubana	134287	Bacteria	Proteobacteria	Gammaproteobacteria	Enterobacterales	Enterobacteriaceae			1121596	28.9027
GCA_000400935.1_ASM40093v1	representative	Spiroplasma chrysopicola DF-1	1276227	Bacteria	Tenericutes	Mollicutes	Entomoplasmatales	Spiroplasmataceae	Spiroplasma	Spiroplasma chrysopicola	1123322	28.799
GCA_000517365.1_ASM51736v1	representative	Spiroplasma mirum ATCC 29335	838561	Bacteria	Tenericutes	Mollicutes	Entomoplasmatales	Spiroplasmataceae	Spiroplasma	Spiroplasma mirum	1132591	29.4123
GCA_000217655.1_ASM21765v1	representative	Treponema paraluiscuniculi Cuniculi A	545776	Bacteria	Spirochaetes	Spirochaetia	Spirochaetales	Treponemataceae	Treponema	Treponema paraluiscuniculi	1133390	52.736
GCA_000200735.1_ASM20073v1	representative	Mycoplasma haemofelis str. Langford 1	941640	Bacteria	Tenericutes	Mollicutes	Mycoplasmatales	Mycoplasmataceae	Mycoplasma	Mycoplasma haemofelis	1147259	38.8514
GCA_000146025.1_ASM14602v1	representative	Candidatus Endomicrobium trichonymphae	1408204	Bacteria	Elusimicrobia	Endomicrobia	Endomicrobiales	Endomicrobiaceae	Endomicrobium		1148570	35.1842
GCA_000283915.1_ASM28391v1	representative	Rickettsia canadensis str. CA410	1105107	Bacteria	Proteobacteria	Alphaproteobacteria	Rickettsiales	Rickettsiaceae	Rickettsia	Rickettsia canadensis	1150228	31.0138
GCA_001029245.1_ASM102924v1	representative	Spiroplasma atrichopogonis	1114980	Bacteria	Tenericutes	Mollicutes	Entomoplasmatales	Spiroplasmataceae	Spiroplasma		1160484	29.2538
GCA_000500935.1_ASM50093v1	representative	Spiroplasma apis B31	1276258	Bacteria	Tenericutes	Mollicutes	Entomoplasmatales	Spiroplasmataceae	Spiroplasma	Spiroplasma apis	1160554	28.304
GCA_000015105.1_ASM1510v1	representative	Candidatus Ruthia magnifica str. Cm (Calyptogena magnifica)	413404	Bacteria	Proteobacteria	Gammaproteobacteria			Candidatus Ruthia	Candidatus Ruthia magnifica	1160782	34.0334
GCA_002288305.1_ASM228830v1	representative	Candidatus Nanopelagicus abundans	1884916	Bacteria	Actinobacteria	Actinomycetia	Candidatus Nanopelagicales	Candidatus Nanopelagicaceae	Candidatus Nanopelagicus		1161863	40.2184
GCA_019056495.1_ASM1905649v1	representative	Chlamydia buteonis	2494525	Bacteria	Chlamydiae	Chlamydiia	Chlamydiales	Chlamydiaceae	Chlamydia		1162766	38.2979
GCA_004379335.1_ASM437933v1	representative	Spiroplasma gladiatoris	2143	Bacteria	Tenericutes	Mollicutes	Entomoplasmatales	Spiroplasmataceae	Spiroplasma		1164642	25.0207
GCA_000012085.2_ASM1208v2	representative	Borrelia turicatae 91E135	314724	Bacteria	Spirochaetes	Spirochaetia	Spirochaetales	Borreliaceae	Borrelia	Borrelia turicatae	1165365	29.4775
GCA_000632965.1_ASM63296v1	representative	Ehrlichia chaffeensis str. West Paces	1249650	Bacteria	Proteobacteria	Alphaproteobacteria	Rickettsiales	Anaplasmataceae	Ehrlichia	Ehrlichia chaffeensis	1170935	30.0974
GCA_000009945.1_ASM994v1	representative	Chlamydia felis Fe/C-56	264202	Bacteria	Chlamydiae	Chlamydiia	Chlamydiales	Chlamydiaceae	Chlamydia	Chlamydia felis	1173791	39.3402
GCA_000565175.1_ASM56517v1	representative	Spiroplasma culicicola AES-1	1276246	Bacteria	Tenericutes	Mollicutes	Entomoplasmatales	Spiroplasmataceae	Spiroplasma	Spiroplasma culicicola	1175131	26.3616
GCA_000204255.1_ASM20425v1	representative	Chlamydia psittaci 6BC	331636	Bacteria	Chlamydiae	Chlamydiia	Chlamydiales	Chlamydiaceae	Chlamydia	Chlamydia psittaci	1179220	39.0227
GCA_001281045.1_ASM128104v1	representative	Spiroplasma cantharicola	362837	Bacteria	Tenericutes	Mollicutes	Entomoplasmatales	Spiroplasmataceae	Spiroplasma		1179577	25.0093
GCA_000007605.1_ASM760v1	representative	Chlamydia caviae GPIC	227941	Bacteria	Chlamydiae	Chlamydiia	Chlamydiales	Chlamydiaceae	Chlamydia	Chlamydia caviae	1181356	39.1856
GCA_000219355.1_ASM21935v1	representative	Candidatus Midichloria mitochondrii IricVA	696127	Bacteria	Proteobacteria	Alphaproteobacteria	Rickettsiales	Candidatus Midichloriaceae	Candidatus Midichloria	Candidatus Midichloria mitochondrii	1183732	36.5535
GCA_013342985.1_ASM1334298v1	representative	Candidatus Ruthia endofausta	2738852	Bacteria	Proteobacteria	Gammaproteobacteria			Candidatus Ruthia		1188809	36.6869
GCA_001021085.1_ASM102108v1	representative	Candidatus Liberibacter africanus PTSAPSY	1277257	Bacteria	Proteobacteria	Alphaproteobacteria	Hyphomicrobiales	Rhizobiaceae	Liberibacter	Candidatus Liberibacter africanus	1192232	34.5034
GCA_003176915.1_ASM317691v1	representative	Candidatus Cardinium hertigii	247481	Bacteria	Bacteroidetes	Cytophagia	Cytophagales	Amoebophilaceae	Candidatus Cardinium		1193042	38.1547
GCA_000496595.1_ASM49659v1	representative	Candidatus Liberibacter americanus str. Sao Paulo	1261131	Bacteria	Proteobacteria	Alphaproteobacteria	Hyphomicrobiales	Rhizobiaceae	Liberibacter	Candidatus Liberibacter americanus	1195201	31.1137
GCA_910593725.1_Mv_alt_compl	representative	Candidatus Vallotia tarda	1177213	Bacteria	Proteobacteria	Betaproteobacteria	Burkholderiales	Burkholderiaceae	Candidatus Vallotia		1196295	42.4634
GCA_000508225.1_ASM50822v1	representative	Ehrlichia muris AS145	1423892	Bacteria	Proteobacteria	Alphaproteobacteria	Rickettsiales	Anaplasmataceae	Ehrlichia	Ehrlichia muris	1196717	29.6641
GCA_000971765.1_ASM97176v1	representative	Candidatus Pantoea carbekii	1235990	Bacteria	Proteobacteria	Gammaproteobacteria	Enterobacterales	Erwiniaceae	Pantoea		1196948	30.4337
GCA_000020305.1_ASM2030v1	representative	Anaplasma marginale str. Florida	320483	Bacteria	Proteobacteria	Alphaproteobacteria	Rickettsiales	Anaplasmataceae	Anaplasma	Anaplasma marginale	1202435	49.7745
GCA_002237575.1_ASM223757v1	representative	Spiroplasma corruscae	216934	Bacteria	Tenericutes	Mollicutes	Entomoplasmatales	Spiroplasmataceae	Spiroplasma		1204639	25.4022
GCA_000024505.1_ASM2450v1	representative	Anaplasma centrale str. Israel	574556	Bacteria	Proteobacteria	Alphaproteobacteria	Rickettsiales	Anaplasmataceae	Anaplasma	Anaplasma centrale	1206806	49.9849
GCA_002214625.2_ASM221462v2	representative	Anaplasma ovis str. Haibei	1248439	Bacteria	Proteobacteria	Alphaproteobacteria	Rickettsiales	Anaplasmataceae	Anaplasma	Anaplasma ovis	1214674	48.8851
GCA_002288005.1_ASM228800v1	representative	Candidatus Nanopelagicus hibericus	1884915	Bacteria	Actinobacteria	Actinomycetia	Candidatus Nanopelagicales	Candidatus Nanopelagicaceae	Candidatus Nanopelagicus		1223088	42.3716
GCA_002216815.1_ASM221681v1	representative	Candidatus Liberibacter asiaticus	34021	Bacteria	Proteobacteria	Alphaproteobacteria	Hyphomicrobiales	Rhizobiaceae	Liberibacter		1225162	36.4033
GCA_001267155.1_ASM126715v1	representative	Spiroplasma litorale	216942	Bacteria	Tenericutes	Mollicutes	Entomoplasmatales	Spiroplasmataceae	Spiroplasma		1225519	24.9159
GCA_904848675.1_Pt_Alt_01	representative	Candidatus Profftia tarda	1177216	Bacteria	Proteobacteria	Gammaproteobacteria	Enterobacterales	Enterobacteriaceae	Candidatus Profftia		1225795	31.8822
GCA_000007205.1_ASM720v1	representative	Chlamydia pneumoniae TW-183	182082	Bacteria	Chlamydiae	Chlamydiia	Chlamydiales	Chlamydiaceae	Chlamydia	Chlamydia pneumoniae	1225935	40.5762
GCA_003814405.1_ASM381440v1	representative	Borreliella garinii	29519	Bacteria	Spirochaetes	Spirochaetia	Spirochaetales	Borreliaceae	Borreliella		1229416	28.0985
GCA_000018205.1_ASM1820v1	representative	Rickettsia akari str. Hartford	293614	Bacteria	Proteobacteria	Alphaproteobacteria	Rickettsiales	Rickettsiaceae	Rickettsia	Rickettsia akari	1231060	32.3347
GCA_002287885.2_ASM228788v2	representative	Candidatus Nanopelagicus limnes	1884634	Bacteria	Actinobacteria	Actinomycetia	Candidatus Nanopelagicales	Candidatus Nanopelagicaceae	Candidatus Nanopelagicus		1238108	41.4502
GCA_000019705.1_ASM1970v1	representative	Borrelia recurrentis A1	412418	Bacteria	Spirochaetes	Spirochaetia	Spirochaetales	Borreliaceae	Borrelia	Borrelia recurrentis	1242163	27.5256
GCA_900660645.1_57043_F01-3	representative	Mycoplasmopsis citelli	171281	Bacteria	Tenericutes	Mollicutes	Mycoplasmatales	Mycoplasmataceae	Mycoplasmopsis		1242365	27.1229
GCA_000829315.1_ASM82931v1	representative	Wolbachia endosymbiont of Cimex lectularius	246273	Bacteria	Proteobacteria	Alphaproteobacteria	Rickettsiales	Anaplasmataceae	Wolbachia		1250060	36.2505
GCA_000183665.1_ASM18366v1	representative	Candidatus Liberibacter solanacearum CLso-ZC1	658172	Bacteria	Proteobacteria	Alphaproteobacteria	Hyphomicrobiales	Rhizobiaceae	Liberibacter	Candidatus Liberibacter solanacearum	1258278	35.241
GCA_001262715.1_ASM126271v1	representative	Spiroplasma turonicum	216946	Bacteria	Tenericutes	Mollicutes	Entomoplasmatales	Spiroplasmataceae	Spiroplasma		1261374	24.1997
GCA_000017445.3_ASM1744v3	representative	Rickettsia rickettsii str. Iowa	452659	Bacteria	Proteobacteria	Alphaproteobacteria	Rickettsiales	Rickettsiaceae	Rickettsia	Rickettsia rickettsii	1268201	32.4468
GCA_000007025.1_ASM702v1	representative	Rickettsia conorii str. Malish 7	272944	Bacteria	Proteobacteria	Alphaproteobacteria	Rickettsiales	Rickettsiaceae	Rickettsia	Rickettsia conorii	1268755	32.4388
GCA_004795975.1_ASM479597v1	representative	Wolbachia endosymbiont of Drosophila mauritiana	109663	Bacteria	Proteobacteria	Alphaproteobacteria	Rickettsiales	Anaplasmataceae	Wolbachia		1273530	33.997
GCA_000237845.1_ASM23784v1	representative	Rickettsia slovaca 13-B	941638	Bacteria	Proteobacteria	Alphaproteobacteria	Rickettsiales	Rickettsiaceae	Rickettsia	Rickettsia slovaca	1275089	32.5013
GCA_900660615.1_51670_F01-3	representative	Mycoplasma iowae	2116	Bacteria	Tenericutes		Mycoplasmoidales	Mycoplasmoidaceae	Malacoplasma		1278574	24.6661
GCA_017869285.1_ASM1786928v1	representative	Wolbachia endosymbiont of Wiebesia pumilae	2742717	Bacteria	Proteobacteria	Alphaproteobacteria	Rickettsiales	Anaplasmataceae	Wolbachia		1278697	35.2463
GCA_009731485.1_ASM973148v1	representative	Rickettsia conorii subsp. heilongjiangensis	226665	Bacteria	Proteobacteria	Alphaproteobacteria	Rickettsiales	Rickettsiaceae	Rickettsia	Rickettsia conorii	1279369	32.3283
GCA_003606285.1_ASM360628v1	representative	Borrelia turcica IST7	1104446	Bacteria	Spirochaetes	Spirochaetia	Spirochaetales	Borreliaceae	Borrelia	Borrelia turcica	1283624	29.9646
GCA_002813555.1_ASM281355v1	representative	Spiroplasma floricola 23-6	1336749	Bacteria	Tenericutes	Mollicutes	Entomoplasmatales	Spiroplasmataceae	Spiroplasma	Spiroplasma floricola	1284130	24.3326
GCA_009730595.1_ASM973059v1	representative	Spiroplasma tabanidicola	324079	Bacteria	Tenericutes	Mollicutes	Entomoplasmatales	Spiroplasmataceae	Spiroplasma		1284335	25.0991
GCA_003627035.1_ASM362703v1	representative	Apilactobacillus bombintestini	2419772	Bacteria	Firmicutes	Bacilli	Lactobacillales	Lactobacillaceae	Apilactobacillus		1289211	34.0976
GCA_000376605.1_ASM37660v1	representative	Wolbachia endosymbiont of Drosophila simulans wHa	1236909	Bacteria	Proteobacteria	Alphaproteobacteria	Rickettsiales	Anaplasmataceae	Wolbachia	Wolbachia endosymbiont of Drosophila simulans	1295804	35.0913
GCA_001936295.1_ASM193629v1	representative	Borreliella mayonii	1674146	Bacteria	Spirochaetes	Spirochaetia	Spirochaetales	Borreliaceae	Borreliella		1302058	27.8365
GCA_000284075.1_ASM28407v1	representative	Rickettsia rhipicephali str. 3-7-female6-CWPP	1105113	Bacteria	Proteobacteria	Alphaproteobacteria	Rickettsiales	Rickettsiaceae	Rickettsia	Rickettsia rhipicephali	1305467	32.3945
GCA_000012345.1_ASM1234v1	representative	Candidatus Pelagibacter ubique HTCC1062	335992	Bacteria	Proteobacteria	Alphaproteobacteria	Pelagibacterales	Pelagibacteraceae	Candidatus Pelagibacter	Candidatus Pelagibacter ubique	1308759	29.6831
GCA_009496975.1_ASM949697v1	representative	Fructilactobacillus sanfranciscensis	1625	Bacteria	Firmicutes	Bacilli	Lactobacillales	Lactobacillaceae	Fructilactobacillus		1310991	35.1531
GCA_000012565.1_ASM1256v1	representative	Ehrlichia canis str. Jake	269484	Bacteria	Proteobacteria	Alphaproteobacteria	Rickettsiales	Anaplasmataceae	Ehrlichia	Ehrlichia canis	1315030	28.9577
GCA_000284155.1_ASM28415v1	representative	Rickettsia australis str. Cutlack	1105110	Bacteria	Proteobacteria	Alphaproteobacteria	Rickettsiales	Rickettsiaceae	Rickettsia	Rickettsia australis	1323280	32.2842
GCA_900465355.1_Ran1-1	representative	Candidatus Bipolaricaulis anaerobius	2026885	Bacteria	Candidatus Bipolaricaulota				Candidatus Bipolaricaulis		1324338	68.2099
GCA_001715535.1_ASM171553v1	representative	Spiroplasma helicoides	216938	Bacteria	Tenericutes	Mollicutes	Entomoplasmatales	Spiroplasmataceae	Spiroplasma		1326546	26.7514
GCA_002288145.1_ASM228814v1	representative	Candidatus Planktophila versatilis	1884905	Bacteria	Actinobacteria	Actinomycetia	Candidatus Nanopelagicales	Candidatus Nanopelagicaceae	Candidatus Planktophila		1326591	48.1806
GCA_002288365.1_ASM228836v1	representative	Candidatus Planktophila limnetica	573600	Bacteria	Actinobacteria	Actinomycetia	Candidatus Nanopelagicales	Candidatus Nanopelagicaceae	Candidatus Planktophila		1328793	45.02
GCA_000973085.1_ASM97308v1	representative	Sneathia vaginalis	187101	Bacteria	Fusobacteria	Fusobacteriia	Fusobacteriales	Leptotrichiaceae	Sneathia		1330215	28.4322
GCA_003363775.1_ASM336377v1	representative	Spiroplasma alleghenense	216931	Bacteria	Tenericutes	Mollicutes	Entomoplasmatales	Spiroplasmataceae	Spiroplasma		1336077	29.4912
GCA_018141665.1_ASM1814166v1	representative	Wolbachia endosymbiont of Spodoptera picta	2769078	Bacteria	Proteobacteria	Alphaproteobacteria	Rickettsiales	Anaplasmataceae	Wolbachia		1339720	33.8673
GCA_002288065.1_ASM228806v1	representative	Candidatus Planktophila sulfonica	1884904	Bacteria	Actinobacteria	Actinomycetia	Candidatus Nanopelagicales	Candidatus Nanopelagicaceae	Candidatus Planktophila		1344614	48.5638
GCA_000499665.2_RMONA_1	representative	Rickettsia monacensis	109232	Bacteria	Proteobacteria	Alphaproteobacteria	Rickettsiales	Rickettsiaceae	Rickettsia		1353450	32.3905
GCA_000011225.1_ASM1122v1	representative	Mycoplasma penetrans HF-2	272633	Bacteria	Tenericutes		Mycoplasmoidales	Mycoplasmoidaceae	Malacoplasma	Mycoplasma penetrans	1358633	25.7175
GCA_002287965.1_ASM228796v1	representative	Candidatus Planktophila dulcis	1884914	Bacteria	Actinobacteria	Actinomycetia	Candidatus Nanopelagicales	Candidatus Nanopelagicaceae	Candidatus Planktophila		1361776	47.9196
GCA_013283855.1_ASM1328385v1	representative	Aquiluna borgnonia	2499157	Bacteria	Actinobacteria	Actinomycetia	Micrococcales	Microbacteriaceae	Aquiluna		1362706	54.8266
GCA_002288185.1_ASM228818v1	representative	Candidatus Planktophila vernalis	1884907	Bacteria	Actinobacteria	Actinomycetia	Candidatus Nanopelagicales	Candidatus Nanopelagicaceae	Candidatus Planktophila		1364004	45.7459
GCA_012276695.1_ASM1227669v1	representative	Candidatus Pelagibacter giovannonii	2563896	Bacteria	Proteobacteria	Alphaproteobacteria	Pelagibacterales	Pelagibacteraceae	Candidatus Pelagibacter		1365705	29.5476
GCA_001029265.1_ASM102926v1	representative	Spiroplasma eriocheiris	315358	Bacteria	Tenericutes	Mollicutes	Entomoplasmatales	Spiroplasmataceae	Spiroplasma		1365714	29.7942
GCA_008086545.1_ASM808654v1	representative	Spiroplasma chinense	216932	Bacteria	Tenericutes	Mollicutes	Entomoplasmatales	Spiroplasmataceae	Spiroplasma		1370182	27.8507
GCA_008245065.1_ASM824506v1	representative	Wolbachia endosymbiont of Chrysomya megacephala	1335053	Bacteria	Proteobacteria	Alphaproteobacteria	Rickettsiales	Anaplasmataceae	Wolbachia		1376868	33.9513
GCA_002285905.1_ASM228590v1	representative	Rickettsia sp. MEAM1 (Bemisia tabaci)	1182263	Bacteria	Proteobacteria	Alphaproteobacteria	Rickettsiales	Rickettsiaceae	Rickettsia	Rickettsia endosymbiont of Bemisia tabaci	1378618	32.4572
GCA_000830905.1_ASM83090v1	representative	Dehalococcoides mccartyi CG4	1432060	Bacteria	Chloroflexi	Dehalococcoidia	Dehalococcoidales	Dehalococcoidaceae	Dehalococcoides	Dehalococcoides mccartyi	1382308	48.7196
GCA_002288325.1_ASM228832v1	representative	Candidatus Planktophila lacus	1884913	Bacteria	Actinobacteria	Actinomycetia	Candidatus Nanopelagicales	Candidatus Nanopelagicaceae	Candidatus Planktophila		1384812	47.7751
GCA_009496955.1_ASM949695v1	representative	Fructilactobacillus fructivorans	1614	Bacteria	Firmicutes	Bacilli	Lactobacillales	Lactobacillaceae	Fructilactobacillus		1388767	39.0024
GCA_001702115.1_ASM170211v1	representative	Fructilactobacillus lindneri	53444	Bacteria	Firmicutes	Bacilli	Lactobacillales	Lactobacillaceae	Fructilactobacillus		1389742	34.249
GCA_018467115.1_ASM1846711v1	representative	Wolbachia endosymbiont of Drosophila yakuba	260915	Bacteria	Proteobacteria	Alphaproteobacteria	Rickettsiales	Anaplasmataceae	Wolbachia		1394392	35.1692
GCA_008033215.1_ASM803321v1	representative	Wolbachia endosymbiont of Drosophila ananassae	307502	Bacteria	Proteobacteria	Alphaproteobacteria	Rickettsiales	Anaplasmataceae	Wolbachia		1401460	35.1934
GCA_000222305.1_ASM22230v1	representative	Borreliella bissettii DN127	521010	Bacteria	Spirochaetes	Spirochaetia	Spirochaetales	Borreliaceae	Borreliella	Borreliella bissettiae	1403443	28.3353
GCA_018467135.1_ASM1846713v1	representative	Wolbachia endosymbiont of Drosophila santomea	260917	Bacteria	Proteobacteria	Alphaproteobacteria	Rickettsiales	Anaplasmataceae	Wolbachia		1409094	35.1757
GCA_002355955.1_ASM235595v1	representative	Candidatus Desulfovibrio trichonymphae	1725232	Bacteria	Proteobacteria	Deltaproteobacteria	Desulfovibrionales	Desulfovibrionaceae	Desulfovibrio		1410056	54.8182
GCA_007989425.1_ASM798942v1	representative	Rickettsia asiatica	238800	Bacteria	Proteobacteria	Alphaproteobacteria	Rickettsiales	Rickettsiaceae	Rickettsia		1419085	32.3414
GCA_001854225.1_ASM185422v1	representative	Candidatus Rhodoluna planktonica	535712	Bacteria	Actinobacteria	Actinomycetia	Micrococcales	Microbacteriaceae	Rhodoluna		1424506	52.0378
GCA_000020945.1_ASM2094v1	representative	Coprothermobacter proteolyticus DSM 5265	309798	Bacteria	Coprothermobacterota	Coprothermobacteria	Coprothermobacterales	Coprothermobacteraceae	Coprothermobacter	Coprothermobacter proteolyticus	1424912	44.7701
GCA_000699505.1_ASM69950v1	representative	Rhodoluna lacicola	529884	Bacteria	Actinobacteria	Actinomycetia	Micrococcales	Microbacteriaceae	Rhodoluna		1430433	51.5268
GCA_016743795.1_ASM1674379v1	representative	Rickettsia tillamookensis	2761623	Bacteria	Proteobacteria	Alphaproteobacteria	Rickettsiales	Rickettsiaceae	Rickettsia		1438973	32.3994
GCA_000287335.1_ASM28733v1	representative	secondary endosymbiont of Ctenarytaina eucalypti	1199245	Bacteria	Proteobacteria	Gammaproteobacteria	Enterobacterales	Enterobacteriaceae			1441139	43.2902
GCA_000219805.1_ASM21980v1	representative	Weissella koreensis KACC 15510	1045854	Bacteria	Firmicutes	Bacilli	Lactobacillales	Lactobacillaceae	Weissella	Weissella koreensis	1441470	35.4992
GCA_000025125.1_ASM2512v1	representative	Candidatus Atelocyanobacterium thalassa isolate ALOHA	1453429	Bacteria	Cyanobacteria		Chroococcales	Aphanothecaceae	Candidatus Atelocyanobacterium	Candidatus Atelocyanobacterium thalassa	1443806	31.1168
GCA_016592615.1_ASM1659261v1	representative	Isorropodon fossajaponicum endosymbiont JTNG4	1235284	Bacteria						Isorropodon fossajaponicum symbiont	1447997	37.2428
GCA_006542295.1_ASM654229v1	representative	Wolbachia endosymbiont of Carposina sasakii	2591635	Bacteria	Proteobacteria	Alphaproteobacteria	Rickettsiales	Anaplasmataceae	Wolbachia		1449344	34.9872
GCA_000816185.1_ASM81618v1	representative	Campylobacter insulaenigrae NCTC 12927	1031564	Bacteria	Proteobacteria	Epsilonproteobacteria	Campylobacterales	Campylobacteraceae	Campylobacter	Campylobacter insulaenigrae	1465081	28.1926
GCA_900660755.1_57792_F01-3	representative	Acholeplasma hippikon	264636	Bacteria	Tenericutes	Mollicutes	Acholeplasmatales	Acholeplasmataceae	Acholeplasma		1465667	30.9737
GCA_001281405.1_ASM128140v1	representative	Bartonella ancashensis	1318743	Bacteria	Proteobacteria	Alphaproteobacteria	Hyphomicrobiales	Bartonellaceae	Bartonella		1467695	38.4166
GCA_001547755.1_ASM154775v1	representative	endosymbiont of Bathymodiolus septemdierum str. Myojin knoll	1303921	Bacteria	Proteobacteria	Gammaproteobacteria				Bathymodiolus septemdierum thioautotrophic gill symbiont	1469434	38.7431
GCA_003015145.1_ASM301514v1	representative	Candidatus Phycorickettsia trachydisci	2115978	Bacteria	Proteobacteria	Alphaproteobacteria	Rickettsiales	Rickettsiaceae	Candidatus Phycorickettsia		1472411	34.0663
GCA_000319385.1_ASM31938v1	representative	Candidatus Endolissoclinum faulkneri L2	1193729	Bacteria	Proteobacteria	Alphaproteobacteria	Rhodospirillales	Rhodospirillaceae	Candidatus Endolissoclinum	Candidatus Endolissoclinum faulkneri	1481189	34.1451
GCA_000439775.1_ASM43977v1	representative	Anaplasma phagocytophilum str. JM	1173064	Bacteria	Proteobacteria	Alphaproteobacteria	Rickettsiales	Anaplasmataceae	Anaplasma	Anaplasma phagocytophilum	1481598	41.6447
GCA_000025605.1_ASM2560v1	representative	Thermocrinis albus DSM 14484	638303	Bacteria	Aquificae	Aquificae	Aquificales	Aquificaceae	Thermocrinis	Thermocrinis albus	1500577	46.9305
GCA_013460375.1_ASM1346037v1	representative	Ehrlichia ruminantium	779	Bacteria	Proteobacteria	Alphaproteobacteria	Rickettsiales	Anaplasmataceae	Ehrlichia		1505922	27.4577
GCA_015356815.2_ASM1535681v2	representative	Candidatus Rhabdochlamydia porcellionis	225148	Bacteria	Chlamydiae	Chlamydiia	Parachlamydiales	Rhabdochlamydiaceae	Candidatus Rhabdochlamydia		1511852	35.3509
GCA_001293165.1_ASM129316v1	representative	Candidatus Thioglobus autotrophicus	1705394	Bacteria	Proteobacteria	Gammaproteobacteria			Candidatus Thioglobus		1512449	39.1438
GCA_001274875.1_ASM127487v1	representative	Spiroplasma kunkelii CR2-3x	273035	Bacteria	Tenericutes	Mollicutes	Entomoplasmatales	Spiroplasmataceae	Spiroplasma	Spiroplasma kunkelii	1514561	24.9833
GCA_001275365.1_ASM127536v1	representative	Francisella persica ATCC VR-331	1086726	Bacteria	Proteobacteria	Gammaproteobacteria	Thiotrichales	Francisellaceae	Francisella	Francisella persica	1516676	31.3896
GCA_001687475.2_ASM168747v2	representative	Campylobacter hepaticus	1813019	Bacteria	Proteobacteria	Epsilonproteobacteria	Campylobacterales	Campylobacteraceae	Campylobacter		1520669	28.0255
GCA_000512735.1_ASM51273v1	representative	Thermocrinis ruber	75906	Bacteria	Aquificae	Aquificae	Aquificales	Aquificaceae	Thermocrinis		1521037	45.1919
GCA_001543305.1_ASM154330v1	representative	Liberibacter crescens	1273132	Bacteria	Proteobacteria	Alphaproteobacteria	Hyphomicrobiales	Rhizobiaceae	Liberibacter		1522119	35.4041
GCA_000253015.1_ASM25301v1	representative	Bartonella clarridgeiae 73	696125	Bacteria	Proteobacteria	Alphaproteobacteria	Hyphomicrobiales	Bartonellaceae	Bartonella	Bartonella clarridgeiae	1522743	35.727
GCA_011303955.1_ASM1130395v1	representative	Vagococcus coleopterorum	2714946	Bacteria	Firmicutes	Bacilli	Lactobacillales	Enterococcaceae	Vagococcus		1530734	36.591
GCA_008245045.1_ASM824504v1	representative	Campylobacter volucris	1031542	Bacteria	Proteobacteria	Epsilonproteobacteria	Campylobacterales	Campylobacteraceae	Campylobacter		1532062	28.5697
GCA_000191045.1_ASM19104v1	representative	Desulfurobacterium thermolithotrophum DSM 11699	868864	Bacteria	Aquificae	Aquificae	Desulfurobacteriales	Desulfurobacteriaceae	Desulfurobacterium	Desulfurobacterium thermolithotrophum	1541968	34.9486
GCA_016592595.1_ASM1659259v1	representative	Abyssogena phaseoliformis symbiont OG214	1235283	Bacteria						Abyssogena phaseoliformis symbiont	1542177	36.9575
GCA_019575995.1_ASM1957599v1	representative	Apilactobacillus kunkeei	148814	Bacteria	Firmicutes	Bacilli	Lactobacillales	Lactobacillaceae	Apilactobacillus		1542216	36.5574
GCA_000024225.1_ASM2422v1	representative	Lancefieldella parvulum DSM 20469	521095	Bacteria	Actinobacteria	Coriobacteriia	Coriobacteriales	Atopobiaceae	Lancefieldella	Lancefieldella parvula	1543805	45.6866
GCA_019357495.1_ASM1935749v1	representative	Nosocomiicoccus ampullae	489910	Bacteria	Firmicutes	Bacilli	Bacillales	Staphylococcaceae	Nosocomiicoccus		1551959	34.4692
GCA_000968055.1_ASM96805v1	representative	Alteracholeplasma palmae J233	1318466	Bacteria	Tenericutes	Mollicutes	Acholeplasmatales	Acholeplasmataceae	Alteracholeplasma	Alteracholeplasma palmae	1554229	28.9825
GCA_000009305.1_ASM930v1	representative	Helicobacter acinonychis str. Sheeba	382638	Bacteria	Proteobacteria	Epsilonproteobacteria	Campylobacterales	Helicobacteraceae	Helicobacter	Helicobacter acinonychis	1557588	38.169
GCA_000284335.1_ASM28433v1	representative	Caldisericum exile AZM16c01	511051	Bacteria	Caldiserica	Caldisericia	Caldisericales	Caldisericaceae	Caldisericum	Caldisericum exile	1558103	35.3749
GCA_002795265.1_ASM279526v1	representative	Spiroplasma clarkii	2139	Bacteria	Tenericutes	Mollicutes	Entomoplasmatales	Spiroplasmataceae	Spiroplasma		1560007	29.5707
GCA_000019205.1_ASM1920v1	representative	Campylobacter lari RM2100	306263	Bacteria	Proteobacteria	Epsilonproteobacteria	Campylobacterales	Campylobacteraceae	Campylobacter	Campylobacter lari	1571661	29.62
GCA_900476215.1_51342_F02	representative	Helicobacter mustelae	217	Bacteria	Proteobacteria	Epsilonproteobacteria	Campylobacterales	Helicobacteraceae	Helicobacter		1576607	42.4575
GCA_003966755.1_ASM396675v1	representative	Candidatus Rickettsiella viridis	676208	Bacteria	Proteobacteria	Gammaproteobacteria	Legionellales	Coxiellaceae	Rickettsiella		1579735	39.2756
GCA_002078315.1_ASM207831v1	representative	Rickettsia bellii	33990	Bacteria	Proteobacteria	Alphaproteobacteria	Rickettsiales	Rickettsiaceae	Rickettsia		1579798	31.692
GCA_018968685.1_ASM1896868v1	representative	Campylobacter novaezeelandiae	2267891	Bacteria	Proteobacteria	Epsilonproteobacteria	Campylobacterales	Campylobacteraceae	Campylobacter		1584374	27.4538
GCA_900638585.1_57845_G01	representative	Peptoniphilus ivorii	54006	Bacteria	Firmicutes	Tissierellia	Tissierellales	Peptoniphilaceae	Peptoniphilus		1587771	53.2201
GCA_009936175.1_ASM993617v1	representative	Bartonella quintana	803	Bacteria	Proteobacteria	Alphaproteobacteria	Hyphomicrobiales	Bartonellaceae	Bartonella		1588683	38.7573
GCA_001027545.1_ASM102754v1	representative	Endomicrobium proavitum	1408281	Bacteria	Elusimicrobia	Endomicrobia	Endomicrobiales	Endomicrobiaceae	Endomicrobium		1588979	39.3416
GCA_001647695.1_ASM164769v1	representative	[Haemophilus] ducreyi	730	Bacteria	Proteobacteria	Gammaproteobacteria	Pasteurellales	Pasteurellaceae	Haemophilus		1589620	37.924
GCA_000008625.1_ASM862v1	representative	Aquifex aeolicus VF5	224324	Bacteria	Aquificae	Aquificae	Aquificales	Aquificaceae	Aquifex	Aquifex aeolicus	1590791	43.3016
GCA_002139935.1_ASM213993v1	representative	Campylobacter lanienae NCTC 13004	1031753	Bacteria	Proteobacteria	Epsilonproteobacteria	Campylobacterales	Campylobacteraceae	Campylobacter	Campylobacter lanienae	1594554	34.5979
GCA_000341355.1_ASM34135v1	representative	Bartonella australis Aust/NH1	1094489	Bacteria	Proteobacteria	Alphaproteobacteria	Hyphomicrobiales	Bartonellaceae	Bartonella	Bartonella australis	1596490	41.8398
GCA_001936335.1_ASM193633v1	representative	Amylolactobacillus amylophilus DSM 20533 = JCM 1125	1423721	Bacteria	Firmicutes	Bacilli	Lactobacillales	Lactobacillaceae	Amylolactobacillus	Amylolactobacillus amylophilus	1610352	43.6536
GCA_004359375.1_ASM435937v1	representative	Acetilactobacillus jinshanensis	1720083	Bacteria	Firmicutes	Bacilli	Lactobacillales	Lactobacillaceae	Acetilactobacillus		1616430	39.6868
GCA_000023845.1_ASM2384v1	representative	Cryptobacterium curtum DSM 15641	469378	Bacteria	Actinobacteria	Coriobacteriia	Eggerthellales	Eggerthellaceae	Cryptobacterium	Cryptobacterium curtum	1617804	50.9115
GCA_011304355.1_ASM1130435v1	representative	Weissella coleopterorum	2714949	Bacteria	Firmicutes	Bacilli	Lactobacillales	Lactobacillaceae	Weissella		1618880	37.2235
GCA_001584725.1_ASM158472v1	representative	endosymbiont 'TC1' of Trimyema compressum	243899	Bacteria	Firmicutes						1622248	32.7539
GCA_002355535.1_ASM235553v1	representative	Aurantimicrobium minutum	708131	Bacteria	Actinobacteria	Actinomycetia	Micrococcales	Microbacteriaceae	Aurantimicrobium		1622386	52.7575
GCA_900161835.1_HBAv1	representative	Sodalis endosymbiont of Henestaris halophilus	1929246	Bacteria	Proteobacteria	Gammaproteobacteria	Enterobacterales	Bruguierivoracaceae	Sodalis		1622395	36.7775
GCA_017821535.1_ASM1782153v1	representative	Helicobacter pylori	210	Bacteria	Proteobacteria	Epsilonproteobacteria	Campylobacterales	Helicobacteraceae	Helicobacter		1624458	39.2546
GCA_013372245.1_ASM1337224v1	representative	Campylobacter upsaliensis RM3940	1031733	Bacteria	Proteobacteria	Epsilonproteobacteria	Campylobacterales	Campylobacteraceae	Campylobacter	Campylobacter upsaliensis	1628950	35.1084
GCA_000215975.1_ASM21597v1	representative	Thermodesulfobacterium geofontis OPF15	795359	Bacteria	Thermodesulfobacteria	Thermodesulfobacteria	Thermodesulfobacteriales	Thermodesulfobacteriaceae	Thermodesulfobacterium	Thermodesulfobacterium geofontis	1634377	30.5875
GCA_001543105.1_ASM154310v1	representative	Aerococcus christensenii	87541	Bacteria	Firmicutes	Bacilli	Lactobacillales	Aerococcaceae	Aerococcus		1634920	39.1866
GCA_000226625.1_ASM22662v1	representative	Taylorella asinigenitalis MCE3	1008459	Bacteria	Proteobacteria	Betaproteobacteria	Burkholderiales	Alcaligenaceae	Taylorella	Taylorella asinigenitalis	1638553	38.3133
GCA_000021545.1_ASM2154v1	representative	Sulfurihydrogenibium azorense Az-Fu1	204536	Bacteria	Aquificae	Aquificae	Aquificales	Hydrogenothermaceae	Sulfurihydrogenibium	Sulfurihydrogenibium azorense	1640876	32.7529
GCA_001886855.1_ASM188685v1	representative	Spiroplasma citri	2133	Bacteria	Tenericutes	Mollicutes	Entomoplasmatales	Spiroplasmataceae	Spiroplasma		1640878	25.5097
GCA_000009085.1_ASM908v1	reference	Campylobacter jejuni subsp. jejuni NCTC 11168 = ATCC 700819	192222	Bacteria	Proteobacteria	Epsilonproteobacteria	Campylobacterales	Campylobacteraceae	Campylobacter	Campylobacter jejuni	1641481	30.5486
GCA_013372105.1_ASM1337210v1	representative	Campylobacter armoricus	2505970	Bacteria	Proteobacteria	Epsilonproteobacteria	Campylobacterales	Campylobacteraceae	Campylobacter		1642612	28.5843
GCA_000020145.1_ASM2014v1	representative	Elusimicrobium minutum Pei191	445932	Bacteria	Elusimicrobia	Elusimicrobia	Elusimicrobiales	Elusimicrobiaceae	Elusimicrobium	Elusimicrobium minutum	1643562	39.9521
GCA_013201605.1_ASM1320160v1	representative	Campylobacter ornithocola	1848766	Bacteria	Proteobacteria	Epsilonproteobacteria	Campylobacterales	Campylobacteraceae	Campylobacter		1644930	29.2184
GCA_013388295.1_ASM1338829v1	representative	Bartonella alsatica	52764	Bacteria	Proteobacteria	Alphaproteobacteria	Hyphomicrobiales	Bartonellaceae	Bartonella		1659117	36.8507
GCA_014397255.1_ASM1439725v1	representative	Weissella diestrammenae	1162633	Bacteria	Firmicutes	Bacilli	Lactobacillales	Lactobacillaceae	Weissella		1659381	39.3551
GCA_000815225.1_ASM81522v1	representative	Allofrancisella guangzhouensis	594679	Bacteria	Proteobacteria	Gammaproteobacteria	Thiotrichales	Francisellaceae	Allofrancisella		1661527	31.9905
GCA_003454775.1_ASM345477v1	representative	Parvimonas micra	33033	Bacteria	Firmicutes	Tissierellia	Tissierellales	Peptoniphilaceae	Parvimonas		1661863	28.9042
GCA_004102045.2_ASM410204v2	representative	Oenococcus sicerae	2203724	Bacteria	Firmicutes	Bacilli	Lactobacillales	Lactobacillaceae	Oenococcus		1664394	40.324
GCA_002288025.1_ASM228802v1	representative	Taylorella equigenitalis	29575	Bacteria	Proteobacteria	Betaproteobacteria	Burkholderiales	Alcaligenaceae	Taylorella		1666291	37.5204
GCA_000200595.1_ASM20059v1	representative	Helicobacter felis ATCC 49179	936155	Bacteria	Proteobacteria	Epsilonproteobacteria	Campylobacterales	Helicobacteraceae	Helicobacter	Helicobacter felis	1672681	44.5086
GCA_000024565.1_ASM2456v1	representative	Streptobacillus moniliformis DSM 12112	519441	Bacteria	Fusobacteria	Fusobacteriia	Fusobacteriales	Leptotrichiaceae	Streptobacillus	Streptobacillus moniliformis	1673280	26.2797
GCA_012222825.1_ASM1222282v1	representative	Allofrancisella frigidaquae	1085644	Bacteria	Proteobacteria	Gammaproteobacteria	Thiotrichales	Francisellaceae	Allofrancisella		1674180	32.1142
GCA_000021725.1_ASM2172v1	representative	Nautilia profundicola AmH	598659	Bacteria	Proteobacteria	Epsilonproteobacteria	Nautiliales	Nautiliaceae	Nautilia	Nautilia profundicola	1676444	33.5075
GCA_003019695.1_ASM301969v1	representative	Fusobacterium gonidiaformans ATCC 25563	469615	Bacteria	Fusobacteria	Fusobacteriia	Fusobacteriales	Fusobacteriaceae	Fusobacterium	Fusobacterium gonidiaformans	1678881	32.6864
GCA_003150935.1_ASM315093v1	representative	Lactobacillus apis	303541	Bacteria	Firmicutes	Bacilli	Lactobacillales	Lactobacillaceae	Lactobacillus		1683102	37.3365
GCA_001761545.1_ASM176154v1	representative	Weissella soli	155866	Bacteria	Firmicutes	Bacilli	Lactobacillales	Lactobacillaceae	Weissella		1683184	43.7328
GCA_008831485.1_ASM883148v1	representative	Lactobacillus acetotolerans	1600	Bacteria	Firmicutes	Bacilli	Lactobacillales	Lactobacillaceae	Lactobacillus		1683905	36.5008
GCA_005843985.1_ASM584398v1	representative	Caminibacter mediatlanticus TB-2	391592	Bacteria	Proteobacteria	Epsilonproteobacteria	Nautiliales	Nautiliaceae	Caminibacter	Caminibacter mediatlanticus	1685887	26.8538
GCA_000143165.1_ASM14316v1	representative	Dehalogenimonas lykanthroporepellens BL-DC-9	552811	Bacteria	Chloroflexi	Dehalococcoidia			Dehalogenimonas	Dehalogenimonas lykanthroporepellens	1686510	55.0444
GCA_014931175.1_ASM1493117v1	representative	Helicobacter winghamensis	157268	Bacteria	Proteobacteria	Epsilonproteobacteria	Campylobacterales	Helicobacteraceae	Helicobacter		1688978	35.4936
GCA_000194135.1_ASM19413v1	representative	Hippea maritima DSM 10411	760142	Bacteria	Proteobacteria	Deltaproteobacteria	Desulfurellales	Desulfurellaceae	Hippea	Hippea maritima	1694430	37.4743
GCA_013201645.1_ASM1320164v1	representative	Campylobacter corcagiensis	1448857	Bacteria	Proteobacteria	Epsilonproteobacteria	Campylobacterales	Campylobacteraceae	Campylobacter		1694495	31.8965
GCA_007954525.1_ASM795452v1	representative	Leuconostoc carnosum	1252	Bacteria	Firmicutes	Bacilli	Lactobacillales	Lactobacillaceae	Leuconostoc		1701333	37.3507
GCA_018685455.1_ASM1868545v1	representative	Polynucleobacter paneuropaeus	2527775	Bacteria	Proteobacteria	Betaproteobacteria	Burkholderiales	Burkholderiaceae	Polynucleobacter		1708534	46.0768
GCA_001281385.1_ASM128138v1	representative	Candidatus Pseudothioglobus singularis PS1	1125411	Bacteria	Proteobacteria	Gammaproteobacteria			Candidatus Pseudothioglobus	Candidatus Pseudothioglobus singularis	1714148	37.4383
GCA_009428965.1_ASM942896v1	representative	Limosilactobacillus pontis	35787	Bacteria	Firmicutes	Bacilli	Lactobacillales	Lactobacillaceae	Limosilactobacillus		1714771	53.2865
GCA_000017585.1_ASM1758v1	representative	Campylobacter hominis ATCC BAA-381	360107	Bacteria	Proteobacteria	Epsilonproteobacteria	Campylobacterales	Campylobacteraceae	Campylobacter	Campylobacter hominis	1714950	31.7384
GCA_009730395.1_ASM973039v1	representative	Campylobacter coli	195	Bacteria	Proteobacteria	Epsilonproteobacteria	Campylobacterales	Campylobacteraceae	Campylobacter		1716536	31.3447
GCA_000331715.1_ASM33171v1	representative	Lawsonia intracellularis N343	1234378	Bacteria	Proteobacteria	Deltaproteobacteria	Desulfovibrionales	Desulfovibrionaceae	Lawsonia	Lawsonia intracellularis	1719191	33.0818
GCA_002220755.1_ASM222075v1	representative	Campylobacter sputorum bv. paraureolyticus LMG 11764	1032066	Bacteria	Proteobacteria	Epsilonproteobacteria	Campylobacterales	Campylobacteraceae	Campylobacter	Campylobacter sputorum	1725016	29.6315
GCA_014931075.1_ASM1493107v1	representative	Campylobacter peloridis	488546	Bacteria	Proteobacteria	Epsilonproteobacteria	Campylobacterales	Campylobacteraceae	Campylobacter		1725253	28.5248
GCA_000706765.1_ASM70676v1	representative	Bifidobacterium indicum LMG 11587 = DSM 20214	1341694	Bacteria	Actinobacteria	Actinomycetia	Bifidobacteriales	Bifidobacteriaceae	Bifidobacterium	Bifidobacterium indicum	1734546	60.4934
GCA_003932735.1_ASM393273v1	representative	Rickettsiales endosymbiont of Stachyamoeba lipophora	2486578	Bacteria	Proteobacteria	Alphaproteobacteria	Rickettsiales				1738386	33.0133
GCA_002238335.1_ASM223833v1	representative	Campylobacter avium LMG 24591	522484	Bacteria	Proteobacteria	Epsilonproteobacteria	Campylobacterales	Campylobacteraceae	Campylobacter	Campylobacter avium	1738633	34.1681
GCA_900638565.1_57800_G01	representative	Peptoniphilus harei	54005	Bacteria	Firmicutes	Tissierellia	Tissierellales	Peptoniphilaceae	Peptoniphilus		1739102	34.4185
GCA_000319575.2_ASM31957v2	representative	Spiribacter salinus M19-40	1260251	Bacteria	Proteobacteria	Gammaproteobacteria	Chromatiales	Ectothiorhodospiraceae	Spiribacter	Spiribacter salinus	1739487	62.6524
GCA_000164905.1_ASM16490v1	representative	Hydrogenobacter thermophilus TK-6	608538	Bacteria	Aquificae	Aquificae	Aquificales	Aquificaceae	Hydrogenobacter	Hydrogenobacter thermophilus	1742932	44.0009
GCA_002021945.1_ASM202194v1	representative	Campylobacter pinnipediorum subsp. pinnipediorum	1660067	Bacteria	Proteobacteria	Epsilonproteobacteria	Campylobacterales	Campylobacteraceae	Campylobacter	Campylobacter pinnipediorum	1744112	30.4278
GCA_001989575.1_ASM198957v1	representative	Abyssicoccus albus	1817405	Bacteria	Firmicutes	Bacilli	Bacillales	Staphylococcaceae	Abyssicoccus		1745789	34.0644
GCA_012222965.1_ASM1222296v1	representative	Allofrancisella inopinata	1085647	Bacteria	Proteobacteria	Gammaproteobacteria	Thiotrichales	Francisellaceae	Allofrancisella		1750491	31.9905
GCA_000007925.1_ASM792v1	representative	Prochlorococcus marinus subsp. marinus str. CCMP1375	167539	Bacteria	Cyanobacteria		Synechococcales	Prochlorococcaceae	Prochlorococcus	Prochlorococcus marinus	1751080	36.4421
GCA_008876665.1_ASM887666v1	representative	Limosilactobacillus frumenti	104955	Bacteria	Firmicutes	Bacilli	Lactobacillales	Lactobacillaceae	Limosilactobacillus		1752928	42.6324
GCA_000736415.1_ASM73641v1	representative	Campylobacter iguaniorum	1244531	Bacteria	Proteobacteria	Epsilonproteobacteria	Campylobacterales	Campylobacteraceae	Campylobacter		1754638	35.7449
GCA_000953015.1_Candidatus_Methylopumilus_turicensis_MMS-10A-171	representative	Candidatus Methylopumilus turicensis	1581680	Bacteria	Proteobacteria	Betaproteobacteria	Nitrosomonadales	Methylophilaceae	Candidatus Methylopumilus		1754988	44.5179
GCA_000737865.1_ASM73786v1	representative	Bifidobacterium coryneforme	1687	Bacteria	Actinobacteria	Actinomycetia	Bifidobacteriales	Bifidobacteriaceae	Bifidobacterium		1755097	60.5112
GCA_000185805.1_ASM18580v1	representative	Thermovibrio ammonificans HB-1	648996	Bacteria	Aquificae	Aquificae	Desulfurobacteriales	Desulfurobacteriaceae	Thermovibrio	Thermovibrio ammonificans	1759526	52.1298
GCA_013416015.1_ASM1341601v1	representative	Candidatus Campylobacter infans	2561898	Bacteria	Proteobacteria	Epsilonproteobacteria	Campylobacterales	Campylobacteraceae	Campylobacter		1760367	35.8554
GCA_002950575.1_ASM295057v1	representative	Pontimonas salivibrio	1159327	Bacteria	Actinobacteria	Actinomycetia	Micrococcales	Microbacteriaceae	Pontimonas		1760810	58.3348
GCA_012317585.1_ASM1231758v1	representative	Thermosulfurimonas marina	2047767	Bacteria	Thermodesulfobacteria	Thermodesulfobacteria	Thermodesulfobacteriales	Thermodesulfobacteriaceae	Thermosulfurimonas		1763258	58.8975
GCA_000734015.1_ASM73401v1	representative	Thermodesulfobacterium commune DSM 2178	289377	Bacteria	Thermodesulfobacteria	Thermodesulfobacteria	Thermodesulfobacteriales	Thermodesulfobacteriaceae	Thermodesulfobacterium	Thermodesulfobacterium commune	1764045	36.9761
GCA_900637845.1_52683_D03	representative	Erysipelothrix rhusiopathiae	1648	Bacteria	Firmicutes	Erysipelotrichia	Erysipelotrichales	Erysipelotrichaceae	Erysipelothrix		1770411	36.6356
GCA_013372205.1_ASM1337220v1	representative	Campylobacter mucosalis	202	Bacteria	Proteobacteria	Epsilonproteobacteria	Campylobacterales	Campylobacteraceae	Campylobacter		1773478	36.5542
GCA_003057965.1_ASM305796v1	representative	Thermodesulfobium acidiphilum	1794699	Bacteria	Firmicutes	Clostridia	Thermoanaerobacterales	Thermodesulfobiaceae	Thermodesulfobium		1774794	33.6675
GCA_009730315.1_ASM973031v1	representative	Gemella morbillorum	29391	Bacteria	Firmicutes	Bacilli	Bacillales		Gemella		1779451	30.9298
GCA_002998295.1_ASM299829v1	representative	Fastidiosipila sanguinis	236753	Bacteria	Firmicutes	Clostridia	Eubacteriales	Oscillospiraceae	Fastidiosipila		1785891	33.7312
GCA_001267845.1_ASM126784v1	representative	Streptococcus pyogenes	1314	Bacteria	Firmicutes	Bacilli	Lactobacillales	Streptococcaceae	Streptococcus		1791401	38.5632
GCA_007954605.1_ASM795460v1	representative	Leuconostoc lactis	1246	Bacteria	Firmicutes	Bacilli	Lactobacillales	Lactobacillaceae	Leuconostoc		1791608	43.3219
GCA_903886475.1_Streptococcus_thermophilus_CIRM_65	representative	Streptococcus thermophilus	1308	Bacteria	Firmicutes	Bacilli	Lactobacillales	Streptococcaceae	Streptococcus		1791634	39.1271
GCA_900475675.1_45473_D02	representative	Streptococcus lutetiensis	150055	Bacteria	Firmicutes	Bacilli	Lactobacillales	Streptococcaceae	Streptococcus		1793521	37.7058
GCA_003966955.1_ASM396695v1	representative	Parolsenella catena	2003188	Bacteria	Actinobacteria	Coriobacteriia	Coriobacteriales	Atopobiaceae	Parolsenella		1796691	65.6043
GCA_001042695.1_ASM104269v1	representative	Scardovia inopinata JCM 12537	1150468	Bacteria	Actinobacteria	Actinomycetia	Bifidobacteriales	Bifidobacteriaceae	Scardovia	Scardovia inopinata	1797862	48.6334
GCA_000007905.1_ASM790v1	representative	Helicobacter hepaticus ATCC 51449	235279	Bacteria	Proteobacteria	Epsilonproteobacteria	Campylobacterales	Helicobacteraceae	Helicobacter	Helicobacter hepaticus	1799146	35.9313
GCA_001931755.2_ASM193175v2	representative	Wolbachia endosymbiont of Folsomia candida	169402	Bacteria	Proteobacteria	Alphaproteobacteria	Rickettsiales	Anaplasmataceae	Wolbachia		1801626	34.351
GCA_011600945.2_ASM1160094v2	representative	Campylobacter fetus	196	Bacteria	Proteobacteria	Epsilonproteobacteria	Campylobacterales	Campylobacteraceae	Campylobacter		1804582	33.238
GCA_009025875.1_ASM902587v1	representative	Latilactobacillus graminis	60519	Bacteria	Firmicutes	Bacilli	Lactobacillales	Lactobacillaceae	Latilactobacillus		1807083	40.4494
GCA_013372165.1_ASM1337216v1	representative	Campylobacter hyointestinalis subsp. lawsonii	91353	Bacteria	Proteobacteria	Epsilonproteobacteria	Campylobacterales	Campylobacteraceae	Campylobacter	Campylobacter hyointestinalis	1808149	33.3212
GCA_000025225.2_ASM2522v1	representative	Mageeibacillus indolicus UPII9-5	699246	Bacteria	Firmicutes	Clostridia	Eubacteriales	Oscillospiraceae	Mageeibacillus	Mageeibacillus indolicus	1809746	44.2113
GCA_000025105.1_ASM2510v1	representative	Thermotoga naphthophila RKU-10	590168	Bacteria	Thermotogae	Thermotogae	Thermotogales	Thermotogaceae	Thermotoga	Thermotoga naphthophila	1809823	46.1408
GCA_902810445.1_RJ19	representative	Candidatus Nitrosacidococcus tergens	553981	Bacteria	Proteobacteria	Gammaproteobacteria	Chromatiales	Chromatiaceae	Candidatus Nitrosacidococcus		1811369	37.0062
GCA_001548275.1_ASM154827v1	representative	Caldimicrobium thiodismutans	1653476	Bacteria	Thermodesulfobacteria	Thermodesulfobacteria	Thermodesulfobacteriales	Thermodesulfobacteriaceae	Caldimicrobium		1814952	38.2961
GCA_002998925.1_ASM299892v1	representative	Mogibacterium diversum	114527	Bacteria	Firmicutes	Clostridia	Eubacteriales	Eubacteriales Family XIII. Incertae Sedis	Mogibacterium		1815831	40.9571
GCA_001547735.1_ASM154773v1	representative	Thermosulfidibacter takaii ABI70S6	1298851	Bacteria	Aquificae	Aquificae	Aquificales		Thermosulfidibacter	Thermosulfidibacter takaii	1816670	43.0161
GCA_000016785.1_ASM1678v1	representative	Thermotoga petrophila RKU-1	390874	Bacteria	Thermotogae	Thermotogae	Thermotogales	Thermotogaceae	Thermotoga	Thermotoga petrophila	1823511	46.1012
GCA_003347095.1_ASM334709v1	representative	Francisella opportunistica	2016517	Bacteria	Proteobacteria	Gammaproteobacteria	Thiotrichales	Francisellaceae	Francisella		1824967	32.5254
GCA_001263395.1_ASM126339v1	representative	Bifidobacterium actinocoloniiforme DSM 22766	1437605	Bacteria	Actinobacteria	Actinomycetia	Bifidobacteriales	Bifidobacteriaceae	Bifidobacterium	Bifidobacterium actinocoloniiforme	1830060	62.7078
GCA_001543245.1_ASM154324v1	representative	Aerococcus urinaehominis	128944	Bacteria	Firmicutes	Bacilli	Lactobacillales	Aerococcaceae	Aerococcus		1831400	42.7504
GCA_000014505.1_ASM1450v1	representative	Pediococcus pentosaceus ATCC 25745	278197	Bacteria	Firmicutes	Bacilli	Lactobacillales	Lactobacillaceae	Pediococcus	Pediococcus pentosaceus	1832387	37.3578
GCA_900475315.1_43721_G02	representative	Neisseria cinerea	483	Bacteria	Proteobacteria	Betaproteobacteria	Neisseriales	Neisseriaceae	Neisseria		1832904	50.9021
GCA_004124255.1_ASM412425v1	representative	Candidatus Pseudomonas adelgestsugas	1302376	Bacteria	Proteobacteria	Gammaproteobacteria	Pseudomonadales	Pseudomonadaceae	Pseudomonas		1835598	39.469
GCA_008831385.1_ASM883138v1	representative	Lapidilactobacillus dextrinicus	51664	Bacteria	Firmicutes	Bacilli	Lactobacillales	Lactobacillaceae	Lapidilactobacillus		1836976	38.161
GCA_900638385.1_57566_E02	representative	Actinobacillus delphinicola	51161	Bacteria	Proteobacteria	Gammaproteobacteria	Pasteurellales	Pasteurellaceae	Actinobacillus		1837244	37.6198
GCA_002117145.1_ASM211714v1	representative	Candidatus Nucleicultrix amoebiphila FS5	1414854	Bacteria	Proteobacteria	Alphaproteobacteria	Holosporales	Caedimonadaceae	Candidatus Nucleicultrix	Candidatus Nucleicultrix amoebiphila	1838212	39.7227
GCA_001298465.1_ASM129846v1	representative	Campylobacter concisus	199	Bacteria	Proteobacteria	Epsilonproteobacteria	Campylobacterales	Campylobacteraceae	Campylobacter		1840041	37.615
GCA_003522965.1_ASM352296v1	representative	Bombilactobacillus bombi	1303590	Bacteria	Firmicutes	Bacilli	Lactobacillales	Lactobacillaceae	Bombilactobacillus		1842084	34.73
GCA_900015005.1_Lactobacillus_oligofermentans_LMG_22743_genome	representative	Paucilactobacillus oligofermentans DSM 15707 = LMG 22743	1423778	Bacteria	Firmicutes	Bacilli	Lactobacillales	Lactobacillaceae	Paucilactobacillus	Paucilactobacillus oligofermentans	1845483	35.7341
GCA_000259275.1_ASM25927v1	representative	Helicobacter cetorum MIT 99-5656	1163745	Bacteria	Proteobacteria	Epsilonproteobacteria	Campylobacterales	Helicobacteraceae	Helicobacter	Helicobacter cetorum	1847790	35.5368
GCA_003351805.1_ASM335180v1	representative	Lactobacillus delbrueckii subsp. bulgaricus	1585	Bacteria	Firmicutes	Bacilli	Lactobacillales	Lactobacillaceae	Lactobacillus	Lactobacillus delbrueckii	1848107	49.6746
GCA_000024905.1_ASM2490v1	representative	Thermanaerovibrio acidaminovorans DSM 6589	525903	Bacteria	Synergistetes	Synergistia	Synergistales	Synergistaceae	Thermanaerovibrio	Thermanaerovibrio acidaminovorans	1848474	63.7926
GCA_000816305.1_ASM81630v1	representative	Campylobacter subantarcticus LMG 24377	1388752	Bacteria	Proteobacteria	Epsilonproteobacteria	Campylobacterales	Campylobacteraceae	Campylobacter	Campylobacter subantarcticus	1852995	29.752
GCA_000021645.1_ASM2164v1	representative	Dictyoglomus turgidum DSM 6724	515635	Bacteria	Dictyoglomi	Dictyoglomia	Dictyoglomales	Dictyoglomaceae	Dictyoglomus	Dictyoglomus turgidum	1855560	33.9573
GCA_000505725.1_ASM50572v1	representative	Francisella orientalis LADL--07-285A	1356861	Bacteria	Proteobacteria	Gammaproteobacteria	Thiotrichales	Francisellaceae	Francisella	Francisella orientalis	1858987	32.2985
GCA_001293125.1_ASM129312v1	representative	Lawsonella clevelandensis	1528099	Bacteria	Actinobacteria	Actinomycetia	Corynebacteriales	Lawsonellaceae	Lawsonella		1860531	58.5933
GCA_001880225.1_ASM188022v1	representative	Francisella frigiditurris	1542390	Bacteria	Proteobacteria	Gammaproteobacteria	Thiotrichales	Francisellaceae	Francisella		1861609	31.1905
GCA_003173695.1_ASM317369v1	representative	Lactobacillus helsingborgensis	1218494	Bacteria	Firmicutes	Bacilli	Lactobacillales	Lactobacillaceae	Lactobacillus		1867232	36.7564
GCA_000230655.3_ASM23065v3	representative	Thermotoga maritima MSB8	243274	Bacteria	Thermotogae	Thermotogae	Thermotogales	Thermotogaceae	Thermotoga	Thermotoga maritima	1869644	46.249
GCA_002080395.1_ASM208039v1	representative	Campylobacter helveticus	28898	Bacteria	Proteobacteria	Epsilonproteobacteria	Campylobacterales	Campylobacteraceae	Campylobacter		1871495	34.3626
GCA_005083985.2_ASM508398v2	representative	Caminibacter pacificus	1424653	Bacteria	Proteobacteria	Epsilonproteobacteria	Nautiliales	Nautiliaceae	Caminibacter		1871566	34.0502
GCA_900475025.1_41906_G01	representative	Streptococcus ferus	1345	Bacteria	Firmicutes	Bacilli	Lactobacillales	Streptococcaceae	Streptococcus		1872314	42.8377
GCA_002966535.1_ASM296653v1	representative	Oenococcus oeni	1247	Bacteria	Firmicutes	Bacilli	Lactobacillales	Lactobacillaceae	Oenococcus		1876981	37.7336
GCA_000967915.1_ASM96791v1	representative	Paracholeplasma brassicae	61635	Bacteria	Tenericutes	Mollicutes	Acholeplasmatales	Acholeplasmataceae	Paracholeplasma		1877792	35.7699
GCA_900660745.1_57728_G01-3	representative	Haploplasma axanthum	29552	Bacteria	Tenericutes	Mollicutes	Acholeplasmatales	Acholeplasmataceae	Haploplasma		1883099	28.0601
GCA_000020565.1_ASM2056v1	representative	Candidatus Amoebophilus asiaticus 5a2	452471	Bacteria	Bacteroidetes	Cytophagia	Cytophagales	Amoebophilaceae	Candidatus Amoebophilus	Candidatus Amoebophilus asiaticus	1884364	35.045
GCA_000018945.1_ASM1894v1	representative	Thermotoga neapolitana DSM 4359	309803	Bacteria	Thermotogae	Thermotogae	Thermotogales	Thermotogaceae	Thermotoga	Thermotoga neapolitana	1884562	46.9424
GCA_001042675.1_ASM104267v1	representative	Parascardovia denticolens DSM 10105 = JCM 12538	864564	Bacteria	Actinobacteria	Actinomycetia	Bifidobacteriales	Bifidobacteriaceae	Parascardovia	Parascardovia denticolens	1890857	58.313
GCA_013201895.1_ASM1320189v1	representative	Campylobacter blaseri	2042961	Bacteria	Proteobacteria	Epsilonproteobacteria	Campylobacterales	Campylobacteraceae	Campylobacter		1891678	29.2623
GCA_000298875.1_ASM29887v1	representative	Leuconostoc gelidum JB7	1229756	Bacteria	Firmicutes	Bacilli	Lactobacillales	Lactobacillaceae	Leuconostoc	Leuconostoc gelidum	1893499	36.6771
GCA_016127475.1_ASM1612747v1	representative	Anaerococcus vaginalis	33037	Bacteria	Firmicutes	Tissierellia	Tissierellales	Peptoniphilaceae	Anaerococcus		1893964	28.9551
GCA_016599815.1_ASM1659981v1	representative	Anaerococcus obesiensis	1287640	Bacteria	Firmicutes	Tissierellia	Tissierellales	Peptoniphilaceae	Anaerococcus		1894618	28.9956
GCA_009362935.1_ASM936293v1	representative	Limosilactobacillus vaginalis	1633	Bacteria	Firmicutes	Bacilli	Lactobacillales	Lactobacillaceae	Limosilactobacillus		1894710	40.5344
GCA_000212395.1_ASM21239v1	representative	Thermodesulfobium narugense DSM 14796	747365	Bacteria	Firmicutes	Clostridia	Thermoanaerobacterales	Thermodesulfobiaceae	Thermodesulfobium	Thermodesulfobium narugense	1898865	33.8662
GCA_007954785.1_ASM795478v1	representative	Leuconostoc citreum	33964	Bacteria	Firmicutes	Bacilli	Lactobacillales	Lactobacillaceae	Leuconostoc		1903250	38.9103
GCA_003963555.1_ASM396355v1	representative	Streptococcus periodonticum	2490633	Bacteria	Firmicutes	Bacilli	Lactobacillales	Streptococcaceae	Streptococcus		1903815	38.9485
GCA_000612965.1_PRJEB4971_assembly_1	representative	Bartonella henselae	38323	Bacteria	Proteobacteria	Alphaproteobacteria	Hyphomicrobiales	Bartonellaceae	Bartonella		1905383	38.1753
GCA_009933595.1_ASM993359v1	representative	Ligilactobacillus animalis	1605	Bacteria	Firmicutes	Bacilli	Lactobacillales	Lactobacillaceae	Ligilactobacillus		1906794	41.2092
GCA_001941385.1_ASM194138v1	representative	Thermosipho melanesiensis	46541	Bacteria	Thermotogae	Thermotogae	Thermotogales	Fervidobacteriaceae	Thermosipho		1915344	31.3981
GCA_003355515.1_ASM335551v1	representative	Aliarcobacter trophiarum LMG 25534	1032241	Bacteria	Proteobacteria	Epsilonproteobacteria	Campylobacterales	Arcobacteraceae	Aliarcobacter	Aliarcobacter trophiarum	1915613	28.2181
GCA_004101845.1_ASM410184v1	representative	Latilactobacillus curvatus JCM 1096 = DSM 20019	1293592	Bacteria	Firmicutes	Bacilli	Lactobacillales	Lactobacillaceae	Latilactobacillus	Latilactobacillus curvatus	1916521	42.0053
GCA_001460635.1_htyphlonius_mit97-6810	representative	Helicobacter typhlonius	76936	Bacteria	Proteobacteria	Epsilonproteobacteria	Campylobacterales	Helicobacteraceae	Helicobacter		1920832	38.8549
GCA_002369955.1_ASM236995v1	representative	Ichthyobacterium seriolicida	242600	Bacteria	Bacteroidetes	Flavobacteriia	Flavobacteriales	Ichthyobacteriaceae	Ichthyobacterium		1921407	32.7619
GCA_001412635.1_ASM141263v1	representative	Streptococcus anginosus	1328	Bacteria	Firmicutes	Bacilli	Lactobacillales	Streptococcaceae	Streptococcus		1924513	38.9898
GCA_000485905.1_ASM48590v1	representative	Spiribacter curvatus	1335757	Bacteria	Proteobacteria	Gammaproteobacteria	Chromatiales	Ectothiorhodospiraceae	Spiribacter		1926631	63.8574
GCA_000163895.2_ASM16389v2	representative	Filifactor alocis ATCC 35896	546269	Bacteria	Firmicutes	Clostridia	Eubacteriales	Peptostreptococcaceae	Filifactor	Filifactor alocis	1931012	35.4455
GCA_900637025.1_46338_H01	representative	Streptococcus oralis ATCC 35037	655813	Bacteria	Firmicutes	Bacilli	Lactobacillales	Streptococcaceae	Streptococcus	Streptococcus oralis	1931548	41.5089
GCA_000214825.1_ASM21482v1	representative	Thiomicrospira cyclica ALM1	717773	Bacteria	Proteobacteria	Gammaproteobacteria	Thiotrichales	Piscirickettsiaceae	Thiomicrospira	Thiomicrospira cyclica	1932455	46.9802
GCA_900475975.1_46931_F01	representative	Streptococcus intermedius	1338	Bacteria	Firmicutes	Bacilli	Lactobacillales	Streptococcaceae	Streptococcus		1932951	37.707
GCA_900477945.1_45473_H02	representative	Haemophilus haemolyticus	726	Bacteria	Proteobacteria	Gammaproteobacteria	Pasteurellales	Pasteurellaceae	Haemophilus		1934644	38.4984
GCA_002104335.1_ASM210433v1	representative	Campylobacter cuniculorum DSM 23162 = LMG 24588	1121267	Bacteria	Proteobacteria	Epsilonproteobacteria	Campylobacterales	Campylobacteraceae	Campylobacter	Campylobacter cuniculorum	1937768	31.1616
GCA_000224965.2_ASM22496v2	representative	Bifidobacterium animalis subsp. lactis BLC1	1075106	Bacteria	Actinobacteria	Actinomycetia	Bifidobacteriales	Bifidobacteriaceae	Bifidobacterium	Bifidobacterium animalis	1938583	60.4829
GCA_018972105.1_ASM1897210v1	representative	Francisella salimarina	2599927	Bacteria	Proteobacteria	Gammaproteobacteria	Thiotrichales	Francisellaceae	Francisella		1940863	33.0119
GCA_000195555.1_ASM19555v1	representative	Francisella hispaniensis	622488	Bacteria	Proteobacteria	Gammaproteobacteria	Thiotrichales	Francisellaceae	Francisella		1945310	32.3237
GCA_002386265.1_ASM238626v1	representative	Weissella paramesenteroides	1249	Bacteria	Firmicutes	Bacilli	Lactobacillales	Lactobacillaceae	Weissella		1947910	38.0941
GCA_000017545.1_ASM1754v1	representative	Fervidobacterium nodosum Rt17-B1	381764	Bacteria	Thermotogae	Thermotogae	Thermotogales	Fervidobacteriaceae	Fervidobacterium	Fervidobacterium nodosum	1948941	34.9893
GCA_900636445.1_41965_G01	representative	Streptococcus vestibularis	1343	Bacteria	Firmicutes	Bacilli	Lactobacillales	Streptococcaceae	Streptococcus		1950305	39.6499
GCA_901553735.1_41965_D01	representative	Streptococcus porcinus	1340	Bacteria	Firmicutes	Bacilli	Lactobacillales	Streptococcaceae	Streptococcus		1954699	36.64
GCA_000743945.1_ASM74394v1	representative	Basilea psittacipulmonis DSM 24701	1072685	Bacteria	Proteobacteria	Betaproteobacteria	Burkholderiales	Alcaligenaceae	Basilea	Basilea psittacipulmonis	1959069	40.2625
GCA_000020965.1_ASM2096v1	representative	Dictyoglomus thermophilum H-6-12	309799	Bacteria	Dictyoglomi	Dictyoglomia	Dictyoglomales	Dictyoglomaceae	Dictyoglomus	Dictyoglomus thermophilum	1959987	33.741
GCA_000814825.1_ASM81482v1	representative	Berryella intestinalis	1531429	Bacteria	Actinobacteria	Coriobacteriia	Eggerthellales	Eggerthellaceae	Berryella		1967093	63.5625
GCA_003544835.1_ASM354483v1	representative	Aliarcobacter skirrowii CCUG 10374	1032239	Bacteria	Proteobacteria	Epsilonproteobacteria	Campylobacterales	Arcobacteraceae	Aliarcobacter	Aliarcobacter skirrowii	1969846	27.7456
GCA_003627155.1_ASM362715v1	representative	Streptococcus gwangjuense	1433513	Bacteria	Firmicutes	Bacilli	Lactobacillales	Streptococcaceae	Streptococcus		1972481	40.2022
GCA_004102945.1_ASM410294v1	representative	Candidatus Vampirococcus archaeovorus	1930593	Bacteria	Candidatus Omnitrophica				Candidatus Vampirococcus		1974201	52.9075
GCA_001543175.1_ASM154317v1	representative	Aerococcus urinae	1376	Bacteria	Firmicutes	Bacilli	Lactobacillales	Aerococcaceae	Aerococcus		1974262	42.5951
GCA_013372125.1_ASM1337212v1	representative	Campylobacter curvus	200	Bacteria	Proteobacteria	Epsilonproteobacteria	Campylobacterales	Campylobacteraceae	Campylobacter		1974918	44.2646
GCA_000194115.1_ASM19411v1	representative	Lactobacillus amylovorus GRL1118	695562	Bacteria	Firmicutes	Bacilli	Lactobacillales	Lactobacillaceae	Lactobacillus	Lactobacillus amylovorus	1977087	38.033
GCA_001011095.1_ASM101109v1	representative	Ligilactobacillus salivarius str. Ren	1194971	Bacteria	Firmicutes	Bacilli	Lactobacillales	Lactobacillaceae	Ligilactobacillus	Ligilactobacillus salivarius	1978364	33.0365
GCA_000237995.2_ASM23799v2	representative	Pediococcus claussenii ATCC BAA-344	701521	Bacteria	Firmicutes	Bacilli	Lactobacillales	Lactobacillaceae	Pediococcus	Pediococcus claussenii	1978793	37.0169
GCA_000025885.1_ASM2588v1	representative	Aminobacterium colombiense DSM 12261	572547	Bacteria	Synergistetes	Synergistia	Synergistales	Synergistaceae	Aminobacterium	Aminobacterium colombiense	1980592	45.3069
GCA_000021565.1_ASM2156v1	representative	Persephonella marina EX-H1	123214	Bacteria	Aquificae	Aquificae	Aquificales	Hydrogenothermaceae	Persephonella	Persephonella marina	1983964	37.0805
GCA_016904675.1_ASM1690467v1	representative	Arcanobacterium phocisimile	1302235	Bacteria	Actinobacteria	Actinomycetia	Actinomycetales	Actinomycetaceae	Arcanobacterium		1988065	51.0706
GCA_900475915.1_48128_H02	representative	Arcanobacterium haemolyticum	28264	Bacteria	Actinobacteria	Actinomycetia	Actinomycetales	Actinomycetaceae	Arcanobacterium		1988850	53.1344
GCA_017638885.1_ASM1763888v1	representative	Lactobacillus gasseri	1596	Bacteria	Firmicutes	Bacilli	Lactobacillales	Lactobacillaceae	Lactobacillus		1989082	35.031
GCA_000389675.2_ASM38967v2	representative	Lactobacillus acidophilus La-14	1314884	Bacteria	Firmicutes	Bacilli	Lactobacillales	Lactobacillaceae	Lactobacillus	Lactobacillus acidophilus	1991579	34.7063
GCA_008805035.1_ASM880503v1	representative	Eikenella exigua	2528037	Bacteria	Proteobacteria	Betaproteobacteria	Neisseriales	Neisseriaceae	Eikenella		1993063	55.4252
GCA_900475885.1_49595_C01	representative	Haemophilus aegyptius	197575	Bacteria	Proteobacteria	Gammaproteobacteria	Pasteurellales	Pasteurellaceae	Haemophilus		1993258	38.2792
GCA_002080125.1_ASM208012v1	representative	Moraxella catarrhalis	480	Bacteria	Proteobacteria	Gammaproteobacteria	Moraxellales	Moraxellaceae	Moraxella		1994386	41.5613
GCA_900638635.1_58174_G01	representative	Bartonella vinsonii	33047	Bacteria	Proteobacteria	Alphaproteobacteria	Hyphomicrobiales	Bartonellaceae	Bartonella		1995085	39.0929
GCA_017068355.1_ASM1706835v1	representative	Lactococcus taiwanensis	1151742	Bacteria	Firmicutes	Bacilli	Lactobacillales	Streptococcaceae	Lactococcus		1995099	38.7805
GCA_000233775.1_ASM23377v1	representative	Thermovirga lienii DSM 17291	580340	Bacteria	Synergistetes	Synergistia	Synergistales	Synergistaceae	Thermovirga	Thermovirga lienii	1999646	47.0613
GCA_900475445.1_42727_F01	representative	Streptococcus cristatus ATCC 51100	889201	Bacteria	Firmicutes	Bacilli	Lactobacillales	Streptococcaceae	Streptococcus	Streptococcus cristatus	2000351	42.5997
GCA_000020985.1_ASM2098v1	representative	Thermodesulfovibrio yellowstonii DSM 11347	289376	Bacteria	Nitrospirae	Thermodesulfovibrionia	Thermodesulfovibrionales	Thermodesulfovibrionaceae	Thermodesulfovibrio	Thermodesulfovibrio yellowstonii	2003803	34.1289
GCA_002282915.1_ASM228291v1	representative	Bifidobacterium pseudolongum	1694	Bacteria	Actinobacteria	Actinomycetia	Bifidobacteriales	Bifidobacteriaceae	Bifidobacterium		2008102	63.4284
GCA_000010205.1_ASM1020v1	representative	Orientia tsutsugamushi str. Ikeda	334380	Bacteria	Proteobacteria	Alphaproteobacteria	Rickettsiales	Rickettsiaceae	Orientia	Orientia tsutsugamushi	2008987	30.5138
GCA_003627135.1_ASM362713v1	representative	Streptococcus koreensis	2382163	Bacteria	Firmicutes	Bacilli	Lactobacillales	Streptococcaceae	Streptococcus		2009598	42.0814
GCA_014841035.1_ASM1484103v1	representative	Lactobacillus johnsonii	33959	Bacteria	Firmicutes	Bacilli	Lactobacillales	Lactobacillaceae	Lactobacillus		2015225	34.9979
GCA_000021285.1_ASM2128v1	representative	Thermosipho africanus TCF52B	484019	Bacteria	Thermotogae	Thermotogae	Thermotogales	Fervidobacteriaceae	Thermosipho	Thermosipho africanus	2016657	30.8108
GCA_009676365.1_ASM967636v1	representative	Latilactobacillus sakei	1599	Bacteria	Firmicutes	Bacilli	Lactobacillales	Lactobacillaceae	Latilactobacillus		2018071	41.0985
GCA_002356115.1_ASM235611v1	representative	Candidatus Nitrosoglobus terrae	1630141	Bacteria	Proteobacteria	Gammaproteobacteria	Chromatiales	Chromatiaceae	Candidatus Nitrosoglobus		2018309	42.2472
GCA_900638615.1_58174_F01	representative	Bartonella elizabethae	807	Bacteria	Proteobacteria	Alphaproteobacteria	Hyphomicrobiales	Bartonellaceae	Bartonella		2018538	38.3734
GCA_003151025.1_ASM315102v1	representative	Lactobacillus kullabergensis	1218493	Bacteria	Firmicutes	Bacilli	Lactobacillales	Lactobacillaceae	Lactobacillus		2018944	35.7923
GCA_009684715.1_ASM968471v1	representative	Otariodibacter oris	1032623	Bacteria	Proteobacteria	Gammaproteobacteria	Pasteurellales	Pasteurellaceae	Otariodibacter		2019124	36.3539
GCA_001025155.1_ASM102515v1	representative	Bifidobacterium angulatum DSM 20098 = JCM 7096	518635	Bacteria	Actinobacteria	Actinomycetia	Bifidobacteriales	Bifidobacteriaceae	Bifidobacterium	Bifidobacterium angulatum	2021974	59.4306
GCA_900476035.1_53694_C01	representative	Aggregatibacter segnis ATCC 33393	888057	Bacteria	Proteobacteria	Gammaproteobacteria	Pasteurellales	Pasteurellaceae	Aggregatibacter	Aggregatibacter segnis	2022832	42.5626
GCA_000973625.1_ASM97362v1	representative	Polynucleobacter duraquae	1835254	Bacteria	Proteobacteria	Betaproteobacteria	Burkholderiales	Burkholderiaceae	Polynucleobacter		2026292	45.1601
GCA_009738105.1_ASM973810v1	representative	Streptococcus mutans	1309	Bacteria	Firmicutes	Bacilli	Lactobacillales	Streptococcaceae	Streptococcus		2028032	36.8497
GCA_000590555.1_ASM59055v1	representative	Corynebacterium argentoratense DSM 44202	1348662	Bacteria	Actinobacteria	Actinomycetia	Corynebacteriales	Corynebacteriaceae	Corynebacterium	Corynebacterium argentoratense	2031862	58.9017
GCA_000007765.2_ASM776v2	reference	Coxiella burnetii RSA 493	227377	Bacteria	Proteobacteria	Gammaproteobacteria	Legionellales	Coxiellaceae	Coxiella	Coxiella burnetii	2032807	42.6007
GCA_016127995.1_ASM1612799v1	representative	Schaalia meyeri	52773	Bacteria	Actinobacteria	Actinomycetia	Actinomycetales	Actinomycetaceae	Schaalia		2033037	65.5676
GCA_000219045.1_ASM21904v1	representative	Francisella salina	573569	Bacteria	Proteobacteria	Gammaproteobacteria	Thiotrichales	Francisellaceae	Francisella		2035931	32.8659
GCA_000217815.1_ASM21781v1	representative	Pseudothermotoga thermarum DSM 5069	688269	Bacteria	Thermotogae	Thermotogae	Thermotogales	Thermotogaceae	Pseudothermotoga	Pseudothermotoga thermarum	2039943	40.3241
GCA_015689455.1_ASM1568945v1	representative	Streptococcus equi subsp. zooepidemicus	40041	Bacteria	Firmicutes	Bacilli	Lactobacillales	Streptococcaceae	Streptococcus	Streptococcus equi	2040445	41.7484
GCA_900187285.1_51342_C02	representative	Veillonella rodentium	248315	Bacteria	Firmicutes	Negativicutes	Veillonellales	Veillonellaceae	Veillonella		2041290	43.0163
GCA_017894345.1_ASM1789434v1	representative	Lactobacillus taiwanensis	508451	Bacteria	Firmicutes	Bacilli	Lactobacillales	Lactobacillaceae	Lactobacillus		2041763	34.1194
GCA_900637955.1_54424_G02	representative	Trueperella bialowiezensis	312285	Bacteria	Actinobacteria	Actinomycetia	Actinomycetales	Actinomycetaceae	Trueperella		2043249	59.6188
GCA_013127755.1_ASM1312775v1	representative	Pediococcus acidilactici	1254	Bacteria	Firmicutes	Bacilli	Lactobacillales	Lactobacillaceae	Pediococcus		2044083	42.2304
GCA_013267415.1_ASM1326741v1	representative	Abiotrophia defectiva	46125	Bacteria	Firmicutes	Bacilli	Lactobacillales	Aerococcaceae	Abiotrophia		2046826	46.9966
GCA_000143845.1_ASM14384v1	representative	Olsenella uli DSM 7084	633147	Bacteria	Actinobacteria	Coriobacteriia	Coriobacteriales	Atopobiaceae	Olsenella	Olsenella uli	2051896	64.6975
GCA_000953715.1_DTL3	representative	Defluviitoga tunisiensis	1006576	Bacteria	Thermotogae	Thermotogae	Petrotogales	Petrotogaceae	Defluviitoga		2053097	31.3754
GCA_003290445.1_ASM329044v1	representative	Francisella adeliensis	2007306	Bacteria	Proteobacteria	Gammaproteobacteria	Thiotrichales	Francisellaceae	Francisella		2054094	32.6806
GCA_001518795.1_ASM151879v1	representative	Aerococcus urinaeequi	51665	Bacteria	Firmicutes	Bacilli	Lactobacillales	Aerococcaceae	Aerococcus		2054328	39.4278
GCA_000007105.1_ASM710v1	representative	Zymomonas mobilis subsp. mobilis ZM4 = ATCC 31821	264203	Bacteria	Proteobacteria	Alphaproteobacteria	Sphingomonadales	Zymomonadaceae	Zymomonas	Zymomonas mobilis	2056363	46.3281
GCA_009913915.1_ASM991391v1	representative	Leuconostoc mesenteroides	1245	Bacteria	Firmicutes	Bacilli	Lactobacillales	Lactobacillaceae	Leuconostoc		2058732	37.6913
GCA_008369785.1_ASM836978v1	representative	Francisella marina	2249302	Bacteria	Proteobacteria	Gammaproteobacteria	Thiotrichales	Francisellaceae	Francisella		2062281	32.8955
GCA_002953735.1_ASM295373v1	representative	Streptococcus pluranimalium	82348	Bacteria	Firmicutes	Bacilli	Lactobacillales	Streptococcaceae	Streptococcus		2065522	38.6498
GCA_003097575.1_ASM309757v1	representative	Helicobacter apodemus	135569	Bacteria	Proteobacteria	Epsilonproteobacteria	Campylobacterales	Helicobacteraceae	Helicobacter		2067954	33.14
GCA_011302055.1_ASM1130205v1	representative	Sphingomonas sinipercae	2714944	Bacteria	Proteobacteria	Alphaproteobacteria	Sphingomonadales	Sphingomonadaceae	Sphingomonas		2071006	65.4541
GCA_014905135.1_ASM1490513v1	representative	Sulfurimonas paralvinellae	317658	Bacteria	Proteobacteria	Epsilonproteobacteria	Campylobacterales	Thiovulaceae	Sulfurimonas		2078871	38.5136
GCA_001552035.1_ASM155203v1	representative	Streptococcus agalactiae	1311	Bacteria	Firmicutes	Bacilli	Lactobacillales	Streptococcaceae	Streptococcus		2079123	35.7311
GCA_001025195.1_ASM102519v1	representative	Bifidobacterium catenulatum DSM 16992 = JCM 1194 = LMG 11043	566552	Bacteria	Actinobacteria	Actinomycetia	Bifidobacteriales	Bifidobacteriaceae	Bifidobacterium	Bifidobacterium catenulatum	2079525	56.2006
GCA_016026695.1_ASM1602669v1	representative	Lactococcus garvieae	1363	Bacteria	Firmicutes	Bacilli	Lactobacillales	Streptococcaceae	Lactococcus		2084337	38.673
GCA_008033155.1_ASM803315v1	representative	Secundilactobacillus malefermentans	176292	Bacteria	Firmicutes	Bacilli	Lactobacillales	Lactobacillaceae	Secundilactobacillus		2087401	41.0098
GCA_003609975.1_ASM360997v1	representative	Streptococcus ruminantium	1917441	Bacteria	Firmicutes	Bacilli	Lactobacillales	Streptococcaceae	Streptococcus		2090539	40.0096
GCA_001953175.1_ASM195317v1	representative	Dehalogenimonas formicexedens	1839801	Bacteria	Chloroflexi	Dehalococcoidia			Dehalogenimonas		2092789	53.9627
GCA_016889385.1_ASM1688938v1	representative	Haemophilus parahaemolyticus	735	Bacteria	Proteobacteria	Gammaproteobacteria	Pasteurellales	Pasteurellaceae	Haemophilus		2093459	40.2922
GCA_900637865.1_52683_G03	representative	Legionella adelaidensis	45056	Bacteria	Proteobacteria	Gammaproteobacteria	Legionellales	Legionellaceae	Legionella		2094483	38.9012
GCA_900187005.1_50569_B01	representative	Staphylococcus muscae	1294	Bacteria	Firmicutes	Bacilli	Bacillales	Staphylococcaceae	Staphylococcus		2095116	37.3906
GCA_000785105.2_ASM78510v2	representative	Lentilactobacillus curieae	1138822	Bacteria	Firmicutes	Bacilli	Lactobacillales	Lactobacillaceae	Lentilactobacillus		2095860	39.7815
GCA_008803015.1_ASM880301v1	representative	Streptococcus ratti	1341	Bacteria	Firmicutes	Bacilli	Lactobacillales	Streptococcaceae	Streptococcus		2096943	40.9036
GCA_013393365.1_ASM1339336v1	representative	Veillonella nakazawae	2682456	Bacteria	Firmicutes	Negativicutes	Veillonellales	Veillonellaceae	Veillonella		2097818	38.6402
GCA_002355215.1_ASM235521v1	representative	Streptococcus troglodytae	1111760	Bacteria	Firmicutes	Bacilli	Lactobacillales	Streptococcaceae	Streptococcus		2097874	37.1776
GCA_004803815.1_ASM480381v1	representative	Campylobacter showae	204	Bacteria	Proteobacteria	Epsilonproteobacteria	Campylobacterales	Campylobacteraceae	Campylobacter		2097887	45.6566
GCA_000186245.1_ASM18624v1	representative	Nitratifractor salsuginis DSM 16511	749222	Bacteria	Proteobacteria	Epsilonproteobacteria	Campylobacterales	Sulfurovaceae	Nitratifractor	Nitratifractor salsuginis	2101285	53.9119
GCA_000284635.1_ASM28463v1	representative	Helicobacter cinaedi PAGU611	1172562	Bacteria	Proteobacteria	Epsilonproteobacteria	Campylobacterales	Helicobacteraceae	Helicobacter	Helicobacter cinaedi	2101402	38.5548
GCA_000092505.1_ASM9250v1	representative	Leuconostoc kimchii IMSNU 11154	762051	Bacteria	Firmicutes	Bacilli	Lactobacillales	Lactobacillaceae	Leuconostoc	Leuconostoc kimchii	2101787	37.9097
GCA_003660105.1_ASM366010v1	representative	Aliarcobacter cryaerophilus ATCC 43158	1032070	Bacteria	Proteobacteria	Epsilonproteobacteria	Campylobacterales	Arcobacteraceae	Aliarcobacter	Aliarcobacter cryaerophilus	2108340	27.3278
GCA_000196135.1_ASM19613v1	representative	Wolinella succinogenes DSM 1740	273121	Bacteria	Proteobacteria	Epsilonproteobacteria	Campylobacterales	Helicobacteraceae	Wolinella	Wolinella succinogenes	2110355	48.458
GCA_014192895.1_ASM1419289v1	representative	Streptococcus dysgalactiae subsp. equisimilis	119602	Bacteria	Firmicutes	Bacilli	Lactobacillales	Streptococcaceae	Streptococcus	Streptococcus dysgalactiae	2111518	39.5142
GCA_016127255.1_ASM1612725v1	representative	Leuconostoc pseudomesenteroides	33968	Bacteria	Firmicutes	Bacilli	Lactobacillales	Lactobacillaceae	Leuconostoc		2114657	38.9961
GCA_000195315.1_ASM19531v1	representative	Coriobacterium glomerans PW2	700015	Bacteria	Actinobacteria	Coriobacteriia	Coriobacteriales	Coriobacteriaceae	Coriobacterium	Coriobacterium glomerans	2115681	60.3935
GCA_000091545.1_ASM9154v1	representative	Thermus thermophilus HB8	300852	Bacteria	Deinococcus-Thermus	Deinococci	Thermales	Thermaceae	Thermus	Thermus thermophilus	2116056	69.4962
GCA_002005405.1_ASM200540v1	representative	Jeotgalibaca dankookensis	708126	Bacteria	Firmicutes	Bacilli	Lactobacillales	Carnobacteriaceae	Jeotgalibaca		2116498	37.4148
GCA_900637515.1_51184_A01	representative	Veillonella dispar	39778	Bacteria	Firmicutes	Negativicutes	Veillonellales	Veillonellaceae	Veillonella		2116915	38.8678
GCA_014961145.1_ASM1496114v1	representative	Cruoricaptor ignavus	1118202	Bacteria	Bacteroidetes	Flavobacteriia	Flavobacteriales	Weeksellaceae	Cruoricaptor		2120336	45.2161
GCA_013377195.1_ASM1337719v1	representative	Bisgaardia hudsonensis	109472	Bacteria	Proteobacteria	Gammaproteobacteria	Pasteurellales	Pasteurellaceae	Bisgaardia		2125638	33.6513
GCA_000092785.1_ASM9278v1	representative	Waddlia chondrophila WSU 86-1044	716544	Bacteria	Chlamydiae	Chlamydiia	Parachlamydiales	Waddliaceae	Waddlia	Waddlia chondrophila	2131905	43.7351
GCA_000521695.1_ASM52169v1	representative	Mannheimia varigena USDA-ARS-USMARC-1312	1434214	Bacteria	Proteobacteria	Gammaproteobacteria	Pasteurellales	Pasteurellaceae	Mannheimia	Mannheimia varigena	2131927	40.4503
GCA_900476255.1_53750_A02	representative	Porphyromonas crevioricanis	393921	Bacteria	Bacteroidetes	Bacteroidia	Bacteroidales	Porphyromonadaceae	Porphyromonas		2133352	45.4307
GCA_000017865.1_ASM1786v1	representative	Pseudothermotoga lettingae TMO	416591	Bacteria	Thermotogae	Thermotogae	Thermotogales	Thermotogaceae	Pseudothermotoga	Pseudothermotoga lettingae	2135342	38.697
GCA_011455495.1_ASM1145549v1	representative	Frederiksenia canicola	123824	Bacteria	Proteobacteria	Gammaproteobacteria	Pasteurellales	Pasteurellaceae	Frederiksenia		2136304	42.6529
GCA_000988745.3_ASM98874v3	representative	Moraxella bovoculi	386891	Bacteria	Proteobacteria	Gammaproteobacteria	Moraxellales	Moraxellaceae	Moraxella		2141970	45.5422
GCA_009828705.1_ASM982870v1	representative	Mannheimia ovis	2679994	Bacteria	Proteobacteria	Gammaproteobacteria	Pasteurellales	Pasteurellaceae	Mannheimia		2143704	39.1271
GCA_018127725.1_ASM1812772v1	representative	Streptococcus lactarius	684066	Bacteria	Firmicutes	Bacilli	Lactobacillales	Streptococcaceae	Streptococcus		2144372	41.6109
GCA_003172975.1_ASM317297v1	representative	Streptococcus sobrinus	1310	Bacteria	Firmicutes	Bacilli	Lactobacillales	Streptococcaceae	Streptococcus		2145290	43.6022
GCA_000196535.1_ASM19653v1	representative	Mobiluncus curtisii ATCC 43063	548479	Bacteria	Actinobacteria	Actinomycetia	Actinomycetales	Actinomycetaceae	Mobiluncus	Mobiluncus curtisii	2146480	55.4133
GCA_902810435.1_SKV38	representative	Veillonella parvula	29466	Bacteria	Firmicutes	Negativicutes	Veillonellales	Veillonellaceae	Veillonella		2146482	38.7435
GCA_001932615.1_ASM193261v1	representative	Weissella jogaejeotgali	1631871	Bacteria	Firmicutes	Bacilli	Lactobacillales	Lactobacillaceae	Weissella		2149545	38.8519
GCA_004843545.1_ASM484354v1	representative	Streptococcus pasteurianus	197614	Bacteria	Firmicutes	Bacilli	Lactobacillales	Streptococcaceae	Streptococcus		2149841	37.3075
GCA_002900385.1_ASM290038v1	representative	Streptococcus parauberis	1348	Bacteria	Firmicutes	Bacilli	Lactobacillales	Streptococcaceae	Streptococcus		2152278	35.6555
GCA_000147355.1_ASM14735v1	representative	Sulfurimonas autotrophica DSM 16294	563040	Bacteria	Proteobacteria	Epsilonproteobacteria	Campylobacterales	Thiovulaceae	Sulfurimonas	Sulfurimonas autotrophica	2153198	35.2358
GCA_000006985.1_ASM698v1	representative	Chlorobaculum tepidum TLS	194439	Bacteria	Chlorobi	Chlorobia	Chlorobiales	Chlorobiaceae	Chlorobaculum	Chlorobaculum tepidum	2154939	56.5298
GCA_014541205.1_ASM1454120v1	representative	Mannheimia bovis	2770636	Bacteria	Proteobacteria	Gammaproteobacteria	Pasteurellales	Pasteurellaceae	Mannheimia		2155161	39.7793
GCA_900637075.1_48128_D02	representative	Streptococcus pseudoporcinus	361101	Bacteria	Firmicutes	Bacilli	Lactobacillales	Streptococcaceae	Streptococcus		2156061	37.1272
GCA_006770265.1_ASM677026v1	representative	Lactococcus carnosus	2749961	Bacteria	Firmicutes	Bacilli	Lactobacillales	Streptococcaceae	Lactococcus		2156377	38.7813
GCA_000024605.1_ASM2460v1	representative	Ammonifex degensii KC4	429009	Bacteria	Firmicutes	Clostridia	Thermoanaerobacterales	Thermoanaerobacteraceae	Ammonifex	Ammonifex degensii	2157067	59.4651
GCA_008330805.1_ASM833080v1	representative	Neisseria meningitidis	487	Bacteria	Proteobacteria	Betaproteobacteria	Neisseriales	Neisseriaceae	Neisseria		2157444	51.7663
GCA_010993845.2_ASM1099384v2	representative	Streptococcus canis	1329	Bacteria	Firmicutes	Bacilli	Lactobacillales	Streptococcaceae	Streptococcus		2157617	39.6721
GCA_000023265.1_ASM2326v1	representative	Acidimicrobium ferrooxidans DSM 10331	525909	Bacteria	Actinobacteria	Acidimicrobiia	Acidimicrobiales	Acidimicrobiaceae	Acidimicrobium	Acidimicrobium ferrooxidans	2158157	68.2893
GCA_000227665.3_ASM22766v3	representative	Thiomicrospira aerophila AL3	717772	Bacteria	Proteobacteria	Gammaproteobacteria	Thiotrichales	Piscirickettsiaceae	Thiomicrospira	Thiomicrospira aerophila	2158359	45.9122
GCA_000724605.1_ASM72460v1	representative	Actinotignum schaalii	59505	Bacteria	Actinobacteria	Actinomycetia	Actinomycetales	Actinomycetaceae	Actinotignum		2159306	62.1918
GCA_000016345.1_ASM1634v1	representative	Polynucleobacter asymbioticus QLW-P1DMWA-1	312153	Bacteria	Proteobacteria	Betaproteobacteria	Burkholderiales	Burkholderiaceae	Polynucleobacter	Polynucleobacter asymbioticus	2159490	44.8341
GCA_000266925.1_ASM26692v1	representative	Acetomicrobium mobile DSM 13181	891968	Bacteria	Synergistetes	Synergistia	Synergistales	Synergistaceae	Acetomicrobium	Acetomicrobium mobile	2160700	47.9681
GCA_008327825.1_ASM832782v1	representative	Leptotrichia shahii	157691	Bacteria	Fusobacteria	Fusobacteriia	Fusobacteriales	Leptotrichiaceae	Leptotrichia		2161166	29.7372
GCA_000235405.3_ASM23540v3	representative	Fervidobacterium pennivorans DSM 9078	771875	Bacteria	Thermotogae	Thermotogae	Thermotogales	Fervidobacteriaceae	Fervidobacterium	Fervidobacterium pennivorans	2166381	38.8753
GCA_000304215.1_ASM30421v1	representative	Bifidobacterium asteroides PRL2011	1147128	Bacteria	Actinobacteria	Actinomycetia	Bifidobacteriales	Bifidobacteriaceae	Bifidobacterium	Bifidobacterium asteroides	2167304	60.0536
GCA_001027025.1_ASM102702v1	representative	Kosmotoga pacifica	1330330	Bacteria	Thermotogae	Thermotogae	Kosmotogales	Kosmotogaceae	Kosmotoga		2169170	42.5159
GCA_000018605.1_ASM1860v1	representative	Petrotoga mobilis SJ95	403833	Bacteria	Thermotogae	Thermotogae	Petrotogales	Petrotogaceae	Petrotoga	Petrotoga mobilis	2169548	34.1232
GCA_000026745.1_ASM2674v1	representative	Streptococcus suis BM407	568814	Bacteria	Firmicutes	Bacilli	Lactobacillales	Streptococcaceae	Streptococcus	Streptococcus suis	2170808	41.0123
GCA_016028795.1_ASM1602879v1	representative	Macrococcus caseolyticus	69966	Bacteria	Firmicutes	Bacilli	Bacillales	Staphylococcaceae	Macrococcus		2170973	36.6021
GCA_013030075.1_ASM1303007v1	representative	Neisseria gonorrhoeae	485	Bacteria	Proteobacteria	Betaproteobacteria	Neisseriales	Neisseriaceae	Neisseria		2171755	52.598
GCA_014656585.1_ASM1465658v1	representative	Lactobacillus kefiranofaciens	267818	Bacteria	Firmicutes	Bacilli	Lactobacillales	Lactobacillaceae	Lactobacillus		2173634	37.6212
GCA_001611155.1_ASM161115v1	representative	Pediococcus damnosus	51663	Bacteria	Firmicutes	Bacilli	Lactobacillales	Lactobacillaceae	Pediococcus		2173661	38.2849
GCA_900186975.1_50569_F01	representative	Cutibacterium granulosum	33011	Bacteria	Actinobacteria	Actinomycetia	Propionibacteriales	Propionibacteriaceae	Cutibacterium		2175244	64.1904
GCA_019552185.1_ASM1955218v1	representative	Riemerella anatipestifer	34085	Bacteria	Bacteroidetes	Flavobacteriia	Flavobacteriales	Weeksellaceae	Riemerella		2175511	35.0084
GCA_900186995.1_50465_A02	representative	Haemophilus pittmaniae	249188	Bacteria	Proteobacteria	Gammaproteobacteria	Pasteurellales	Pasteurellaceae	Haemophilus		2181355	42.5198
GCA_002162215.1_ASM216221v1	representative	Histophilus somni	731	Bacteria	Proteobacteria	Gammaproteobacteria	Pasteurellales	Pasteurellaceae	Histophilus		2183505	37.3875
GCA_001870205.1_ASM187020v1	representative	Vagococcus teuberi	519472	Bacteria	Firmicutes	Bacilli	Lactobacillales	Enterococcaceae	Vagococcus		2184285	34.1043
GCA_901544385.1_42912_F01	representative	Streptococcus gordonii	1302	Bacteria	Firmicutes	Bacilli	Lactobacillales	Streptococcaceae	Streptococcus		2185555	40.5554
GCA_000212375.1_ASM21237v1	representative	Porphyromonas asaccharolytica DSM 20707	879243	Bacteria	Bacteroidetes	Bacteroidia	Bacteroidales	Porphyromonadaceae	Porphyromonas	Porphyromonas asaccharolytica	2186370	52.4682
GCA_003606345.3_ASM360634v3	representative	Bartonella krasnovii	2267275	Bacteria	Proteobacteria	Alphaproteobacteria	Hyphomicrobiales	Bartonellaceae	Bartonella		2186621	38.1043
GCA_019469265.1_ASM1946926v1	representative	Lactobacillus panisapium	2012495	Bacteria	Firmicutes	Bacilli	Lactobacillales	Lactobacillaceae	Lactobacillus		2188116	37.8714
GCA_005145005.1_ASM514500v1	representative	Vagococcus zengguangii	2571750	Bacteria	Firmicutes	Bacilli	Lactobacillales	Enterococcaceae	Vagococcus		2190262	36.7046
GCA_003952825.1_ASM395282v1	representative	Bifidobacterium pseudocatenulatum	28026	Bacteria	Actinobacteria	Actinomycetia	Bifidobacteriales	Bifidobacteriaceae	Bifidobacterium		2192395	56.5101
GCA_003030905.1_ASM303090v1	representative	Bifidobacterium adolescentis	1680	Bacteria	Actinobacteria	Actinomycetia	Bifidobacteriales	Bifidobacteriaceae	Bifidobacterium		2192428	59.5838
GCA_900187105.1_50618_F01	representative	Eikenella corrodens	539	Bacteria	Proteobacteria	Betaproteobacteria	Neisseriales	Neisseriaceae	Eikenella		2192577	55.6533
GCA_006542355.1_ASM654235v1	representative	Swingsia samuiensis	1293412	Bacteria	Proteobacteria	Alphaproteobacteria	Rhodospirillales	Acetobacteraceae	Swingsia		2193407	45.0699
GCA_018986875.1_ASM1898687v1	representative	Streptococcus parasuis	1501662	Bacteria	Firmicutes	Bacilli	Lactobacillales	Streptococcaceae	Streptococcus		2193868	39.4346
GCA_000221985.1_ASM22198v1	representative	Streptococcus pseudopneumoniae IS7493	1054460	Bacteria	Firmicutes	Bacilli	Lactobacillales	Streptococcaceae	Streptococcus	Streptococcus pseudopneumoniae	2195458	39.7907
GCA_005221305.1_ASM522130v1	representative	Neisseria subflava	28449	Bacteria	Proteobacteria	Betaproteobacteria	Neisseriales	Neisseriaceae	Neisseria		2195659	49.4786
GCA_002211785.1_ASM221178v1	representative	Francisella halioticida	549298	Bacteria	Proteobacteria	Gammaproteobacteria	Thiotrichales	Francisellaceae	Francisella		2197430	31.1812
GCA_001543285.1_ASM154328v1	representative	Aerococcus viridans	1377	Bacteria	Firmicutes	Bacilli	Lactobacillales	Aerococcaceae	Aerococcus		2199877	39.3757
GCA_000012965.1_ASM1296v1	representative	Sulfurimonas denitrificans DSM 1251	326298	Bacteria	Proteobacteria	Epsilonproteobacteria	Campylobacterales	Thiovulaceae	Sulfurimonas	Sulfurimonas denitrificans	2201561	34.462
GCA_007475525.1_ASM747552v1	representative	Methylacidiphilum kamchatkense Kam1	1202785	Bacteria	Verrucomicrobia	Methylacidiphilae	Methylacidiphilales	Methylacidiphilaceae	Methylacidiphilum	Methylacidiphilum kamchatkense	2202032	40.3356
GCA_900637105.1_48290_D02	representative	Moraxella cuniculi	34061	Bacteria	Proteobacteria	Gammaproteobacteria	Moraxellales	Moraxellaceae	Moraxella		2202865	44.2266
GCA_014054725.1_ASM1405472v1	representative	Conchiformibius steedae	153493	Bacteria	Proteobacteria	Betaproteobacteria	Neisseriales	Neisseriaceae	Conchiformibius		2205122	50.6533
GCA_001856685.1_ASM185668v1	representative	Boudabousia tangfeifanii	1912795	Bacteria	Actinobacteria	Actinomycetia	Actinomycetales	Actinomycetaceae	Boudabousia		2207832	51.9388
GCA_014262665.1_ASM1426266v1	representative	Corynebacterium anserum	2684406	Bacteria	Actinobacteria	Actinomycetia	Corynebacteriales	Corynebacteriaceae	Corynebacterium		2208656	55.1946
GCA_017603605.1_ASM1760360v1	representative	Trueperella pecoris	2733571	Bacteria	Actinobacteria	Actinomycetia	Actinomycetales	Actinomycetaceae	Trueperella		2208970	61.4068
GCA_014931715.1_ASM1493171v1	representative	Sulfurovum indicum	2779528	Bacteria	Proteobacteria	Epsilonproteobacteria	Campylobacterales	Sulfurovaceae	Sulfurovum		2209694	42.49
GCA_003932015.2_ASM393201v2	representative	Candidatus Desulforudis audaxviator	471827	Bacteria	Firmicutes	Clostridia	Eubacteriales	Peptococcaceae	Candidatus Desulforudis		2212508	61.1082
GCA_000183405.1_ASM18340v1	representative	Calditerrivibrio nitroreducens DSM 19672	768670	Bacteria	Deferribacteres	Deferribacteres	Deferribacterales	Deferribacteraceae	Calditerrivibrio	Calditerrivibrio nitroreducens	2216552	35.6284
GCA_016028295.1_ASM1602829v1	representative	Staphylococcus auricularis	29379	Bacteria	Firmicutes	Bacilli	Bacillales	Staphylococcaceae	Staphylococcus		2216575	37.3789
GCA_004771075.1_ASM477107v1	representative	Weissella confusa	1583	Bacteria	Firmicutes	Bacilli	Lactobacillales	Lactobacillaceae	Weissella		2216758	45.0591
GCA_014396165.1_ASM1439616v1	representative	Erysipelothrix inopinata	225084	Bacteria	Firmicutes	Erysipelotrichia	Erysipelotrichales	Erysipelotrichaceae	Erysipelothrix		2217552	35.6057
GCA_000987835.1_ASM98783v1	representative	Sulfurovum lithotrophicum	206403	Bacteria	Proteobacteria	Epsilonproteobacteria	Campylobacterales	Sulfurovaceae	Sulfurovum		2217891	44.2592
GCA_000208385.1_ASM20838v1	representative	Sphaerochaeta coccoides DSM 17374	760011	Bacteria	Spirochaetes	Spirochaetia	Spirochaetales	Sphaerochaetaceae	Sphaerochaeta	Sphaerochaeta coccoides	2227296	50.558
GCA_007998985.1_ASM799898v1	representative	Sphingomonas xanthus	2594473	Bacteria	Proteobacteria	Alphaproteobacteria	Sphingomonadales	Sphingomonadaceae	Sphingomonas		2227318	63.6635
GCA_900187035.1_50279_G02	representative	Megamonas hypermegale	158847	Bacteria	Firmicutes	Negativicutes	Selenomonadales	Selenomonadaceae	Megamonas		2230342	33.7719
GCA_900635775.1_33763_C01	representative	Avibacterium volantium	762	Bacteria	Proteobacteria	Gammaproteobacteria	Pasteurellales	Pasteurellaceae	Avibacterium		2230476	41.5462
GCA_005221285.1_ASM522128v1	representative	Neisseria flavescens	484	Bacteria	Proteobacteria	Betaproteobacteria	Neisseriales	Neisseriaceae	Neisseria		2231882	49.0478
GCA_008806995.1_ASM880699v1	representative	Neisseria animalis	492	Bacteria	Proteobacteria	Betaproteobacteria	Neisseriales	Neisseriaceae	Neisseria		2236930	51.8525
GCA_000767275.3_ASM76727v3	representative	Fervidobacterium islandicum	2423	Bacteria	Thermotogae	Thermotogae	Thermotogales	Fervidobacteriaceae	Fervidobacterium		2237377	40.7472
GCA_001895265.1_ASM189526v1	representative	Francisella uliginis	573570	Bacteria	Proteobacteria	Gammaproteobacteria	Thiotrichales	Francisellaceae	Francisella		2237379	31.5987
GCA_900638685.1_58882_C02	representative	Neisseria weaveri	28091	Bacteria	Proteobacteria	Betaproteobacteria	Neisseriales	Neisseriaceae	Neisseria		2238481	49.0882
GCA_005706215.1_ASM570621v1	representative	Macrococcus canis	1855823	Bacteria	Firmicutes	Bacilli	Bacillales	Staphylococcaceae	Macrococcus		2239987	36.5897
GCA_001642085.1_ASM164208v1	representative	Streptococcus pantholopis	1811193	Bacteria	Firmicutes	Bacilli	Lactobacillales	Streptococcaceae	Streptococcus		2241302	41.9717
GCA_000255135.1_ASM25513v1	representative	Marinitoga piezophila KA3	443254	Bacteria	Thermotogae	Thermotogae	Petrotogales	Petrotogaceae	Marinitoga	Marinitoga piezophila	2244793	29.1398
GCA_013377295.1_ASM1337729v1	representative	Pasteurella skyensis	97481	Bacteria	Proteobacteria	Gammaproteobacteria	Pasteurellales	Pasteurellaceae	Pasteurella		2245511	34.9167
GCA_016647595.1_ASM1664759v1	representative	Lactobacillus ultunensis	227945	Bacteria	Firmicutes	Bacilli	Lactobacillales	Lactobacillaceae	Lactobacillus		2246389	36.05
GCA_000146065.1_ASM14606v1	representative	Candidatus Cloacimonas acidaminovorans	456827	Bacteria	Candidatus Cloacimonetes				Candidatus Cloacimonas		2246820	37.8735
GCA_011455875.1_ASM1145587v1	representative	Basfia succiniciproducens	653940	Bacteria	Proteobacteria	Gammaproteobacteria	Pasteurellales	Pasteurellaceae	Basfia		2253194	42.4424
GCA_000284355.1_ASM28435v1	representative	Aliarcobacter butzleri ED-1	944546	Bacteria	Proteobacteria	Epsilonproteobacteria	Campylobacterales	Arcobacteraceae	Aliarcobacter	Aliarcobacter butzleri	2256675	27.0677
GCA_002761235.1_ASM276123v1	representative	Bifidobacterium choerinum	35760	Bacteria	Actinobacteria	Actinomycetia	Bifidobacteriales	Bifidobacteriaceae	Bifidobacterium		2257294	65.5254
GCA_003812505.1_ASM381250v1	representative	Staphylococcus hominis	1290	Bacteria	Firmicutes	Bacilli	Bacillales	Staphylococcaceae	Staphylococcus		2257431	31.6148
GCA_013267695.1_ASM1326769v1	representative	Streptococcus gallolyticus	315405	Bacteria	Firmicutes	Bacilli	Lactobacillales	Streptococcaceae	Streptococcus		2258003	37.73
GCA_013378015.1_ASM1337801v1	representative	Mannheimia pernigra	111844	Bacteria	Proteobacteria	Gammaproteobacteria	Pasteurellales	Pasteurellaceae	Mannheimia		2262740	39.2938
GCA_003101015.1_ASM310101v1	representative	Actinobacillus porcitonsillarum	189834	Bacteria	Proteobacteria	Gammaproteobacteria	Pasteurellales	Pasteurellaceae	Actinobacillus		2263191	39.6617
GCA_003813985.1_ASM381398v1	representative	Corynebacterium gerontici	2079234	Bacteria	Actinobacteria	Actinomycetia	Corynebacteriales	Corynebacteriaceae	Corynebacterium		2263210	58.5376
GCA_006770285.1_ASM677028v1	representative	Lactococcus paracarnosus	2749962	Bacteria	Firmicutes	Bacilli	Lactobacillales	Streptococcaceae	Lactococcus		2265140	38.2353
GCA_000195335.1_ASM19533v1	representative	Marinithermus hydrothermalis DSM 14884	869210	Bacteria	Deinococcus-Thermus	Deinococci	Thermales	Thermaceae	Marinithermus	Marinithermus hydrothermalis	2269167	68.0758
GCA_003606325.3_ASM360632v3	representative	Bartonella kosoyi	2133959	Bacteria	Proteobacteria	Alphaproteobacteria	Hyphomicrobiales	Bartonellaceae	Bartonella		2276164	38.3971
GCA_003061265.1_ASM306126v1	representative	Pasteurella multocida	747	Bacteria	Proteobacteria	Gammaproteobacteria	Pasteurellales	Pasteurellaceae	Pasteurella		2277636	40.4791
GCA_011455695.1_ASM1145569v1	representative	Mannheimia granulomatis	85402	Bacteria	Proteobacteria	Gammaproteobacteria	Pasteurellales	Pasteurellaceae	Mannheimia		2278480	39.7584
GCA_000144645.1_ASM14464v1	representative	Thermosediminibacter oceani DSM 16646	555079	Bacteria	Firmicutes	Clostridia	Thermosediminibacterales	Thermosediminibacteraceae	Thermosediminibacter	Thermosediminibacter oceani	2280035	46.8201
GCA_001190745.1_ASM119074v1	representative	Campylobacter gracilis	824	Bacteria	Proteobacteria	Epsilonproteobacteria	Campylobacterales	Campylobacteraceae	Campylobacter		2281652	46.5571
GCA_900638345.1_57428_C01	representative	Neisseria animaloris	326522	Bacteria	Proteobacteria	Betaproteobacteria	Neisseriales	Neisseriaceae	Neisseria		2283939	49.4553
GCA_007990635.1_ASM799063v1	representative	Leptotrichia hongkongensis	554406	Bacteria	Fusobacteria	Fusobacteriia	Fusobacteriales	Leptotrichiaceae	Leptotrichia		2284180	29.8853
GCA_019334725.1_ASM1933472v1	representative	Neisseria perflava	33053	Bacteria	Proteobacteria	Betaproteobacteria	Neisseriales	Neisseriaceae	Neisseria		2284668	49.0498
GCA_900637795.1_52592_H02	representative	Weeksella virosa	1014	Bacteria	Bacteroidetes	Flavobacteriia	Flavobacteriales	Weeksellaceae	Weeksella		2287133	35.935
GCA_000019665.1_ASM1966v1	representative	Methylacidiphilum infernorum V4	481448	Bacteria	Verrucomicrobia	Methylacidiphilae	Methylacidiphilales	Methylacidiphilaceae	Methylacidiphilum	Methylacidiphilum infernorum	2287145	45.4828
GCA_900186835.1_49950_F01	representative	Pasteurella dagmatis	754	Bacteria	Proteobacteria	Gammaproteobacteria	Pasteurellales	Pasteurellaceae	Pasteurella		2287213	37.531
GCA_011207455.1_ASM1120745v1	representative	Thermosulfuriphilus ammonigenes	1936021	Bacteria	Thermodesulfobacteria	Thermodesulfobacteria	Thermodesulfobacteriales	Thermodesulfobacteriaceae	Thermosulfuriphilus		2287345	51.9421
GCA_003574215.1_ASM357421v1	representative	Hydrogenophilus thermoluteolus	297	Bacteria	Proteobacteria	Hydrogenophilalia	Hydrogenophilales	Hydrogenophilaceae	Hydrogenophilus		2288780	61.634
GCA_000568975.1_ASM56897v1	representative	Bifidobacterium breve JCM 7017	1385939	Bacteria	Actinobacteria	Actinomycetia	Bifidobacteriales	Bifidobacteriaceae	Bifidobacterium	Bifidobacterium breve	2288912	58.6523
GCA_000020505.1_ASM2050v1	representative	Chlorobaculum parvum NCIB 8327	517417	Bacteria	Chlorobi	Chlorobia	Chlorobiales	Chlorobiaceae	Chlorobaculum	Chlorobaculum parvum	2289249	55.7961
GCA_003288115.1_ASM328811v1	representative	Ligilactobacillus murinus	1622	Bacteria	Firmicutes	Bacilli	Lactobacillales	Lactobacillaceae	Ligilactobacillus		2290452	39.8613
GCA_007990505.1_ASM799050v1	representative	Pseudoleptotrichia goodfellowii	157692	Bacteria	Fusobacteria	Fusobacteriia	Fusobacteriales	Leptotrichiaceae	Pseudoleptotrichia		2290729	31.6858
GCA_002310475.1_ASM231047v1	representative	Lactococcus raffinolactis	1366	Bacteria	Firmicutes	Bacilli	Lactobacillales	Streptococcaceae	Lactococcus		2292235	39.7449
GCA_001267255.1_ASM126725v1	representative	Thiopseudomonas alkaliphila	1697053	Bacteria	Proteobacteria	Gammaproteobacteria	Pseudomonadales	Pseudomonadaceae	Thiopseudomonas		2294397	47.4292
GCA_018343795.1_ASM1834379v1	representative	Pasteurella atlantica	2827233	Bacteria	Proteobacteria	Gammaproteobacteria	Pasteurellales	Pasteurellaceae	Pasteurella		2301649	34.47
GCA_002795825.1_ASM279582v1	representative	Mariprofundus ferrinatatus	1921087	Bacteria	Proteobacteria	Zetaproteobacteria	Mariprofundales	Mariprofundaceae	Mariprofundus		2301665	53.6556
GCA_000023325.1_ASM2332v1	representative	Kosmotoga olearia TBF 19.5.1	521045	Bacteria	Thermotogae	Thermotogae	Kosmotogales	Kosmotogaceae	Kosmotoga	Kosmotoga olearia	2302126	41.546
GCA_000092965.1_ASM9296v1	representative	Thermoanaerobacter mathranii subsp. mathranii str. A3	583358	Bacteria	Firmicutes	Clostridia	Thermoanaerobacterales	Thermoanaerobacteraceae	Thermoanaerobacter	Thermoanaerobacter mathranii	2306092	34.3201
GCA_001636015.1_ASM163601v1	representative	Moraxella ovis	29433	Bacteria	Proteobacteria	Gammaproteobacteria	Moraxellales	Moraxellaceae	Moraxella		2306095	45.2588
GCA_002736145.1_ASM273614v1	representative	Collinsella aerofaciens	74426	Bacteria	Actinobacteria	Coriobacteriia	Coriobacteriales	Coriobacteriaceae	Collinsella		2306349	60.1249
GCA_000024885.1_ASM2488v1	representative	Sulfurospirillum deleyianum DSM 6946	525898	Bacteria	Proteobacteria	Epsilonproteobacteria	Campylobacterales	Campylobacteraceae	Sulfurospirillum	Sulfurospirillum deleyianum	2306351	38.9698
GCA_016767175.1_ASM1676717v1	representative	Keratinibaculum paraultunense	1278232	Bacteria	Firmicutes	Tissierellia	Tissierellales	Tissierellaceae	Keratinibaculum		2307997	29.5472
GCA_000165465.1_ASM16546v1	representative	Halanaerobium praevalens DSM 2228	572479	Bacteria	Firmicutes	Clostridia	Halanaerobiales	Halanaerobiaceae	Halanaerobium	Halanaerobium praevalens	2309262	30.2936
GCA_002982135.1_ASM298213v1	representative	Pediococcus inopinatus	114090	Bacteria	Firmicutes	Bacilli	Lactobacillales	Lactobacillaceae	Pediococcus		2312041	38.6664
GCA_017352235.1_ASM1735223v1	representative	Glaesserella parasuis	738	Bacteria	Proteobacteria	Gammaproteobacteria	Pasteurellales	Pasteurellaceae	Glaesserella		2313850	40.0325
GCA_000007745.1_ASM774v1	representative	[Mannheimia] succiniciproducens MBEL55E	221988	Bacteria	Proteobacteria	Gammaproteobacteria	Pasteurellales	Pasteurellaceae	Basfia	[Mannheimia] succiniciproducens	2314078	42.538
GCA_001951175.1_ASM195117v1	representative	Companilactobacillus crustorum	392416	Bacteria	Firmicutes	Bacilli	Lactobacillales	Lactobacillaceae	Companilactobacillus		2316479	35.0806
GCA_016592575.1_ASM1659257v1	representative	Thermotomaculum hydrothermale	981385	Bacteria	Acidobacteria	Holophagae	Thermotomaculales	Thermotomaculaceae	Thermotomaculum		2317141	35.0616
GCA_014905115.1_ASM1490511v1	representative	Sulfurimonas sediminis	2590020	Bacteria	Proteobacteria	Epsilonproteobacteria	Campylobacterales	Thiovulaceae	Sulfurimonas		2320257	37.3448
GCA_000217795.1_ASM21779v1	representative	Thermodesulfatator indicus DSM 15286	667014	Bacteria	Thermodesulfobacteria	Thermodesulfobacteria	Thermodesulfobacteriales	Thermodesulfobacteriaceae	Thermodesulfatator	Thermodesulfatator indicus	2322224	42.4255
GCA_000747315.1_ASM74731v1	representative	Corynebacterium ureicelerivorans	401472	Bacteria	Actinobacteria	Actinomycetia	Corynebacteriales	Corynebacteriaceae	Corynebacterium		2328188	65.0067
GCA_000025305.1_ASM2530v1	representative	Acidaminococcus fermentans DSM 20731	591001	Bacteria	Firmicutes	Negativicutes	Acidaminococcales	Acidaminococcaceae	Acidaminococcus	Acidaminococcus fermentans	2329769	55.8427
GCA_900478035.1_47555_E02	representative	Corynebacterium renale	1724	Bacteria	Actinobacteria	Actinomycetia	Corynebacteriales	Corynebacteriaceae	Corynebacterium		2335089	59.1118
GCA_900636915.1_45532_F02	representative	Aggregatibacter aphrophilus ATCC 33389	985008	Bacteria	Proteobacteria	Gammaproteobacteria	Pasteurellales	Pasteurellaceae	Aggregatibacter	Aggregatibacter aphrophilus	2337153	42.325
GCA_000144675.2_ASM14467v2	representative	Corynebacterium pseudotuberculosis C231	681645	Bacteria	Actinobacteria	Actinomycetia	Corynebacteriales	Corynebacteriaceae	Corynebacterium	Corynebacterium pseudotuberculosis	2337250	52.1831
GCA_007990545.2_ASM799054v2	representative	Leptotrichia wadei	157687	Bacteria	Fusobacteria	Fusobacteriia	Fusobacteriales	Leptotrichiaceae	Leptotrichia		2337418	29.4586
GCA_000612055.1_ASM61205v1	representative	Trueperella pyogenes	1661	Bacteria	Actinobacteria	Actinomycetia	Actinomycetales	Actinomycetaceae	Trueperella		2338390	59.5014
GCA_001399775.1_ASM139977v1	representative	Thermus aquaticus Y51MC23	498848	Bacteria	Deinococcus-Thermus	Deinococci	Thermales	Thermaceae	Thermus	Thermus aquaticus	2338641	68.0369
GCA_000521725.1_ASM52172v1	representative	Bibersteinia trehalosi USDA-ARS-USMARC-188	1263829	Bacteria	Proteobacteria	Gammaproteobacteria	Pasteurellales	Pasteurellaceae	Bibersteinia	Bibersteinia trehalosi	2340975	40.9675
GCA_008808035.1_ASM880803v1	representative	Aliarcobacter cibarius	255507	Bacteria	Proteobacteria	Epsilonproteobacteria	Campylobacterales	Arcobacteraceae	Aliarcobacter		2343493	27.1471
GCA_016028775.1_ASM1602877v1	representative	Moraxella nonliquefaciens	478	Bacteria	Proteobacteria	Gammaproteobacteria	Moraxellales	Moraxellaceae	Moraxella		2343743	41.9857
GCA_000175295.2_ASM17529v2	representative	Thermoanaerobacter brockii subsp. finnii Ako-1	509193	Bacteria	Firmicutes	Clostridia	Thermoanaerobacterales	Thermoanaerobacteraceae	Thermoanaerobacter	Thermoanaerobacter brockii	2344824	34.5039
GCA_009650135.1_ASM965013v1	representative	Litoricola lipolytica	418701	Bacteria	Proteobacteria	Gammaproteobacteria	Oceanospirillales	Litoricolaceae	Litoricola		2346037	58.7848
GCA_011100465.1_ASM1110046v1	representative	Jeotgalibaca arthritidis	1868794	Bacteria	Firmicutes	Bacilli	Lactobacillales	Carnobacteriaceae	Jeotgalibaca		2348096	38.2079
GCA_003814005.1_ASM381400v1	representative	Corynebacterium pseudopelargi	2080757	Bacteria	Actinobacteria	Actinomycetia	Corynebacteriales	Corynebacteriaceae	Corynebacterium		2348160	57.9062
GCA_009026825.1_ASM902682v1	representative	Corynebacterium urogenitale	2487892	Bacteria	Actinobacteria	Actinomycetia	Corynebacteriales	Corynebacteriaceae	Corynebacterium		2351892	59.9481
GCA_016724785.1_ASM1672478v1	representative	Fusobacterium canifelinum	285729	Bacteria	Fusobacteria	Fusobacteriia	Fusobacteriales	Fusobacteriaceae	Fusobacterium		2352222	27.2246
GCA_004291115.2_ASM429111v2	representative	Staphylococcus saccharolyticus	33028	Bacteria	Firmicutes	Bacilli	Bacillales	Staphylococcaceae	Staphylococcus		2352566	32.1768
GCA_000980835.1_ASM98083v1	representative	Corynebacterium kutscheri	35755	Bacteria	Actinobacteria	Actinomycetia	Corynebacteriales	Corynebacteriaceae	Corynebacterium		2354065	46.4628
GCA_000010505.1_ASM1050v1	representative	Porphyromonas gingivalis ATCC 33277	431947	Bacteria	Bacteroidetes	Bacteroidia	Bacteroidales	Porphyromonadaceae	Porphyromonas	Porphyromonas gingivalis	2354886	48.3593
GCA_003070865.1_ASM307086v1	representative	Corynebacterium liangguodongii	2079535	Bacteria	Actinobacteria	Actinomycetia	Corynebacteriales	Corynebacteriaceae	Corynebacterium		2357924	66.1398
GCA_002076915.1_ASM207691v1	representative	Actinomyces gaoshouyii	1960083	Bacteria	Actinobacteria	Actinomycetia	Actinomycetales	Actinomycetaceae	Actinomyces		2359360	71.0823
GCA_000732945.1_ASM73294v1	representative	Corynebacterium atypicum	191610	Bacteria	Actinobacteria	Actinomycetia	Corynebacteriales	Corynebacteriaceae	Corynebacterium		2359433	65.3587
GCA_009734445.1_ASM973444v1	representative	Candidatus Syntrophocurvum alkaliphilum	2293317	Bacteria	Firmicutes	Clostridia	Eubacteriales	Syntrophomonadaceae	Candidatus Syntrophocurvum		2360781	32.452
GCA_016865215.1_ASM1686521v1	representative	Macrococcus bohemicus	1903056	Bacteria	Firmicutes	Bacilli	Bacillales	Staphylococcaceae	Macrococcus		2362417	34.1433
GCA_000019085.1_ASM1908v1	representative	Thermoanaerobacter pseudethanolicus ATCC 33223	340099	Bacteria	Firmicutes	Clostridia	Thermoanaerobacterales	Thermoanaerobacteraceae	Thermoanaerobacter	Thermoanaerobacter pseudethanolicus	2362816	34.5128
GCA_007641235.1_ASM764123v1	representative	Corynebacterium sanguinis	2594913	Bacteria	Actinobacteria	Actinomycetia	Corynebacteriales	Corynebacteriaceae	Corynebacterium		2362885	65.259
GCA_001951095.1_ASM195109v1	representative	Weissella cibaria	137591	Bacteria	Firmicutes	Bacilli	Lactobacillales	Lactobacillaceae	Weissella		2363492	45.2575
GCA_000012485.1_ASM1248v1	representative	Pelodictyon luteolum DSM 273	319225	Bacteria	Chlorobi	Chlorobia	Chlorobiales	Chlorobiaceae	Pelodictyon	Pelodictyon luteolum	2364842	57.33
GCA_003431405.1_ASM343140v1	representative	Actinobacillus pleuropneumoniae	715	Bacteria	Proteobacteria	Gammaproteobacteria	Pasteurellales	Pasteurellaceae	Actinobacillus		2365505	41.2651
GCA_000022725.1_ASM2272v1	representative	Bartonella grahamii as4aup	634504	Bacteria	Proteobacteria	Alphaproteobacteria	Hyphomicrobiales	Bartonellaceae	Bartonella	Bartonella grahamii	2369520	38.0373
GCA_004114895.1_ASM411489v1	representative	Corynebacterium pelargi	1471400	Bacteria	Actinobacteria	Actinomycetia	Corynebacteriales	Corynebacteriaceae	Corynebacterium		2370060	58.1726
GCA_014701235.1_ASM1470123v1	representative	Dissulfurispira thermophila	2715679	Bacteria	Nitrospirae	Thermodesulfovibrionia	Thermodesulfovibrionales	Dissulfurispiraceae	Dissulfurispira		2370875	38.7403
GCA_002763625.1_ASM276362v1	representative	Fusobacterium pseudoperiodonticum	2663009	Bacteria	Fusobacteria	Fusobacteriia	Fusobacteriales	Fusobacteriaceae	Fusobacterium		2372880	28.0428
GCA_005885815.1_ASM588581v1	representative	Thiomicrorhabdus sediminis	2580412	Bacteria	Proteobacteria	Gammaproteobacteria	Thiotrichales	Piscirickettsiaceae	Thiomicrorhabdus		2373486	45.1922
GCA_900187235.1_52184_D01	representative	Corynebacterium urealyticum	43771	Bacteria	Actinobacteria	Actinomycetia	Corynebacteriales	Corynebacteriaceae	Corynebacterium		2377532	64.163
GCA_006742785.1_ASM674278v1	representative	Nitrosomonas stercoris	1444684	Bacteria	Proteobacteria	Betaproteobacteria	Nitrosomonadales	Nitrosomonadaceae	Nitrosomonas		2382370	44.8003
GCA_900187085.1_50624_E01	representative	Streptococcus merionis	400065	Bacteria	Firmicutes	Bacilli	Lactobacillales	Streptococcaceae	Streptococcus		2384128	41.7525
GCA_003795125.1_ASM379512v1	representative	Tetragenococcus osmophilus	526944	Bacteria	Firmicutes	Bacilli	Lactobacillales	Enterococcaceae	Tetragenococcus		2384293	36.3419
GCA_001880325.1_ASM188032v1	representative	Thermus brockianus	56956	Bacteria	Deinococcus-Thermus	Deinococci	Thermales	Thermaceae	Thermus		2388273	66.9024
GCA_001712815.1_ASM171281v1	representative	Tetragenococcus halophilus	51669	Bacteria	Firmicutes	Bacilli	Lactobacillales	Enterococcaceae	Tetragenococcus		2389470	35.9892
GCA_001678905.1_ASM167890v1	representative	Dermabacter vaginalis	1630135	Bacteria	Actinobacteria	Actinomycetia	Micrococcales	Dermabacteraceae	Dermabacter		2392314	62.588
GCA_000763575.1_ASM76357v1	representative	Thermoanaerobacter kivui	2325	Bacteria	Firmicutes	Clostridia	Thermoanaerobacterales	Thermoanaerobacteraceae	Thermoanaerobacter		2397824	35.0125
GCA_000756505.1_ASM75650v1	representative	Ornithobacterium rhinotracheale ORT-UMN 88	1401325	Bacteria	Bacteroidetes	Flavobacteriia	Flavobacteriales	Weeksellaceae	Ornithobacterium	Ornithobacterium rhinotracheale	2397867	37.4553
GCA_000829395.1_ASM82939v1	representative	Paucilactobacillus hokkaidonensis JCM 18461	1291742	Bacteria	Firmicutes	Bacilli	Lactobacillales	Lactobacillaceae	Paucilactobacillus	Paucilactobacillus hokkaidonensis	2400586	38.2208
GCA_000012865.1_ASM1286v1	representative	Carboxydothermus hydrogenoformans Z-2901	246194	Bacteria	Firmicutes	Clostridia	Thermoanaerobacterales	Thermoanaerobacteraceae	Carboxydothermus	Carboxydothermus hydrogenoformans	2401519	42.0497
GCA_014396385.1_ASM1439638v1	representative	Leucobacter denitrificans	683042	Bacteria	Actinobacteria	Actinomycetia	Micrococcales	Microbacteriaceae	Leucobacter		2404302	59.9948
GCA_900638305.1_57043_C01	representative	Porphyromonas cangingivalis	36874	Bacteria	Bacteroidetes	Bacteroidia	Bacteroidales	Porphyromonadaceae	Porphyromonas		2404857	47.62
GCA_000092405.1_ASM9240v1	representative	Syntrophothermus lipocalidus DSM 12680	643648	Bacteria	Firmicutes	Clostridia	Eubacteriales	Syntrophomonadaceae	Syntrophothermus	Syntrophothermus lipocalidus	2405559	50.9894
GCA_007164725.1_ASM716472v1	representative	Dialister hominis	2582419	Bacteria	Firmicutes	Negativicutes	Veillonellales	Veillonellaceae	Dialister		2407548	48.1759
GCA_000196575.1_ASM19657v1	representative	Bifidobacterium longum subsp. infantis 157F	565040	Bacteria	Actinobacteria	Actinomycetia	Bifidobacteriales	Bifidobacteriaceae	Bifidobacterium	Bifidobacterium longum	2408831	60.0753
GCA_009938305.1_ASM993830v1	representative	Fluviibacter phosphoraccumulans	1751046	Bacteria	Proteobacteria	Betaproteobacteria	Rhodocyclales	Fluviibacteraceae	Fluviibacter		2409216	54.2372
GCA_900477975.1_46983_G01	representative	Corynebacterium jeikeium	38289	Bacteria	Actinobacteria	Actinomycetia	Corynebacteriales	Corynebacteriaceae	Corynebacterium		2414649	61.7487
GCA_014396785.1_ASM1439678v1	representative	Sphingomonas lutea	1045317	Bacteria	Proteobacteria	Alphaproteobacteria	Sphingomonadales	Sphingomonadaceae	Sphingomonas		2417654	65.3265
GCA_001021065.1_ASM102106v1	representative	Corynebacterium uterequi	1072256	Bacteria	Actinobacteria	Actinomycetia	Corynebacteriales	Corynebacteriaceae	Corynebacterium		2419437	65.4979
GCA_013177295.1_ASM1317729v1	representative	Actinomyces marmotae	2737173	Bacteria	Actinobacteria	Actinomycetia	Actinomycetales	Actinomycetaceae	Actinomyces		2419502	71.6008
GCA_014054965.1_ASM1405496v1	representative	Neisseria shayeganii	607712	Bacteria	Proteobacteria	Betaproteobacteria	Neisseriales	Neisseriaceae	Neisseria		2419744	57.9899
GCA_014054985.1_ASM1405498v1	representative	Kingella oralis	505	Bacteria	Proteobacteria	Betaproteobacteria	Neisseriales	Neisseriaceae	Kingella		2420532	54.3027
GCA_000344575.1_ASM34457v1	representative	Lactococcus lactis subsp. lactis IO-1	1046624	Bacteria	Firmicutes	Bacilli	Lactobacillales	Streptococcaceae	Lactococcus	Lactococcus lactis	2421471	35.1043
GCA_900474605.1_41594_C01	representative	Enterococcus cecorum	44008	Bacteria	Firmicutes	Bacilli	Lactobacillales	Enterococcaceae	Enterococcus		2421598	36.553
GCA_008807015.1_ASM880701v1	representative	Neisseria zalophi	640030	Bacteria	Proteobacteria	Betaproteobacteria	Neisseriales	Neisseriaceae	Neisseria		2423693	44.5617
GCA_013460135.1_ASM1346013v1	representative	Arsenophonus endosymbiont of Aphis craccivora	1231049	Bacteria	Proteobacteria	Gammaproteobacteria	Enterobacterales	Morganellaceae	Arsenophonus		2424436	40.0548
GCA_000468955.1_ASM46895v1	representative	Lactococcus lactis subsp. cremoris KW2	1295826	Bacteria	Firmicutes	Bacilli	Lactobacillales	Streptococcaceae	Lactococcus	Lactococcus cremoris	2427048	35.744
GCA_000166335.1_ASM16633v1	representative	Caldicellulosiruptor owensensis OL	632518	Bacteria	Firmicutes	Clostridia	Thermoanaerobacterales	Thermoanaerobacterales Family III. Incertae Sedis	Caldicellulosiruptor	Caldicellulosiruptor owensensis	2428903	35.4388
GCA_001455085.1_ASM145508v1	representative	Fusobacterium hwasookii ChDC F206	1307443	Bacteria	Fusobacteria	Fusobacteriia	Fusobacteriales	Fusobacteriaceae	Fusobacterium	Fusobacterium hwasookii	2430523	27.2405
GCA_000801145.1_ASM80114v1	representative	Actinobacillus equuli subsp. equuli	202947	Bacteria	Proteobacteria	Gammaproteobacteria	Pasteurellales	Pasteurellaceae	Actinobacillus	Actinobacillus equuli	2431533	40.2646
GCA_014054525.1_ASM1405452v1	representative	Alysiella filiformis	194196	Bacteria	Proteobacteria	Betaproteobacteria	Neisseriales	Neisseriaceae	Alysiella		2432079	46.604
GCA_900187165.1_52121_G02	representative	Clostridium cochlearium	1494	Bacteria	Firmicutes	Clostridia	Eubacteriales	Clostridiaceae	Clostridium		2435419	28.6506
GCA_000011565.2_ASM1156v2	representative	Candidatus Protochlamydia amoebophila UWE25	264201	Bacteria	Chlamydiae	Chlamydiia	Parachlamydiales	Parachlamydiaceae	Candidatus Protochlamydia	Candidatus Protochlamydia amoebophila	2438912	34.76
GCA_900187075.1_50432_F01	representative	Mammaliicoccus stepanovicii	643214	Bacteria	Firmicutes	Bacilli	Bacillales	Staphylococcaceae	Mammaliicoccus		2439098	32.2373
GCA_000183745.1_ASM18374v1	representative	Oceanithermus profundus DSM 14977	670487	Bacteria	Deinococcus-Thermus	Deinococci	Thermales	Thermaceae	Oceanithermus	Oceanithermus profundus	2439291	69.8148
GCA_003086355.2_ASM308635v2	representative	Streptococcus chenjunshii	2173853	Bacteria	Firmicutes	Bacilli	Lactobacillales	Streptococcaceae	Streptococcus		2443046	41.9209
GCA_000015025.1_ASM1502v1	representative	Acidothermus cellulolyticus 11B	351607	Bacteria	Actinobacteria	Actinomycetia	Acidothermales	Acidothermaceae	Acidothermus	Acidothermus cellulolyticus	2443540	66.9074
GCA_001643775.1_ASM164377v1	representative	Denitrobacterium detoxificans	79604	Bacteria	Actinobacteria	Coriobacteriia	Eggerthellales	Eggerthellaceae	Denitrobacterium		2446250	59.498
GCA_000023145.1_ASM2314v1	representative	Corynebacterium kroppenstedtii DSM 44385	645127	Bacteria	Actinobacteria	Actinomycetia	Corynebacteriales	Corynebacteriaceae	Corynebacterium	Corynebacterium kroppenstedtii	2446804	57.4599
GCA_013201705.1_ASM1320170v1	representative	Aliarcobacter faecis	1564138	Bacteria	Proteobacteria	Epsilonproteobacteria	Campylobacterales	Arcobacteraceae	Aliarcobacter		2448998	27.1335
GCA_011466855.1_ASM1146685v1	representative	Staphylococcus agnetis	985762	Bacteria	Firmicutes	Bacilli	Bacillales	Staphylococcaceae	Staphylococcus		2449249	35.9294
GCA_902702935.1_FRC0190	representative	Corynebacterium rouxii	2719119	Bacteria	Actinobacteria	Actinomycetia	Corynebacteriales	Corynebacteriaceae	Corynebacterium		2451019	53.2285
GCA_000025645.1_ASM2564v1	representative	Thermoanaerobacter italicus Ab9	580331	Bacteria	Firmicutes	Clostridia	Thermoanaerobacterales	Thermoanaerobacteraceae	Thermoanaerobacter	Thermoanaerobacter italicus	2451061	34.145
GCA_000980815.1_ASM98081v1	representative	Corynebacterium camporealensis	161896	Bacteria	Actinobacteria	Actinomycetia	Corynebacteriales	Corynebacteriaceae	Corynebacterium		2451722	59.4096
GCA_016728365.1_ASM1672836v1	representative	Corynebacterium tuberculostearicum	38304	Bacteria	Actinobacteria	Actinomycetia	Corynebacteriales	Corynebacteriaceae	Corynebacterium		2451854	59.7416
GCA_004786015.1_ASM478601v1	representative	Hydrogenovibrio crunogenus	39765	Bacteria	Proteobacteria	Gammaproteobacteria	Thiotrichales	Piscirickettsiaceae	Hydrogenovibrio		2453259	42.5655
GCA_003945365.1_PFJ30894_01	representative	Phascolarctobacterium faecium	33025	Bacteria	Firmicutes	Negativicutes	Acidaminococcales	Acidaminococcaceae	Phascolarctobacterium		2454371	43.7041
GCA_001457555.1_NCTC10562	representative	Fusobacterium nucleatum subsp. polymorphum	76857	Bacteria	Fusobacteria	Fusobacteriia	Fusobacteriales	Fusobacteriaceae	Fusobacterium	Fusobacterium nucleatum	2455060	26.9881
GCA_002302655.1_ASM230265v1	representative	Capnocytophaga canimorsus	28188	Bacteria	Bacteroidetes	Flavobacteriia	Flavobacteriales	Flavobacteriaceae	Capnocytophaga		2455405	36.2878
GCA_001457455.1_NCTC11397	representative	Corynebacterium diphtheriae	1717	Bacteria	Actinobacteria	Actinomycetia	Corynebacteriales	Corynebacteriaceae	Corynebacterium		2463666	53.5242
GCA_000023905.1_ASM2390v1	representative	Leptotrichia buccalis C-1013-b	523794	Bacteria	Fusobacteria	Fusobacteriia	Fusobacteriales	Leptotrichiaceae	Leptotrichia	Leptotrichia buccalis	2465610	29.6457
GCA_001611975.1_ASM161197v1	representative	Haematospirillum jordaniae	1549855	Bacteria	Proteobacteria	Alphaproteobacteria	Rhodospirillales	Rhodospirillaceae	Haematospirillum		2467625	55.445
GCA_002127965.1_ASM212796v1	representative	Oxalobacter formigenes	847	Bacteria	Proteobacteria	Betaproteobacteria	Burkholderiales	Oxalobacteraceae	Oxalobacter		2468871	49.5754
GCA_000144695.1_ASM14469v1	representative	Acetohalobium arabaticum DSM 5501	574087	Bacteria	Firmicutes	Clostridia	Halanaerobiales	Halobacteroidaceae	Acetohalobium	Acetohalobium arabaticum	2469596	36.6313
GCA_002951835.1_ASM295183v1	representative	Simonsiella muelleri ATCC 29453	641147	Bacteria	Proteobacteria	Betaproteobacteria	Neisseriales	Neisseriaceae	Simonsiella	Simonsiella muelleri	2469862	41.5252
GCA_000816085.1_ASM81608v1	representative	Staphylococcus hyicus	1284	Bacteria	Firmicutes	Bacilli	Bacillales	Staphylococcaceae	Staphylococcus		2472129	35.5779
GCA_016728725.1_ASM1672872v1	representative	Corynebacterium amycolatum	43765	Bacteria	Actinobacteria	Actinomycetia	Corynebacteriales	Corynebacteriaceae	Corynebacterium		2476115	58.6175
GCA_004795735.1_ASM479573v1	representative	Corynebacterium endometrii	2488819	Bacteria	Actinobacteria	Actinomycetia	Corynebacteriales	Corynebacteriaceae	Corynebacterium		2477061	60.9319
GCA_003012915.1_ASM301291v1	representative	Staphylococcus felis	46127	Bacteria	Firmicutes	Bacilli	Bacillales	Staphylococcaceae	Staphylococcus		2479423	35.2175
GCA_016728665.1_ASM1672866v1	representative	Corynebacterium propinquum	43769	Bacteria	Actinobacteria	Actinomycetia	Corynebacteriales	Corynebacteriaceae	Corynebacterium		2480127	56.4347
GCA_000226315.1_ASM22631v1	representative	Micavibrio aeruginosavorus ARL-13	856793	Bacteria	Proteobacteria	Alphaproteobacteria			Micavibrio	Micavibrio aeruginosavorus	2481983	54.713
GCA_014705945.2_ASM1470594v2	representative	Rothia amarae	169480	Bacteria	Actinobacteria	Actinomycetia	Micrococcales	Micrococcaceae	Rothia		2483880	52.2652
GCA_010537335.1_ASM1053733v1	representative	Amedibacterium intestinale	2583452	Bacteria	Firmicutes	Erysipelotrichia	Erysipelotrichales	Erysipelotrichaceae	Amedibacterium		2488096	33.93
GCA_015265475.1_ASM1526547v1	representative	Candidatus Sulfurimonas marisnigri	2740405	Bacteria	Proteobacteria	Epsilonproteobacteria	Campylobacterales	Thiovulaceae	Sulfurimonas		2488728	33.5064
GCA_009739535.1_ASM973953v1	representative	Lentilactobacillus kefiri	33962	Bacteria	Firmicutes	Bacilli	Lactobacillales	Lactobacillaceae	Lentilactobacillus		2489034	41.8971
GCA_006094375.1_ASM609437v1	representative	Staphylococcus epidermidis	1282	Bacteria	Firmicutes	Bacilli	Bacillales	Staphylococcaceae	Staphylococcus		2491058	32.2196
GCA_013340845.1_ASM1334084v1	representative	Hydrogenovibrio marinus	28885	Bacteria	Proteobacteria	Gammaproteobacteria	Thiotrichales	Piscirickettsiaceae	Hydrogenovibrio		2491293	44.063
GCA_014055025.1_ASM1405502v1	representative	Neisseria bacilliformis	267212	Bacteria	Proteobacteria	Betaproteobacteria	Neisseriales	Neisseriaceae	Neisseria		2492712	59.4434
GCA_000981765.1_ASM98176v1	representative	Kangiella geojedonensis	914150	Bacteria	Proteobacteria	Gammaproteobacteria	Kangiellales	Kangiellaceae	Kangiella		2495242	43.7761
GCA_001708405.1_ASM170840v1	representative	Kangiella sediminilitoris	1144748	Bacteria	Proteobacteria	Gammaproteobacteria	Kangiellales	Kangiellaceae	Kangiella		2496140	43.3996
GCA_002216145.1_ASM221614v1	representative	Neisseria chenwenguii	1853278	Bacteria	Proteobacteria	Betaproteobacteria	Neisseriales	Neisseriaceae	Neisseria		2496444	54.0268
GCA_014058425.1_ASM1405842v1	representative	Companilactobacillus pabuli	2714036	Bacteria	Firmicutes	Bacilli	Lactobacillales	Lactobacillaceae	Companilactobacillus		2497143	35.7388
GCA_003614235.1_ASM361423v1	representative	Clostridium novyi	1542	Bacteria	Firmicutes	Clostridia	Eubacteriales	Clostridiaceae	Clostridium		2499078	27.79
GCA_014054885.1_ASM1405488v1	representative	Neisseria wadsworthii	607711	Bacteria	Proteobacteria	Betaproteobacteria	Neisseriales	Neisseriaceae	Neisseria		2501534	48.7228
GCA_000739435.1_ASM73943v1	representative	Actinobacillus suis ATCC 33415	743972	Bacteria	Proteobacteria	Gammaproteobacteria	Pasteurellales	Pasteurellaceae	Actinobacillus	Actinobacillus suis	2501598	40.2152
GCA_002208805.2_ASM220880v2	representative	Staphylococcus pettenkoferi	170573	Bacteria	Firmicutes	Bacilli	Bacillales	Staphylococcaceae	Staphylococcus		2502360	38.9163
GCA_014701195.1_ASM1470119v1	representative	Tepiditoga spiralis	2108365	Bacteria	Thermotogae	Thermotogae	Petrotogales	Petrotogaceae	Tepiditoga		2502404	25.7731
GCA_001028645.1_ASM102864v1	representative	Staphylococcus capitis subsp. capitis	72758	Bacteria	Firmicutes	Bacilli	Bacillales	Staphylococcaceae	Staphylococcus	Staphylococcus capitis	2503265	32.9338
GCA_001304715.1_ASM130471v1	representative	Megasphaera elsdenii 14-14	1458465	Bacteria	Firmicutes	Negativicutes	Veillonellales	Veillonellaceae	Megasphaera	Megasphaera elsdenii	2504345	52.7516
GCA_000164695.2_ASM16469v2	representative	Rothia dentocariosa ATCC 17931	762948	Bacteria	Actinobacteria	Actinomycetia	Micrococcales	Micrococcaceae	Rothia	Rothia dentocariosa	2506025	53.6877
GCA_900087655.1_PFRJS14	representative	Propionibacterium freudenreichii	1744	Bacteria	Actinobacteria	Actinomycetia	Propionibacteriales	Propionibacteriaceae	Propionibacterium		2507188	67.4322
GCA_000265295.1_ASM26529v1	representative	Sulfurospirillum barnesii SES-3	760154	Bacteria	Proteobacteria	Epsilonproteobacteria	Campylobacterales	Campylobacteraceae	Sulfurospirillum	Sulfurospirillum barnesii	2510109	38.8184
GCA_003065405.1_ASM306540v1	representative	Corynebacterium yudongzhengii	2080740	Bacteria	Actinobacteria	Actinomycetia	Corynebacteriales	Corynebacteriaceae	Corynebacterium		2511302	64.9265
GCA_001545095.1_ASM154509v1	representative	Erysipelothrix larvae	1514105	Bacteria	Firmicutes	Erysipelotrichia	Erysipelotrichales	Erysipelotrichaceae	Erysipelothrix		2511486	37.4289
GCA_014352855.1_ASM1435285v1	representative	Sphingomonas sabuli	2764186	Bacteria	Proteobacteria	Alphaproteobacteria	Sphingomonadales	Sphingomonadaceae	Sphingomonas		2513891	65.8539
GCA_002287505.1_ASM228750v1	representative	Corynebacterium glaucum	187491	Bacteria	Actinobacteria	Actinomycetia	Corynebacteriales	Corynebacteriaceae	Corynebacterium		2518658	62.9743
GCA_013177635.1_ASM1317763v1	representative	Arcobacter aquimarinus	1315211	Bacteria	Proteobacteria	Epsilonproteobacteria	Campylobacterales	Arcobacteraceae	Arcobacter		2520808	26.7964
GCA_011765605.1_ASM1176560v1	representative	Avibacterium paragallinarum	728	Bacteria	Proteobacteria	Gammaproteobacteria	Pasteurellales	Pasteurellaceae	Avibacterium		2521134	40.8895
GCA_000007245.1_ASM724v1	representative	Xylella fastidiosa Temecula1	183190	Bacteria	Proteobacteria	Gammaproteobacteria	Xanthomonadales	Xanthomonadaceae	Xylella	Xylella fastidiosa	2521148	51.7774
GCA_008151785.1_ASM815178v1	representative	Peptacetobacter hiranonis	89152	Bacteria	Firmicutes	Clostridia	Eubacteriales	Peptostreptococcaceae	Peptacetobacter		2521899	31.2793
GCA_016599755.1_ASM1659975v1	representative	Corynebacterium kefirresidentii	1979527	Bacteria	Actinobacteria	Actinomycetia	Corynebacteriales	Corynebacteriaceae	Corynebacterium		2523206	58.4475
GCA_000367205.1_ASM36720v1	representative	Cutibacterium avidum 44067	1170318	Bacteria	Actinobacteria	Actinomycetia	Propionibacteriales	Propionibacteriaceae	Cutibacterium	Cutibacterium avidum	2526138	63.4818
GCA_000218625.1_ASM21862v1	representative	Flexistipes sinusarabici DSM 4947	717231	Bacteria	Deferribacteres	Deferribacteres	Deferribacterales	Deferribacteraceae	Flexistipes	Flexistipes sinusarabici	2526590	38.2943
GCA_000600005.1_ASM60000v1	representative	Snodgrassella alvi wkB2	1196094	Bacteria	Proteobacteria	Betaproteobacteria	Neisseriales	Neisseriaceae	Snodgrassella	Snodgrassella alvi	2527978	41.2659
GCA_000145215.1_ASM14521v1	representative	Caldicellulosiruptor obsidiansis OB47	608506	Bacteria	Firmicutes	Clostridia	Thermoanaerobacterales	Thermoanaerobacterales Family III. Incertae Sedis	Caldicellulosiruptor	Caldicellulosiruptor obsidiansis	2532343	35.2433
GCA_002101335.1_ASM210133v1	representative	Staphylococcus lutrae	155085	Bacteria	Firmicutes	Bacilli	Bacillales	Staphylococcaceae	Staphylococcus		2533115	37.7309
GCA_001971585.1_ASM197158v1	representative	Companilactobacillus allii	1847728	Bacteria	Firmicutes	Bacilli	Lactobacillales	Lactobacillaceae	Companilactobacillus		2534178	35.3666
GCA_000189775.3_ASM18977v3	representative	Thermoanaerobacterium xylanolyticum LX-11	858215	Bacteria	Firmicutes	Clostridia	Thermoanaerobacterales	Thermoanaerobacterales Family III. Incertae Sedis	Thermoanaerobacterium	Thermoanaerobacterium xylanolyticum	2534358	34.9758
GCA_002795805.1_ASM279580v1	representative	Mariprofundus aestuarium	1921086	Bacteria	Proteobacteria	Zetaproteobacteria	Mariprofundales	Mariprofundaceae	Mariprofundus		2537610	51.4864
GCA_003860545.1_ASM386054v1	representative	Chryseobacterium taklimakanense	536441	Bacteria	Bacteroidetes	Flavobacteriia	Flavobacteriales	Weeksellaceae	Chryseobacterium		2538787	40.6929
GCA_015140235.1_ASM1514023v1	representative	Solibaculum mannosilyticum	2780922	Bacteria	Firmicutes	Clostridia	Eubacteriales	Oscillospiraceae	Solibaculum		2541474	50.5651
GCA_003571725.1_ASM357172v1	representative	Staphylococcus warneri	1292	Bacteria	Firmicutes	Bacilli	Bacillales	Staphylococcaceae	Staphylococcus		2541629	32.8156
GCA_001564455.1_ASM156445v1	representative	Faecalibaculum rodentium	1702221	Bacteria	Firmicutes	Erysipelotrichia	Erysipelotrichales	Erysipelotrichaceae	Faecalibaculum		2542486	53.9653
GCA_000010985.1_ASM1098v1	representative	Deferribacter desulfuricans SSM1	639282	Bacteria	Deferribacteres	Deferribacteres	Deferribacterales	Deferribacteraceae	Deferribacter	Deferribacter desulfuricans	2542933	30.3108
GCA_016725245.1_ASM1672524v1	representative	Mammaliicoccus vitulinus	71237	Bacteria	Firmicutes	Bacilli	Bacillales	Staphylococcaceae	Mammaliicoccus		2543530	32.677
GCA_019890915.1_ASM1989091v1	representative	Micrococcus luteus	1270	Bacteria	Actinobacteria	Actinomycetia	Micrococcales	Micrococcaceae	Micrococcus		2543764	72.9343
GCA_000023705.1_ASM2370v1	representative	Methylotenera mobilis JLW8	583345	Bacteria	Proteobacteria	Betaproteobacteria	Nitrosomonadales	Methylophilaceae	Methylotenera	Methylotenera mobilis	2547570	45.5102
GCA_000376705.1_ASM37670v1	representative	Cutibacterium acnes HL096PA1	1134454	Bacteria	Actinobacteria	Actinomycetia	Propionibacteriales	Propionibacteriaceae	Cutibacterium	Cutibacterium acnes	2549775	60.1615
GCA_002706745.1_ASM270674v1	representative	Companilactobacillus farciminis KCTC 3681 = DSM 20184	936140	Bacteria	Firmicutes	Bacilli	Lactobacillales	Lactobacillaceae	Companilactobacillus	Companilactobacillus farciminis	2551839	36.4364
GCA_900187305.1_51470_F02	representative	Neisseria zoodegmatis	326523	Bacteria	Proteobacteria	Betaproteobacteria	Neisseriales	Neisseriaceae	Neisseria		2552522	50.9431
GCA_014396585.1_ASM1439658v1	representative	Sphingomonas rhizophila	2071607	Bacteria	Proteobacteria	Alphaproteobacteria	Sphingomonadales	Sphingomonadaceae	Sphingomonas		2557483	65.1837
GCA_008365275.1_ASM836527v1	representative	Protaetiibacter larvae	2592654	Bacteria	Actinobacteria	Actinomycetia	Micrococcales	Microbacteriaceae	Protaetiibacter		2557894	71.1417
GCA_000284315.1_ASM28431v1	representative	Leptospirillum ferrooxidans C2-3	1162668	Bacteria	Nitrospirae	Nitrospira	Nitrospirales	Nitrospiraceae	Leptospirillum	Leptospirillum ferrooxidans	2559538	50.0475
GCA_001611955.1_ASM161195v1	representative	Staphylococcus haemolyticus	1283	Bacteria	Firmicutes	Bacilli	Bacillales	Staphylococcaceae	Staphylococcus		2560146	32.8313
GCA_000184345.2_ASM18434v2	representative	Spirochaeta thermophila DSM 6578	869211	Bacteria	Spirochaetes	Spirochaetia	Spirochaetales	Spirochaetaceae	Spirochaeta	Spirochaeta thermophila	2560222	60.9183
GCA_001874605.1_ASM187460v1	representative	Moorella thermoacetica	1525	Bacteria	Firmicutes	Clostridia	Thermoanaerobacterales	Thermoanaerobacteraceae	Moorella		2560375	55.9446
GCA_016598775.1_ASM1659877v1	representative	Actinomyces weissii	675090	Bacteria	Actinobacteria	Actinomycetia	Actinomycetales	Actinomycetaceae	Actinomyces		2564181	70.2736
GCA_900187215.1_52295_D01	representative	Corynebacterium imitans	156978	Bacteria	Actinobacteria	Actinomycetia	Corynebacteriales	Corynebacteriaceae	Corynebacterium		2565606	64.2656
GCA_017753665.1_ASM1775366v1	representative	Neisseria sicca	490	Bacteria	Proteobacteria	Betaproteobacteria	Neisseriales	Neisseriaceae	Neisseria		2566407	51.0596
GCA_000208405.1_ASM20840v1	representative	Selenomonas sputigena ATCC 35185	546271	Bacteria	Firmicutes	Negativicutes	Selenomonadales	Selenomonadaceae	Selenomonas	Selenomonas sputigena	2568361	57.107
GCA_015775975.1_ASM1577597v1	representative	Staphylococcus lloydii	2781774	Bacteria	Firmicutes	Bacilli	Bacillales	Staphylococcaceae	Staphylococcus		2569383	33.3859
GCA_900636765.1_44503_A02	representative	Neisseria canis	493	Bacteria	Proteobacteria	Betaproteobacteria	Neisseriales	Neisseriaceae	Neisseria		2569389	49.7347
GCA_000307165.1_ASM30716v1	representative	Amphibacillus xylanus NBRC 15112	698758	Bacteria	Firmicutes	Bacilli	Bacillales	Bacillaceae	Amphibacillus	Amphibacillus xylanus	2569486	35.7183
GCA_003990665.2_ASM399066v2	representative	Thermostichus vulcanus NIES-2134	2005468	Bacteria	Cyanobacteria		Thermostichales	Thermostichaceae	Thermostichus	Thermostichus vulcanus	2571271	53.9195
GCA_004803795.1_ASM480379v1	representative	Campylobacter rectus	203	Bacteria	Proteobacteria	Epsilonproteobacteria	Campylobacterales	Campylobacteraceae	Campylobacter		2571679	44.7197
GCA_001558775.1_ASM155877v1	representative	Staphylococcus lugdunensis	28035	Bacteria	Firmicutes	Bacilli	Bacillales	Staphylococcaceae	Staphylococcus		2571829	33.8009
GCA_003546865.1_ASM354686v1	representative	Suicoccus acidiformans	2036206	Bacteria	Firmicutes	Bacilli	Lactobacillales	Aerococcaceae	Suicoccus		2572159	42.274
GCA_002162115.1_ASM216211v1	representative	Corynebacterium silvaticum	2320431	Bacteria	Actinobacteria	Actinomycetia	Corynebacteriales	Corynebacteriaceae	Corynebacterium		2572413	54.4001
GCA_018324385.1_ASM1832438v1	representative	Ferrigenium kumadai	1682490	Bacteria	Proteobacteria	Betaproteobacteria	Nitrosomonadales	Gallionellaceae	Ferrigenium		2572603	60.5991
GCA_900637225.1_50279_H01	representative	Actinomyces israelii	1659	Bacteria	Actinobacteria	Actinomycetia	Actinomycetales	Actinomycetaceae	Actinomyces		2572997	64.1201
GCA_000828895.1_ASM82889v1	representative	Serpentinimonas raichei	1458425	Bacteria	Proteobacteria	Betaproteobacteria	Burkholderiales	Comamonadaceae	Serpentinimonas		2574013	66.0438
GCA_900184705.1_CAMBI-1	representative	Brevefilum fermentans	1986204	Bacteria	Chloroflexi	Anaerolineae	Anaerolineales	Anaerolineaceae	Brevefilum		2574431	49.1358
GCA_006542335.1_ASM654233v1	representative	Neokomagataea tanensis	661191	Bacteria	Proteobacteria	Alphaproteobacteria	Rhodospirillales	Acetobacteraceae	Neokomagataea		2577002	51.9326
GCA_000020485.1_ASM2048v1	representative	Halothermothrix orenii H 168	373903	Bacteria	Firmicutes	Clostridia	Halanaerobiales	Halanaerobiaceae	Halothermothrix	Halothermothrix orenii	2578146	37.8832
GCA_001703515.1_ASM170351v1	representative	Brochothrix thermosphacta	2756	Bacteria	Firmicutes	Bacilli	Bacillales	Listeriaceae	Brochothrix		2578375	36.3861
GCA_000020625.1_ASM2062v1	representative	Prosthecochloris aestuarii DSM 271	290512	Bacteria	Chlorobi	Chlorobia	Chlorobiales	Chlorobiaceae	Prosthecochloris	Prosthecochloris aestuarii	2579695	50.1051
GCA_000024765.1_ASM2476v1	representative	Halothiobacillus neapolitanus c2	555778	Bacteria	Proteobacteria	Gammaproteobacteria	Chromatiales	Halothiobacillaceae	Halothiobacillus	Halothiobacillus neapolitanus	2582886	54.7136
GCA_000143725.1_ASM14372v1	representative	Brachyspira pilosicoli 95/1000	759914	Bacteria	Spirochaetes	Spirochaetia	Brachyspirales	Brachyspiraceae	Brachyspira	Brachyspira pilosicoli	2586443	27.897
GCA_001050475.1_ASM105047v1	representative	Companilactobacillus ginsenosidimutans	1007676	Bacteria	Firmicutes	Bacilli	Lactobacillales	Lactobacillaceae	Companilactobacillus		2590556	36.7071
GCA_001687545.1_ASM168754v1	representative	Paraurantiacibacter namhicola	645517	Bacteria	Proteobacteria	Alphaproteobacteria	Sphingomonadales	Erythrobacteraceae	Paraurantiacibacter		2591679	65.0122
GCA_003293695.1_ASM329369v1	representative	Lysobacter oculi	2698682	Bacteria	Proteobacteria	Gammaproteobacteria	Xanthomonadales	Xanthomonadaceae	Lysobacter		2592821	67.0952
GCA_009734265.1_ASM973426v1	representative	Guyparkeria halophila	47960	Bacteria	Proteobacteria	Gammaproteobacteria	Chromatiales	Thioalkalibacteraceae	Guyparkeria		2594469	66.1802
GCA_001941505.1_ASM194150v1	representative	Corynebacterium sphenisci DSM 44792	1437874	Bacteria	Actinobacteria	Actinomycetia	Corynebacteriales	Corynebacteriaceae	Corynebacterium	Corynebacterium sphenisci	2594799	74.7296
GCA_013282625.1_ASM1328262v1	representative	Thiomicrorhabdus xiamenensis	2739063	Bacteria	Proteobacteria	Gammaproteobacteria	Thiotrichales	Piscirickettsiaceae	Thiomicrorhabdus		2594948	48.3629
GCA_000801295.1_ASM80129v1	representative	endosymbiont of unidentified scaly snail isolate Monju	1248727	Bacteria	Proteobacteria	Gammaproteobacteria					2597759	65.0571
GCA_003966625.1_ASM396662v1	representative	Staphylococcus caprae	29380	Bacteria	Firmicutes	Bacilli	Bacillales	Staphylococcaceae	Staphylococcus		2598513	33.6197
GCA_001586235.1_ASM158623v1	representative	Corynebacterium simulans	146827	Bacteria	Actinobacteria	Actinomycetia	Corynebacteriales	Corynebacteriaceae	Corynebacterium		2598702	59.2561
GCA_000177535.2_ASM17753v2	representative	Corynebacterium resistens DSM 45100	662755	Bacteria	Actinobacteria	Actinomycetia	Corynebacteriales	Corynebacteriaceae	Corynebacterium	Corynebacterium resistens	2601311	57.0919
GCA_001941485.1_ASM194148v1	representative	Corynebacterium frankenforstense DSM 45800	1437875	Bacteria	Actinobacteria	Actinomycetia	Corynebacteriales	Corynebacteriaceae	Corynebacterium	Corynebacterium frankenforstense	2604152	71.5066
GCA_007990525.1_ASM799052v1	representative	Leptotrichia hofstadii	157688	Bacteria	Fusobacteria	Fusobacteriia	Fusobacteriales	Leptotrichiaceae	Leptotrichia		2604381	30.611
GCA_900116935.1_Chromosome	representative	Ligilactobacillus acidipiscis	89059	Bacteria	Firmicutes	Bacilli	Lactobacillales	Lactobacillaceae	Ligilactobacillus		2607423	39.8003
GCA_010587025.1_ASM1058702v1	representative	Rodentibacter heylii	1906744	Bacteria	Proteobacteria	Gammaproteobacteria	Pasteurellales	Pasteurellaceae	Rodentibacter		2607636	40.2039
GCA_011038655.2_ASM1103865v2	representative	Corynebacterium lizhenjunii	2709394	Bacteria	Actinobacteria	Actinomycetia	Corynebacteriales	Corynebacteriaceae	Corynebacterium		2607882	61.477
GCA_003952265.1_ASM395226v1	representative	Flaviflexus salsibiostraticola	1282737	Bacteria	Actinobacteria	Actinomycetia	Actinomycetales	Actinomycetaceae	Flaviflexus		2608471	65.5765
GCA_900070325.1_SD1D	representative	Herbinix luporum	1679721	Bacteria	Firmicutes	Clostridia	Eubacteriales	Lachnospiraceae	Herbinix		2609352	35.2521
GCA_019797805.1_ASM1979780v1	representative	Idiomarina abyssalis	86102	Bacteria	Proteobacteria	Gammaproteobacteria	Alteromonadales	Idiomarinaceae	Idiomarina		2610628	47.0993
GCA_004028275.1_ASM402827v1	representative	Hydrogenovibrio thermophilus	265883	Bacteria	Proteobacteria	Gammaproteobacteria	Thiotrichales	Piscirickettsiaceae	Hydrogenovibrio		2612894	50.4786
GCA_000023285.1_ASM2328v1	representative	Capnocytophaga ochracea DSM 7271	521097	Bacteria	Bacteroidetes	Flavobacteriia	Flavobacteriales	Flavobacteriaceae	Capnocytophaga	Capnocytophaga ochracea	2612925	39.588
GCA_000166415.1_ASM16641v1	representative	Halanaerobium hydrogeniformans	656519	Bacteria	Firmicutes	Clostridia	Halanaerobiales	Halanaerobiaceae	Halanaerobium		2613117	33.1614
GCA_009671065.1_ASM967106v1	representative	Neisseria brasiliensis	2666100	Bacteria	Proteobacteria	Betaproteobacteria	Neisseriales	Neisseriaceae	Neisseria		2617510	49.2287
GCA_000828915.1_ASM82891v1	representative	Serpentinimonas maccroryi	1458426	Bacteria	Proteobacteria	Betaproteobacteria	Burkholderiales	Comamonadaceae	Serpentinimonas		2623236	66.0717
GCA_902459475.1_pb_189-1_HGAP3_CTR	representative	Aquicella lusitana	254246	Bacteria	Proteobacteria	Gammaproteobacteria	Legionellales	Coxiellaceae	Aquicella		2624892	44.0942
GCA_900187045.1_51485_B01	representative	Dermatophilus congolensis	1863	Bacteria	Actinobacteria	Actinomycetia	Micrococcales	Dermatophilaceae	Dermatophilus		2627820	59.4178
GCA_000237205.1_ASM23720v1	representative	Simkania negevensis Z	331113	Bacteria	Chlamydiae	Chlamydiia	Parachlamydiales	Simkaniaceae	Simkania	Simkania negevensis	2628308	41.6018
GCA_016126715.1_ASM1612671v1	representative	Staphylococcus pseudintermedius	283734	Bacteria	Firmicutes	Bacilli	Bacillales	Staphylococcaceae	Staphylococcus		2629596	37.57
GCA_001042595.1_ASM104259v1	representative	Bifidobacterium dentium JCM 1195 = DSM 20436	1150423	Bacteria	Actinobacteria	Actinomycetia	Bifidobacteriales	Bifidobacteriaceae	Bifidobacterium	Bifidobacterium dentium	2635669	58.5379
GCA_007814115.1_ASM781411v1	representative	Staphylococcus saprophyticus	29385	Bacteria	Firmicutes	Bacilli	Bacillales	Staphylococcaceae	Staphylococcus		2635789	33.2438
GCA_003544815.1_ASM354481v1	representative	Arcobacter suis CECT 7833	663365	Bacteria	Proteobacteria	Epsilonproteobacteria	Campylobacterales	Arcobacteraceae	Arcobacter	Arcobacter suis	2639269	27.3852
GCA_002302475.1_ASM230247v1	representative	Capnocytophaga cynodegmi	28189	Bacteria	Bacteroidetes	Flavobacteriia	Flavobacteriales	Flavobacteriaceae	Capnocytophaga		2640475	34.2557
GCA_000196435.1_ASM19643v1	representative	Bartonella tribocorum CIP 105476	382640	Bacteria	Proteobacteria	Alphaproteobacteria	Hyphomicrobiales	Bartonellaceae	Bartonella	Bartonella tribocorum	2642404	38.8222
GCA_900187055.1_50377_D01	representative	Staphylococcus simiae	308354	Bacteria	Firmicutes	Bacilli	Bacillales	Staphylococcaceae	Staphylococcus		2643976	32.1503
GCA_011398155.1_ASM1139815v1	representative	Thiosulfativibrio zosterae	2675053	Bacteria	Proteobacteria	Gammaproteobacteria	Thiotrichales	Piscirickettsiaceae	Thiosulfativibrio		2645427	43.2229
GCA_002290025.1_ASM229002v1	representative	Enterococcus thailandicus	417368	Bacteria	Firmicutes	Bacilli	Lactobacillales	Enterococcaceae	Enterococcus		2646250	36.8481
GCA_006007945.1_ASM600794v1	representative	Companilactobacillus futsaii	938155	Bacteria	Firmicutes	Bacilli	Lactobacillales	Lactobacillaceae	Companilactobacillus		2648769	35.765
GCA_001553955.1_ASM155395v1	representative	Moraxella osloensis	34062	Bacteria	Proteobacteria	Gammaproteobacteria	Moraxellales	Moraxellaceae	Moraxella		2649137	43.5411
GCA_001717565.1_ASM171756v1	representative	Cutibacterium modestum	2559073	Bacteria	Actinobacteria	Actinomycetia	Propionibacteriales	Propionibacteriaceae	Cutibacterium		2649207	59.9772
GCA_000328625.1_ASM32862v1	representative	Halobacteroides halobius DSM 5150	748449	Bacteria	Firmicutes	Clostridia	Halanaerobiales	Halobacteroidaceae	Halobacteroides	Halobacteroides halobius	2649255	32.4558
GCA_003555505.2_ASM355550v2	representative	Thermosynechococcus elongatus PKUAC-SCTE542	2016101	Bacteria	Cyanobacteria		Pseudanabaenales	Thermosynechococcaceae	Thermosynechococcus	Thermosynechococcus vestitus	2650294	53.2779
GCA_000012305.1_ASM1230v1	representative	Psychrobacter arcticus 273-4	259536	Bacteria	Proteobacteria	Gammaproteobacteria	Moraxellales	Moraxellaceae	Psychrobacter	Psychrobacter arcticus	2650701	42.8002
GCA_003367905.1_ASM336790v1	representative	Megasphaera stantonii	2144175	Bacteria	Firmicutes	Negativicutes	Veillonellales	Veillonellaceae	Megasphaera		2652760	52.62
GCA_002838765.1_ASM283876v1	representative	Kangiella profundi	1561924	Bacteria	Proteobacteria	Gammaproteobacteria	Kangiellales	Kangiellaceae	Kangiella		2653010	43.8102
GCA_000348725.1_ASM34872v1	representative	Bdellovibrio exovorus JSS	1184267	Bacteria	Proteobacteria	Oligoflexia	Bdellovibrionales	Bdellovibrionaceae	Bdellovibrio	Bdellovibrio exovorus	2657841	41.9163
GCA_004214795.1_ASM421479v1	representative	Malaciobacter pacificus	1080223	Bacteria	Proteobacteria	Epsilonproteobacteria	Campylobacterales	Arcobacteraceae	Malaciobacter		2657991	28.0303
GCA_017893965.1_ASM1789396v1	representative	Treponema parvum	138851	Bacteria	Spirochaetes	Spirochaetia	Spirochaetales	Treponemataceae	Treponema		2658287	43.983
GCA_002754935.1_ASM275493v1	representative	Synechococcus lividus PCC 6715	1917166	Bacteria	Cyanobacteria		Thermostichales	Thermostichaceae	Thermostichus	Thermostichus lividus	2659739	53.5148
GCA_014705925.2_ASM1470592v2	representative	Rothia terrae	396015	Bacteria	Actinobacteria	Actinomycetia	Micrococcales	Micrococcaceae	Rothia		2660019	53.3345
GCA_014069315.1_ASM1406931v1	representative	Levilactobacillus suantsaii	2292255	Bacteria	Firmicutes	Bacilli	Lactobacillales	Lactobacillaceae	Levilactobacillus		2661801	50.4895
GCA_001703555.1_ASM170355v1	representative	Carnobacterium divergens	2748	Bacteria	Firmicutes	Bacilli	Lactobacillales	Carnobacteriaceae	Carnobacterium		2666320	35.0294
GCA_004571195.1_ASM457119v1	representative	Legionella geestiana	45065	Bacteria	Proteobacteria	Gammaproteobacteria	Legionellales	Legionellaceae	Legionella		2666749	50.8848
GCA_001887245.1_ASM188724v1	representative	Neomicrococcus aestuarii	556325	Bacteria	Actinobacteria	Actinomycetia	Micrococcales	Micrococcaceae	Neomicrococcus		2667837	59.1462
GCA_900637305.1_50618_F02	representative	Cardiobacterium hominis	2718	Bacteria	Proteobacteria	Gammaproteobacteria	Cardiobacteriales	Cardiobacteriaceae	Cardiobacterium		2670755	59.2265
GCA_000193435.3_ASM19343v3	representative	Caldicellulosiruptor lactoaceticus 6A	632516	Bacteria	Firmicutes	Clostridia	Thermoanaerobacterales	Thermoanaerobacterales Family III. Incertae Sedis	Caldicellulosiruptor	Caldicellulosiruptor acetigenus	2674809	36.1307
GCA_000015585.1_ASM1558v1	representative	Halorhodospira halophila SL1	349124	Bacteria	Proteobacteria	Gammaproteobacteria	Chromatiales	Ectothiorhodospiraceae	Halorhodospira	Halorhodospira halophila	2678452	67.9817
GCA_003346815.1_ASM334681v1	representative	Halarcobacter bivalviorum	663364	Bacteria	Proteobacteria	Epsilonproteobacteria	Campylobacterales	Arcobacteraceae	Halarcobacter		2684688	28.1138
GCA_000470775.1_ASM47077v1	representative	Leifsonia xyli subsp. cynodontis DSM 46306	1389489	Bacteria	Actinobacteria	Actinomycetia	Micrococcales	Microbacteriaceae	Leifsonia	Leifsonia xyli	2686418	68.3454
GCA_900187255.1_51184_F02	representative	Capnocytophaga haemolytica	45243	Bacteria	Bacteroidetes	Flavobacteriia	Flavobacteriales	Flavobacteriaceae	Capnocytophaga		2688499	44.2337
GCA_000007085.1_ASM708v1	representative	Caldanaerobacter subterraneus subsp. tengcongensis MB4	273068	Bacteria	Firmicutes	Clostridia	Thermoanaerobacterales	Thermoanaerobacteraceae	Caldanaerobacter	Caldanaerobacter subterraneus	2689445	37.5709
GCA_003718735.1_ASM371873v1	representative	Staphylococcus debuckii	2044912	Bacteria	Firmicutes	Bacilli	Bacillales	Staphylococcaceae	Staphylococcus		2691850	36.591
GCA_001021025.1_ASM102102v1	representative	Corynebacterium epidermidicanis	1050174	Bacteria	Actinobacteria	Actinomycetia	Corynebacteriales	Corynebacteriaceae	Corynebacterium		2692072	58.0607
GCA_000807275.1_ASM80727v1	representative	Frischella perrara	1267021	Bacteria	Proteobacteria	Gammaproteobacteria	Orbales	Orbaceae	Frischella		2692351	34.1191
GCA_900478045.1_47555_C02	representative	Corynebacterium minutissimum	38301	Bacteria	Actinobacteria	Actinomycetia	Corynebacteriales	Corynebacteriaceae	Corynebacterium		2695970	59.8977
GCA_000767055.1_ASM76705v1	representative	Corynebacterium doosanense CAU 212 = DSM 45436	558173	Bacteria	Actinobacteria	Actinomycetia	Corynebacteriales	Corynebacteriaceae	Corynebacterium	Corynebacterium doosanense	2698995	66.7826
GCA_001922405.1_ASM192240v1	representative	Staphylococcus condimenti	70255	Bacteria	Firmicutes	Bacilli	Bacillales	Staphylococcaceae	Staphylococcus		2700886	34.5698
GCA_014672835.1_ASM1467283v1	representative	Entomobacter blattae	2762277	Bacteria	Proteobacteria	Alphaproteobacteria	Rhodospirillales	Acetobacteraceae	Entomobacter		2701842	45.4268
GCA_900637985.1_54949_H01	representative	Rothia aeria	172042	Bacteria	Actinobacteria	Actinomycetia	Micrococcales	Micrococcaceae	Rothia		2707814	56.3907
GCA_002117445.1_ASM211744v1	representative	Ketogulonicigenium robustum	92947	Bacteria	Proteobacteria	Alphaproteobacteria	Rhodobacterales	Roseobacteraceae	Ketogulonicigenium		2713835	62.3228
GCA_000196455.1_ASM19645v1	representative	Acetoanaerobium sticklandii	1511	Bacteria	Firmicutes	Clostridia	Eubacteriales	Peptostreptococcaceae	Acetoanaerobium		2715461	33.2997
GCA_000974685.2_FaOYT1_2.0	representative	Ferriphaselus amnicola	1188319	Bacteria	Proteobacteria	Betaproteobacteria	Nitrosomonadales	Gallionellaceae	Ferriphaselus		2717229	55.8986
GCA_011300455.1_ASM1130045v1	representative	Sphingomonas piscis	2714943	Bacteria	Proteobacteria	Alphaproteobacteria	Sphingomonadales	Sphingomonadaceae	Sphingomonas		2718035	63.2753
GCA_001021045.1_ASM102104v1	representative	Corynebacterium testudinoris	136857	Bacteria	Actinobacteria	Actinomycetia	Corynebacteriales	Corynebacteriaceae	Corynebacterium		2721226	63.1384
GCA_011398355.1_ASM1139835v1	representative	Thiosulfatimonas sediminis	2675054	Bacteria	Proteobacteria	Gammaproteobacteria	Thiotrichales	Piscirickettsiaceae	Thiosulfatimonas		2722826	45.4939
GCA_003339525.1_ASM333952v1	representative	Ephemeroptericola cinctiostellae	2268024	Bacteria	Proteobacteria	Betaproteobacteria	Burkholderiales	Burkholderiaceae	Ephemeroptericola		2723407	48.2513
GCA_001886695.1_ASM188669v1	representative	Aurantiacibacter gangjinensis	502682	Bacteria	Proteobacteria	Alphaproteobacteria	Sphingomonadales	Erythrobacteraceae	Aurantiacibacter		2724951	62.7129
GCA_003609995.1_ASM360999v1	representative	Sutterella megalosphaeroides	2494234	Bacteria	Proteobacteria	Betaproteobacteria	Burkholderiales	Sutterellaceae	Sutterella		2725161	62.8391
GCA_001922025.1_ASM192202v1	representative	Lentilactobacillus parabuchneri	152331	Bacteria	Firmicutes	Bacilli	Lactobacillales	Lactobacillaceae	Lentilactobacillus		2726576	43.4412
GCA_019343125.1_ASM1934312v1	representative	Enterococcus lactis	357441	Bacteria	Firmicutes	Bacilli	Lactobacillales	Enterococcaceae	Enterococcus		2728070	38.3527
GCA_000835165.1_ASM83516v1	representative	Corynebacterium marinum DSM 44953	1224162	Bacteria	Actinobacteria	Actinomycetia	Corynebacteriales	Corynebacteriaceae	Corynebacterium	Corynebacterium marinum	2729219	67.7525
GCA_000576145.2_ASM57614v2	representative	Granulibacter bethesdensis CGDNIH4	1052095	Bacteria	Proteobacteria	Alphaproteobacteria	Rhodospirillales	Acetobacteraceae	Granulibacter	Granulibacter bethesdensis	2729888	58.7246
GCA_015265455.1_ASM1526545v1	representative	Candidatus Sulfurimonas baltica	2740404	Bacteria	Proteobacteria	Epsilonproteobacteria	Campylobacterales	Thiovulaceae	Sulfurimonas		2737757	33.7501
GCA_003641245.1_ASM364124v1	representative	Corynebacterium xerosis	1725	Bacteria	Actinobacteria	Actinomycetia	Corynebacteriales	Corynebacteriaceae	Corynebacterium		2738835	69.2933
GCA_901482605.1_45532_E01	representative	Hathewaya histolytica	1498	Bacteria	Firmicutes	Clostridia	Eubacteriales	Clostridiaceae	Hathewaya		2740791	29.3199
GCA_000260965.1_ASM26096v1	representative	Methylophaga frappieri	754477	Bacteria	Proteobacteria	Gammaproteobacteria	Thiotrichales	Piscirickettsiaceae	Methylophaga		2745290	47.9158
GCA_008838325.1_ASM883832v1	representative	Tepidiforma bonchosmolovskayae	2601677	Bacteria	Chloroflexi	Tepidiformia	Tepidiformales	Tepidiformaceae	Tepidiforma		2746948	69.8769
GCA_900475835.1_45232_G01	representative	Jonesia denitrificans	43674	Bacteria	Actinobacteria	Actinomycetia	Micrococcales	Jonesiaceae	Jonesia		2749647	58.4167
GCA_900638015.1_54984_A01	representative	Listeria grayi	1641	Bacteria	Firmicutes	Bacilli	Bacillales	Listeriaceae	Listeria		2751104	41.574
GCA_000418365.1_ASM41836v1	representative	Corynebacterium terpenotabidum Y-11	1200352	Bacteria	Actinobacteria	Actinomycetia	Corynebacteriales	Corynebacteriaceae	Corynebacterium	Corynebacterium terpenotabidum	2751233	67.0176
GCA_000024465.1_ASM2446v1	representative	Candidatus Puniceispirillum marinum IMCC1322	488538	Bacteria	Proteobacteria	Alphaproteobacteria			Candidatus Puniceispirillum	Candidatus Puniceispirillum marinum	2753527	48.8537
GCA_002285575.1_ASM228557v1	representative	Mannheimia haemolytica	75985	Bacteria	Proteobacteria	Gammaproteobacteria	Pasteurellales	Pasteurellaceae	Mannheimia		2757078	41.0703
GCA_000709415.1_ASM70941v1	representative	Staphylococcus xylosus	1288	Bacteria	Firmicutes	Bacilli	Bacillales	Staphylococcaceae	Staphylococcus		2757557	32.8765
GCA_003627095.1_ASM362709v1	representative	Lactococcus allomyrinae	2419773	Bacteria	Firmicutes	Bacilli	Lactobacillales	Streptococcaceae	Lactococcus		2758410	37.3704
GCA_001941465.1_ASM194146v1	representative	Corynebacterium flavescens	28028	Bacteria	Actinobacteria	Actinomycetia	Corynebacteriales	Corynebacteriaceae	Corynebacterium		2758653	59.9165
GCA_003860565.1_ASM386056v1	representative	Cloacibacterium normanense	237258	Bacteria	Bacteroidetes	Flavobacteriia	Flavobacteriales	Weeksellaceae	Cloacibacterium		2759562	33.0605
GCA_000213235.1_ASM21323v1	representative	Tepidanaerobacter acetatoxydans Re1	1209989	Bacteria	Firmicutes	Clostridia	Thermosediminibacterales	Tepidanaerobacteraceae	Tepidanaerobacter	Tepidanaerobacter acetatoxydans	2759867	37.5343
GCA_000020465.1_ASM2046v1	representative	Chlorobium limicola DSM 245	290315	Bacteria	Chlorobi	Chlorobia	Chlorobiales	Chlorobiaceae	Chlorobium	Chlorobium limicola	2763181	51.3168
GCA_002763715.1_ASM276371v1	representative	Prevotella intermedia	28131	Bacteria	Bacteroidetes	Bacteroidia	Bacteroidales	Prevotellaceae	Prevotella		2764740	43.3987
GCA_009557235.1_ASM955723v1	representative	Acinetobacter wanghuae	2662362	Bacteria	Proteobacteria	Gammaproteobacteria	Moraxellales	Moraxellaceae	Acinetobacter		2767765	40.5998
GCA_001274895.1_ASM127489v1	representative	Corynebacterium lactis RW2-5	1408189	Bacteria	Actinobacteria	Actinomycetia	Corynebacteriales	Corynebacteriaceae	Corynebacterium	Corynebacterium lactis	2769745	60.5298
GCA_000166355.1_ASM16635v1	representative	Caldicellulosiruptor hydrothermalis 108	632292	Bacteria	Firmicutes	Clostridia	Thermoanaerobacterales	Thermoanaerobacterales Family III. Incertae Sedis	Caldicellulosiruptor	Caldicellulosiruptor hydrothermalis	2770676	36.1148
GCA_002952055.1_ASM295205v1	representative	Desulfobulbus oralis	1986146	Bacteria	Proteobacteria	Deltaproteobacteria	Desulfobacterales	Desulfobulbaceae	Desulfobulbus		2774417	59.7599
GCA_001685435.3_ASM168543v3	representative	Salimicrobium jeotgali	1230341	Bacteria	Firmicutes	Bacilli	Bacillales	Bacillaceae	Salimicrobium		2776927	46.3215
GCA_001005905.1_ASM100590v1	representative	Salinicoccus halodurans	407035	Bacteria	Firmicutes	Bacilli	Bacillales	Staphylococcaceae	Salinicoccus		2778379	44.5445
GCA_000014765.1_ASM1476v1	representative	Nitrosomonas eutropha C91	335283	Bacteria	Proteobacteria	Betaproteobacteria	Nitrosomonadales	Nitrosomonadaceae	Nitrosomonas	Nitrosomonas eutropha	2781824	48.541
GCA_001553625.1_ASM155362v1	representative	Desulfomicrobium orale DSM 12838	888061	Bacteria	Proteobacteria	Deltaproteobacteria	Desulfovibrionales	Desulfomicrobiaceae	Desulfomicrobium	Desulfomicrobium orale	2783374	58.9256
GCA_900636685.1_43874_A01	representative	Staphylococcus schweitzeri	1654388	Bacteria	Firmicutes	Bacilli	Bacillales	Staphylococcaceae	Staphylococcus		2784939	32.3822
GCA_000147695.3_ASM14769v3	representative	Thermoanaerobacter wiegelii Rt8.B1	697303	Bacteria	Firmicutes	Clostridia	Thermoanaerobacterales	Thermoanaerobacteraceae	Thermoanaerobacter	Thermoanaerobacter wiegelii	2785056	34.3416
GCA_001281485.1_ASM128148v1	representative	Altererythrobacter epoxidivorans	361183	Bacteria	Proteobacteria	Alphaproteobacteria	Sphingomonadales	Erythrobacteraceae	Altererythrobacter		2786256	61.5027
GCA_000236925.1_ASM23692v1	representative	Staphylococcus argenteus	985002	Bacteria	Firmicutes	Bacilli	Bacillales	Staphylococcaceae	Staphylococcus		2787638	32.354
GCA_000831645.3_ASM83164v3	representative	Companilactobacillus heilongjiangensis	1074467	Bacteria	Firmicutes	Bacilli	Lactobacillales	Lactobacillaceae	Companilactobacillus		2790548	37.4876
GCA_001941565.1_ASM194156v1	representative	Corynebacterium phocae	161895	Bacteria	Actinobacteria	Actinomycetia	Corynebacteriales	Corynebacteriaceae	Corynebacterium		2791853	58.8103
GCA_000829235.1_ASM82923v1	representative	cyanobacterium endosymbiont of Epithemia turgida isolate EtSB Lake Yunoko	1228987	Bacteria	Cyanobacteria					cyanobacterium endosymbiont of Epithemia turgida	2794318	33.4135
GCA_003966915.1_ASM396691v1	representative	Mycoavidus cysteinexigens	1553431	Bacteria	Proteobacteria	Betaproteobacteria	Burkholderiales	Burkholderiaceae	Mycoavidus		2795004	48.936
GCA_013394005.1_ASM1339400v1	representative	Furfurilactobacillus rossiae	231049	Bacteria	Firmicutes	Bacilli	Lactobacillales	Lactobacillaceae	Furfurilactobacillus		2795601	43.4852
GCA_001747405.1_ASM174740v1	representative	Chlorobaculum limnaeum	274537	Bacteria	Chlorobi	Chlorobia	Chlorobiales	Chlorobiaceae	Chlorobaculum		2797276	56.3881
GCA_000027145.1_ASM2714v1	representative	Listeria seeligeri serovar 1/2b str. SLCC3954	683837	Bacteria	Firmicutes	Bacilli	Bacillales	Listeriaceae	Listeria	Listeria seeligeri	2797636	37.3826
GCA_017498585.1_ASM1749858v1	representative	Acinetobacter towneri	202956	Bacteria	Proteobacteria	Gammaproteobacteria	Moraxellales	Moraxellaceae	Acinetobacter		2799835	41.4772
GCA_003544915.1_ASM354491v1	representative	Arcobacter ellisii	913109	Bacteria	Proteobacteria	Epsilonproteobacteria	Campylobacterales	Arcobacteraceae	Arcobacter		2799949	26.9222
GCA_019703875.1_ASM1970387v1	representative	Methyloradius palustris	2778876	Bacteria	Proteobacteria	Betaproteobacteria	Nitrosomonadales	Methylophilaceae	Methyloradius		2800413	46.4146
GCA_000755145.1_ASM75514v1	representative	Treponema putidum	221027	Bacteria	Spirochaetes	Spirochaetia	Spirochaetales	Treponemataceae	Treponema		2800560	37.2943
GCA_003544935.1_ASM354493v1	representative	Malaciobacter molluscorum LMG 25693	870501	Bacteria	Proteobacteria	Epsilonproteobacteria	Campylobacterales	Arcobacteraceae	Malaciobacter	Malaciobacter molluscorum	2800582	26.2482
GCA_000166695.1_ASM16669v1	representative	Caldicellulosiruptor kristjanssonii I77R1B	632335	Bacteria	Firmicutes	Clostridia	Thermoanaerobacterales	Thermoanaerobacterales Family III. Incertae Sedis	Caldicellulosiruptor	Caldicellulosiruptor acetigenus	2802443	36.0958
GCA_001187595.1_ASM118759v1	representative	Anoxybacillus gonensis	198467	Bacteria	Firmicutes	Bacilli	Bacillales	Bacillaceae	Anoxybacillus		2803668	41.6705
GCA_003589745.1_ASM358974v1	representative	Lachnoanaerobaculum umeaense	617123	Bacteria	Firmicutes	Clostridia	Eubacteriales	Lachnospiraceae	Lachnoanaerobaculum		2810441	35.0802
GCA_013201935.1_ASM1320193v1	representative	Arcobacter cloacae	1054034	Bacteria	Proteobacteria	Epsilonproteobacteria	Campylobacterales	Arcobacteraceae	Arcobacter		2810923	26.9281
GCA_000009145.1_ASM914v1	representative	Nitrosomonas europaea ATCC 19718	228410	Bacteria	Proteobacteria	Betaproteobacteria	Nitrosomonadales	Nitrosomonadaceae	Nitrosomonas	Nitrosomonas europaea	2812094	50.7182
GCA_003346755.1_ASM334675v1	representative	Malaciobacter halophilus	197482	Bacteria	Proteobacteria	Epsilonproteobacteria	Campylobacterales	Arcobacteraceae	Malaciobacter		2812536	27.6081
GCA_900187315.1_52087_C01	representative	Listeria welshimeri	1643	Bacteria	Firmicutes	Bacilli	Bacillales	Listeriaceae	Listeria		2814137	36.352
GCA_000022905.1_ASM2290v1	representative	Corynebacterium aurimucosum ATCC 700975	548476	Bacteria	Actinobacteria	Actinomycetia	Corynebacteriales	Corynebacteriaceae	Corynebacterium	Corynebacterium aurimucosum	2819226	60.5588
GCA_000183725.1_ASM18372v1	representative	Sulfuricurvum kujiense DSM 16994	709032	Bacteria	Proteobacteria	Epsilonproteobacteria	Campylobacterales	Thiovulaceae	Sulfuricurvum	Sulfuricurvum kujiense	2819357	44.5641
GCA_003600355.1_ASM360035v1	representative	Clostridium fermenticellae	2068654	Bacteria	Firmicutes	Clostridia	Eubacteriales	Clostridiaceae	Clostridium		2819963	30.9824
GCA_000013425.1_ASM1342v1	reference	Staphylococcus aureus subsp. aureus NCTC 8325	93061	Bacteria	Firmicutes	Bacilli	Bacillales	Staphylococcaceae	Staphylococcus	Staphylococcus aureus	2821361	32.8683
GCA_001432245.1_ASM143224v1	representative	Staphylococcus equorum	246432	Bacteria	Firmicutes	Bacilli	Bacillales	Staphylococcaceae	Staphylococcus		2822193	33.0736
GCA_013177435.1_ASM1317743v1	representative	Xylella taiwanensis	1444770	Bacteria	Proteobacteria	Gammaproteobacteria	Xanthomonadales	Xanthomonadaceae	Xylella		2824877	53.257
GCA_003150835.1_ASM315083v1	representative	Phenylobacterium parvum	2201350	Bacteria	Proteobacteria	Alphaproteobacteria	Caulobacterales	Caulobacteraceae	Phenylobacterium		2828535	69.8971
GCA_008000835.1_ASM800083v1	representative	Malaciobacter canalis	1912871	Bacteria	Proteobacteria	Epsilonproteobacteria	Campylobacterales	Arcobacteraceae	Malaciobacter		2829476	27.4881
GCA_000833575.1_ASM83357v1	representative	Corynebacterium singulare	161899	Bacteria	Actinobacteria	Actinomycetia	Corynebacteriales	Corynebacteriaceae	Corynebacterium		2830499	60.1191
GCA_013343195.3_ASM1334319v3	representative	Flavobacterium psychrophilum	96345	Bacteria	Bacteroidetes	Flavobacteriia	Flavobacteriales	Flavobacteriaceae	Flavobacterium		2830557	32.5518
GCA_002302635.1_ASM230263v1	representative	Capnocytophaga stomatis	1848904	Bacteria	Bacteroidetes	Flavobacteriia	Flavobacteriales	Flavobacteriaceae	Capnocytophaga		2831350	35.8685
GCA_000146185.1_ASM14618v1	representative	[Eubacterium] eligens ATCC 27750	515620	Bacteria	Firmicutes	Clostridia	Eubacteriales	Lachnospiraceae	Lachnospira	Lachnospira eligens	2831389	37.5711
GCA_003711265.1_ASM371126v1	representative	Bathymodiolus thermophilus thioautotrophic gill symbiont	2360	Bacteria	Proteobacteria	Gammaproteobacteria					2832685	38.569
GCA_902459485.1_pb_189-2_HGAP3_CTR	representative	Aquicella siphonis	254247	Bacteria	Proteobacteria	Gammaproteobacteria	Legionellales	Coxiellaceae	Aquicella		2833188	47.8177
GCA_000442645.1_ASM44264v1	representative	Corynebacterium maris DSM 45190	1224163	Bacteria	Actinobacteria	Actinomycetia	Corynebacteriales	Corynebacteriaceae	Corynebacterium	Corynebacterium maris	2833547	66.5815
GCA_002356555.2_HH1059_assembly_1.0	representative	Halorhodospira halochloris	1052	Bacteria	Proteobacteria	Gammaproteobacteria	Chromatiales	Ectothiorhodospiraceae	Halorhodospira		2834560	56.028
GCA_002117085.1_ASM211708v1	representative	Nonlabens tegetincola	323273	Bacteria	Bacteroidetes	Flavobacteriia	Flavobacteriales	Flavobacteriaceae	Nonlabens		2835711	35.4566
GCA_002302415.1_ASM230241v1	representative	Capnocytophaga gingivalis	1017	Bacteria	Bacteroidetes	Flavobacteriia	Flavobacteriales	Flavobacteriaceae	Capnocytophaga		2838633	40.0879
GCA_000008465.1_ASM846v1	representative	Idiomarina loihiensis L2TR	283942	Bacteria	Proteobacteria	Gammaproteobacteria	Alteromonadales	Idiomarinaceae	Idiomarina	Idiomarina loihiensis	2839318	47.0402
GCA_014621655.1_ASM1462165v1	representative	Empedobacter stercoris	1628248	Bacteria	Bacteroidetes	Flavobacteriia	Flavobacteriales	Weeksellaceae	Empedobacter		2839791	31.8515
GCA_004328535.1_ASM432853v1	representative	Kocuria indica	1049583	Bacteria	Actinobacteria	Actinomycetia	Micrococcales	Micrococcaceae	Kocuria		2842604	68.6619
GCA_000008185.1_ASM818v1	representative	Treponema denticola ATCC 35405	243275	Bacteria	Spirochaetes	Spirochaetia	Spirochaetales	Treponemataceae	Treponema	Treponema denticola	2843201	37.8738
GCA_000166775.1_ASM16677v1	representative	Caldicellulosiruptor kronotskyensis 2002	632348	Bacteria	Firmicutes	Clostridia	Thermoanaerobacterales	Thermoanaerobacterales Family III. Incertae Sedis	Caldicellulosiruptor	Caldicellulosiruptor kronotskyensis	2843785	35.0959
GCA_000184705.1_ASM18470v1	representative	Thermaerobacter marianensis DSM 12885	644966	Bacteria	Firmicutes	Clostridia	Eubacteriales	Clostridiales Family XVII. Incertae Sedis	Thermaerobacter	Thermaerobacter marianensis	2844696	72.4821
GCA_011397115.1_ASM1139711v1	representative	Enterococcus saigonensis	1805431	Bacteria	Firmicutes	Bacilli	Lactobacillales	Enterococcaceae	Enterococcus		2844986	36.2745
GCA_001663675.1_ASM166367v1	representative	Loigolactobacillus backii	375175	Bacteria	Firmicutes	Bacilli	Lactobacillales	Lactobacillaceae	Loigolactobacillus		2851935	40.7665
GCA_000024085.1_ASM2408v1	representative	Kangiella koreensis DSM 16069	523791	Bacteria	Proteobacteria	Gammaproteobacteria	Kangiellales	Kangiellaceae	Kangiella	Kangiella koreensis	2852073	43.6871
GCA_002209165.2_ASM220916v2	representative	Mammaliicoccus sciuri	1296	Bacteria	Firmicutes	Bacilli	Bacillales	Staphylococcaceae	Mammaliicoccus		2853815	32.531
GCA_001275345.1_ASM127534v1	representative	Kocuria palustris	71999	Bacteria	Actinobacteria	Actinomycetia	Micrococcales	Micrococcaceae	Kocuria		2854447	70.4979
GCA_002302495.1_ASM230249v1	representative	Capnocytophaga sputigena	1019	Bacteria	Bacteroidetes	Flavobacteriia	Flavobacteriales	Flavobacteriaceae	Capnocytophaga		2855148	38.7771
GCA_018363075.1_ASM1836307v1	representative	Lacticaseibacillus chiayiensis	2100821	Bacteria	Firmicutes	Bacilli	Lactobacillales	Lactobacillaceae	Lacticaseibacillus		2855405	47.2222
GCA_001444445.1_ASM144444v1	representative	Prevotella enoeca	76123	Bacteria	Bacteroidetes	Bacteroidia	Bacteroidales	Prevotellaceae	Prevotella		2861432	46.4709
GCA_001941345.1_ASM194134v1	representative	Corynebacterium stationis	1705	Bacteria	Actinobacteria	Actinomycetia	Corynebacteriales	Corynebacteriaceae	Corynebacterium		2862233	54.8907
GCA_000478885.1_ASM47888v1	representative	Adlercreutzia equolifaciens DSM 19450	1384484	Bacteria	Actinobacteria	Coriobacteriia	Eggerthellales	Eggerthellaceae	Adlercreutzia	Adlercreutzia equolifaciens	2862526	63.4593
GCA_002355735.1_ASM235573v1	representative	Sulfuricaulis limicola	1620215	Bacteria	Proteobacteria	Gammaproteobacteria	Acidiferrobacterales	Acidiferrobacteraceae	Sulfuricaulis		2864672	61.4226
GCA_001956695.1_ASM195669v1	representative	Poseidonibacter parvus	1850254	Bacteria	Proteobacteria	Epsilonproteobacteria	Campylobacterales	Arcobacteraceae	Poseidonibacter		2866429	27.7111
GCA_002285495.1_ASM228549v1	representative	Clostridium isatidis	182773	Bacteria	Firmicutes	Clostridia	Eubacteriales	Clostridiaceae	Clostridium		2869927	28.9121
GCA_015097455.1_ASM1509745v1	representative	Faecalibacillus intestinalis	1982626	Bacteria	Firmicutes	Erysipelotrichia	Erysipelotrichales	Erysipelotrichaceae	Faecalibacillus		2869982	29.7954
GCA_007990365.1_ASM799036v1	representative	Leptotrichia trevisanii	109328	Bacteria	Fusobacteria	Fusobacteriia	Fusobacteriales	Leptotrichiaceae	Leptotrichia		2870544	30.5993
GCA_003966335.1_ASM396633v1	representative	Nonlabens ponticola	2496866	Bacteria	Bacteroidetes	Flavobacteriia	Flavobacteriales	Flavobacteriaceae	Nonlabens		2872100	40.7001
GCA_003967035.1_ASM396703v1	representative	Aerosticca soli	2010829	Bacteria	Proteobacteria	Gammaproteobacteria	Xanthomonadales	Rhodanobacteraceae	Aerosticca		2874969	68.328
GCA_009731575.1_ASM973157v1	representative	Akkermansia muciniphila	239935	Bacteria	Verrucomicrobia	Verrucomicrobiae	Verrucomicrobiales	Akkermansiaceae	Akkermansia		2878459	55.6373
GCA_000583855.1_ASM58385v1	representative	Gluconobacter oxydans DSM 3504	1288313	Bacteria	Proteobacteria	Alphaproteobacteria	Rhodospirillales	Acetobacteraceae	Gluconobacter	Gluconobacter oxydans	2882437	61.0271
GCA_001028625.1_ASM102862v1	representative	Pelagerythrobacter marensis	543877	Bacteria	Proteobacteria	Alphaproteobacteria	Sphingomonadales	Erythrobacteraceae	Pelagerythrobacter		2885033	64.6541
GCA_000190555.1_ASM19055v1	representative	Deinococcus proteolyticus MRP	693977	Bacteria	Deinococcus-Thermus	Deinococci	Deinococcales	Deinococcaceae	Deinococcus	Deinococcus proteolyticus	2886836	65.6391
GCA_018127825.1_ASM1812782v1	representative	Prevotella nigrescens	28133	Bacteria	Bacteroidetes	Bacteroidia	Bacteroidales	Prevotellaceae	Prevotella		2887107	42.4517
GCA_000447675.1_ASM44767v1	representative	Treponema pedis str. T A4	1291379	Bacteria	Spirochaetes	Spirochaetia	Spirochaetales	Treponemataceae	Treponema	Treponema pedis	2889324	36.8986
GCA_002327205.1_ASM232720v1	representative	Clostridium chauvoei	46867	Bacteria	Firmicutes	Clostridia	Eubacteriales	Clostridiaceae	Clostridium		2889569	28.2852
GCA_000328545.1_ASM32854v1	representative	Thermoanaerobacterium thermosaccharolyticum M0795	698948	Bacteria	Firmicutes	Clostridia	Thermoanaerobacterales	Thermoanaerobacterales Family III. Incertae Sedis	Thermoanaerobacterium	Thermoanaerobacterium thermosaccharolyticum	2894276	33.7132
GCA_000195275.1_ASM19527v1	representative	Treponema succinifaciens DSM 2489	869209	Bacteria	Spirochaetes	Spirochaetia	Spirochaetales	Treponemataceae	Treponema	Treponema succinifaciens	2897425	39.1345
GCA_000019245.3_ASM1924v3	representative	Lacticaseibacillus paracasei	1597	Bacteria	Firmicutes	Bacilli	Lactobacillales	Lactobacillaceae	Lacticaseibacillus		2898456	46.4308
GCA_000152825.2_ASM15282v2	representative	Parvularcula bermudensis HTCC2503	314260	Bacteria	Proteobacteria	Alphaproteobacteria	Parvularculales	Parvularculaceae	Parvularcula	Parvularcula bermudensis	2902643	60.6561
GCA_002157875.1_ASM215787v1	representative	Oceanisphaera avium	1903694	Bacteria	Proteobacteria	Gammaproteobacteria	Aeromonadales	Aeromonadaceae	Oceanisphaera		2902896	47.053
GCA_003999255.1_ASM399925v1	representative	Caldicellulosiruptor changbaiensis	1222016	Bacteria	Firmicutes	Clostridia	Thermoanaerobacterales	Thermoanaerobacterales Family III. Incertae Sedis	Caldicellulosiruptor		2905633	35.1205
GCA_000024325.1_ASM2432v1	representative	Desulfohalobium retbaense DSM 5692	485915	Bacteria	Proteobacteria	Deltaproteobacteria	Desulfovibrionales	Desulfohalobiaceae	Desulfohalobium	Desulfohalobium retbaense	2909567	57.3308
GCA_014595995.2_ASM1459599v2	representative	Actinomyces respiraculi	2744574	Bacteria	Actinobacteria	Actinomycetia	Actinomycetales	Actinomycetaceae	Actinomyces		2912106	70.1184
GCA_011382965.1_ASM1138296v1	representative	Leucobacter insecticola	2714934	Bacteria	Actinobacteria	Actinomycetia	Micrococcales	Microbacteriaceae	Leucobacter		2916402	62.4543
GCA_003544855.1_ASM354485v1	representative	Malaciobacter marinus	505249	Bacteria	Proteobacteria	Epsilonproteobacteria	Campylobacterales	Arcobacteraceae	Malaciobacter		2917098	27.1865
GCA_007795095.1_ASM779509v1	representative	Luteimonas granuli	1176533	Bacteria	Proteobacteria	Gammaproteobacteria	Xanthomonadales	Xanthomonadaceae	Luteimonas		2917404	70.5018
GCA_009734005.2_ASM973400v2	representative	Enterococcus faecium	1352	Bacteria	Firmicutes	Bacilli	Lactobacillales	Enterococcaceae	Enterococcus		2919198	37.8767
GCA_000763515.1_ASM76351v1	representative	Listeria ivanovii subsp. ivanovii	202751	Bacteria	Firmicutes	Bacilli	Bacillales	Listeriaceae	Listeria	Listeria ivanovii	2919548	37.1513
GCA_004564075.1_ASM456407v1	representative	Microbacterium sediminis	904291	Bacteria	Actinobacteria	Actinomycetia	Micrococcales	Microbacteriaceae	Microbacterium		2919864	71.6212
GCA_000021685.1_ASM2168v1	representative	Thermomicrobium roseum DSM 5159	309801	Bacteria	Chloroflexi	Thermomicrobia	Thermomicrobiales	Thermomicrobiaceae	Thermomicrobium	Thermomicrobium roseum	2920742	64.2848
GCA_014898155.1_ASM1489815v1	representative	Bifidobacterium eulemuris	1765219	Bacteria	Actinobacteria	Actinomycetia	Bifidobacteriales	Bifidobacteriaceae	Bifidobacterium		2920839	62.2213
GCA_003966655.1_ASM396665v1	representative	Acidithiobacillus ferridurans	1232575	Bacteria	Proteobacteria	Acidithiobacillia	Acidithiobacillales	Acidithiobacillaceae	Acidithiobacillus		2921399	58.428
GCA_001941445.1_ASM194144v1	representative	Corynebacterium aquilae DSM 44791	1431546	Bacteria	Actinobacteria	Actinomycetia	Corynebacteriales	Corynebacteriaceae	Corynebacterium	Corynebacterium aquilae	2926436	60.917
GCA_000177635.2_ASM17763v2	representative	Desulfurispirillum indicum S5	653733	Bacteria	Chrysiogenetes	Chrysiogenetes	Chrysiogenales	Chrysiogenaceae	Desulfurispirillum	Desulfurispirillum indicum	2928377	56.1087
GCA_000344785.1_ASM34478v1	representative	Corynebacterium callunae DSM 20147	1121353	Bacteria	Actinobacteria	Actinomycetia	Corynebacteriales	Corynebacteriaceae	Corynebacterium	Corynebacterium callunae	2928683	52.4516
GCA_001298525.1_ASM129852v1	representative	Psychrobacter urativorans	45610	Bacteria	Proteobacteria	Gammaproteobacteria	Moraxellales	Moraxellaceae	Psychrobacter		2931580	42.0897
GCA_000022325.1_ASM2232v1	representative	Caldicellulosiruptor bescii DSM 6725	521460	Bacteria	Firmicutes	Clostridia	Thermoanaerobacterales	Thermoanaerobacterales Family III. Incertae Sedis	Caldicellulosiruptor	Caldicellulosiruptor bescii	2931662	35.1916
GCA_000550805.1_ASM55080v1	representative	Corynebacterium vitaeruminis DSM 20294	1224164	Bacteria	Actinobacteria	Actinomycetia	Corynebacteriales	Corynebacteriaceae	Corynebacterium	Corynebacterium vitaeruminis	2931780	65.5253
GCA_014297595.1_ASM1429759v1	representative	Neisseria musculi	1815583	Bacteria	Proteobacteria	Betaproteobacteria	Neisseriales	Neisseriaceae	Neisseria		2933071	53.2277
GCA_000934545.1_ASM93454v1	representative	Rugosibacter aromaticivorans	1565605	Bacteria	Proteobacteria	Betaproteobacteria	Rhodocyclales	Rhodocyclaceae	Rugosibacter		2934611	55.1469
GCA_000014725.1_ASM1472v1	representative	Syntrophomonas wolfei subsp. wolfei str. Goettingen G311	335541	Bacteria	Firmicutes	Clostridia	Eubacteriales	Syntrophomonadaceae	Syntrophomonas	Syntrophomonas wolfei	2936195	44.8659
GCA_000305935.1_ASM30593v1	representative	Thermacetogenium phaeum DSM 12270	1089553	Bacteria	Firmicutes	Clostridia	Thermoanaerobacterales	Thermoanaerobacteraceae	Thermacetogenium	Thermacetogenium phaeum	2939057	53.8841
GCA_016728645.1_ASM1672864v1	representative	Corynebacterium glucuronolyticum	39791	Bacteria	Actinobacteria	Actinomycetia	Corynebacteriales	Corynebacteriaceae	Corynebacterium		2941899	58.7941
GCA_000196035.1_ASM19603v1	reference	Listeria monocytogenes EGD-e	169963	Bacteria	Firmicutes	Bacilli	Bacillales	Listeriaceae	Listeria	Listeria monocytogenes	2944528	37.981
GCA_001017655.1_ASM101765v1	representative	Kiritimatiella glycovorans	1307763	Bacteria	Kiritimatiellaeota	Kiritimatiellae	Kiritimatiellales	Kiritimatiellaceae	Kiritimatiella		2949723	63.3092
GCA_001650235.3_ASM165023v3	representative	Acidithiobacillus caldus	33059	Bacteria	Proteobacteria	Acidithiobacillia	Acidithiobacillales	Acidithiobacillaceae	Acidithiobacillus		2950006	61.366
GCA_003955755.1_ASM395575v1	representative	Jeotgalibaca ciconiae	2496265	Bacteria	Firmicutes	Bacilli	Lactobacillales	Carnobacteriaceae	Jeotgalibaca		2950593	37.1013
GCA_002706425.1_ASM270642v1	representative	Loigolactobacillus coryniformis subsp. coryniformis KCTC 3167 = DSM 20001	913848	Bacteria	Firmicutes	Bacilli	Lactobacillales	Lactobacillaceae	Loigolactobacillus	Loigolactobacillus coryniformis	2951508	43.1206
GCA_001997385.1_ASM199738v1	representative	Sedimentisphaera cyanobacteriorum	1940790	Bacteria	Planctomycetes	Phycisphaerae	Sedimentisphaerales	Sedimentisphaeraceae	Sedimentisphaera		2951611	46.2024
GCA_000829055.1_ASM82905v1	representative	Lacticaseibacillus casei DSM 20011 = JCM 1134 = ATCC 393	1423732	Bacteria	Firmicutes	Bacilli	Lactobacillales	Lactobacillaceae	Lacticaseibacillus	Lacticaseibacillus casei	2952961	47.8789
GCA_000196315.1_ASM19631v1	representative	Croceibacter atlanticus HTCC2559	216432	Bacteria	Bacteroidetes	Flavobacteriia	Flavobacteriales	Flavobacteriaceae	Croceibacter	Croceibacter atlanticus	2952962	33.9
GCA_009664085.1_ASM966408v1	representative	Thermochromatium tepidum ATCC 43061	316276	Bacteria	Proteobacteria	Gammaproteobacteria	Chromatiales	Chromatiaceae	Thermochromatium	Thermochromatium tepidum	2958290	63.4125
GCA_001641305.1_ASM164130v1	representative	Enterococcus hirae	1354	Bacteria	Firmicutes	Bacilli	Lactobacillales	Enterococcaceae	Enterococcus		2960055	36.9229
GCA_006542685.1_Adis_1.0	representative	Alistipes dispar	2585119	Bacteria	Bacteroidetes	Bacteroidia	Bacteroidales	Rikenellaceae	Alistipes		2962376	61.292
GCA_014898175.1_ASM1489817v1	representative	Bifidobacterium lemurum	1603886	Bacteria	Actinobacteria	Actinomycetia	Bifidobacteriales	Bifidobacteriaceae	Bifidobacterium		2965103	62.6754
GCA_003945325.1_ASM394532v1	representative	Nocardioides baekrokdamisoli	1804624	Bacteria	Actinobacteria	Actinomycetia	Propionibacteriales	Nocardioidaceae	Nocardioides		2965302	66.9615
GCA_900157305.1_MESINF_chromosome	representative	Mesotoga infera	1236046	Bacteria	Thermotogae	Thermotogae	Kosmotogales	Kosmotogaceae	Mesotoga		2965660	48.3333
GCA_001543325.1_ASM154332v1	representative	Lutibacter profundi	1622118	Bacteria	Bacteroidetes	Flavobacteriia	Flavobacteriales	Flavobacteriaceae	Lutibacter		2966978	29.7704
GCA_000723465.1_Rb803	representative	Ruminococcus bicirculans	1160721	Bacteria	Firmicutes	Clostridia	Eubacteriales	Oscillospiraceae	Ruminococcus		2968500	42.6244
GCA_003628755.1_ASM362875v1	representative	Christensenella minuta	626937	Bacteria	Firmicutes	Clostridia	Eubacteriales	Christensenellaceae	Christensenella		2969292	51.4384
GCA_001020955.1_ASM102095v1	representative	Thioalkalivibrio versutus	106634	Bacteria	Proteobacteria	Gammaproteobacteria	Chromatiales	Ectothiorhodospiraceae	Thioalkalivibrio		2969361	66.0312
GCA_000016545.1_ASM1654v1	representative	Caldicellulosiruptor saccharolyticus DSM 8903	351627	Bacteria	Firmicutes	Clostridia	Thermoanaerobacterales	Thermoanaerobacterales Family III. Incertae Sedis	Caldicellulosiruptor	Caldicellulosiruptor saccharolyticus	2970275	35.2541
GCA_003344925.1_ASM334492v1	representative	Flavobacterium arcticum	1784713	Bacteria	Bacteroidetes	Flavobacteriia	Flavobacteriales	Flavobacteriaceae	Flavobacterium		2970356	34.9928
GCA_003312465.1_ASM331246v1	representative	Faecalibacterium prausnitzii	853	Bacteria	Firmicutes	Clostridia	Eubacteriales	Oscillospiraceae	Faecalibacterium		2970937	56.3867
GCA_000013705.1_ASM1370v1	representative	Methylobacillus flagellatus KT	265072	Bacteria	Proteobacteria	Betaproteobacteria	Nitrosomonadales	Methylophilaceae	Methylobacillus	Methylobacillus flagellatus	2971517	55.7191
GCA_001644565.1_ASM164456v1	representative	Deinococcus puniceus	1182568	Bacteria	Deinococcus-Thermus	Deinococci	Deinococcales	Deinococcaceae	Deinococcus		2971983	62.6487
GCA_000331995.1_ASM33199v1	representative	Thermoclostridium stercorarium subsp. stercorarium DSM 8532	1121335	Bacteria	Firmicutes	Clostridia	Eubacteriales	Oscillospiraceae	Thermoclostridium	Thermoclostridium stercorarium	2974379	42.2449
GCA_000147715.3_ASM14771v3	representative	Mesotoga prima MesG1.Ag.4.2	660470	Bacteria	Thermotogae	Thermotogae	Kosmotogales	Kosmotogaceae	Mesotoga	Mesotoga prima	2975953	45.4489
GCA_012979535.1_ASM1297953v1	representative	Sphingomonas lacunae	2698828	Bacteria	Proteobacteria	Alphaproteobacteria	Sphingomonadales	Sphingomonadaceae	Sphingomonas		2977834	61.9807
GCA_001889005.1_ASM188900v1	representative	Gramella salexigens	1913577	Bacteria	Bacteroidetes	Flavobacteriia	Flavobacteriales	Flavobacteriaceae	Gramella		2978889	38.1595
GCA_003813965.1_ASM381396v1	representative	Corynebacterium choanae	1862358	Bacteria	Actinobacteria	Actinomycetia	Corynebacteriales	Corynebacteriaceae	Corynebacterium		2986773	57.0372
GCA_006337085.1_ASM633708v1	representative	Sutterella faecalis	2584944	Bacteria	Proteobacteria	Betaproteobacteria	Burkholderiales	Sutterellaceae	Sutterella		2987884	58.2989
GCA_900187355.1_51342_E02	representative	Legionella lansingensis	45067	Bacteria	Proteobacteria	Gammaproteobacteria	Legionellales	Legionellaceae	Legionella		2989256	40.6963
GCA_011290485.1_ASM1129048v1	representative	Caldichromatium japonicum	2699430	Bacteria	Proteobacteria	Gammaproteobacteria	Chromatiales	Chromatiaceae	Caldichromatium		2989870	61.1526
GCA_000477435.1_ASM47743v1	representative	Candidatus Symbiobacter mobilis CR	946483	Bacteria	Proteobacteria	Betaproteobacteria	Burkholderiales	Comamonadaceae	Candidatus Symbiobacter	Candidatus Symbiobacter mobilis	2991840	59.089
GCA_000455605.1_GPTSA100-9	representative	Flavobacterium indicum GPTSA100-9 = DSM 17447	1094466	Bacteria	Bacteroidetes	Flavobacteriia	Flavobacteriales	Flavobacteriaceae	Flavobacterium	Flavobacterium indicum	2993089	31.3836
GCA_014467055.1_ASM1446705v1	representative	Caproicibacterium amylolyticum	2766537	Bacteria	Firmicutes	Clostridia	Eubacteriales	Oscillospiraceae	Caproicibacterium		2996201	48.4834
GCA_001975955.2_ASM197595v2	representative	Microbacterium oleivorans	273677	Bacteria	Actinobacteria	Actinomycetia	Micrococcales	Microbacteriaceae	Microbacterium		2996750	68.9617
GCA_004087915.1_ASM408791v1	representative	Geovibrio thiophilus	139438	Bacteria	Deferribacteres	Deferribacteres	Deferribacterales	Deferribacteraceae	Geovibrio		2997552	48.1466
GCA_005890135.1_ASM589013v1	representative	Acidipropionibacterium jensenii	1749	Bacteria	Actinobacteria	Actinomycetia	Propionibacteriales	Propionibacteriaceae	Acidipropionibacterium		2999408	68.7004
GCA_018128125.1_ASM1812812v1	representative	Prevotella histicola	470565	Bacteria	Bacteroidetes	Bacteroidia	Bacteroidales	Prevotellaceae	Prevotella		2999514	41.246
GCA_013046825.1_ASM1304682v1	representative	Turicibacter sanguinis	154288	Bacteria	Firmicutes	Erysipelotrichia	Erysipelotrichales	Turicibacteraceae	Turicibacter		2999687	34.3733
GCA_000025705.1_ASM2570v1	representative	Sideroxydans lithotrophicus ES-1	580332	Bacteria	Proteobacteria	Betaproteobacteria	Nitrosomonadales	Gallionellaceae	Sideroxydans	Sideroxydans lithotrophicus	3003656	57.5417
GCA_001050435.1_ASM105043v1	representative	Levilactobacillus koreensis	637971	Bacteria	Firmicutes	Bacilli	Lactobacillales	Lactobacillaceae	Levilactobacillus		3006812	49.2271
GCA_002442935.1_ASM244293v1	representative	Staphylococcus nepalensis	214473	Bacteria	Firmicutes	Bacilli	Bacillales	Staphylococcaceae	Staphylococcus		3007747	33.0634
GCA_001698205.1_ASM169820v1	representative	Tsuneonella dongtanensis	692370	Bacteria	Proteobacteria	Alphaproteobacteria	Sphingomonadales	Erythrobacteraceae	Tsuneonella		3009495	65.7513
GCA_003020045.1_ASM302004v1	representative	Ethanoligenens harbinense YUAN-3	663278	Bacteria	Firmicutes	Clostridia	Eubacteriales	Oscillospiraceae	Ethanoligenens	Ethanoligenens harbinense	3009515	55.56
GCA_900187295.1_52191_E01	representative	Corynebacterium cystitidis	35757	Bacteria	Actinobacteria	Actinomycetia	Corynebacteriales	Corynebacteriaceae	Corynebacterium		3011567	56.9295
GCA_017309445.1_ASM1730944v1	representative	Acinetobacter indicus	756892	Bacteria	Proteobacteria	Gammaproteobacteria	Moraxellales	Moraxellaceae	Acinetobacter		3013505	46.0123
GCA_006459125.1_ASM645912v1	representative	Halarcobacter anaerophilus	877500	Bacteria	Proteobacteria	Epsilonproteobacteria	Campylobacterales	Arcobacteraceae	Halarcobacter		3016922	30.0037
GCA_000020645.1_ASM2064v1	representative	Pelodictyon phaeoclathratiforme BU-1	324925	Bacteria	Chlorobi	Chlorobia	Chlorobiales	Chlorobiaceae	Pelodictyon	Pelodictyon phaeoclathratiforme	3018238	48.0776
GCA_013177675.1_ASM1317767v1	representative	Pseudoarcobacter acticola	1849015	Bacteria	Proteobacteria	Epsilonproteobacteria	Campylobacterales	Arcobacteraceae	Pseudoarcobacter		3019071	27.5684
GCA_001889045.1_ASM188904v1	representative	Tenacibaculum todarodis	1850252	Bacteria	Bacteroidetes	Flavobacteriia	Flavobacteriales	Flavobacteriaceae	Tenacibaculum		3019213	30.7272
GCA_004000605.1_ASM400060v1	representative	Glycocaulis alkaliphilus	1434191	Bacteria	Proteobacteria	Alphaproteobacteria	Maricaulales	Maricaulaceae	Glycocaulis		3019659	63.4095
GCA_003574135.1_ASM357413v1	representative	cyanobacterium endosymbiont of Rhopalodia gibberula	1763363	Bacteria	Cyanobacteria						3020309	33.9343
GCA_004358325.1_ASM435832v1	representative	Weissella cryptocerci	2506420	Bacteria	Firmicutes	Bacilli	Lactobacillales	Lactobacillaceae	Weissella		3020651	41.0945
GCA_013201725.1_ASM1320172v1	representative	Arcobacter defluvii	873191	Bacteria	Proteobacteria	Epsilonproteobacteria	Campylobacterales	Arcobacteraceae	Arcobacter		3021240	26.463
GCA_018127985.1_ASM1812798v1	representative	Prevotella multiformis	282402	Bacteria	Bacteroidetes	Bacteroidia	Bacteroidales	Prevotellaceae	Prevotella		3025491	51.841
GCA_016724805.1_ASM1672480v1	representative	Sutterella wadsworthensis	40545	Bacteria	Proteobacteria	Betaproteobacteria	Burkholderiales	Sutterellaceae	Sutterella		3026517	55.0022
GCA_003610015.1_ASM361001v1	representative	Zymobacter palmae	33074	Bacteria	Proteobacteria	Gammaproteobacteria	Oceanospirillales	Halomonadaceae	Zymobacter		3028543	56.0569
GCA_018138125.1_ASM1813812v1	representative	Exiguobacterium alkaliphilum	1428684	Bacteria	Firmicutes	Bacilli	Bacillales		Exiguobacterium		3029824	52.7038
GCA_001723605.1_ASM172360v1	representative	Sulfurospirillum halorespirans DSM 13726	1193502	Bacteria	Proteobacteria	Epsilonproteobacteria	Campylobacterales	Campylobacteraceae	Sulfurospirillum	Sulfurospirillum halorespirans	3029839	41.3162
GCA_001499655.1_PNK1	representative	Candidatus Protochlamydia naegleriophila	389348	Bacteria	Chlamydiae	Chlamydiia	Parachlamydiales	Parachlamydiaceae	Candidatus Protochlamydia		3030375	42.4397
GCA_002105555.1_ASM210555v1	representative	Paracoccus contaminans	1945662	Bacteria	Proteobacteria	Alphaproteobacteria	Rhodobacterales	Rhodobacteraceae	Paracoccus		3033494	68.7052
GCA_001277995.1_ASM127799v1	representative	Corynebacterium deserti GIMN1.010	931089	Bacteria	Actinobacteria	Actinomycetia	Corynebacteriales	Corynebacteriaceae	Corynebacterium	Corynebacterium deserti	3033881	55.2509
GCA_003346775.1_ASM334677v1	representative	Malaciobacter mytili LMG 24559	1032238	Bacteria	Proteobacteria	Epsilonproteobacteria	Campylobacterales	Arcobacteraceae	Malaciobacter	Malaciobacter mytili	3037595	26.5487
GCA_000019905.1_ASM1990v1	representative	Exiguobacterium sibiricum 255-15	262543	Bacteria	Firmicutes	Bacilli	Bacillales		Exiguobacterium	Exiguobacterium sibiricum	3040786	47.6975
GCA_900637915.1_52941_B01	representative	Propionibacterium australiense	119981	Bacteria	Actinobacteria	Actinomycetia	Propionibacteriales	Propionibacteriaceae	Propionibacterium		3044331	68.3029
GCA_011304195.1_ASM1130419v1	representative	Vagococcus hydrophili	2714947	Bacteria	Firmicutes	Bacilli	Lactobacillales	Enterococcaceae	Vagococcus		3045783	34.3546
GCA_009796305.1_ASM979630v1	representative	Dehalobacter restrictus	55583	Bacteria	Firmicutes	Clostridia	Eubacteriales	Peptococcaceae	Dehalobacter		3049327	44.4763
GCA_001553565.1_ASM155356v1	representative	Actinomyces radicidentis	111015	Bacteria	Actinobacteria	Actinomycetia	Actinomycetales	Actinomycetaceae	Actinomyces		3051613	72.5814
GCA_003173015.1_ASM317301v1	representative	Deinococcus irradiatisoli	2202254	Bacteria	Deinococcus-Thermus	Deinococci	Deinococcales	Deinococcaceae	Deinococcus		3052043	67.0201
GCA_003070885.1_ASM307088v1	representative	Agromyces badenianii	2080742	Bacteria	Actinobacteria	Actinomycetia	Micrococcales	Microbacteriaceae	Agromyces		3052052	69.7876
GCA_001307195.1_ASM130719v1	representative	Acinetobacter equi	1324350	Bacteria	Proteobacteria	Gammaproteobacteria	Moraxellales	Moraxellaceae	Acinetobacter		3054269	34.8926
GCA_000597865.1_ASM59786v1	representative	Peptoclostridium acidaminophilum DSM 3953	1286171	Bacteria	Firmicutes	Clostridia	Eubacteriales	Peptostreptococcaceae	Peptoclostridium	Peptoclostridium acidaminophilum	3055036	44.0827
GCA_000212415.1_ASM21241v1	representative	Treponema brennaborense DSM 12168	906968	Bacteria	Spirochaetes	Spirochaetia	Spirochaetales	Treponemataceae	Treponema	Treponema brennaborense	3055580	51.4729
GCA_009914215.1_ASM991421v1	representative	Acetobacter pasteurianus	438	Bacteria	Proteobacteria	Alphaproteobacteria	Rhodospirillales	Acetobacteraceae	Acetobacter		3056995	52.0082
GCA_013260645.1_ASM1326064v1	representative	Erythrobacter mangrovi	2739433	Bacteria	Proteobacteria	Alphaproteobacteria	Sphingomonadales	Erythrobacteraceae	Erythrobacter		3058693	62.8812
GCA_000093025.1_ASM9302v1	representative	Methylotenera versatilis 301	666681	Bacteria	Proteobacteria	Betaproteobacteria	Nitrosomonadales	Methylophilaceae	Methylotenera	Methylotenera versatilis	3059871	42.6351
GCA_002222595.2_ASM222259v2	representative	Blautia hansenii DSM 20583	537007	Bacteria	Firmicutes	Clostridia	Eubacteriales	Lachnospiraceae	Blautia	Blautia hansenii	3065949	39.0422
GCA_004139715.1_ASM413971v1	representative	Muriicola soli	2507538	Bacteria	Bacteroidetes	Flavobacteriia	Flavobacteriales	Flavobacteriaceae	Muriicola		3067493	42.4272
GCA_000253035.1_ASM25303v1	representative	Parachlamydia acanthamoebae UV-7	765952	Bacteria	Chlamydiae	Chlamydiia	Parachlamydiales	Parachlamydiaceae	Parachlamydia	Parachlamydia acanthamoebae	3071812	39.0361
GCA_003798325.1_ASM379832v1	representative	Propionibacterium acidifaciens	556499	Bacteria	Actinobacteria	Actinomycetia	Propionibacteriales	Propionibacteriaceae	Propionibacterium		3072768	70.5891
GCA_900097105.1_WK001	representative	Akkermansia glycaniphila	1679444	Bacteria	Verrucomicrobia	Verrucomicrobiae	Verrucomicrobiales	Akkermansiaceae	Akkermansia		3074078	57.6458
GCA_000019165.1_ASM1916v1	representative	Heliomicrobium modesticaldum Ice1	498761	Bacteria	Firmicutes	Clostridia	Eubacteriales	Heliobacteriaceae	Heliomicrobium	Heliomicrobium modesticaldum	3075407	56.9752
GCA_000512915.1_ASM51291v1	representative	Barnesiella viscericola DSM 18177	880074	Bacteria	Bacteroidetes	Bacteroidia	Bacteroidales	Barnesiellaceae	Barnesiella	Barnesiella viscericola	3076856	51.6699
GCA_000023745.1_ASM2374v1	representative	Methylovorus glucosetrophus SIP3-4	582744	Bacteria	Proteobacteria	Betaproteobacteria	Nitrosomonadales	Methylophilaceae	Methylovorus	Methylovorus glucosotrophus	3082007	54.6091
GCA_017751225.1_ASM1775122v1	representative	Brachyspira hyodysenteriae	159	Bacteria	Spirochaetes	Spirochaetia	Brachyspirales	Brachyspiraceae	Brachyspira		3085162	27.024
GCA_001663175.1_ASM166317v1	representative	Erythrobacter neustonensis	1112	Bacteria	Proteobacteria	Alphaproteobacteria	Sphingomonadales	Erythrobacteraceae	Erythrobacter		3090363	65.2518
GCA_001787355.1_ASM178735v1	representative	Kozakia baliensis	153496	Bacteria	Proteobacteria	Alphaproteobacteria	Rhodospirillales	Acetobacteraceae	Kozakia		3093577	57.6596
GCA_009910365.1_ASM991036v1	representative	Aequoribacter fuscus	2518989	Bacteria	Proteobacteria	Gammaproteobacteria	Cellvibrionales	Halieaceae	Aequoribacter		3095392	51.6672
GCA_014163495.1_ASM1416349v1	representative	Alistipes indistinctus	626932	Bacteria	Bacteroidetes	Bacteroidia	Bacteroidales	Rikenellaceae	Alistipes		3095585	54.5968
GCA_001308265.1_ASM130826v1	representative	Celeribacter marinus	1397108	Bacteria	Proteobacteria	Alphaproteobacteria	Rhodobacterales	Roseobacteraceae	Celeribacter		3096705	56.2405
GCA_003627075.1_ASM362707v1	representative	Protaetiibacter intestinalis	2419774	Bacteria	Actinobacteria	Actinomycetia	Micrococcales	Microbacteriaceae	Protaetiibacter		3097107	71.499
GCA_000092205.1_ASM9220v1	representative	Desulfurivibrio alkaliphilus AHT 2	589865	Bacteria	Proteobacteria	Deltaproteobacteria	Desulfobacterales	Desulfobulbaceae	Desulfurivibrio	Desulfurivibrio alkaliphilus	3097763	60.2863
GCA_014775655.1_ASM1477565v1	representative	Clavibacter zhangzhiyongii	2768071	Bacteria	Actinobacteria	Actinomycetia	Micrococcales	Microbacteriaceae	Clavibacter		3098336	73.6537
GCA_000013905.1_ASM1390v1	representative	Psychrobacter cryohalolentis K5	335284	Bacteria	Proteobacteria	Gammaproteobacteria	Moraxellales	Moraxellaceae	Psychrobacter	Psychrobacter cryohalolentis	3101097	42.2377
GCA_015775515.1_ASM1577551v1	representative	Atribacter laminatus	2847778	Bacteria	Atribacterota	Atribacteria	Atribacterales	Atribacteraceae	Atribacter		3101225	38.6889
GCA_000025005.1_ASM2500v1	representative	Thermobaculum terrenum ATCC BAA-798	525904	Bacteria	Chloroflexi				Thermobaculum	Thermobaculum terrenum	3101581	53.5073
GCA_016446285.1_ASM1644628v1	representative	Desulfobulbus oligotrophicus	1909699	Bacteria	Proteobacteria	Deltaproteobacteria	Desulfobacterales	Desulfobulbaceae	Desulfobulbus		3102012	52.3645
GCA_017301615.1_ASM1730161v1	representative	Koleobacter methoxysyntrophicus	2751313	Bacteria	Firmicutes	Clostridia	Koleobacterales	Koleobacteraceae	Koleobacter		3102782	40.7966
GCA_018406465.1_ASM1840646v1	representative	Longicatena caecimuris	1796635	Bacteria	Firmicutes	Erysipelotrichia	Erysipelotrichales	Erysipelotrichaceae	Longicatena		3103757	38.315
GCA_004011095.1_ASM401109v1	representative	Rathayibacter rathayi	33887	Bacteria	Actinobacteria	Actinomycetia	Micrococcales	Microbacteriaceae	Rathayibacter		3103889	69.3826
GCA_018128205.1_ASM1812820v1	representative	Prevotella denticola	28129	Bacteria	Bacteroidetes	Bacteroidia	Bacteroidales	Prevotellaceae	Prevotella		3106544	50.1002
GCA_000299355.1_ASM29935v1	representative	Gottschalkia acidurici 9a	1128398	Bacteria	Firmicutes	Tissierellia	Tissierellales	Gottschalkiaceae	Gottschalkia	Gottschalkia acidurici	3108248	29.9336
GCA_007361795.1_ASM736179v1	representative	Legionella israelensis	454	Bacteria	Proteobacteria	Gammaproteobacteria	Legionellales	Legionellaceae	Legionella		3111640	39.7747
GCA_000725405.1_ASM72540v1	representative	Dermacoccus nishinomiyaensis	1274	Bacteria	Actinobacteria	Actinomycetia	Micrococcales	Dermacoccaceae	Dermacoccus		3113642	69.0449
GCA_014191545.1_ASM1419154v1	representative	Terrihabitans soli	708113	Bacteria	Proteobacteria	Alphaproteobacteria	Hyphomicrobiales		Terrihabitans		3114641	62.2277
GCA_003143535.1_ASM314353v1	representative	Aquirufa nivalisilvae	2516557	Bacteria	Bacteroidetes	Cytophagia	Cytophagales	Cytophagaceae	Aquirufa		3116291	37.908
GCA_007954425.1_ASM795442v1	representative	Novosphingobium ginsenosidimutans	1176536	Bacteria	Proteobacteria	Alphaproteobacteria	Sphingomonadales	Sphingomonadaceae	Novosphingobium		3118872	64.2738
GCA_000009365.1_ASM936v1	representative	Alcanivorax borkumensis SK2	393595	Bacteria	Proteobacteria	Gammaproteobacteria	Oceanospirillales	Alcanivoracaceae	Alcanivorax	Alcanivorax borkumensis	3120143	54.7278
GCA_001561955.1_ASM156195v1	representative	Anaerotignum propionicum DSM 1682	991789	Bacteria	Firmicutes	Clostridia	Eubacteriales	Lachnospiraceae	Anaerotignum	Anaerotignum propionicum	3120417	38.9487
GCA_000018325.1_ASM1832v1	representative	Alkaliphilus oremlandii OhILAs	350688	Bacteria	Firmicutes	Clostridia	Eubacteriales	Clostridiaceae	Alkaliphilus	Alkaliphilus oremlandii	3123558	36.2573
GCA_002220195.1_ASM222019v1	representative	Acetobacter oryzifermentans	1633874	Bacteria	Proteobacteria	Alphaproteobacteria	Rhodospirillales	Acetobacteraceae	Acetobacter		3127455	52.8481
GCA_014397115.1_ASM1439711v1	representative	Vagococcus carniphilus	218144	Bacteria	Firmicutes	Bacilli	Lactobacillales	Enterococcaceae	Vagococcus		3128613	32.7306
GCA_004797125.1_ASM479712v1	representative	Flavobacterium sangjuense	2518177	Bacteria	Bacteroidetes	Flavobacteriia	Flavobacteriales	Flavobacteriaceae	Flavobacterium		3130338	36.0973
GCA_003122425.1_ASM312242v1	representative	Candidatus Fukatsuia symbiotica	1878942	Bacteria	Proteobacteria	Gammaproteobacteria	Enterobacterales	Yersiniaceae	Candidatus Fukatsuia		3131594	43.8242
GCA_000165505.1_ASM16550v1	representative	Ilyobacter polytropus DSM 2926	572544	Bacteria	Fusobacteria	Fusobacteriia	Fusobacteriales	Fusobacteriaceae	Ilyobacter	Ilyobacter polytropus	3132314	34.3655
GCA_000015125.1_ASM1512v1	representative	Chlorobium phaeobacteroides DSM 266	290317	Bacteria	Chlorobi	Chlorobia	Chlorobiales	Chlorobiaceae	Chlorobium	Chlorobium phaeobacteroides	3133902	48.3514
GCA_001642655.1_ASM164265v1	representative	Clostridium tyrobutyricum	1519	Bacteria	Firmicutes	Clostridia	Eubacteriales	Clostridiaceae	Clostridium		3134437	31.0115
GCA_000213255.1_ASM21325v1	representative	Mahella australiensis 50-1 BON	697281	Bacteria	Firmicutes	Clostridia	Thermoanaerobacterales	Thermoanaerobacterales Family IV. Incertae Sedis	Mahella	Mahella australiensis	3135972	43.4519
GCA_000260985.3_ASM26098v3	representative	Methylophaga nitratireducenticrescens	754476	Bacteria	Proteobacteria	Gammaproteobacteria	Thiotrichales	Piscirickettsiaceae	Methylophaga		3137098	44.7488
GCA_900637895.1_52700_G01	representative	Kaistella antarctica	266748	Bacteria	Bacteroidetes	Flavobacteriia	Flavobacteriales	Weeksellaceae	Kaistella		3137220	36.1154
GCA_000599985.1_ASM59998v1	representative	Gilliamella apicola	1196095	Bacteria	Proteobacteria	Gammaproteobacteria	Orbales	Orbaceae	Gilliamella		3139412	33.6173
GCA_004359195.1_ASM435919v1	representative	Chryseobacterium salivictor	2547600	Bacteria	Bacteroidetes	Flavobacteriia	Flavobacteriales	Weeksellaceae	Chryseobacterium		3139453	37.5221
GCA_900637165.1_49699_G02	representative	Actinomyces howellii	52771	Bacteria	Actinobacteria	Actinomycetia	Actinomycetales	Actinomycetaceae	Actinomyces		3148934	71.6901
GCA_016127855.1_ASM1612785v1	representative	Actinomyces naeslundii	1655	Bacteria	Actinobacteria	Actinomycetia	Actinomycetales	Actinomycetaceae	Actinomyces		3152123	67.8804
GCA_004014775.2_ASM401477v2	representative	Acetobacter oryzoeni	2500548	Bacteria	Proteobacteria	Alphaproteobacteria	Rhodospirillales	Acetobacteraceae	Acetobacter		3153180	53.1124
GCA_000828615.1_ASM82861v1	representative	Thiolapillus brandeum	1076588	Bacteria	Proteobacteria	Gammaproteobacteria			Thiolapillus		3153637	56.2379
GCA_000018885.1_ASM1888v1	representative	Renibacterium salmoninarum ATCC 33209	288705	Bacteria	Actinobacteria	Actinomycetia	Micrococcales	Micrococcaceae	Renibacterium	Renibacterium salmoninarum	3155250	56.2713
GCA_000092825.1_ASM9282v1	representative	Segniliparus rotundus DSM 44985	640132	Bacteria	Actinobacteria	Actinomycetia	Corynebacteriales	Segniliparaceae	Segniliparus	Segniliparus rotundus	3157527	66.7913
GCA_001634285.1_ASM163428v1	representative	Anoxybacillus amylolyticus	294699	Bacteria	Firmicutes	Bacilli	Bacillales	Bacillaceae	Anoxybacillus		3158269	43.6164
GCA_001042635.1_ASM104263v1	representative	Bifidobacterium scardovii JCM 12489 = DSM 13734	1150461	Bacteria	Actinobacteria	Actinomycetia	Bifidobacteriales	Bifidobacteriaceae	Bifidobacterium	Bifidobacterium scardovii	3158347	64.6309
GCA_000145255.1_ASM14525v1	representative	Gallionella capsiferriformans ES-2	395494	Bacteria	Proteobacteria	Betaproteobacteria	Nitrosomonadales	Gallionellaceae	Gallionella	Gallionella capsiferriformans	3162471	52.7548
GCA_900637575.1_52006_A02	representative	Slackia heliotrinireducens	84110	Bacteria	Actinobacteria	Coriobacteriia	Eggerthellales	Eggerthellaceae	Slackia		3166158	60.2119
GCA_900637655.1_52295_B01	representative	Prevotella oris	28135	Bacteria	Bacteroidetes	Bacteroidia	Bacteroidales	Prevotellaceae	Prevotella		3168212	43.9792
GCA_000144405.1_ASM14440v1	representative	Prevotella melaninogenica ATCC 25845	553174	Bacteria	Bacteroidetes	Bacteroidia	Bacteroidales	Prevotellaceae	Prevotella	Prevotella melaninogenica	3168282	40.9833
GCA_001652465.1_ASM165246v1	representative	Microbacterium chocolatum	84292	Bacteria	Actinobacteria	Actinomycetia	Micrococcales	Microbacteriaceae	Microbacterium		3168630	69.963
GCA_013201825.1_ASM1320182v1	representative	Halarcobacter ebronensis	1462615	Bacteria	Proteobacteria	Epsilonproteobacteria	Campylobacterales	Arcobacteraceae	Halarcobacter		3170683	29.2817
GCA_900637555.1_51726_E01	representative	Lautropia mirabilis	47671	Bacteria	Proteobacteria	Betaproteobacteria	Burkholderiales	Burkholderiaceae	Lautropia		3172010	65.4792
GCA_000568815.1_ASM56881v1	representative	Sulfurospirillum multivorans DSM 12446	1150621	Bacteria	Proteobacteria	Epsilonproteobacteria	Campylobacterales	Campylobacteraceae	Sulfurospirillum	Sulfurospirillum multivorans	3175729	40.8983
GCA_000231405.3_ASM23140v3	representative	Desulfitobacterium metallireducens DSM 15288	871968	Bacteria	Firmicutes	Clostridia	Eubacteriales	Peptococcaceae	Desulfitobacterium	Desulfitobacterium metallireducens	3176073	41.8928
GCA_000013405.1_ASM1340v1	representative	Syntrophus aciditrophicus SB	56780	Bacteria	Proteobacteria	Deltaproteobacteria	Syntrophobacterales	Syntrophaceae	Syntrophus	Syntrophus aciditrophicus	3179300	51.46
GCA_011462075.1_ASM1146207v1	representative	Brevibacterium luteolum	199591	Bacteria	Actinobacteria	Actinomycetia	Micrococcales	Brevibacteriaceae	Brevibacterium		3179618	66.7455
GCA_002966125.1_ASM296612v1	representative	Pukyongia salina	2094025	Bacteria	Bacteroidetes	Flavobacteriia	Flavobacteriales	Flavobacteriaceae	Pukyongia		3182272	41.8947
GCA_003253775.1_ASM325377v1	representative	Mycobacterium leprae	1769	Bacteria	Actinobacteria	Actinomycetia	Corynebacteriales	Mycobacteriaceae	Mycobacterium		3187112	57.8103
GCA_009832765.1_ASM983276v1	representative	Lentilactobacillus hilgardii	1588	Bacteria	Firmicutes	Bacilli	Lactobacillales	Lactobacillaceae	Lentilactobacillus		3190226	40.0907
GCA_000020005.1_ASM2000v1	representative	Natranaerobius thermophilus JW/NM-WN-LF	457570	Bacteria	Firmicutes	Clostridia	Natranaerobiales	Natranaerobiaceae	Natranaerobius	Natranaerobius thermophilus	3191453	36.3089
GCA_000092245.1_ASM9224v1	representative	Arcobacter nitrofigilis DSM 7299	572480	Bacteria	Proteobacteria	Epsilonproteobacteria	Campylobacterales	Arcobacteraceae	Arcobacter	Arcobacter nitrofigilis	3192235	28.3609
GCA_002117005.1_ASM211700v1	representative	Sedimentisphaera salicampi	1941349	Bacteria	Planctomycetes	Phycisphaerae	Sedimentisphaerales	Sedimentisphaeraceae	Sedimentisphaera		3192293	46.3136
GCA_001971745.1_ASM197174v1	representative	Lacinutrix venerupis	1486034	Bacteria	Bacteroidetes	Flavobacteriia	Flavobacteriales	Flavobacteriaceae	Lacinutrix		3192399	30.5506
GCA_003065425.1_ASM306542v1	representative	Mycetocola zhujimingii	2079792	Bacteria	Actinobacteria	Actinomycetia	Micrococcales	Microbacteriaceae	Mycetocola		3193647	64.8781
GCA_013265555.1_ASM1326555v1	representative	Tenuifilum thalassicum	2590900	Bacteria	Bacteroidetes	Bacteroidia	Bacteroidales	Tenuifilaceae	Tenuifilum		3195778	38.2929
GCA_018326425.1_ASM1832642v1	representative	Polycladomyces abyssicola	1125966	Bacteria	Firmicutes	Bacilli	Bacillales	Thermoactinomycetaceae	Polycladomyces		3197230	52.019
GCA_016757795.1_ASM1675779v1	representative	Gluconobacter sphaericus	574987	Bacteria	Proteobacteria	Alphaproteobacteria	Rhodospirillales	Acetobacteraceae	Gluconobacter		3198086	58.0634
GCA_001547995.1_ASM154799v1	representative	Asaia bogorensis NBRC 16594	1231624	Bacteria	Proteobacteria	Alphaproteobacteria	Rhodospirillales	Acetobacteraceae	Asaia	Asaia bogorensis	3198265	59.8083
GCA_018409485.1_ASM1840948v1	representative	Acinetobacter variabilis	70346	Bacteria	Proteobacteria	Gammaproteobacteria	Moraxellales	Moraxellaceae	Acinetobacter		3198423	42.3816
GCA_000024285.1_ASM2428v1	representative	Alicyclobacillus acidocaldarius subsp. acidocaldarius DSM 446	521098	Bacteria	Firmicutes	Bacilli	Bacillales	Alicyclobacillaceae	Alicyclobacillus	Alicyclobacillus acidocaldarius	3205686	61.8921
GCA_013201665.1_ASM1320166v1	representative	Arcobacter venerupis	1054033	Bacteria	Proteobacteria	Epsilonproteobacteria	Campylobacterales	Arcobacteraceae	Arcobacter		3209085	27.3561
GCA_009831665.3_ASM983166v3	representative	Serratia symbiotica	138074	Bacteria	Proteobacteria	Gammaproteobacteria	Enterobacterales	Yersiniaceae	Serratia		3210166	51.499
GCA_001991075.2_ASM199107v2	representative	Clostridium baratii	1561	Bacteria	Firmicutes	Clostridia	Eubacteriales	Clostridiaceae	Clostridium		3211717	28.2737
GCA_004028235.1_ASM402823v1	representative	Leucobacter muris	1935379	Bacteria	Actinobacteria	Actinomycetia	Micrococcales	Microbacteriaceae	Leucobacter		3211982	70.4735
GCA_900659885.1_TLA	representative	Tessaracoccus lapidicaptus	1427523	Bacteria	Actinobacteria	Actinomycetia	Propionibacteriales	Propionibacteriaceae	Tessaracoccus		3212703	70.3667
GCA_003925875.1_ASM392587v1	representative	Intestinibaculum porci	2487118	Bacteria	Firmicutes	Erysipelotrichia	Erysipelotrichales	Erysipelotrichaceae	Intestinibaculum		3212924	39.4695
GCA_009834165.1_ASM983416v1	representative	Rathayibacter tanaceti	1671680	Bacteria	Actinobacteria	Actinomycetia	Micrococcales	Microbacteriaceae	Rathayibacter		3214120	70.7387
GCA_003143555.1_ASM314355v1	representative	Saliniradius amylolyticus	2183582	Bacteria	Proteobacteria	Gammaproteobacteria	Alteromonadales	Alteromonadaceae	Saliniradius		3214946	52.1357
GCA_000297055.2_ASM29705v2	representative	Sulfuricella denitrificans skB26	1163617	Bacteria	Proteobacteria	Betaproteobacteria	Nitrosomonadales	Sulfuricellaceae	Sulfuricella	Sulfuricella denitrificans	3217212	56.1208
GCA_001643015.1_ASM164301v1	representative	Corynebacterium crudilactis	1652495	Bacteria	Actinobacteria	Actinomycetia	Corynebacteriales	Corynebacteriaceae	Corynebacterium		3217286	51.748
GCA_001887775.1_ASM188777v1	representative	Syntrophotalea acetylenivorans	1842532	Bacteria	Proteobacteria	Deltaproteobacteria	Desulfuromonadales	Syntrophotaleaceae	Syntrophotalea		3218469	53.4117
GCA_009649955.1_ASM964995v1	representative	Heliorestis convoluta	356322	Bacteria	Firmicutes	Clostridia	Eubacteriales	Heliobacteriaceae	Heliorestis		3218981	43.0752
GCA_000011305.1_ASM1130v1	representative	Corynebacterium efficiens YS-314	196164	Bacteria	Actinobacteria	Actinomycetia	Corynebacteriales	Corynebacteriaceae	Corynebacterium	Corynebacterium efficiens	3219505	62.9738
GCA_900637295.1_50477_G01	representative	Actinomyces slackii	52774	Bacteria	Actinobacteria	Actinomycetia	Actinomycetales	Actinomycetaceae	Actinomyces		3220508	70.0277
GCA_014844295.1_ASM1484429v1	representative	Flavobacterium columnare	996	Bacteria	Bacteroidetes	Flavobacteriia	Flavobacteriales	Flavobacteriaceae	Flavobacterium		3221276	31.6761
GCA_000341345.1_ASM34134v1	representative	Corynebacterium halotolerans YIM 70093 = DSM 44683	1121362	Bacteria	Actinobacteria	Actinomycetia	Corynebacteriales	Corynebacteriaceae	Corynebacterium	Corynebacterium halotolerans	3222002	68.3041
GCA_000025725.1_ASM2572v1	representative	Denitrovibrio acetiphilus DSM 12809	522772	Bacteria	Deferribacteres	Deferribacteres	Deferribacterales	Deferribacteraceae	Denitrovibrio	Denitrovibrio acetiphilus	3222077	42.5366
GCA_002872475.1_ASM287247v1	representative	Aromatoleum pumilum	2067960	Bacteria	Proteobacteria	Betaproteobacteria	Rhodocyclales	Rhodocyclaceae	Aromatoleum		3225512	66.5346
GCA_000014185.1_ASM1418v1	representative	Rubrobacter xylanophilus DSM 9941	266117	Bacteria	Actinobacteria	Rubrobacteria	Rubrobacterales	Rubrobacteraceae	Rubrobacter	Rubrobacter xylanophilus	3225748	70.4766
GCA_001077815.2_ASM107781v2	representative	Aurantiacibacter atlanticus	1648404	Bacteria	Proteobacteria	Alphaproteobacteria	Sphingomonadales	Erythrobacteraceae	Aurantiacibacter		3226359	58.3338
GCA_003860585.1_ASM386058v1	representative	Kaistella carnis	1241979	Bacteria	Bacteroidetes	Flavobacteriia	Flavobacteriales	Weeksellaceae	Kaistella		3230102	36.34
GCA_000196355.1_ASM19635v1	representative	Nitrosospira multiformis ATCC 25196	323848	Bacteria	Proteobacteria	Betaproteobacteria	Nitrosomonadales	Nitrosomonadaceae	Nitrosospira	Nitrosospira multiformis	3234309	53.8771
GCA_001007995.1_ASM100799v1	representative	Deinococcus soli (ex Cha et al. 2016)	1309411	Bacteria	Deinococcus-Thermus	Deinococci	Deinococcales	Deinococcaceae	Deinococcus		3236984	70.2028
GCA_000219725.1_ASM21972v1	representative	Treponema caldarium DSM 7334	744872	Bacteria	Spirochaetes	Spirochaetia	Spirochaetales	Treponemataceae	Treponema	Treponema caldarium	3239340	45.5759
GCA_002005145.1_ASM200514v1	representative	Desulfotomaculum ferrireducens	1833852	Bacteria	Firmicutes	Clostridia	Eubacteriales	Peptococcaceae	Desulfotomaculum		3240180	45.3791
GCA_000092845.1_ASM9284v1	representative	Brachyspira murdochii DSM 12563	526224	Bacteria	Spirochaetes	Spirochaetia	Brachyspirales	Brachyspiraceae	Brachyspira	Brachyspira murdochii	3241804	27.7514
GCA_000196275.1_ASM19627v1	representative	Deinococcus geothermalis DSM 11300	319795	Bacteria	Deinococcus-Thermus	Deinococci	Deinococcales	Deinococcaceae	Deinococcus	Deinococcus geothermalis	3247018	66.472
GCA_003324675.1_ASM332467v1	representative	Paracoccus suum	2259340	Bacteria	Proteobacteria	Alphaproteobacteria	Rhodobacterales	Rhodobacteraceae	Paracoccus		3250998	66.8515
GCA_001719165.1_ASM171916v1	representative	Erythrobacter litoralis	39960	Bacteria	Proteobacteria	Alphaproteobacteria	Sphingomonadales	Erythrobacteraceae	Erythrobacter		3251353	65.1885
GCA_004379295.1_ASM437929v1	representative	Sporosarcina pasteurii	1474	Bacteria	Firmicutes	Bacilli	Bacillales	Planococcaceae	Sporosarcina		3253966	39.1676
GCA_013462805.1_ASM1346280v1	representative	Acidithiobacillus ferrooxidans	920	Bacteria	Proteobacteria	Acidithiobacillia	Acidithiobacillales	Acidithiobacillaceae	Acidithiobacillus		3257037	58.5087
GCA_000092425.1_ASM9242v1	representative	Truepera radiovictrix DSM 17093	649638	Bacteria	Deinococcus-Thermus	Deinococci	Trueperales	Trueperaceae	Truepera	Truepera radiovictrix	3260398	68.139
GCA_000355765.4_ASM35576v4	representative	Nitrosospira lacus	1288494	Bacteria	Proteobacteria	Betaproteobacteria	Nitrosomonadales	Nitrosomonadaceae	Nitrosospira		3261088	53.6428
GCA_900631605.1_NCTC2676_1_2	representative	Arthrobacter agilis	37921	Bacteria	Actinobacteria	Actinomycetia	Micrococcales	Micrococcaceae	Arthrobacter		3261460	68.8042
GCA_001262015.1_ASM126201v1	representative	Prevotella fusca JCM 17724	1236517	Bacteria	Bacteroidetes	Bacteroidia	Bacteroidales	Prevotellaceae	Prevotella	Prevotella fusca	3261806	44.1227
GCA_001687605.2_ASM168760v2	representative	Planococcus plakortidis	1038856	Bacteria	Firmicutes	Bacilli	Bacillales	Planococcaceae	Planococcus		3261818	49.9764
GCA_008727755.1_ASM872775v1	representative	Microbacterium caowuchunii	2614638	Bacteria	Actinobacteria	Actinomycetia	Micrococcales	Microbacteriaceae	Microbacterium		3262719	70.2077
GCA_001507665.1_ASM150766v1	representative	Deinococcus actinosclerus	1768108	Bacteria	Deinococcus-Thermus	Deinococci	Deinococcales	Deinococcaceae	Deinococcus		3264334	70.5991
GCA_001187845.1_ASM118784v1	representative	Octadecabacter temperatus	1458307	Bacteria	Proteobacteria	Alphaproteobacteria	Rhodobacterales	Roseobacteraceae	Octadecabacter		3264628	54.683
GCA_000661895.1_ASM66189v1	representative	Rubrobacter radiotolerans	42256	Bacteria	Actinobacteria	Rubrobacteria	Rubrobacterales	Rubrobacteraceae	Rubrobacter		3267233	66.7604
GCA_012516475.1_ASM1251647v1	representative	Parasphingorhabdus halotolerans	2725558	Bacteria	Proteobacteria	Alphaproteobacteria	Sphingomonadales	Sphingomonadaceae	Parasphingorhabdus		3269179	53.0324
GCA_018406645.1_ASM1840664v1	representative	Lysobacter helvus	2675059	Bacteria	Proteobacteria	Gammaproteobacteria	Xanthomonadales	Xanthomonadaceae	Lysobacter		3270620	67.9129
GCA_018406605.1_ASM1840660v1	representative	Lysobacter caseinilyticus	2675101	Bacteria	Proteobacteria	Gammaproteobacteria	Xanthomonadales	Xanthomonadaceae	Lysobacter		3270651	67.9127
GCA_002240035.1_ASM224003v1	representative	Legionella clemsonensis	1867846	Bacteria	Proteobacteria	Gammaproteobacteria	Legionellales	Legionellaceae	Legionella		3272100	39.3626
GCA_000963865.1_ASM96386v1	representative	Muricauda lutaonensis	516051	Bacteria	Bacteroidetes	Flavobacteriia	Flavobacteriales	Flavobacteriaceae	Muricauda		3274259	44.9687
GCA_000016845.1_ASM1684v1	representative	Brucella ovis ATCC 25840	444178	Bacteria	Proteobacteria	Alphaproteobacteria	Hyphomicrobiales	Brucellaceae	Brucella	Brucella ovis	3275590	57.1946
GCA_000014785.1_ASM1478v1	representative	Alkalilimnicola ehrlichii MLHE-1	187272	Bacteria	Proteobacteria	Gammaproteobacteria	Chromatiales	Ectothiorhodospiraceae	Alkalilimnicola	Alkalilimnicola ehrlichii	3275944	67.5313
GCA_001399515.1_ASM139951v1	representative	Ketogulonicigenium vulgare	92945	Bacteria	Proteobacteria	Alphaproteobacteria	Rhodobacterales	Roseobacteraceae	Ketogulonicigenium		3276390	61.7277
GCA_003860525.1_ASM386052v1	representative	Epilithonimonas vandammei	2487072	Bacteria	Bacteroidetes	Flavobacteriia	Flavobacteriales	Weeksellaceae	Epilithonimonas		3276391	36.0205
GCA_000590795.1_ASM59079v1	representative	Brucella ceti TE10759-12	1423891	Bacteria	Proteobacteria	Alphaproteobacteria	Hyphomicrobiales	Brucellaceae	Brucella	Brucella ceti	3278034	57.2279
GCA_000054005.1_ASM5400v1	representative	Brucella abortus 2308	359391	Bacteria	Proteobacteria	Alphaproteobacteria	Hyphomicrobiales	Brucellaceae	Brucella	Brucella abortus	3278307	57.2219
GCA_001687625.2_ASM168762v2	representative	Planococcus maritimus	192421	Bacteria	Firmicutes	Bacilli	Bacillales	Planococcaceae	Planococcus		3280721	47.173
GCA_000195295.1_ASM19529v1	representative	Desulfobacca acetoxidans DSM 11109	880072	Bacteria	Proteobacteria	Deltaproteobacteria	Syntrophobacterales	Syntrophaceae	Desulfobacca	Desulfobacca acetoxidans	3282536	52.8911
GCA_008329785.1_ASM832978v1	representative	Deinococcus radiodurans	1299	Bacteria	Deinococcus-Thermus	Deinococci	Deinococcales	Deinococcaceae	Deinococcus		3283189	66.6548
GCA_002173775.1_ASM217377v1	representative	Acetobacter ascendens	481146	Bacteria	Proteobacteria	Alphaproteobacteria	Rhodospirillales	Acetobacteraceae	Acetobacter		3285832	52.2376
GCA_000242595.3_ASM24259v3	representative	Spirochaeta africana DSM 8902	889378	Bacteria	Spirochaetes	Spirochaetia	Spirochaetales	Spirochaetaceae	Spirochaeta	Spirochaeta africana	3285855	57.7662
GCA_002761875.1_ASM276187v1	representative	Acinetobacter junii	40215	Bacteria	Proteobacteria	Gammaproteobacteria	Moraxellales	Moraxellaceae	Acinetobacter		3288057	38.7547
GCA_000738435.1_ASM73843v1	representative	Planktomarina temperata RCA23	666509	Bacteria	Proteobacteria	Alphaproteobacteria	Rhodobacterales	Rhodobacteraceae	Planktomarina	Planktomarina temperata	3288122	53.6389
GCA_900638245.1_56772_F02	representative	Kaistella jeonii	266749	Bacteria	Bacteroidetes	Flavobacteriia	Flavobacteriales	Weeksellaceae	Kaistella		3288745	34.9522
GCA_008694105.1_ASM869410v1	representative	Schleiferilactobacillus harbinensis	304207	Bacteria	Firmicutes	Bacilli	Lactobacillales	Lactobacillaceae	Schleiferilactobacillus		3290626	53.3626
GCA_000020525.1_ASM2052v1	representative	Chloroherpeton thalassium ATCC 35110	517418	Bacteria	Chlorobi	Chlorobia	Chlorobiales	Chlorobiaceae	Chloroherpeton	Chloroherpeton thalassium	3293456	45.0389
GCA_001653755.1_ASM165375v1	representative	Dokdonia donghaensis DSW-1	1300343	Bacteria	Bacteroidetes	Flavobacteriia	Flavobacteriales	Flavobacteriaceae	Dokdonia	Dokdonia donghaensis	3293944	38.1717
GCA_000007125.1_ASM712v1	representative	Brucella melitensis bv. 1 str. 16M	224914	Bacteria	Proteobacteria	Alphaproteobacteria	Hyphomicrobiales	Brucellaceae	Brucella	Brucella melitensis	3294931	57.2225
GCA_001458695.1_NiCh1	representative	Candidatus Nitrospira inopinata	1715989	Bacteria	Nitrospirae	Nitrospira	Nitrospirales	Nitrospiraceae	Nitrospira		3295117	59.2312
GCA_015565955.1_ASM1556595v1	representative	Microbacterium schleiferi	69362	Bacteria	Actinobacteria	Actinomycetia	Micrococcales	Microbacteriaceae	Microbacterium		3296665	67.5256
GCA_003287895.1_ASM328789v1	representative	Blautia argi	1912897	Bacteria	Firmicutes	Clostridia	Eubacteriales	Lachnospiraceae	Blautia		3297975	41.8805
GCA_004135935.1_ASM413593v1	representative	Methylovirgula ligni	569860	Bacteria	Proteobacteria	Alphaproteobacteria	Hyphomicrobiales	Beijerinckiaceae	Methylovirgula		3298588	62.3066
GCA_002865605.1_ASM286560v1	representative	Paracoccus jeotgali	2065379	Bacteria	Proteobacteria	Alphaproteobacteria	Rhodobacterales	Rhodobacteraceae	Paracoccus		3299166	66.5344
GCA_000279145.1_ASM27914v1	representative	Melioribacter roseus P3M-2	1191523	Bacteria	Ignavibacteriae	Ignavibacteria	Ignavibacteriales	Melioribacteraceae	Melioribacter	Melioribacter roseus	3300414	41.3281
GCA_006542665.1_Acom_1.0	representative	Alistipes communis	2585118	Bacteria	Bacteroidetes	Bacteroidia	Bacteroidales	Rikenellaceae	Alistipes		3301347	58.4604
GCA_000941055.1_ASM94105v1	representative	Siansivirga zeaxanthinifaciens CC-SAMT-1	1454006	Bacteria	Bacteroidetes	Flavobacteriia	Flavobacteriales	Flavobacteriaceae	Siansivirga	Siansivirga zeaxanthinifaciens	3303986	33.5339
GCA_000008325.1_ASM832v1	representative	Methylococcus capsulatus str. Bath	243233	Bacteria	Proteobacteria	Gammaproteobacteria	Methylococcales	Methylococcaceae	Methylococcus	Methylococcus capsulatus	3304560	63.5846
GCA_001688845.2_ASM168884v2	representative	Muribaculum intestinale	1796646	Bacteria	Bacteroidetes	Bacteroidia	Bacteroidales	Muribaculaceae	Muribaculum		3306457	50.1215
GCA_000215105.1_ASM21510v1	representative	Isoptericola variabilis 225	743718	Bacteria	Actinobacteria	Actinomycetia	Micrococcales	Promicromonosporaceae	Isoptericola	Isoptericola variabilis	3307740	73.8877
GCA_001455205.1_ASM145520v1	representative	Nitrosomonas ureae	44577	Bacteria	Proteobacteria	Betaproteobacteria	Nitrosomonadales	Nitrosomonadaceae	Nitrosomonas		3307820	44.4832
GCA_000223215.1_ASM22321v1	representative	Brachyspira intermedia PWS/A	1045858	Bacteria	Spirochaetes	Spirochaetia	Brachyspirales	Brachyspiraceae	Brachyspira	Brachyspira intermedia	3308048	27.2125
GCA_009176625.1_ASM917662v1	representative	Sporolactobacillus terrae	269673	Bacteria	Firmicutes	Bacilli	Bacillales	Sporolactobacillaceae	Sporolactobacillus		3308414	45.3069
GCA_006094275.1_ASM609427v1	representative	Glutamicibacter creatinolyticus	162496	Bacteria	Actinobacteria	Actinomycetia	Micrococcales	Micrococcaceae	Glutamicibacter		3309128	65.5555
GCA_000953635.1_LMI	representative	Tatlockia micdadei	451	Bacteria	Proteobacteria	Gammaproteobacteria	Legionellales	Legionellaceae	Tatlockia		3310028	40.4568
GCA_000018525.1_ASM1852v1	representative	Brucella canis ATCC 23365	483179	Bacteria	Proteobacteria	Alphaproteobacteria	Hyphomicrobiales	Brucellaceae	Brucella	Brucella canis	3312769	57.2427
GCA_000007505.1_ASM750v1	representative	Brucella suis 1330	204722	Bacteria	Proteobacteria	Alphaproteobacteria	Hyphomicrobiales	Brucellaceae	Brucella	Brucella suis	3315175	57.2513
GCA_000190435.1_ASM19043v1	representative	Sphaerochaeta globosa str. Buddy	158189	Bacteria	Spirochaetes	Spirochaetia	Spirochaetales	Sphaerochaetaceae	Sphaerochaeta	Sphaerochaeta globosa	3316466	48.8743
GCA_018128325.1_ASM1812832v1	representative	Arachnia rubra	1547448	Bacteria	Actinobacteria	Actinomycetia	Propionibacteriales	Propionibacteriaceae	Arachnia		3316958	64.2023
GCA_001687665.2_ASM168766v2	representative	Planococcus donghaensis	414778	Bacteria	Firmicutes	Bacilli	Bacillales	Planococcaceae	Planococcus		3319331	40.0839
GCA_001702155.1_ASM170215v1	representative	Secundilactobacillus paracollinoides	240427	Bacteria	Firmicutes	Bacilli	Lactobacillales	Lactobacillaceae	Secundilactobacillus		3321356	46.9822
GCA_001186155.3_ASM118615v3	representative	Planococcus versutus	1302659	Bacteria	Firmicutes	Bacilli	Bacillales	Planococcaceae	Planococcus		3330075	39.3874
GCA_004803875.1_ASM480387v1	representative	Tenacibaculum maritimum	107401	Bacteria	Bacteroidetes	Flavobacteriia	Flavobacteriales	Flavobacteriaceae	Tenacibaculum		3333272	31.9753
GCA_010669305.1_ASM1066930v1	representative	Aminipila butyrica	433296	Bacteria	Firmicutes	Clostridia	Eubacteriales	Eubacteriales Family XIII. Incertae Sedis	Aminipila		3334849	44.8524
GCA_002850435.1_ASM285043v1	representative	Aestuarium zhoushanense	2820523	Bacteria	Proteobacteria	Alphaproteobacteria	Rhodobacterales	Rhodobacteraceae	Aestuarium		3336108	56.7763
GCA_010918895.1_ASM1091889v1	representative	Acinetobacter schindleri	108981	Bacteria	Proteobacteria	Gammaproteobacteria	Moraxellales	Moraxellaceae	Acinetobacter		3337186	42.4985
GCA_000022745.1_ASM2274v1	representative	Brucella microti CCM 4915	568815	Bacteria	Proteobacteria	Alphaproteobacteria	Hyphomicrobiales	Brucellaceae	Brucella	Brucella microti	3337369	57.2543
GCA_003991975.1_ASM399197v1	representative	Entomomonas moraniae	2213226	Bacteria	Proteobacteria	Gammaproteobacteria	Pseudomonadales	Pseudomonadaceae	Entomomonas		3337477	38.0503
GCA_000316515.1_ASM31651v1	representative	Cyanobium gracile PCC 6307	292564	Bacteria	Cyanobacteria		Synechococcales	Prochlorococcaceae	Cyanobium	Cyanobium gracile	3342364	68.7072
GCA_019856495.1_ASM1985649v1	representative	Caldalkalibacillus thermarum TA2.A1	986075	Bacteria	Firmicutes	Bacilli	Bacillales	Bacillaceae	Caldalkalibacillus	Caldalkalibacillus thermarum	3344914	47.6168
GCA_001444425.1_ASM144442v1	representative	Pseudohongiella spirulinae	1249552	Bacteria	Proteobacteria	Gammaproteobacteria			Pseudohongiella		3345119	54.0046
GCA_002208825.2_ASM220882v2	representative	Brevundimonas vesicularis	41276	Bacteria	Proteobacteria	Alphaproteobacteria	Caulobacterales	Caulobacteraceae	Brevundimonas		3345527	66.0679
GCA_013265585.1_ASM1326558v1	representative	Kroppenstedtia pulmonis	1380685	Bacteria	Firmicutes	Bacilli	Bacillales	Thermoactinomycetaceae	Kroppenstedtia		3345811	46.4987
GCA_003019655.1_ASM301965v1	representative	Fusobacterium varium ATCC 27725	469618	Bacteria	Fusobacteria	Fusobacteriia	Fusobacteriales	Fusobacteriaceae	Fusobacterium	Fusobacterium varium	3346458	29.3459
GCA_001606025.1_ASM160602v1	representative	Psychrobacter alimentarius	261164	Bacteria	Proteobacteria	Gammaproteobacteria	Moraxellales	Moraxellaceae	Psychrobacter		3349444	42.8583
GCA_000242335.3_ASM24233v3	representative	Prevotella dentalis DSM 3688	908937	Bacteria	Bacteroidetes	Bacteroidia	Bacteroidales	Prevotellaceae	Prevotella	Prevotella dentalis	3350206	55.8524
GCA_009708955.1_ASM970895v1	representative	Piscirickettsia salmonis	1238	Bacteria	Proteobacteria	Gammaproteobacteria	Thiotrichales	Piscirickettsiaceae	Piscirickettsia		3351503	39.6823
GCA_002327105.1_ASM232710v1	representative	Luteimonas chenhongjianii	2006110	Bacteria	Proteobacteria	Gammaproteobacteria	Xanthomonadales	Xanthomonadaceae	Luteimonas		3351776	68.2951
GCA_002804065.1_ASM280406v1	representative	Kyrpidia spormannii	2055160	Bacteria	Firmicutes	Bacilli	Bacillales	Alicyclobacillaceae	Kyrpidia		3352175	58.7095
GCA_009930795.1_ASM993079v1	representative	Marisediminicola antarctica	674079	Bacteria	Actinobacteria	Actinomycetia	Micrococcales	Microbacteriaceae	Marisediminicola		3352609	67.1728
GCA_001641005.1_ASM164100v1	representative	Rathayibacter tritici	33888	Bacteria	Actinobacteria	Actinomycetia	Micrococcales	Microbacteriaceae	Rathayibacter		3354681	69.4815
GCA_003013695.1_ASM301369v1	representative	Pulveribacter suum	2116657	Bacteria	Proteobacteria	Betaproteobacteria	Burkholderiales	Comamonadaceae	Pulveribacter		3358427	69.08
GCA_002998435.1_ASM299843v1	representative	Bacteroides zoogleoformans	28119	Bacteria	Bacteroidetes	Bacteroidia	Bacteroidales	Bacteroidaceae	Bacteroides		3361794	47.4558
GCA_002081995.1_ASM208199v1	representative	Sporosarcina ureae	1571	Bacteria	Firmicutes	Bacilli	Bacillales	Planococcaceae	Sporosarcina		3362333	41.5155
GCA_009739655.1_ASM973965v1	representative	Clavibacter michiganensis subsp. michiganensis	33013	Bacteria	Actinobacteria	Actinomycetia	Micrococcales	Microbacteriaceae	Clavibacter	Clavibacter michiganensis	3365549	72.5879
GCA_005377625.1_ASM537762v1	representative	Desulfoglaeba alkanexedens ALDC	980445	Bacteria	Proteobacteria	Deltaproteobacteria	Syntrophobacterales	Syntrophobacteraceae	Desulfoglaeba	Desulfoglaeba alkanexedens	3365583	59.3091
GCA_000832905.1_ASM83290v1	representative	Weizmannia coagulans DSM 1 = ATCC 7050	1121088	Bacteria	Firmicutes	Bacilli	Bacillales	Bacillaceae	Weizmannia	Weizmannia coagulans	3366995	46.8972
GCA_003641145.1_ASM364114v1	representative	Lactiplantibacillus paraplantarum	60520	Bacteria	Firmicutes	Bacilli	Lactobacillales	Lactobacillaceae	Lactiplantibacillus		3368529	43.8578
GCA_002005485.1_ASM200548v1	representative	Gluconobacter albidus	318683	Bacteria	Proteobacteria	Alphaproteobacteria	Rhodospirillales	Acetobacteraceae	Gluconobacter		3369297	59.4846
GCA_008153345.1_ASM815334v1	representative	Treponema phagedenis	162	Bacteria	Spirochaetes	Spirochaetia	Spirochaetales	Treponemataceae	Treponema		3372116	39.9075
GCA_003355455.1_ASM335545v1	representative	Erythrobacter aureus	2182384	Bacteria	Proteobacteria	Alphaproteobacteria	Sphingomonadales	Erythrobacteraceae	Erythrobacter		3372129	61.9919
GCA_016904155.1_ASM1690415v1	representative	Coprococcus comes	410072	Bacteria	Firmicutes	Clostridia	Eubacteriales	Lachnospiraceae	Coprococcus		3373067	42.5224
GCA_000143085.1_ASM14308v1	representative	Nitrosococcus watsonii C-113	105559	Bacteria	Proteobacteria	Gammaproteobacteria	Chromatiales	Chromatiaceae	Nitrosococcus	Nitrosococcus watsonii	3373286	50.1378
GCA_000013985.1_ASM1398v1	representative	Sphingopyxis alaskensis RB2256	317655	Bacteria	Proteobacteria	Alphaproteobacteria	Sphingomonadales	Sphingomonadaceae	Sphingopyxis	Sphingopyxis alaskensis	3373713	65.4581
GCA_012689545.1_ASM1268954v1	representative	Paracoccus sanguinis	1545044	Bacteria	Proteobacteria	Alphaproteobacteria	Rhodobacterales	Rhodobacteraceae	Paracoccus		3373772	70.897
GCA_001050115.1_ASM105011v1	representative	Bacillus smithii	1479	Bacteria	Firmicutes	Bacilli	Bacillales	Bacillaceae	Bacillus		3381292	40.7544
GCA_018409545.1_ASM1840954v1	representative	Allochromatium tepidum	553982	Bacteria	Proteobacteria	Gammaproteobacteria	Chromatiales	Chromatiaceae	Allochromatium		3384614	64.5252
GCA_000092905.1_ASM9290v1	representative	Kyrpidia tusciae DSM 2912	562970	Bacteria	Firmicutes	Bacilli	Bacillales	Alicyclobacillaceae	Kyrpidia	Kyrpidia tusciae	3384766	59.1141
GCA_001858005.1_ASM185800v1	representative	Butyrivibrio hungatei	185008	Bacteria	Firmicutes	Clostridia	Eubacteriales	Lachnospiraceae	Butyrivibrio		3386314	39.7094
GCA_000024845.1_ASM2484v1	representative	Rhodothermus marinus DSM 4252	518766	Bacteria	Bacteroidetes		Bacteroidetes Order II. Incertae sedis	Rhodothermaceae	Rhodothermus	Rhodothermus marinus	3386737	64.3039
GCA_018604565.1_ASM1860456v1	representative	Exiguobacterium acetylicum	41170	Bacteria	Firmicutes	Bacilli	Bacillales		Exiguobacterium		3396606	46.7619
GCA_018324105.1_ASM1832410v1	representative	Acinetobacter bouvetii	202951	Bacteria	Proteobacteria	Gammaproteobacteria	Moraxellales	Moraxellaceae	Acinetobacter		3399245	45.0329
GCA_001889125.1_ASM188912v1	representative	Janibacter indicus	857417	Bacteria	Actinobacteria	Actinomycetia	Micrococcales	Intrasporangiaceae	Janibacter		3401189	71.2449
GCA_000012725.1_ASM1272v1	representative	Nitrobacter winogradskyi Nb-255	323098	Bacteria	Proteobacteria	Alphaproteobacteria	Hyphomicrobiales	Bradyrhizobiaceae	Nitrobacter	Nitrobacter winogradskyi	3402093	62.049
GCA_900637725.1_52551_C01	representative	Arachnia propionica	1750	Bacteria	Actinobacteria	Actinomycetia	Propionibacteriales	Propionibacteriaceae	Arachnia		3402349	66.1166
GCA_007859635.1_ASM785963v1	representative	Sphingomonas panacisoli	1813879	Bacteria	Proteobacteria	Alphaproteobacteria	Sphingomonadales	Sphingomonadaceae	Sphingomonas		3403025	65.1459
GCA_003606265.1_ASM360626v1	representative	Clostridium septicum	1504	Bacteria	Firmicutes	Clostridia	Eubacteriales	Clostridiaceae	Clostridium		3404718	27.8471
GCA_000190635.1_ASM19063v1	representative	Syntrophobotulus glycolicus DSM 8271	645991	Bacteria	Firmicutes	Clostridia	Eubacteriales	Peptococcaceae	Syntrophobotulus	Syntrophobotulus glycolicus	3406739	46.3502
GCA_900637495.1_51342_D02	representative	Legionella spiritensis	452	Bacteria	Proteobacteria	Gammaproteobacteria	Legionellales	Legionellaceae	Legionella		3407665	45.2392
GCA_002005465.1_ASM200546v1	representative	Neoasaia chiangmaiensis	320497	Bacteria	Proteobacteria	Alphaproteobacteria	Rhodospirillales	Acetobacteraceae	Neoasaia		3407860	61.5038
GCA_007993795.1_ASM799379v1	representative	Antarcticibacterium arcticum	2585771	Bacteria	Bacteroidetes	Flavobacteriia	Flavobacteriales	Flavobacteriaceae	Antarcticibacterium		3409178	39.7675
GCA_002209445.1_ASM220944v1	representative	Capnocytophaga endodontalis	2708117	Bacteria	Bacteroidetes	Flavobacteriia	Flavobacteriales	Flavobacteriaceae	Capnocytophaga		3412686	38.245
GCA_009662475.1_ASM966247v1	representative	Acidithiobacillus thiooxidans ATCC 19377	637390	Bacteria	Proteobacteria	Acidithiobacillia	Acidithiobacillales	Acidithiobacillaceae	Acidithiobacillus	Acidithiobacillus thiooxidans	3415726	53.037
GCA_002215055.1_ASM221505v1	representative	Laribacter hongkongensis	168471	Bacteria	Proteobacteria	Betaproteobacteria	Neisseriales	Chromobacteriaceae	Laribacter		3424272	62.2913
GCA_001974985.1_ASM197498v1	representative	Microbacterium aurum	36805	Bacteria	Actinobacteria	Actinomycetia	Micrococcales	Microbacteriaceae	Microbacterium		3424892	69.8985
GCA_001687585.2_ASM168758v2	representative	Planococcus halocryophilus	1215089	Bacteria	Firmicutes	Bacilli	Bacillales	Planococcaceae	Planococcus		3424893	40.0511
GCA_000828475.1_ASM82847v1	representative	Methyloceanibacter caenitepidi	1384459	Bacteria	Proteobacteria	Alphaproteobacteria	Hyphomicrobiales	Hyphomicrobiaceae	Methyloceanibacter		3424964	62.8423
GCA_001761325.1_ASM176132v1	representative	Urechidicola croceus	1850246	Bacteria	Bacteroidetes	Flavobacteriia	Flavobacteriales	Flavobacteriaceae	Urechidicola		3426122	30.3527
GCA_001697185.1_ASM169718v1	representative	Wenyingzhuangia fucanilytica	1790137	Bacteria	Bacteroidetes	Flavobacteriia	Flavobacteriales	Flavobacteriaceae	Wenyingzhuangia		3427057	31.6354
GCA_000157355.2_ASM15735v2	representative	Enterococcus casseliflavus EC20	565655	Bacteria	Firmicutes	Bacilli	Lactobacillales	Enterococcaceae	Enterococcus	Enterococcus casseliflavus	3427276	42.8484
GCA_011578285.1_ASM1157828v1	representative	Acinetobacter lanii	2715163	Bacteria	Proteobacteria	Gammaproteobacteria	Moraxellales	Moraxellaceae	Acinetobacter		3428714	41.2772
GCA_003325455.1_ASM332545v1	representative	Acidipropionibacterium virtanenii	2057246	Bacteria	Actinobacteria	Actinomycetia	Propionibacteriales	Propionibacteriaceae	Acidipropionibacterium		3432872	68.3574
GCA_014395425.1_ASM1439542v1	representative	Thermomonas brevis	215691	Bacteria	Proteobacteria	Gammaproteobacteria	Xanthomonadales	Xanthomonadaceae	Thermomonas		3435501	68.5868
GCA_009937995.1_ASM993799v1	representative	Sulfuriferula nivalis	2675298	Bacteria	Proteobacteria	Betaproteobacteria	Nitrosomonadales	Sulfuricellaceae	Sulfuriferula		3435893	47.8109
GCA_001753205.1_ASM175320v1	representative	Sporosarcina ureilytica	298596	Bacteria	Firmicutes	Bacilli	Bacillales	Planococcaceae	Sporosarcina		3436578	38.9911
GCA_004011115.1_ASM401111v1	representative	Rathayibacter iranicus	59737	Bacteria	Actinobacteria	Actinomycetia	Micrococcales	Microbacteriaceae	Rathayibacter		3436894	67.1148
GCA_000210915.2_ASM21091v2	representative	Halobacteriovorax marinus SJ	862908	Bacteria	Proteobacteria	Oligoflexia	Bacteriovoracales	Halobacteriovoraceae	Halobacteriovorax	Halobacteriovorax marinus	3437906	36.747
GCA_003148385.1_ASM314838v1	representative	Flavobacterium sediminis	2201181	Bacteria	Bacteroidetes	Flavobacteriia	Flavobacteriales	Flavobacteriaceae	Flavobacterium		3441304	35.2162
GCA_900095155.1_BR141012304v1	representative	Brucella inopinata	1218315	Bacteria	Proteobacteria	Alphaproteobacteria	Hyphomicrobiales	Brucellaceae	Brucella		3442381	57.1483
GCA_005280275.1_ASM528027v1	representative	Salinivibrio kushneri	1908198	Bacteria	Proteobacteria	Gammaproteobacteria	Vibrionales	Vibrionaceae	Salinivibrio		3443290	50.7104
GCA_000144605.1_ASM14460v1	representative	Brevundimonas subvibrioides ATCC 15264	633149	Bacteria	Proteobacteria	Alphaproteobacteria	Caulobacterales	Caulobacteraceae	Brevundimonas	Brevundimonas subvibrioides	3445263	68.4227
GCA_013343005.1_ASM1334300v1	representative	Candidatus Reidiella endopervernicosa	2738883	Bacteria	Proteobacteria	Gammaproteobacteria			Candidatus Reidiella		3446950	54.1023
GCA_000233915.4_ASM23391v4	representative	Pseudoxanthomonas spadix BD-a59	1045855	Bacteria	Proteobacteria	Gammaproteobacteria	Xanthomonadales	Xanthomonadaceae	Pseudoxanthomonas	Pseudoxanthomonas spadix	3452554	67.6527
GCA_009938015.1_ASM993801v1	representative	Sulfuriferula plumbiphila	171865	Bacteria	Proteobacteria	Betaproteobacteria	Nitrosomonadales	Sulfuricellaceae	Sulfuriferula		3452774	59.0963
GCA_016939435.1_ASM1693943v1	representative	Parageobacillus toebii	153151	Bacteria	Firmicutes	Bacilli	Bacillales	Bacillaceae	Parageobacillus		3456418	42.2193
GCA_003055625.1_ASM305562v1	representative	Flavobacterium magnum	2162713	Bacteria	Bacteroidetes	Flavobacteriia	Flavobacteriales	Flavobacteriaceae	Flavobacterium		3464207	46.9586
GCA_000021985.1_ASM2198v1	representative	Thioalkalivibrio sulfidiphilus HL-EbGr7	396588	Bacteria	Proteobacteria	Gammaproteobacteria	Chromatiales	Ectothiorhodospiraceae	Thioalkalivibrio	Thioalkalivibrio sulfidiphilus	3464554	65.063
GCA_001579945.1_ASM157994v1	representative	Steroidobacter denitrificans	465721	Bacteria	Proteobacteria	Gammaproteobacteria	Nevskiales	Steroidobacteraceae	Steroidobacter		3467246	61.6617
GCA_000023065.1_ASM2306v1	representative	Tolumonas auensis DSM 9187	595494	Bacteria	Proteobacteria	Gammaproteobacteria	Aeromonadales	Aeromonadaceae	Tolumonas	Tolumonas auensis	3471292	49.027
GCA_001020985.1_ASM102098v1	representative	Corynebacterium mustelae	571915	Bacteria	Actinobacteria	Actinomycetia	Corynebacteriales	Corynebacteriaceae	Corynebacterium		3474226	52.5706
GCA_001008165.2_ASM100816v2	representative	Croceibacterium atlanticum	1267766	Bacteria	Proteobacteria	Alphaproteobacteria	Sphingomonadales	Erythrobacteraceae	Croceibacterium		3475106	61.9105
GCA_014725695.1_ASM1472569v1	representative	Microbacterium hominis	162426	Bacteria	Actinobacteria	Actinomycetia	Micrococcales	Microbacteriaceae	Microbacterium		3475666	71.0226
GCA_004208635.1_ASM420863v1	representative	Leucobacter triazinivorans	1784719	Bacteria	Actinobacteria	Actinomycetia	Micrococcales	Microbacteriaceae	Leucobacter		3478815	69.3708
GCA_003721155.4_ASM372115v4	representative	Janibacter melonis	262209	Bacteria	Actinobacteria	Actinomycetia	Micrococcales	Intrasporangiaceae	Janibacter		3481073	72.8993
GCA_001465835.2_ASM146583v2	representative	Planococcus kocurii	1374	Bacteria	Firmicutes	Bacilli	Bacillales	Planococcaceae	Planococcus		3485580	40.9148
GCA_900637975.1_53550_F01	representative	Actinomyces viscosus	1656	Bacteria	Actinobacteria	Actinomycetia	Actinomycetales	Actinomycetaceae	Actinomyces		3491241	68.9097
GCA_002009235.1_ASM200923v1	representative	Planococcus faecalis	1598147	Bacteria	Firmicutes	Bacilli	Bacillales	Planococcaceae	Planococcus		3495892	40.9105
GCA_000186385.1_ASM18638v1	representative	Deinococcus maricopensis DSM 21211	709986	Bacteria	Deinococcus-Thermus	Deinococci	Deinococcales	Deinococcaceae	Deinococcus	Deinococcus maricopensis	3498530	69.825
GCA_001735765.2_ASM173576v2	representative	Clostridium taeniosporum	394958	Bacteria	Firmicutes	Clostridia	Eubacteriales	Clostridiaceae	Clostridium		3503506	26.5536
GCA_001753085.1_ASM175308v1	representative	Legionella pneumophila	446	Bacteria	Proteobacteria	Gammaproteobacteria	Legionellales	Legionellaceae	Legionella		3504074	38.3345
GCA_002813755.1_ASM281375v1	representative	Enterococcus mundtii	53346	Bacteria	Firmicutes	Bacilli	Lactobacillales	Enterococcaceae	Enterococcus		3504528	38.1853
GCA_001465795.2_ASM146579v2	representative	Planococcus rifietoensis	200991	Bacteria	Firmicutes	Bacilli	Bacillales	Planococcaceae	Planococcus		3505011	48.4542
GCA_011067105.1_ASM1106710v1	representative	Deinococcus wulumuqiensis R12	1288484	Bacteria	Deinococcus-Thermus	Deinococci	Deinococcales	Deinococcaceae	Deinococcus	Deinococcus wulumuqiensis	3505947	66.0455
GCA_002157895.1_ASM215789v1	representative	Oceanisphaera profunda	1416627	Bacteria	Proteobacteria	Gammaproteobacteria	Aeromonadales	Aeromonadaceae	Oceanisphaera		3508860	49.7729
GCA_010120715.1_ASM1012071v1	representative	Aminipila terrae	2697030	Bacteria	Firmicutes	Clostridia	Eubacteriales	Eubacteriales Family XIII. Incertae Sedis	Aminipila		3512404	36.9766
GCA_000182745.1_ASM18274v1	representative	Komagataeibacter medellinensis NBRC 3288	634177	Bacteria	Proteobacteria	Alphaproteobacteria	Rhodospirillales	Acetobacteraceae	Komagataeibacter	Komagataeibacter medellinensis	3513191	60.5825
GCA_900538275.1_PRJNA448822_chromosome	representative	Petrocella atlantisensis	2173034	Bacteria	Firmicutes	Clostridia	Eubacteriales	Vallitaleaceae	Petrocella		3518882	37.2749
GCA_003966975.1_ASM396697v1	representative	Pelolinea submarina	913107	Bacteria	Chloroflexi	Anaerolineae	Anaerolineales	Anaerolineaceae	Pelolinea		3519887	50.6132
GCA_000265385.1_ASM26538v1	representative	Aequorivita sublithincola DSM 14238	746697	Bacteria	Bacteroidetes	Flavobacteriia	Flavobacteriales	Flavobacteriaceae	Aequorivita	Aequorivita sublithincola	3520671	36.1913
GCA_000012805.1_ASM1280v1	representative	Nitrosococcus oceani ATCC 19707	323261	Bacteria	Proteobacteria	Gammaproteobacteria	Chromatiales	Chromatiaceae	Nitrosococcus	Nitrosococcus oceani	3522111	50.3419
GCA_007904085.1_ASM790408v1	representative	Euhalothece natronophila Z-M001	522448	Bacteria	Cyanobacteria		Chroococcales	Aphanothecaceae	Euhalothece	Euhalothece natronophila	3524308	41.003
GCA_008274805.1_ASM827480v1	representative	Oryzomicrobium terrae	1735038	Bacteria	Proteobacteria	Betaproteobacteria	Rhodocyclales	Rhodocyclaceae	Oryzomicrobium		3526415	66.1079
GCA_000218545.1_ASM21854v1	representative	Cellulomonas gilvus ATCC 13127	593907	Bacteria	Actinobacteria	Actinomycetia	Micrococcales	Cellulomonadaceae	Cellulomonas	Cellulomonas gilvus	3526441	73.8129
GCA_000024125.1_ASM2412v1	representative	Robiginitalea biformata HTCC2501	313596	Bacteria	Bacteroidetes	Flavobacteriia	Flavobacteriales	Flavobacteriaceae	Robiginitalea	Robiginitalea biformata	3530383	55.2933
GCA_000199675.1_ASM19967v1	representative	Anaerolinea thermophila UNI-1	926569	Bacteria	Chloroflexi	Anaerolineae	Anaerolineales	Anaerolineaceae	Anaerolinea	Anaerolinea thermophila	3532378	53.8497
GCA_002355155.1_ASM235515v1	representative	Corynebacterium suranareeae	2506452	Bacteria	Actinobacteria	Actinomycetia	Corynebacteriales	Corynebacteriaceae	Corynebacterium		3537507	51.8172
GCA_003019675.1_ASM301967v1	representative	Fusobacterium ulcerans	861	Bacteria	Fusobacteria	Fusobacteriia	Fusobacteriales	Fusobacteriaceae	Fusobacterium		3537675	30.5471
GCA_008843165.1_ASM884316v1	representative	Ornithinimicrobium pratense	2593973	Bacteria	Actinobacteria	Actinomycetia	Micrococcales	Ornithinimicrobiaceae	Ornithinimicrobium		3539411	70.792
GCA_004331955.1_ASM433195v1	representative	Roseitalea porphyridii	1852022	Bacteria	Proteobacteria	Alphaproteobacteria	Hyphomicrobiales	Phyllobacteriaceae	Roseitalea		3539672	66.5591
GCA_000023785.1_ASM2378v1	representative	Hirschia baltica ATCC 49814	582402	Bacteria	Proteobacteria	Alphaproteobacteria	Hyphomonadales	Hyphomonadaceae	Hirschia	Hirschia baltica	3540114	45.1898
GCA_016728785.1_ASM1672878v1	representative	Erysipelatoclostridium ramosum	1547	Bacteria	Firmicutes	Erysipelotrichia	Erysipelotrichales	Erysipelotrichaceae	Erysipelatoclostridium		3543719	31.3494
GCA_001886615.1_ASM188661v1	representative	Halomonas aestuarii	1897729	Bacteria	Proteobacteria	Gammaproteobacteria	Oceanospirillales	Halomonadaceae	Halomonas		3543891	67.8833
GCA_002056725.1_ASM205672v1	representative	Comamonas kerstersii	225992	Bacteria	Proteobacteria	Betaproteobacteria	Burkholderiales	Comamonadaceae	Comamonas		3547915	59.6316
GCA_004022565.1_ASM402256v1	representative	Pusillimonas thiosulfatoxidans	2028345	Bacteria	Proteobacteria	Betaproteobacteria	Burkholderiales	Alcaligenaceae	Pusillimonas (ex Stolz et al. 2005)		3548703	59.3422
GCA_014843995.1_ASM1484399v1	representative	Komagataeibacter hansenii	436	Bacteria	Proteobacteria	Alphaproteobacteria	Rhodospirillales	Acetobacteraceae	Komagataeibacter		3549186	59.5439
GCA_009831375.1_ASM983137v1	representative	[Ruminococcus] gnavus ATCC 29149	411470	Bacteria	Firmicutes	Clostridia	Eubacteriales	Lachnospiraceae	Mediterraneibacter	[Ruminococcus] gnavus	3549191	42.8739
GCA_012295615.1_ASM1229561v1	representative	Bermanella marisrubri	207949	Bacteria	Proteobacteria	Gammaproteobacteria	Oceanospirillales	Oceanospirillaceae	Bermanella		3550395	43.9629
GCA_003097535.1_ASM309753v1	representative	Flavobacterium pallidum	2172098	Bacteria	Bacteroidetes	Flavobacteriia	Flavobacteriales	Flavobacteriaceae	Flavobacterium		3552756	43.669
GCA_000590925.1_ASM59092v1	representative	Roseibacterium elongatum DSM 19469	1294273	Bacteria	Proteobacteria	Alphaproteobacteria	Rhodobacterales	Roseobacteraceae	Roseibacterium	Roseibacterium elongatum	3555109	65.7424
GCA_003991875.1_ASM399187v1	representative	Microbacterium lemovicicum	1072463	Bacteria	Actinobacteria	Actinomycetia	Micrococcales	Microbacteriaceae	Microbacterium		3555647	70.8576
GCA_003991135.1_ASM399113v1	representative	Anoxybacter fermentans	1323375	Bacteria	Firmicutes	Clostridia	Halanaerobiales		Anoxybacter		3557532	35.876
GCA_003544895.1_ASM354489v1	representative	Profundibacter amoris	2171755	Bacteria	Proteobacteria	Alphaproteobacteria	Rhodobacterales	Rhodobacteraceae	Profundibacter		3558757	57.3817
GCA_014678925.1_ASM1467892v1	representative	Geobacillus zalihae	213419	Bacteria	Firmicutes	Bacilli	Bacillales	Bacillaceae	Geobacillus		3562720	52.2196
GCA_000253275.1_ASM25327v1	representative	Flavobacterium branchiophilum FL-15	1034807	Bacteria	Bacteroidetes	Flavobacteriia	Flavobacteriales	Flavobacteriaceae	Flavobacterium	Flavobacterium branchiophilum	3563292	32.8583
GCA_013282215.1_ASM1328221v1	representative	Kroppenstedtia eburnea	714067	Bacteria	Firmicutes	Bacilli	Bacillales	Thermoactinomycetaceae	Kroppenstedtia		3564999	54.0782
GCA_000009905.1_ASM990v1	representative	Symbiobacterium thermophilum IAM 14863	292459	Bacteria	Firmicutes	Clostridia	Eubacteriales	Symbiobacteriaceae	Symbiobacterium	Symbiobacterium thermophilum	3566135	68.6684
GCA_019916025.1_ASM1991602v1	representative	Paraclostridium bifermentans	1490	Bacteria	Firmicutes	Clostridia	Eubacteriales	Clostridiaceae	Paraclostridium		3566216	28.5755
GCA_001753245.1_ASM175324v1	representative	Acidihalobacter yilgarnensis	2819280	Bacteria	Proteobacteria	Gammaproteobacteria	Chromatiales	Ectothiorhodospiraceae	Acidihalobacter		3566941	59.91
GCA_003367705.1_ASM336770v1	representative	Microbacterium foliorum	104336	Bacteria	Actinobacteria	Actinomycetia	Micrococcales	Microbacteriaceae	Microbacterium		3568138	68.683
GCA_000626675.1_ASM62667v1	representative	Corynebacterium glyciniphilum AJ 3170	1404245	Bacteria	Actinobacteria	Actinomycetia	Corynebacteriales	Corynebacteriaceae	Corynebacterium	Corynebacterium glyciniphilum	3568218	64.7506
GCA_000953655.1_LHA	representative	Legionella hackeliae	449	Bacteria	Proteobacteria	Gammaproteobacteria	Legionellales	Legionellaceae	Legionella		3570857	38.9641
GCA_011578045.1_ASM1157804v1	representative	Acinetobacter shaoyimingii	2715164	Bacteria	Proteobacteria	Gammaproteobacteria	Moraxellales	Moraxellaceae	Acinetobacter		3571042	38.2553
GCA_000725365.1_ASM72536v1	representative	Terribacillus goriensis	386490	Bacteria	Firmicutes	Bacilli	Bacillales	Bacillaceae	Terribacillus		3577082	42.7611
GCA_001692755.1_ASM169275v1	representative	Acetivibrio thermocellus DSM 2360	572545	Bacteria	Firmicutes	Clostridia	Eubacteriales	Oscillospiraceae	Acetivibrio	Acetivibrio thermocellus	3577579	39.1502
GCA_001721685.1_ASM172168v1	representative	Salisediminibacterium beveridgei	632773	Bacteria	Firmicutes	Bacilli	Bacillales	Bacillaceae	Salisediminibacterium		3582268	46.0787
GCA_002155145.1_ASM215514v1	representative	Kushneria konosiri	698828	Bacteria	Proteobacteria	Gammaproteobacteria	Oceanospirillales	Halomonadaceae	Kushneria		3584631	59.1047
GCA_002865995.1_ASM286599v1	representative	Paeniclostridium sordellii	1505	Bacteria	Firmicutes	Clostridia	Eubacteriales	Peptostreptococcaceae	Paeniclostridium		3584812	27.8531
GCA_001701045.1_ASM170104v1	representative	Cloacibacillus porcorum	1197717	Bacteria	Synergistetes	Synergistia	Synergistales	Synergistaceae	Cloacibacillus		3585187	54.8388
GCA_012295505.1_ASM1229550v1	representative	Geobacillus subterraneus	129338	Bacteria	Firmicutes	Bacilli	Bacillales	Bacillaceae	Geobacillus		3585511	52.1795
GCA_005280655.1_ASM528065v1	representative	Anaerostipes rhamnosivorans	1229621	Bacteria	Firmicutes	Clostridia	Eubacteriales	Lachnospiraceae	Anaerostipes		3588860	44.5267
GCA_014131675.1_ASM1413167v1	representative	Anaerostipes caccae L1-92	411490	Bacteria	Firmicutes	Clostridia	Eubacteriales	Lachnospiraceae	Anaerostipes	Anaerostipes caccae	3590716	44.3011
GCA_000236685.1_ASM23668v1	representative	Sphaerochaeta pleomorpha str. Grapes	158190	Bacteria	Spirochaetes	Spirochaetia	Spirochaetales	Sphaerochaetaceae	Sphaerochaeta	Sphaerochaeta pleomorpha	3590853	46.1973
GCA_003285265.1_ASM328526v1	representative	Paracoccus mutanolyticus	1499308	Bacteria	Proteobacteria	Alphaproteobacteria	Rhodobacterales	Rhodobacteraceae	Paracoccus		3592357	67.3232
GCA_000009785.1_ASM978v1	representative	Geobacillus kaustophilus HTA426	235909	Bacteria	Firmicutes	Bacilli	Bacillales	Bacillaceae	Geobacillus	Geobacillus kaustophilus	3592666	51.9804
GCA_001685415.1_ASM168541v1	representative	Serinicoccus hydrothermalis	1758689	Bacteria	Actinobacteria	Actinomycetia	Micrococcales	Ornithinimicrobiaceae	Serinicoccus		3597394	72.4258
GCA_000046845.1_ASM4684v1	representative	Acinetobacter baylyi ADP1	62977	Bacteria	Proteobacteria	Gammaproteobacteria	Moraxellales	Moraxellaceae	Acinetobacter	Acinetobacter baylyi	3598621	40.4296
GCA_000950575.1_ASM95057v1	representative	Psychromicrobium lacuslunae	1618207	Bacteria	Actinobacteria	Actinomycetia	Micrococcales	Micrococcaceae	Psychromicrobium		3599434	58.9775
GCA_000242255.3_ASM24225v3	representative	Frateuria aurantia DSM 6220	767434	Bacteria	Proteobacteria	Gammaproteobacteria	Xanthomonadales	Rhodanobacteraceae	Frateuria	Frateuria aurantia	3603458	63.3958
GCA_002844395.1_ASM284439v1	representative	Acetivibrio saccincola	1677857	Bacteria	Firmicutes	Clostridia	Eubacteriales	Oscillospiraceae	Acetivibrio		3604547	34.8178
GCA_001659785.1_ASM165978v1	representative	Dietzia timorensis	499555	Bacteria	Actinobacteria	Actinomycetia	Corynebacteriales	Dietziaceae	Dietzia		3607892	65.5832
GCA_000016165.1_ASM1616v1	representative	Desulfotomaculum reducens MI-1	349161	Bacteria	Firmicutes	Clostridia	Eubacteriales	Peptococcaceae	Desulfotomaculum	Desulfotomaculum reducens	3608104	42.2753
GCA_002998535.1_ASM299853v1	representative	Bacteroides heparinolyticus	28113	Bacteria	Bacteroidetes	Bacteroidia	Bacteroidales	Bacteroidaceae	Bacteroides		3608975	47.2462
GCA_000023405.1_ASM2340v1	representative	Brachybacterium faecium DSM 4810	446465	Bacteria	Actinobacteria	Actinomycetia	Micrococcales	Dermabacteraceae	Brachybacterium	Brachybacterium faecium	3614992	72.0458
GCA_007301515.1_ASM730151v1	representative	Radiobacillus deserti	2594883	Bacteria	Firmicutes	Bacilli	Bacillales	Bacillaceae	Radiobacillus		3615398	38.527
GCA_000577895.1_M2_40	representative	Clostridium bornimense	1216932	Bacteria	Firmicutes	Clostridia	Eubacteriales	Clostridiaceae	Clostridium		3617025	29.4504
GCA_000817955.1_ASM81795v1	representative	Geobacter pickeringii	345632	Bacteria	Proteobacteria	Deltaproteobacteria	Desulfuromonadales	Geobacteraceae	Geobacter		3618700	62.2727
GCA_000025925.1_ASM2592v1	representative	Prevotella ruminicola 23	264731	Bacteria	Bacteroidetes	Bacteroidia	Bacteroidales	Prevotellaceae	Prevotella	Prevotella ruminicola	3619559	47.6855
GCA_011751765.2_ASM1175176v2	representative	Microbacterium chengjingii	2769067	Bacteria	Actinobacteria	Actinomycetia	Micrococcales	Microbacteriaceae	Microbacterium		3622515	61.9478
GCA_000243135.3_ASM24313v3	representative	Desulfitobacterium dichloroeliminans LMG P-21439	871963	Bacteria	Firmicutes	Clostridia	Eubacteriales	Peptococcaceae	Desulfitobacterium	Desulfitobacterium dichloroeliminans	3624449	44.2179
GCA_008247605.1_ASM824760v1	representative	Kushneria phosphatilytica	657387	Bacteria	Proteobacteria	Gammaproteobacteria	Oceanospirillales	Halomonadaceae	Kushneria		3624619	59.1319
GCA_000176915.2_ASM17691v2	representative	Pseudodesulfovibrio aespoeensis Aspo-2	643562	Bacteria	Proteobacteria	Deltaproteobacteria	Desulfovibrionales	Desulfovibrionaceae	Pseudodesulfovibrio	Pseudodesulfovibrio aespoeensis	3629109	62.562
GCA_002005165.1_ASM200516v1	representative	Novibacillus thermophilus	1471761	Bacteria	Firmicutes	Bacilli	Bacillales	Thermoactinomycetaceae	Novibacillus		3629225	50.4437
GCA_001509405.1_ASM150940v1	representative	Aeromicrobium erythreum	2041	Bacteria	Actinobacteria	Actinomycetia	Propionibacteriales	Nocardioidaceae	Aeromicrobium		3629239	72.1378
GCA_000011245.1_ASM1124v1	representative	Oceanobacillus iheyensis HTE831	221109	Bacteria	Firmicutes	Bacilli	Bacillales	Bacillaceae	Oceanobacillus	Oceanobacillus iheyensis	3630528	35.6813
GCA_013423785.1_ASM1342378v1	representative	Chitinibacter fontanus	1737446	Bacteria	Proteobacteria	Betaproteobacteria	Neisseriales	Chromobacteriaceae	Chitinibacter		3634977	50.2663
GCA_001857925.1_ASM185792v1	representative	Bacillus xiamenensis	1178537	Bacteria	Firmicutes	Bacilli	Bacillales	Bacillaceae	Bacillus		3637729	41.532
GCA_001482365.1_ASM148236v1	representative	Kocuria flava	446860	Bacteria	Actinobacteria	Actinomycetia	Micrococcales	Micrococcaceae	Kocuria		3638342	73.9278
GCA_000143145.1_ASM14314v1	representative	Hyphomicrobium denitrificans ATCC 51888	582899	Bacteria	Proteobacteria	Alphaproteobacteria	Hyphomicrobiales	Hyphomicrobiaceae	Hyphomicrobium	Hyphomicrobium denitrificans	3638969	60.8124
GCA_003336365.1_ASM333636v1	representative	Salicibibacter kimchii	2099786	Bacteria	Firmicutes	Bacilli	Bacillales	Bacillaceae	Salicibibacter		3641602	45.1545
GCA_011611525.1_ASM1161152v1	representative	Komagataeibacter rhaeticus	215221	Bacteria	Proteobacteria	Alphaproteobacteria	Rhodospirillales	Acetobacteraceae	Komagataeibacter		3644828	63.1038
GCA_008118345.1_ASM811834v1	representative	Gluconobacter thailandicus	257438	Bacteria	Proteobacteria	Alphaproteobacteria	Rhodospirillales	Acetobacteraceae	Gluconobacter		3649313	56.3061
GCA_008727775.1_ASM872777v1	representative	Microbacterium lushaniae	2614639	Bacteria	Actinobacteria	Actinomycetia	Micrococcales	Microbacteriaceae	Microbacterium		3650161	70.6542
GCA_001998865.1_ASM199886v1	representative	Tessaracoccus flavescens	399497	Bacteria	Actinobacteria	Actinomycetia	Propionibacteriales	Propionibacteriaceae	Tessaracoccus		3650768	68.2396
GCA_000503895.1_ASM50389v1	representative	Hyphomicrobium nitrativorans NL23	1029756	Bacteria	Proteobacteria	Alphaproteobacteria	Hyphomicrobiales	Hyphomicrobiaceae	Hyphomicrobium	Hyphomicrobium nitrativorans	3653837	63.8844
GCA_000143965.1_ASM14396v1	representative	Desulfarculus baarsii DSM 2075	644282	Bacteria	Proteobacteria	Deltaproteobacteria	Desulfarculales	Desulfarculaceae	Desulfarculus	Desulfarculus baarsii	3655731	65.7035
GCA_004295125.1_ASM429512v1	representative	[Clostridium] scindens ATCC 35704	411468	Bacteria	Firmicutes	Clostridia	Eubacteriales	Lachnospiraceae	Lachnoclostridium	[Clostridium] scindens	3658040	46.2297
GCA_000258405.1_ASM25840v1	representative	Ignavibacterium album JCM 16511	945713	Bacteria	Ignavibacteriae	Ignavibacteria	Ignavibacteriales	Ignavibacteriaceae	Ignavibacterium	Ignavibacterium album	3658997	33.9331
GCA_018304825.1_ASM1830482v1	representative	Chloracidobacterium validum	2821543	Bacteria	Acidobacteria	Blastocatellia			Chloracidobacterium		3659143	59.8707
GCA_000968175.1_ASM96817v1	representative	Xenorhabdus poinarii G6	1354304	Bacteria	Proteobacteria	Gammaproteobacteria	Enterobacterales	Morganellaceae	Xenorhabdus	Xenorhabdus poinarii	3659523	44.5457
GCA_000025945.1_ASM2594v1	representative	Desulfotalea psychrophila LSv54	177439	Bacteria	Proteobacteria	Deltaproteobacteria	Desulfobacterales	Desulfocapsaceae	Desulfotalea	Desulfotalea psychrophila	3659634	46.6316
GCA_002795845.1_ASM279584v1	representative	Reinekea forsetii	1336806	Bacteria	Proteobacteria	Gammaproteobacteria	Oceanospirillales	Saccharospirillaceae	Reinekea		3660060	52.9984
GCA_018304805.1_ASM1830480v1	representative	Chloracidobacterium sp. MS 40/45	2821542	Bacteria	Acidobacteria	Blastocatellia			Chloracidobacterium	Chloracidobacterium aggregatum	3662232	62.6808
GCA_000012885.1_ASM1288v1	representative	Syntrophotalea carbinolica DSM 2380	338963	Bacteria	Proteobacteria	Deltaproteobacteria	Desulfuromonadales	Syntrophotaleaceae	Syntrophotalea	Syntrophotalea carbinolica	3665893	55.1137
GCA_002157205.1_ASM215720v1	representative	Kushneria marisflavi	157779	Bacteria	Proteobacteria	Gammaproteobacteria	Oceanospirillales	Halomonadaceae	Kushneria		3667185	59.0473
GCA_004295685.1_ASM429568v1	representative	Fluviispira sanaruensis	2493639	Bacteria	Proteobacteria	Oligoflexia	Silvanigrellales	Silvanigrellaceae	Fluviispira		3668465	33.5645
GCA_000025485.1_ASM2548v1	representative	Allochromatium vinosum DSM 180	572477	Bacteria	Proteobacteria	Gammaproteobacteria	Chromatiales	Chromatiaceae	Allochromatium	Allochromatium vinosum	3669074	64.1861
GCA_013378075.1_ASM1337807v1	representative	Parasphingopyxis algicola	2026624	Bacteria	Proteobacteria	Alphaproteobacteria	Sphingomonadales	Sphingomonadaceae	Parasphingopyxis		3669801	63.3266
GCA_003641185.1_ASM364118v1	representative	Lactiplantibacillus pentosus	1589	Bacteria	Firmicutes	Bacilli	Lactobacillales	Lactobacillaceae	Lactiplantibacillus		3671373	46.3355
GCA_018734325.1_ASM1873432v1	representative	Methylomonas paludis	1173101	Bacteria	Proteobacteria	Gammaproteobacteria	Methylococcales	Methylococcaceae	Methylomonas		3673651	48.2279
GCA_001187785.1_ASM118778v1	representative	Wenzhouxiangella marina	1579979	Bacteria	Proteobacteria	Gammaproteobacteria	Chromatiales	Wenzhouxiangellaceae	Wenzhouxiangella		3675202	65.2557
GCA_013403565.1_ASM1340356v1	representative	Chitinibacter bivalviorum	2739434	Bacteria	Proteobacteria	Betaproteobacteria	Neisseriales	Chromobacteriaceae	Chitinibacter		3677798	50.5764
GCA_003627055.1_ASM362705v1	representative	Gryllotalpicola protaetiae	2419771	Bacteria	Actinobacteria	Actinomycetia	Micrococcales	Microbacteriaceae	Gryllotalpicola		3677803	69.1716
GCA_001191605.1_ASM119160v1	representative	Bacillus altitudinis	293387	Bacteria	Firmicutes	Bacilli	Bacillales	Bacillaceae	Bacillus		3681784	41.4158
GCA_009649075.1_ASM964907v1	representative	Aeromicrobium yanjiei	2662028	Bacteria	Actinobacteria	Actinomycetia	Propionibacteriales	Nocardioidaceae	Aeromicrobium		3682026	69.8014
GCA_004135405.1_ASM413540v1	representative	Agromyces protaetiae	2509455	Bacteria	Actinobacteria	Actinomycetia	Micrococcales	Microbacteriaceae	Agromyces		3683091	70.4731
GCA_000183135.1_ASM18313v1	representative	Paludibacter propionicigenes WB4	694427	Bacteria	Bacteroidetes	Bacteroidia	Bacteroidales	Paludibacteraceae	Paludibacter	Paludibacter propionicigenes	3685504	38.8567
GCA_900683625.1_56279_G01	representative	Chryseobacterium taihuense	1141221	Bacteria	Bacteroidetes	Flavobacteriia	Flavobacteriales	Weeksellaceae	Chryseobacterium		3685675	35.3446
GCA_014467015.1_ASM1446701v1	representative	Alkalicella caledoniensis	2731377	Bacteria	Firmicutes	Clostridia	Eubacteriales	Proteinivoraceae	Alkalicella		3695371	36.1973
GCA_000226295.1_ASM22629v1	representative	Chloracidobacterium thermophilum B	981222	Bacteria	Acidobacteria	Blastocatellia			Chloracidobacterium	Chloracidobacterium thermophilum	3695372	61.3378
GCA_009627355.1_ASM962735v1	representative	Bordetella holmesii	35814	Bacteria	Proteobacteria	Betaproteobacteria	Burkholderiales	Alcaligenaceae	Bordetella		3696575	62.6902
GCA_000055785.1_ASM5578v1	representative	Chromohalobacter salexigens DSM 3043	290398	Bacteria	Proteobacteria	Gammaproteobacteria	Oceanospirillales	Halomonadaceae	Chromohalobacter	Chromohalobacter salexigens	3696649	63.9119
GCA_011299575.1_ASM1129957v1	representative	Leucobacter viscericola	2714935	Bacteria	Actinobacteria	Actinomycetia	Micrococcales	Microbacteriaceae	Leucobacter		3697133	61.5232
GCA_009754905.2_ASM975490v2	representative	Mucilaginibacter ginkgonis	2682091	Bacteria	Bacteroidetes	Sphingobacteriia	Sphingobacteriales	Sphingobacteriaceae	Mucilaginibacter		3697784	43.8995
GCA_001553605.1_ASM155360v1	representative	Desulfovibrio fairfieldensis	44742	Bacteria	Proteobacteria	Deltaproteobacteria	Desulfovibrionales	Desulfovibrionaceae	Desulfovibrio		3699310	60.9001
GCA_008329945.1_ASM832994v1	representative	Thiospirochaeta perfilievii	252967	Bacteria	Spirochaetes	Spirochaetia	Spirochaetales	Spirochaetaceae	Thiospirochaeta		3700583	32.5916
GCA_003433515.1_ASM343351v1	representative	Maritalea myrionectae	454601	Bacteria	Proteobacteria	Alphaproteobacteria	Hyphomicrobiales	Devosiaceae	Maritalea		3703346	52.3897
GCA_000013025.1_ASM1302v1	representative	Hyphomonas neptunium ATCC 15444	228405	Bacteria	Proteobacteria	Alphaproteobacteria	Hyphomonadales	Hyphomonadaceae	Hyphomonas	Hyphomonas neptunium	3705021	61.9303
GCA_003071405.1_ASM307140v1	representative	Fuscovulum blasticum	1075	Bacteria	Proteobacteria	Alphaproteobacteria	Rhodobacterales	Rhodobacteraceae	Fuscovulum		3706095	66.4301
GCA_001602115.1_ASM160211v1	representative	Acidipropionibacterium acidipropionici	1748	Bacteria	Actinobacteria	Actinomycetia	Propionibacteriales	Propionibacteriaceae	Acidipropionibacterium		3707191	68.6936
GCA_003024525.3_ASM302452v3	representative	Acinetobacter cumulans	2136182	Bacteria	Proteobacteria	Gammaproteobacteria	Moraxellales	Moraxellaceae	Acinetobacter		3710871	40.31
GCA_003030465.1_ASM303046v1	representative	Thauera aromatica K172	44139	Bacteria	Proteobacteria	Betaproteobacteria	Rhodocyclales	Zoogloeaceae	Thauera	Thauera aromatica	3711792	67.1731
GCA_009650215.1_ASM965021v1	representative	Actinomarinicola tropica	2789776	Bacteria	Actinobacteria	Acidimicrobiia	Acidimicrobiales	Iamiaceae	Actinomarinicola		3715454	72.5579
GCA_900095795.1_E5A	representative	Petrimonas mucosa	1642646	Bacteria	Bacteroidetes	Bacteroidia	Bacteroidales	Dysgonomonadaceae	Petrimonas		3717632	47.9738
GCA_000827125.1_ASM82712v1	representative	Geoalkalibacter subterraneus	483547	Bacteria	Proteobacteria	Deltaproteobacteria	Desulfuromonadales	Geobacteraceae	Geoalkalibacter		3717645	56.6781
GCA_003065605.1_ASM306560v1	representative	Aeromicrobium chenweiae	2079793	Bacteria	Actinobacteria	Actinomycetia	Propionibacteriales	Nocardioidaceae	Aeromicrobium		3717741	70.3254
GCA_003966735.1_ASM396673v1	representative	Desulfovibrio ferrophilus	241368	Bacteria	Proteobacteria	Deltaproteobacteria	Desulfovibrionales	Desulfovibrionaceae	Desulfovibrio		3720107	56.047
GCA_002504285.1_ASM250428v1	representative	Edwardsiella tarda	636	Bacteria	Proteobacteria	Gammaproteobacteria	Enterobacterales	Hafniaceae	Edwardsiella		3720168	57.1584
GCA_003355475.1_ASM335547v1	representative	Brachybacterium saurashtrense	556288	Bacteria	Actinobacteria	Actinomycetia	Micrococcales	Dermabacteraceae	Brachybacterium		3720646	72.7517
GCA_000092125.1_ASM9212v1	representative	Meiothermus silvanus DSM 9946	526227	Bacteria	Deinococcus-Thermus	Deinococci	Thermales	Thermaceae	Meiothermus	Meiothermus silvanus	3721669	62.7153
GCA_017901175.1_ASM1790117v1	representative	Thiothrix unzii	111769	Bacteria	Proteobacteria	Gammaproteobacteria	Thiotrichales	Thiotrichaceae	Thiothrix		3724392	50.7437
GCA_001402875.1_ASM140287v1	representative	Blastochloris viridis	1079	Bacteria	Proteobacteria	Alphaproteobacteria	Hyphomicrobiales	Blastochloridaceae	Blastochloris		3724841	67.9329
GCA_004348195.1_ASM434819v1	representative	Komagataeibacter saccharivorans	265959	Bacteria	Proteobacteria	Alphaproteobacteria	Rhodospirillales	Acetobacteraceae	Komagataeibacter		3727857	61.3014
GCA_000012665.1_ASM1266v1	representative	Desulfovibrio alaskensis G20	207559	Bacteria	Proteobacteria	Deltaproteobacteria	Desulfovibrionales	Desulfovibrionaceae	Desulfovibrio	Desulfovibrio alaskensis	3730232	57.8361
GCA_019603355.1_ASM1960335v1	representative	Aneurinibacillus thermoaerophilus	143495	Bacteria	Firmicutes	Bacilli	Bacillales	Paenibacillaceae	Aneurinibacillus		3731915	44.7041
GCA_000070465.1_ASM7046v1	representative	Bordetella avium 197N	360910	Bacteria	Proteobacteria	Betaproteobacteria	Burkholderiales	Alcaligenaceae	Bordetella	Bordetella avium	3732255	61.5826
GCA_000166115.1_ASM16611v1	representative	Desulfovibrio vulgaris RCH1	573059	Bacteria	Proteobacteria	Deltaproteobacteria	Desulfovibrionales	Desulfovibrionaceae	Desulfovibrio	Desulfovibrio vulgaris	3734357	63.2727
GCA_001922305.1_ASM192230v1	representative	Thauera chlorobenzoica	96773	Bacteria	Proteobacteria	Betaproteobacteria	Rhodocyclales	Zoogloeaceae	Thauera		3735506	67.2852
GCA_900187095.1_51699_A01	representative	Legionella waltersii	66969	Bacteria	Proteobacteria	Gammaproteobacteria	Legionellales	Legionellaceae	Legionella		3735697	39.1724
GCA_002165375.2_ASM216537v2	representative	Acinetobacter chinensis	2004650	Bacteria	Proteobacteria	Gammaproteobacteria	Moraxellales	Moraxellaceae	Acinetobacter		3737289	42.3955
GCA_001704115.1_ASM170411v1	representative	Acinetobacter larvae	1789224	Bacteria	Proteobacteria	Gammaproteobacteria	Moraxellales	Moraxellaceae	Acinetobacter		3741098	41.6402
GCA_002243665.1_ASM224366v1	representative	Geobacillus thermocatenulatus	33938	Bacteria	Firmicutes	Bacilli	Bacillales	Bacillaceae	Geobacillus		3742258	51.8893
GCA_000198775.1_ASM19877v1	representative	Mycetohabitans rhizoxinica HKI 454	882378	Bacteria	Proteobacteria	Betaproteobacteria	Burkholderiales	Burkholderiaceae	Mycetohabitans	Mycetohabitans rhizoxinica	3749984	60.7083
GCA_000025905.1_ASM2590v1	representative	Coraliomargarita akajimensis DSM 45221	583355	Bacteria	Verrucomicrobia	Opitutae	Puniceicoccales	Puniceicoccaceae	Coraliomargarita	Coraliomargarita akajimensis	3750771	53.6018
GCA_006740705.1_ASM674070v1	representative	Salicibibacter halophilus	2502791	Bacteria	Firmicutes	Bacilli	Bacillales	Bacillaceae	Salicibibacter		3754174	45.8731
GCA_009931595.1_ASM993159v1	representative	Xanthomonas albilineans	29447	Bacteria	Proteobacteria	Gammaproteobacteria	Xanthomonadales	Xanthomonadaceae	Xanthomonas		3756117	62.9763
GCA_000227685.3_ASM22768v3	representative	Thioalkalivibrio paradoxus ARh 1	713585	Bacteria	Proteobacteria	Gammaproteobacteria	Chromatiales	Ectothiorhodospiraceae	Thioalkalivibrio	Thioalkalivibrio paradoxus	3756729	66.5474
GCA_013488205.1_ASM1348820v1	representative	Empedobacter falsenii	343874	Bacteria	Bacteroidetes	Flavobacteriia	Flavobacteriales	Weeksellaceae	Empedobacter		3759256	31.5993
GCA_002009295.1_ASM200929v1	representative	Komagataeibacter nataicola	265960	Bacteria	Proteobacteria	Alphaproteobacteria	Rhodospirillales	Acetobacteraceae	Komagataeibacter		3760301	61.4886
GCA_015034585.1_ASM1503458v1	representative	Thermobifida fusca	2021	Bacteria	Actinobacteria	Actinomycetia	Streptosporangiales	Nocardiopsaceae	Thermobifida		3760927	67.4119
GCA_015644725.1_ASM1564472v1	representative	Salinimonas marina	2785918	Bacteria	Proteobacteria	Gammaproteobacteria	Alteromonadales	Alteromonadaceae	Salinimonas		3765169	49.6807
GCA_000190595.1_ASM19059v1	representative	Cellulophaga lytica DSM 7489	867900	Bacteria	Bacteroidetes	Flavobacteriia	Flavobacteriales	Flavobacteriaceae	Cellulophaga	Cellulophaga lytica	3765936	32.1109
GCA_003269425.1_ASM326942v1	representative	Flagellimonas maritima	1383885	Bacteria	Bacteroidetes	Flavobacteriia	Flavobacteriales	Flavobacteriaceae	Flagellimonas		3772469	38.0691
GCA_003351745.1_ASM335174v1	representative	Aquirhabdus parva	2283318	Bacteria	Proteobacteria	Gammaproteobacteria	Moraxellales	Moraxellaceae	Aquirhabdus		3777352	46.0139
GCA_000224005.3_ASM22400v3	representative	Marichromatium purpuratum 984	765910	Bacteria	Proteobacteria	Gammaproteobacteria	Chromatiales	Chromatiaceae	Marichromatium	Marichromatium purpuratum	3779112	67.8641
GCA_000317615.1_ASM31761v1	representative	Dactylococcopsis salina PCC 8305	13035	Bacteria	Cyanobacteria		Synechococcales	Synechococcaceae	Dactylococcopsis	Dactylococcopsis salina	3781008	42.4384
GCA_007954585.1_ASM795458v1	representative	Pistricoccus aurantiacus	1883414	Bacteria	Proteobacteria	Gammaproteobacteria	Oceanospirillales	Halomonadaceae	Pistricoccus		3781193	60.059
GCA_000507245.1_ASM50724v1	representative	Salinispira pacifica	1307761	Bacteria	Spirochaetes	Spirochaetia	Spirochaetales	Spirochaetaceae	Salinispira		3782798	51.8603
GCA_000196175.1_ASM19617v1	representative	Bdellovibrio bacteriovorus HD100	264462	Bacteria	Proteobacteria	Oligoflexia	Bdellovibrionales	Bdellovibrionaceae	Bdellovibrio	Bdellovibrio bacteriovorus	3782950	50.6455
GCA_011300215.1_ASM1130021v1	representative	Nocardioides piscis	2714938	Bacteria	Actinobacteria	Actinomycetia	Propionibacteriales	Nocardioidaceae	Nocardioides		3784668	69.7444
GCA_008244765.1_ASM824476v1	representative	Bacillus safensis	561879	Bacteria	Firmicutes	Bacilli	Bacillales	Bacillaceae	Bacillus		3786744	41.6573
GCA_002222655.1_ASM222265v1	representative	Vitreoscilla filiformis	63	Bacteria	Proteobacteria	Betaproteobacteria	Neisseriales	Neisseriaceae	Vitreoscilla		3787551	63.4807
GCA_001890385.1_ASM189038v1	representative	Tardibacter chloracetimidivorans	1921510	Bacteria	Proteobacteria	Alphaproteobacteria	Sphingomonadales	Sphingomonadaceae	Tardibacter		3787976	63.2219
GCA_015326725.1_ASM1532672v1	representative	Anoxybacillus caldiproteolyticus	247480	Bacteria	Firmicutes	Bacilli	Bacillales	Bacillaceae	Anoxybacillus		3789050	40.7935
GCA_004135285.1_ASM413528v1	representative	Microbacterium protaetiae	2509458	Bacteria	Actinobacteria	Actinomycetia	Micrococcales	Microbacteriaceae	Microbacterium		3790483	67.9989
GCA_002407185.1_ASM240718v1	representative	Brachybacterium vulturis	2017484	Bacteria	Actinobacteria	Actinomycetia	Micrococcales	Dermabacteraceae	Brachybacterium		3796663	70.8363
GCA_002173515.1_ASM217351v1	representative	Komagataeibacter europaeus	33995	Bacteria	Proteobacteria	Alphaproteobacteria	Rhodospirillales	Acetobacteraceae	Komagataeibacter		3797909	61.6964
GCA_000060345.1_ASM6034v1	representative	Gramella forsetii KT0803	411154	Bacteria	Bacteroidetes	Flavobacteriia	Flavobacteriales	Flavobacteriaceae	Gramella	Gramella forsetii	3798465	36.6108
GCA_014784055.1_ASM1478405v1	representative	Polaribacter haliotis	1888915	Bacteria	Bacteroidetes	Flavobacteriia	Flavobacteriales	Flavobacteriaceae	Polaribacter		3800626	29.9431
GCA_000828635.1_ASM82863v1	representative	Sulfuritalea hydrogenivorans sk43H	1223802	Bacteria	Proteobacteria	Betaproteobacteria	Nitrosomonadales	Sterolibacteriaceae	Sulfuritalea	Sulfuritalea hydrogenivorans	3802648	63.2674
GCA_001687565.2_ASM168756v2	representative	Planococcus antarcticus DSM 14505	1185653	Bacteria	Firmicutes	Bacilli	Bacillales	Planococcaceae	Planococcus	Planococcus antarcticus	3804624	43.1799
GCA_000746025.2_ASM74602v2	representative	Thermoanaerosceptrum fracticalcis	1712410	Bacteria	Firmicutes	Clostridia	Eubacteriales	Peptococcaceae	Thermoanaerosceptrum		3805411	45.1944
GCA_001761365.1_ASM176136v1	representative	Polaribacter vadi	1774273	Bacteria	Bacteroidetes	Flavobacteriia	Flavobacteriales	Flavobacteriaceae	Polaribacter		3809314	29.6381
GCA_001704615.3_ASM170461v3	representative	Acinetobacter defluvii	1871111	Bacteria	Proteobacteria	Gammaproteobacteria	Moraxellales	Moraxellaceae	Acinetobacter		3812268	38.0673
GCA_000022885.2_ASM2288v2	representative	Edwardsiella ictaluri 93-146	634503	Bacteria	Proteobacteria	Gammaproteobacteria	Enterobacterales	Hafniaceae	Edwardsiella	Edwardsiella ictaluri	3812301	57.4369
GCA_000007985.2_ASM798v2	representative	Geobacter sulfurreducens PCA	243231	Bacteria	Proteobacteria	Deltaproteobacteria	Desulfuromonadales	Geobacteraceae	Geobacter	Geobacter sulfurreducens	3814128	60.9375
GCA_003999335.1_ASM399933v1	representative	Brevibacterium linens	1703	Bacteria	Actinobacteria	Actinomycetia	Micrococcales	Brevibacteriaceae	Brevibacterium		3814300	64.7777
GCA_016495865.1_ASM1649586v1	representative	Salicibibacter cibi	2743001	Bacteria	Firmicutes	Bacilli	Bacillales	Bacillaceae	Salicibibacter		3814380	44.9194
GCA_001544015.1_ASM154401v1	representative	Limnochorda pilosa	1555112	Bacteria	Firmicutes	Limnochordia	Limnochordales	Limnochordaceae	Limnochorda		3817036	69.731
GCA_016026395.1_ASM1602639v1	representative	Edwardsiella hoshinae	93378	Bacteria	Proteobacteria	Gammaproteobacteria	Enterobacterales	Hafniaceae	Edwardsiella		3817113	56.7684
GCA_009363855.1_ASM936385v1	representative	Microvirga thermotolerans	2651334	Bacteria	Proteobacteria	Alphaproteobacteria	Hyphomicrobiales	Methylobacteriaceae	Microvirga		3823049	67.7143
GCA_019395145.1_ASM1939514v1	representative	Brevundimonas nasdae	172043	Bacteria	Proteobacteria	Alphaproteobacteria	Caulobacterales	Caulobacteraceae	Brevundimonas		3824222	65.6487
GCA_005281455.1_ASM528145v1	representative	Acinetobacter nosocomialis M2	1343071	Bacteria	Proteobacteria	Gammaproteobacteria	Moraxellales	Moraxellaceae	Acinetobacter	Acinetobacter nosocomialis	3824973	38.8097
GCA_011764585.1_ASM1176458v1	representative	Sulfurimicrobium lacus	2715678	Bacteria	Proteobacteria	Betaproteobacteria	Nitrosomonadales	Sulfuricellaceae	Sulfurimicrobium		3826324	60.2014
GCA_001636295.1_ASM163629v1	representative	Isoptericola dokdonensis DS-3	1300344	Bacteria	Actinobacteria	Actinomycetia	Micrococcales	Promicromonosporaceae	Isoptericola	Isoptericola dokdonensis	3826972	73.8114
GCA_004564355.1_ASM456435v1	representative	Microbacterium wangchenii	2541726	Bacteria	Actinobacteria	Actinomycetia	Micrococcales	Microbacteriaceae	Microbacterium		3828279	70.6193
GCA_000024965.1_ASM2496v1	representative	Xylanimonas cellulosilytica DSM 15894	446471	Bacteria	Actinobacteria	Actinomycetia	Micrococcales	Promicromonosporaceae	Xylanimonas	Xylanimonas cellulosilytica	3831380	72.452
GCA_000091565.1_ASM9156v1	representative	Erwinia amylovora CFBP1430	665029	Bacteria	Proteobacteria	Gammaproteobacteria	Enterobacterales	Erwiniaceae	Erwinia	Erwinia amylovora	3833832	53.5771
GCA_012584515.1_ASM1258451v1	representative	Polaromonas vacuolata	37448	Bacteria	Proteobacteria	Betaproteobacteria	Burkholderiales	Comamonadaceae	Polaromonas		3837686	52.0762
GCA_003096015.2_ASM309601v2	representative	Limnobaculum parvum	2172103	Bacteria	Proteobacteria	Gammaproteobacteria	Enterobacterales	Budviciaceae	Limnobaculum		3841771	46.0416
GCA_000224085.1_ASM22408v1	representative	Muricauda ruestringensis DSM 13258	886377	Bacteria	Bacteroidetes	Flavobacteriia	Flavobacteriales	Flavobacteriaceae	Muricauda	Muricauda ruestringensis	3842422	41.358
GCA_000146505.1_ASM14650v1	representative	Fibrobacter succinogenes subsp. succinogenes S85	59374	Bacteria	Fibrobacteres	Fibrobacteria	Fibrobacterales	Fibrobacteraceae	Fibrobacter	Fibrobacter succinogenes	3843004	48.0491
GCA_900289045.1_MPGL2	representative	Micropruina glycogenica	75385	Bacteria	Actinobacteria	Actinomycetia	Propionibacteriales	Nocardioidaceae	Micropruina		3844677	68.3072
GCA_004135345.1_ASM413534v1	representative	Xylanimonas allomyrinae	2509459	Bacteria	Actinobacteria	Actinomycetia	Micrococcales	Promicromonosporaceae	Xylanimonas		3848642	72.6329
GCA_000026085.1_ASM2608v1	representative	Pseudoalteromonas translucida	166935	Bacteria	Proteobacteria	Gammaproteobacteria	Alteromonadales	Pseudoalteromonadaceae	Pseudoalteromonas		3850272	40.0917
GCA_001857965.1_ASM185796v1	representative	Flavobacterium commune	1306519	Bacteria	Bacteroidetes	Flavobacteriia	Flavobacteriales	Flavobacteriaceae	Flavobacterium		3851214	34.3765
GCA_000186885.1_ASM18688v1	representative	Desulfobulbus propionicus DSM 2032	577650	Bacteria	Proteobacteria	Deltaproteobacteria	Desulfobacterales	Desulfobulbaceae	Desulfobulbus	Desulfobulbus propionicus	3851869	58.9276
GCA_001618505.2_ASM161850v2	representative	Elizabethkingia anophelis	1117645	Bacteria	Bacteroidetes	Flavobacteriia	Flavobacteriales	Weeksellaceae	Elizabethkingia		3853453	35.7465
GCA_000020685.1_ASM2068v1	representative	Deinococcus deserti VCD115	546414	Bacteria	Deinococcus-Thermus	Deinococci	Deinococcales	Deinococcaceae	Deinococcus	Deinococcus deserti	3855329	62.9703
GCA_000214355.1_ASM21435v1	representative	Treponema azotonutricium ZAS-9	545695	Bacteria	Spirochaetes	Spirochaetia	Spirochaetales	Treponemataceae	Treponema	Treponema azotonutricium	3855661	49.7976
GCA_006547045.1_ASM654704v1	representative	Lysobacter alkalisoli	2591633	Bacteria	Proteobacteria	Gammaproteobacteria	Xanthomonadales	Xanthomonadaceae	Lysobacter		3857091	66.5602
GCA_001307805.2_ASM130780v2	representative	Lentibacillus amyloliquefaciens	1472767	Bacteria	Firmicutes	Bacilli	Bacillales	Bacillaceae	Lentibacillus		3858284	42.12
GCA_015476235.1_ASM1547623v1	representative	Schlegelella thermodepolymerans	215580	Bacteria	Proteobacteria	Betaproteobacteria	Burkholderiales	Comamonadaceae	Schlegelella		3858501	70.2774
GCA_000189295.2_ASM18929v2	representative	Pseudodesulfovibrio mercurii	641491	Bacteria	Proteobacteria	Deltaproteobacteria	Desulfovibrionales	Desulfovibrionaceae	Pseudodesulfovibrio		3858580	65.2094
GCA_015999465.1_ASM1599946v1	representative	Lonsdalea populi	1172565	Bacteria	Proteobacteria	Gammaproteobacteria	Enterobacterales	Pectobacteriaceae	Lonsdalea		3859707	55.4572
GCA_000191145.1_ASM19114v1	reference	Acinetobacter pittii PHEA-2	871585	Bacteria	Proteobacteria	Gammaproteobacteria	Moraxellales	Moraxellaceae	Acinetobacter	Acinetobacter pittii	3862530	38.824
GCA_001028705.1_ASM102870v1	representative	Croceicoccus naphthovorans	1348774	Bacteria	Proteobacteria	Alphaproteobacteria	Sphingomonadales	Erythrobacteraceae	Croceicoccus		3863562	62.608
GCA_001750105.1_ASM175010v1	representative	Microbulbifer aggregans	1769779	Bacteria	Proteobacteria	Gammaproteobacteria	Cellvibrionales	Microbulbiferaceae	Microbulbifer		3864326	58.8511
GCA_009792355.1_ASM979235v1	representative	Terricaulis silvestris	2686094	Bacteria	Proteobacteria	Alphaproteobacteria	Caulobacterales	Caulobacteraceae	Terricaulis		3864763	63.4638
GCA_014489575.1_ASM1448957v1	representative	Tessaracoccus defluvii	1285901	Bacteria	Actinobacteria	Actinomycetia	Propionibacteriales	Propionibacteriaceae	Tessaracoccus		3864792	69.3252
GCA_001999965.1_ASM199996v1	representative	Limihaloglobus sulfuriphilus	1851148	Bacteria	Planctomycetes	Phycisphaerae	Sedimentisphaerales	Sedimentisphaeraceae	Limihaloglobus		3868357	47.0422
GCA_000021865.1_ASM2186v1	representative	Rhodobacter capsulatus SB 1003	272942	Bacteria	Proteobacteria	Alphaproteobacteria	Rhodobacterales	Rhodobacteraceae	Rhodobacter	Rhodobacter capsulatus	3871920	66.5586
GCA_000284415.2_ASM28441v2	representative	Pararhodospirillum photometricum DSM 122	1150469	Bacteria	Proteobacteria	Alphaproteobacteria	Rhodospirillales	Rhodospirillaceae	Pararhodospirillum	Pararhodospirillum photometricum	3876046	64.7433
GCA_006874605.1_ASM687460v1	representative	Bacteriovorax stolpii	960	Bacteria	Proteobacteria	Oligoflexia	Bacteriovoracales	Bacteriovoracaceae	Bacteriovorax		3880871	40.7762
GCA_001593605.1_ASM159360v1	representative	Algoriphagus sanaruensis	1727163	Bacteria	Bacteroidetes	Cytophagia	Cytophagales	Cyclobacteriaceae	Algoriphagus		3882610	41.4084
GCA_000284115.1_ASM28411v1	representative	Phycisphaera mikurensis NBRC 102666	1142394	Bacteria	Planctomycetes	Phycisphaerae	Phycisphaerales	Phycisphaeraceae	Phycisphaera	Phycisphaera mikurensis	3884382	73.2189
GCA_017498685.1_ASM1749868v1	representative	Yersinia ruckeri	29486	Bacteria	Proteobacteria	Gammaproteobacteria	Enterobacterales	Yersiniaceae	Yersinia		3894226	47.5051
GCA_000218565.1_ASM21856v1	representative	Afipia carboxidovorans OM5	504832	Bacteria	Proteobacteria	Alphaproteobacteria	Hyphomicrobiales	Bradyrhizobiaceae	Afipia	Afipia carboxidovorans	3896074	62.3298
GCA_003955965.1_ASM395596v1	representative	Morganella morganii	582	Bacteria	Proteobacteria	Gammaproteobacteria	Enterobacterales	Morganellaceae	Morganella		3896605	51.0417
GCA_017909455.1_ASM1790945v1	representative	Curtobacterium flaccumfaciens pv. flaccumfaciens	138532	Bacteria	Actinobacteria	Actinomycetia	Micrococcales	Microbacteriaceae	Curtobacterium	Curtobacterium flaccumfaciens	3896911	70.8618
GCA_000214215.1_ASM21421v1	representative	Marinomonas posidonica IVIA-Po-181	491952	Bacteria	Proteobacteria	Gammaproteobacteria	Oceanospirillales	Oceanospirillaceae	Marinomonas	Marinomonas posidonica	3899940	44.2851
GCA_003008535.1_ASM300853v1	representative	Ottowia oryzae	2109914	Bacteria	Proteobacteria	Betaproteobacteria	Burkholderiales	Comamonadaceae	Ottowia		3901011	66.7973
GCA_000063585.1_ASM6358v1	representative	Clostridium botulinum A str. ATCC 3502	413999	Bacteria	Firmicutes	Clostridia	Eubacteriales	Clostridiaceae	Clostridium	Clostridium botulinum	3903260	28.2387
GCA_003096095.1_ASM309609v1	representative	Dietzia psychralcaliphila	139021	Bacteria	Actinobacteria	Actinomycetia	Corynebacteriales	Dietziaceae	Dietzia		3904836	69.6606
GCA_003991855.1_ASM399185v1	representative	Microbacterium oxydans	82380	Bacteria	Actinobacteria	Actinomycetia	Micrococcales	Microbacteriaceae	Microbacterium		3906890	68.2443
GCA_004798685.1_ASM479868v1	representative	Cellulomonas shaoxiangyii	2566013	Bacteria	Actinobacteria	Actinomycetia	Micrococcales	Cellulomonadaceae	Cellulomonas		3909366	75.3032
GCA_009762795.1_ASM976279v1	representative	Pseudodesulfovibrio cashew	2678688	Bacteria	Proteobacteria	Deltaproteobacteria	Desulfovibrionales	Desulfovibrionaceae	Pseudodesulfovibrio		3909950	59.944
GCA_013402795.1_ASM1340279v1	representative	Costertonia aggregata	343403	Bacteria	Bacteroidetes	Flavobacteriia	Flavobacteriales	Flavobacteriaceae	Costertonia		3910334	39.4437
GCA_003096075.1_ASM309607v1	representative	Dietzia lutea	546160	Bacteria	Actinobacteria	Actinomycetia	Corynebacteriales	Dietziaceae	Dietzia		3911842	70.8988
GCA_002849795.1_ASM284979v1	representative	Prevotella jejuni	1177574	Bacteria	Bacteroidetes	Bacteroidia	Bacteroidales	Prevotellaceae	Prevotella		3913006	41.7474
GCA_000017565.1_ASM1756v1	representative	Parvibaculum lavamentivorans DS-1	402881	Bacteria	Proteobacteria	Alphaproteobacteria	Hyphomicrobiales	Parvibaculaceae	Parvibaculum	Parvibaculum lavamentivorans	3914745	62.3281
GCA_000021325.1_ASM2132v1	representative	Gluconacetobacter diazotrophicus PA1 5	272568	Bacteria	Proteobacteria	Alphaproteobacteria	Rhodospirillales	Acetobacteraceae	Gluconacetobacter	Gluconacetobacter diazotrophicus	3914947	66.323
GCA_016939475.1_ASM1693947v1	representative	Acinetobacter calcoaceticus	471	Bacteria	Proteobacteria	Gammaproteobacteria	Moraxellales	Moraxellaceae	Acinetobacter		3915231	38.831
GCA_001878675.1_ASM187867v1	representative	Virgibacillus halodenitrificans	1482	Bacteria	Firmicutes	Bacilli	Bacillales	Bacillaceae	Virgibacillus		3917759	37.4187
GCA_000197735.1_ASM19773v1	representative	Glutamicibacter arilaitensis Re117	861360	Bacteria	Actinobacteria	Actinomycetia	Micrococcales	Micrococcaceae	Glutamicibacter	Glutamicibacter arilaitensis	3918192	59.2718
GCA_001302565.1_ASM130256v1	representative	Glutamicibacter halophytocola	1933880	Bacteria	Actinobacteria	Actinomycetia	Micrococcales	Micrococcaceae	Glutamicibacter		3918424	59.9856
GCA_000355675.1_ASM35567v1	representative	Thalassolituus oleivorans MIL-1	1298593	Bacteria	Proteobacteria	Gammaproteobacteria	Oceanospirillales	Oceanospirillaceae	Thalassolituus	Thalassolituus oleivorans	3920328	46.6256
GCA_007855645.1_ASM785564v1	representative	Qingshengfaniella alkalisoli	2599296	Bacteria	Proteobacteria	Alphaproteobacteria	Rhodobacterales	Rhodobacteraceae	Qingshengfaniella		3928515	59.07
GCA_004116975.1_ASM411697v1	representative	Proteus hauseri	183417	Bacteria	Proteobacteria	Gammaproteobacteria	Enterobacterales	Morganellaceae	Proteus		3930735	37.5031
GCA_016894325.1_ASM1689432v1	representative	Glutamicibacter protophormiae	37930	Bacteria	Actinobacteria	Actinomycetia	Micrococcales	Micrococcaceae	Glutamicibacter		3933924	63.9354
GCA_001997345.1_ASM199734v1	representative	Tessaracoccus aquimaris	1332264	Bacteria	Actinobacteria	Actinomycetia	Propionibacteriales	Propionibacteriaceae	Tessaracoccus		3934699	68.7843
GCA_009762325.1_ASM976232v1	representative	Roseovarius faecimaris	2494550	Bacteria	Proteobacteria	Alphaproteobacteria	Rhodobacterales	Roseobacteraceae	Roseovarius		3934770	62.4925
GCA_007197735.1_ASM719773v1	representative	Formosa sediminum	2594004	Bacteria	Bacteroidetes	Flavobacteriia	Flavobacteriales	Flavobacteriaceae	Formosa		3934786	32.2267
GCA_000242855.2_ASM24285v2	representative	Bacillus amyloliquefaciens IT-45	1091041	Bacteria	Firmicutes	Bacilli	Bacillales	Bacillaceae	Bacillus	Bacillus amyloliquefaciens	3936866	46.6077
GCA_004337635.1_ASM433763v1	representative	Myroides odoratimimus	76832	Bacteria	Bacteroidetes	Flavobacteriia	Flavobacteriales	Flavobacteriaceae	Myroides		3938030	34.1979
GCA_001617625.1_ASM161762v1	representative	Microbulbifer thermotolerans	252514	Bacteria	Proteobacteria	Gammaproteobacteria	Cellvibrionales	Microbulbiferaceae	Microbulbifer		3938396	56.5686
GCA_000023225.1_ASM2322v1	representative	Desulfomicrobium baculatum DSM 4028	525897	Bacteria	Proteobacteria	Deltaproteobacteria	Desulfovibrionales	Desulfomicrobiaceae	Desulfomicrobium	Desulfomicrobium baculatum	3942657	58.647
GCA_000018405.1_ASM1840v1	representative	Desulfococcus oleovorans Hxd3	96561	Bacteria	Proteobacteria	Deltaproteobacteria	Desulfobacterales	Desulfosudaceae	Desulfosudis	Desulfosudis oleivorans	3944167	56.1686
GCA_003343305.1_ASM334330v1	representative	Enterococcus gilvus	160453	Bacteria	Firmicutes	Bacilli	Lactobacillales	Enterococcaceae	Enterococcus		3945324	41.865
GCA_016613475.2_ASM1661347v2	representative	Lysobacter arenosi	2795387	Bacteria	Proteobacteria	Gammaproteobacteria	Xanthomonadales	Xanthomonadaceae	Lysobacter		3947892	66.869
GCA_003966715.1_ASM396671v1	representative	Blastochloris tepida	2233851	Bacteria	Proteobacteria	Alphaproteobacteria	Hyphomicrobiales	Blastochloridaceae	Blastochloris		3949390	68.3043
GCA_000612685.1_scf7180000000004	representative	Castellaniella defragrans 65Phen	1437824	Bacteria	Proteobacteria	Betaproteobacteria	Burkholderiales	Alcaligenaceae	Castellaniella	Castellaniella defragrans	3952818	68.9417
GCA_002407065.1_ASM240706v1	representative	Brachybacterium ginsengisoli	1331682	Bacteria	Actinobacteria	Actinomycetia	Micrococcales	Dermabacteraceae	Brachybacterium		3953253	71.5675
GCA_000010265.1_ASM1026v1	representative	Clostridium kluyveri NBRC 12016	583346	Bacteria	Firmicutes	Clostridia	Eubacteriales	Clostridiaceae	Clostridium	Clostridium kluyveri	3955303	32.0143
GCA_002504165.1_ASM250416v1	representative	Pacificitalea manganoxidans	1411902	Bacteria	Proteobacteria	Alphaproteobacteria	Rhodobacterales	Rhodobacteraceae	Pacificitalea		3956796	64.7712
GCA_001414055.1_ASM141405v1	representative	Caulobacter henricii	69395	Bacteria	Proteobacteria	Alphaproteobacteria	Caulobacterales	Caulobacteraceae	Caulobacter		3957288	65.7884
GCA_001278055.1_ASM127805v1	representative	Desulfuromonas soudanensis	1603606	Bacteria	Proteobacteria	Deltaproteobacteria	Desulfuromonadales	Desulfuromonadaceae	Desulfuromonas		3958620	61.1912
GCA_013003985.1_ASM1300398v1	representative	Usitatibacter palustris	2732487	Bacteria	Proteobacteria	Betaproteobacteria	Nitrosomonadales	Usitatibacteraceae	Usitatibacter		3958808	66.1164
GCA_002355415.1_ASM235541v1	representative	Sulfurifustis variabilis	1675686	Bacteria	Proteobacteria	Gammaproteobacteria	Acidiferrobacterales	Acidiferrobacteraceae	Sulfurifustis		3958814	67.4587
GCA_016027415.1_ASM1602741v1	representative	Brevibacterium casei	33889	Bacteria	Actinobacteria	Actinomycetia	Micrococcales	Brevibacteriaceae	Brevibacterium		3960094	67.9508
GCA_001007875.1_ASM100787v1	representative	Sedimenticola thiotaurini	1543721	Bacteria	Proteobacteria	Gammaproteobacteria			Sedimenticola		3962284	57.6152
GCA_013004005.1_ASM1300400v1	representative	Pelagibacterium halotolerans	531813	Bacteria	Proteobacteria	Alphaproteobacteria	Hyphomicrobiales	Devosiaceae	Pelagibacterium		3962298	61.3534
GCA_012932215.1_ASM1293221v1	representative	Roseobacter ponti	1891787	Bacteria	Proteobacteria	Alphaproteobacteria	Rhodobacterales	Roseobacteraceae	Roseobacter		3962631	60.5418
GCA_019272935.1_ASM1927293v1	representative	Parageobacillus caldoxylosilyticus	81408	Bacteria	Firmicutes	Bacilli	Bacillales	Bacillaceae	Parageobacillus		3963526	44.316
GCA_014397415.1_ASM1439741v1	representative	Pseudoxanthomonas mexicana	128785	Bacteria	Proteobacteria	Gammaproteobacteria	Xanthomonadales	Xanthomonadaceae	Pseudoxanthomonas		3966848	67.3928
GCA_000215085.1_ASM21508v1	representative	Desulfotomaculum ruminis DSM 2154	696281	Bacteria	Firmicutes	Clostridia	Eubacteriales	Peptococcaceae	Desulfotomaculum	Desulfotomaculum ruminis	3969014	47.243
GCA_018064205.1_ASM1806420v1	representative	Comamonas aquatica	225991	Bacteria	Proteobacteria	Betaproteobacteria	Burkholderiales	Comamonadaceae	Comamonas		3969186	64.4817
GCA_001499615.1_Acetobacter_senegalensis_108B	representative	Acetobacter senegalensis	446692	Bacteria	Proteobacteria	Alphaproteobacteria	Rhodospirillales	Acetobacteraceae	Acetobacter		3969909	55.6409
GCA_004367585.1_ASM436758v1	representative	Paenisporosarcina antarctica	417367	Bacteria	Firmicutes	Bacilli	Bacillales	Planococcaceae	Paenisporosarcina		3972524	36.9562
GCA_001545155.1_ASM154515v1	representative	Halomonas chromatireducens	507626	Bacteria	Proteobacteria	Gammaproteobacteria	Oceanospirillales	Halomonadaceae	Halomonas		3973651	62.8043
GCA_014892695.1_ASM1489269v1	representative	Aeromonas simiae	218936	Bacteria	Proteobacteria	Gammaproteobacteria	Aeromonadales	Aeromonadaceae	Aeromonas		3974097	60.5624
GCA_004683965.1_ASM468396v1	representative	Nocardioides seonyuensis	2518371	Bacteria	Actinobacteria	Actinomycetia	Propionibacteriales	Nocardioidaceae	Nocardioides		3974362	70.3746
GCA_016858125.1_ASM1685812v1	representative	Azospira restricta	404405	Bacteria	Proteobacteria	Betaproteobacteria	Rhodocyclales	Rhodocyclaceae	Azospira		3975213	68.6436
GCA_900478135.1_28193_H01	representative	Leminorella richardii	158841	Bacteria	Proteobacteria	Gammaproteobacteria	Enterobacterales	Budviciaceae	Leminorella		3976274	51.9243
GCA_008632635.1_ASM863263v1	representative	Acinetobacter baumannii	470	Bacteria	Proteobacteria	Gammaproteobacteria	Moraxellales	Moraxellaceae	Acinetobacter		3980230	38.9872
GCA_003096035.1_ASM309603v1	representative	Flavobacterium album	2175091	Bacteria	Bacteroidetes	Flavobacteriia	Flavobacteriales	Flavobacteriaceae	Flavobacterium		3983546	44.5435
GCA_010508875.1_ASM1050887v1	representative	Flavonifractor plautii	292800	Bacteria	Firmicutes	Clostridia	Eubacteriales	Oscillospiraceae	Flavonifractor		3985392	60.9032
GCA_012295595.1_ASM1229559v1	representative	Thalassobius gelatinovorus	53501	Bacteria	Proteobacteria	Alphaproteobacteria	Rhodobacterales	Roseobacteraceae	Thalassobius		3985688	58.5355
GCA_008000935.1_ASM800093v1	representative	Flavobacterium alkalisoli	2602769	Bacteria	Bacteroidetes	Flavobacteriia	Flavobacteriales	Flavobacteriaceae	Flavobacterium		3985855	37.9957
GCA_000284615.1_ASM28461v1	representative	Marinobacter nauticus ATCC 49840	1163748	Bacteria	Proteobacteria	Gammaproteobacteria	Pseudomonadales	Marinobacteraceae	Marinobacter	Marinobacter nauticus	3989480	57.4253
GCA_002393505.1_ASM239350v1	representative	Providencia alcalifaciens	126385	Bacteria	Proteobacteria	Gammaproteobacteria	Enterobacterales	Morganellaceae	Providencia		3990106	41.9886
GCA_003516145.1_ASM351614v1	representative	Leptospira borgpetersenii serovar Ceylonica	508536	Bacteria	Spirochaetes	Spirochaetia	Leptospirales	Leptospiraceae	Leptospira	Leptospira borgpetersenii	3992782	40.0855
GCA_000024985.1_ASM2498v1	representative	Sphaerobacter thermophilus DSM 20745	479434	Bacteria	Chloroflexi	Thermomicrobia	Sphaerobacterales	Sphaerobacteraceae	Sphaerobacter	Sphaerobacter thermophilus	3993764	68.1094
GCA_001310225.1_ASM131022v1	representative	Algibacter alginicilyticus	1736674	Bacteria	Bacteroidetes	Flavobacteriia	Flavobacteriales	Flavobacteriaceae	Algibacter		3994770	31.8012
GCA_016906065.1_ASM1690606v1	representative	Marinomonas foliarum	491950	Bacteria	Proteobacteria	Gammaproteobacteria	Oceanospirillales	Oceanospirillaceae	Marinomonas		3994789	43.4603
GCA_000020385.1_ASM2038v1	representative	Geobacter lovleyi SZ	398767	Bacteria	Proteobacteria	Deltaproteobacteria	Desulfuromonadales	Geobacteraceae	Geobacter	Geobacter lovleyi	3994874	54.7356
GCA_001558255.2_ASM155825v2	representative	Grimontia hollisae	673	Bacteria	Proteobacteria	Gammaproteobacteria	Vibrionales	Vibrionaceae	Grimontia		3998439	49.5102
GCA_013358405.1_ASM1335840v1	representative	Oricola thermophila	2742145	Bacteria	Proteobacteria	Alphaproteobacteria	Hyphomicrobiales	Phyllobacteriaceae	Oricola		3998539	63.5421
GCA_001043175.1_ASM104317v1	representative	Marinobacter psychrophilus	330734	Bacteria	Proteobacteria	Gammaproteobacteria	Pseudomonadales	Marinobacteraceae	Marinobacter		3998597	53.8449
GCA_000186225.1_ASM18622v1	representative	Bacteroides helcogenes P 36-108	693979	Bacteria	Bacteroidetes	Bacteroidia	Bacteroidales	Bacteroidaceae	Bacteroides	Bacteroides helcogenes	3998906	44.7175
GCA_000236705.1_ASM23670v1	representative	Owenweeksia hongkongensis DSM 17368	926562	Bacteria	Bacteroidetes	Flavobacteriia	Flavobacteriales	Schleiferiaceae	Owenweeksia	Owenweeksia hongkongensis	4000057	40.2335
GCA_000321415.2_ASM32141v2	representative	Thioalkalivibrio nitratireducens DSM 14787	1255043	Bacteria	Proteobacteria	Gammaproteobacteria	Chromatiales	Ectothiorhodospiraceae	Thioalkalivibrio	Thioalkalivibrio nitratireducens	4002350	66.4974
GCA_001700985.1_ASM170098v1	representative	Parageobacillus thermoglucosidasius	1426	Bacteria	Firmicutes	Bacilli	Bacillales	Bacillaceae	Parageobacillus		4004923	43.8274
GCA_003314795.2_ASM331479v2	representative	Sphingomonas paucimobilis	13689	Bacteria	Proteobacteria	Alphaproteobacteria	Sphingomonadales	Sphingomonadaceae	Sphingomonas		4005505	65.725
GCA_002993285.1_ASM299328v1	representative	Gordonia iterans	1004901	Bacteria	Actinobacteria	Actinomycetia	Corynebacteriales	Gordoniaceae	Gordonia		4006485	68.9609
GCA_001951155.1_ASM195115v1	representative	Gramella flava JLT2011	1229726	Bacteria	Bacteroidetes	Flavobacteriia	Flavobacteriales	Flavobacteriaceae	Gramella	Gramella flava	4007868	42.1446
GCA_000012925.1_ASM1292v1	representative	Geobacter metallireducens GS-15	269799	Bacteria	Proteobacteria	Deltaproteobacteria	Desulfuromonadales	Geobacteraceae	Geobacter	Geobacter metallireducens	4011182	59.4854
GCA_012225885.1_ASM1222588v1	representative	Bacillus tequilensis	227866	Bacteria	Firmicutes	Bacilli	Bacillales	Bacillaceae	Bacillus		4012371	43.7372
GCA_016925535.1_ASM1692553v1	representative	Natronoglycomyces albus	2811108	Bacteria	Actinobacteria	Actinomycetia	Glycomycetales	Glycomycetaceae	Natronoglycomyces		4012379	61.4762
GCA_008329965.1_ASM832996v1	representative	Oceanispirochaeta crateris	2518645	Bacteria	Spirochaetes	Spirochaetia	Spirochaetales	Spirochaetaceae	Oceanispirochaeta		4012482	43.2393
GCA_000769555.1_ASM76955v1	representative	Bacillus velezensis	492670	Bacteria	Firmicutes	Bacilli	Bacillales	Bacillaceae	Bacillus		4014440	46.3909
GCA_000166055.1_ASM16605v1	representative	Rhodomicrobium vannielii ATCC 17100	648757	Bacteria	Proteobacteria	Alphaproteobacteria	Hyphomicrobiales	Hyphomicrobiaceae	Rhodomicrobium	Rhodomicrobium vannielii	4014469	62.2484
GCA_003515985.1_ASM351598v1	representative	Lonsdalea britannica	1082704	Bacteria	Proteobacteria	Gammaproteobacteria	Enterobacterales	Pectobacteriaceae	Lonsdalea		4015569	55.1093
GCA_003096215.1_ASM309621v1	representative	Caldibacillus thermoamylovorans	35841	Bacteria	Firmicutes	Bacilli	Bacillales	Bacillaceae	Caldibacillus		4016170	37.525
GCA_002257545.1_ASM225754v1	representative	Vibrio qinghaiensis	2025808	Bacteria	Proteobacteria	Gammaproteobacteria	Vibrionales	Vibrionaceae	Vibrio		4017713	44.4798
GCA_004564375.1_ASM456437v1	representative	Nocardioides euryhalodurans	2518370	Bacteria	Actinobacteria	Actinomycetia	Propionibacteriales	Nocardioidaceae	Nocardioides		4017744	72.2378
GCA_003233695.1_ASM323369v1	representative	Lysobacter maris	1605891	Bacteria	Proteobacteria	Gammaproteobacteria	Xanthomonadales	Xanthomonadaceae	Lysobacter		4018049	69.0351
GCA_009834025.1_ASM983402v1	representative	Epidermidibacterium keratini	1891644	Bacteria	Actinobacteria	Actinomycetia	Sporichthyales	Sporichthyaceae	Epidermidibacterium		4018808	67.3392
GCA_019669985.1_ASM1966998v1	representative	Methylogaea oryzae	1295382	Bacteria	Proteobacteria	Gammaproteobacteria	Methylococcales	Methylococcaceae	Methylogaea		4018824	63.2463
GCA_004421105.1_ASM442110v1	representative	Nitrosococcus wardiae	1814290	Bacteria	Proteobacteria	Gammaproteobacteria	Chromatiales	Chromatiaceae	Nitrosococcus		4022640	50.6548
GCA_000341395.1_ASM34139v1	representative	Desulfocapsa sulfexigens DSM 10523	1167006	Bacteria	Proteobacteria	Deltaproteobacteria	Desulfobacterales	Desulfocapsaceae	Desulfocapsa	Desulfocapsa sulfexigens	4023512	45.3758
GCA_000184685.1_ASM18468v1	representative	Intrasporangium calvum DSM 43043	710696	Bacteria	Actinobacteria	Actinomycetia	Micrococcales	Intrasporangiaceae	Intrasporangium	Intrasporangium calvum	4024382	70.7037
GCA_009884975.1_ASM988497v1	representative	Acinetobacter dispersus	70348	Bacteria	Proteobacteria	Gammaproteobacteria	Moraxellales	Moraxellaceae	Acinetobacter		4024840	40.7266
GCA_005484945.1_ASM548494v1	representative	Brenneria rubrifaciens	55213	Bacteria	Proteobacteria	Gammaproteobacteria	Enterobacterales	Pectobacteriaceae	Brenneria		4028093	52.5507
GCA_010728155.1_ASM1072815v1	representative	Mycobacterium doricum	126673	Bacteria	Actinobacteria	Actinomycetia	Corynebacteriales	Mycobacteriaceae	Mycolicibacterium		4029398	67.5086
GCA_000829215.1_ASM82921v1	representative	Vibrio cholerae MS6	1420885	Bacteria	Proteobacteria	Gammaproteobacteria	Vibrionales	Vibrionaceae	Vibrio	Vibrio cholerae	4030944	47.4896
GCA_012648005.1_ASM1264800v1	representative	Bacillus mojavensis	72360	Bacteria	Firmicutes	Bacilli	Bacillales	Bacillaceae	Bacillus		4031121	43.7838
GCA_014524565.1_ASM1452456v1	representative	Croceimicrobium hydrocarbonivorans	2761580	Bacteria	Bacteroidetes	Flavobacteriia	Flavobacteriales	Schleiferiaceae	Croceimicrobium		4035598	43.2296
GCA_900005615.1_JCM7685	representative	Paracoccus aminovorans	34004	Bacteria	Proteobacteria	Alphaproteobacteria	Rhodobacterales	Rhodobacteraceae	Paracoccus		4038129	67.4175
GCA_003932995.1_ASM393299v1	representative	Brevibacterium aurantiacum	273384	Bacteria	Actinobacteria	Actinomycetia	Micrococcales	Brevibacteriaceae	Brevibacterium		4038634	62.7094
GCA_900638655.1_58635_F02	representative	Pragia fontium	82985	Bacteria	Proteobacteria	Gammaproteobacteria	Enterobacterales	Budviciaceae	Pragia		4038704	45.2511
GCA_000022005.1_ASM2200v1	reference	Caulobacter vibrioides NA1000	565050	Bacteria	Proteobacteria	Alphaproteobacteria	Caulobacterales	Caulobacteraceae	Caulobacter	Caulobacter vibrioides	4042929	67.1716
GCA_000306945.1_ASM30694v1	representative	Bordetella pertussis 18323	568706	Bacteria	Proteobacteria	Betaproteobacteria	Burkholderiales	Alcaligenaceae	Bordetella	Bordetella pertussis	4043846	67.6862
GCA_000247605.1_ASM24760v1	representative	Acetobacterium woodii DSM 1030	931626	Bacteria	Firmicutes	Clostridia	Eubacteriales	Eubacteriaceae	Acetobacterium	Acetobacterium woodii	4044777	39.3381
GCA_006094475.1_ASM609447v1	representative	Bacillus subtilis subsp. spizizenii ATCC 6633 = JCM 2499	703612	Bacteria	Firmicutes	Bacilli	Bacillales	Bacillaceae	Bacillus	Bacillus spizizenii	4045538	43.9386
GCA_019891395.1_ASM1989139v1	representative	Nitratireductor kimnyeongensis	430679	Bacteria	Proteobacteria	Alphaproteobacteria	Hyphomicrobiales	Phyllobacteriaceae	Nitratireductor		4052255	59.8033
GCA_002549795.1_ASM254979v1	representative	Halomonas beimenensis	475662	Bacteria	Proteobacteria	Gammaproteobacteria	Oceanospirillales	Halomonadaceae	Halomonas		4053030	68.3989
GCA_017310015.1_ASM1731001v1	representative	Marinobacterium georgiense	48076	Bacteria	Proteobacteria	Gammaproteobacteria	Oceanospirillales	Oceanospirillaceae	Marinobacterium		4053293	55.3111
GCA_001955735.1_ASM195573v1	representative	Rhodoferax antarcticus	81479	Bacteria	Proteobacteria	Betaproteobacteria	Burkholderiales	Comamonadaceae	Rhodoferax		4055436	58.9089
GCA_014489415.1_ASM1448941v1	representative	Cylindrospermopsis curvispora GIHE-G1	2666332	Bacteria	Cyanobacteria		Nostocales	Aphanizomenonaceae	Cylindrospermopsis	Cylindrospermopsis curvispora	4057210	40.0876
GCA_002157165.1_ASM215716v1	representative	Acidovorax carolinensis	553814	Bacteria	Proteobacteria	Betaproteobacteria	Burkholderiales	Comamonadaceae	Acidovorax		4058023	64.135
GCA_000166395.1_ASM16639v1	representative	Leadbetterella byssophila DSM 17132	649349	Bacteria	Bacteroidetes	Cytophagia	Cytophagales	Spirosomaceae	Leadbetterella	Leadbetterella byssophila	4059653	40.4136
GCA_000214375.1_ASM21437v1	representative	Treponema primitia ZAS-2	545694	Bacteria	Spirochaetes	Spirochaetia	Spirochaetales	Treponemataceae	Treponema	Treponema primitia	4059867	50.8375
GCA_001677435.1_ASM167743v1	representative	Woeseia oceani	1548547	Bacteria	Proteobacteria	Gammaproteobacteria	Chromatiales	Woeseiaceae	Woeseia		4059891	57.8298
GCA_002214645.1_ASM221464v1	representative	Diaphorobacter polyhydroxybutyrativorans	1546149	Bacteria	Proteobacteria	Betaproteobacteria	Burkholderiales	Comamonadaceae	Diaphorobacter		4061276	66.6547
GCA_000196875.2_ASM19687v2	representative	Halomonas elongata DSM 2581	768066	Bacteria	Proteobacteria	Gammaproteobacteria	Oceanospirillales	Halomonadaceae	Halomonas	Halomonas elongata	4061825	63.6084
GCA_000764535.1_ASM76453v1	representative	Sphingomonas taxi	1549858	Bacteria	Proteobacteria	Alphaproteobacteria	Sphingomonadales	Sphingomonadaceae	Sphingomonas		4061902	67.8933
GCA_000833025.1_ASM83302v1	representative	Myroides profundi	480520	Bacteria	Bacteroidetes	Flavobacteriia	Flavobacteriales	Flavobacteriaceae	Myroides		4064534	33.8458
GCA_001007935.1_ASM100793v1	representative	Nitrosomonas communis	44574	Bacteria	Proteobacteria	Betaproteobacteria	Nitrosomonadales	Nitrosomonadaceae	Nitrosomonas		4067838	44.7318
GCA_000026185.1_ASM2618v1	representative	Erwinia tasmaniensis Et1/99	465817	Bacteria	Proteobacteria	Gammaproteobacteria	Enterobacterales	Erwiniaceae	Erwinia	Erwinia tasmaniensis	4067864	53.3906
GCA_013372285.1_ASM1337228v1	representative	Marinomonas primoryensis	178399	Bacteria	Proteobacteria	Gammaproteobacteria	Oceanospirillales	Oceanospirillaceae	Marinomonas		4068722	43.3619
GCA_000022065.1_ASM2206v1	representative	Ruminiclostridium cellulolyticum H10	394503	Bacteria	Firmicutes	Clostridia	Eubacteriales	Oscillospiraceae	Ruminiclostridium	Ruminiclostridium cellulolyticum	4068724	37.404
GCA_000215705.1_ASM21570v1	representative	Ramlibacter tataouinensis TTB310	365046	Bacteria	Proteobacteria	Betaproteobacteria	Burkholderiales	Comamonadaceae	Ramlibacter	Ramlibacter tataouinensis	4070193	69.9967
GCA_002216775.1_ASM221677v1	representative	Virgibacillus phasianinus	2017483	Bacteria	Firmicutes	Bacilli	Bacillales	Bacillaceae	Virgibacillus		4071214	39.5178
GCA_002952315.1_ASM295231v1	representative	Erwinia pyrifoliae	79967	Bacteria	Proteobacteria	Gammaproteobacteria	Enterobacterales	Erwiniaceae	Erwinia		4075681	53.3752
GCA_019141545.1_ASM1914154v1	representative	Paracoccus marcusii	59779	Bacteria	Proteobacteria	Alphaproteobacteria	Rhodobacterales	Rhodobacteraceae	Paracoccus		4077279	66.4393
GCA_900169565.1_NSJP_Ch1	representative	Nitrospira japonica	1325564	Bacteria	Nitrospirae	Nitrospira	Nitrospirales	Nitrospiraceae	Nitrospira		4084817	58.9592
GCA_016134045.1_ASM1613404v1	representative	Pelagovum pacificum	2588711	Bacteria	Proteobacteria	Alphaproteobacteria	Rhodobacterales	Rhodobacteraceae	Pelagovum		4091934	66.0799
GCA_003590145.2_ASM359014v2	representative	Pseudooceanicola algae	1537215	Bacteria	Proteobacteria	Alphaproteobacteria	Rhodobacterales	Rhodobacteraceae	Pseudooceanicola		4094723	64.0261
GCA_018885085.1_ASM1888508v1	representative	Clostridioides difficile	1496	Bacteria	Firmicutes	Clostridia	Eubacteriales	Peptostreptococcaceae	Clostridioides		4095894	28.5167
GCA_003600625.1_ASM360062v1	representative	Arachidicoccus soli	2341117	Bacteria	Bacteroidetes	Chitinophagia	Chitinophagales	Chitinophagaceae	Arachidicoccus		4099663	36.4241
GCA_000069965.1_ASM6996v1	representative	Proteus mirabilis HI4320	529507	Bacteria	Proteobacteria	Gammaproteobacteria	Enterobacterales	Morganellaceae	Proteus	Proteus mirabilis	4099895	38.8758
GCA_003352005.1_ASM335200v1	representative	Oceanobacillus zhaokaii	2052660	Bacteria	Firmicutes	Bacilli	Bacillales	Bacillaceae	Oceanobacillus		4103611	37.0893
GCA_009755585.1_ASM975558v1	representative	Lysobacter soli	453783	Bacteria	Proteobacteria	Gammaproteobacteria	Xanthomonadales	Xanthomonadaceae	Lysobacter		4109802	67.6487
GCA_016888945.1_ASM1688894v1	representative	Phocaeicola coprophilus	387090	Bacteria	Bacteroidetes	Bacteroidia	Bacteroidales	Bacteroidaceae	Phocaeicola		4113613	45.6987
GCA_002893765.1_ASM289376v1	representative	Tamlana carrageenivorans	2069432	Bacteria	Bacteroidetes	Flavobacteriia	Flavobacteriales	Flavobacteriaceae	Tamlana		4116543	35.247
GCA_002355375.1_ASM235537v1	representative	Aneurinibacillus soli	1500254	Bacteria	Firmicutes	Bacilli	Bacillales	Paenibacillaceae	Aneurinibacillus		4116770	45.8933
GCA_011045835.1_ASM1104583v1	representative	Proteus terrae subsp. cibarius	626774	Bacteria	Proteobacteria	Gammaproteobacteria	Enterobacterales	Morganellaceae	Proteus	Proteus terrae	4118748	38.7751
GCA_000818095.1_ASM81809v1	representative	Jeotgalibacillus malaysiensis	1508404	Bacteria	Firmicutes	Bacilli	Bacillales	Planococcaceae	Jeotgalibacillus		4119509	42.3685
GCA_011399095.1_ASM1139909v1	representative	Halomonas hydrothermalis	115561	Bacteria	Proteobacteria	Gammaproteobacteria	Oceanospirillales	Halomonadaceae	Halomonas		4120823	53.1665
GCA_001854125.1_ASM185412v1	representative	Marinobacter salinus	1874317	Bacteria	Proteobacteria	Gammaproteobacteria	Pseudomonadales	Marinobacteraceae	Marinobacter		4121005	55.9077
GCA_000092865.1_ASM9286v1	representative	Cellulomonas flavigena DSM 20109	446466	Bacteria	Actinobacteria	Actinomycetia	Micrococcales	Cellulomonadaceae	Cellulomonas	Cellulomonas flavigena	4123179	74.2936
GCA_003431825.1_ASM343182v1	representative	Blastomonas fulva	1550728	Bacteria	Proteobacteria	Alphaproteobacteria	Sphingomonadales	Sphingomonadaceae	Blastomonas		4123210	64.1656
GCA_001975665.1_ASM197566v1	representative	Polaribacter reichenbachii	996801	Bacteria	Bacteroidetes	Flavobacteriia	Flavobacteriales	Flavobacteriaceae	Polaribacter		4125014	29.507
GCA_000022565.1_ASM2256v1	representative	Acidobacterium capsulatum ATCC 51196	240015	Bacteria	Acidobacteria	Acidobacteriia	Acidobacteriales	Acidobacteriaceae	Acidobacterium	Acidobacterium capsulatum	4127356	60.497
GCA_002310835.1_ASM231083v1	representative	Pseudoalteromonas tetraodonis	43659	Bacteria	Proteobacteria	Gammaproteobacteria	Alteromonadales	Pseudoalteromonadaceae	Pseudoalteromonas		4128400	40.3067
GCA_002310795.1_ASM231079v1	representative	Pseudoalteromonas issachenkonii	152297	Bacteria	Proteobacteria	Gammaproteobacteria	Alteromonadales	Pseudoalteromonadaceae	Pseudoalteromonas		4132618	40.2921
GCA_012295575.1_ASM1229557v1	representative	Ferrimonas lipolytica	2724191	Bacteria	Proteobacteria	Gammaproteobacteria	Alteromonadales	Ferrimonadaceae	Ferrimonas		4133133	49.3542
GCA_000226565.1_ASM22656v1	representative	Glaciecola nitratireducens FR1064	1085623	Bacteria	Proteobacteria	Gammaproteobacteria	Alteromonadales	Alteromonadaceae	Glaciecola	Glaciecola nitratireducens	4134229	42.2986
GCA_000327045.1_ASM32704v1	representative	Thioflavicoccus mobilis 8321	765912	Bacteria	Proteobacteria	Gammaproteobacteria	Chromatiales	Chromatiaceae	Thioflavicoccus	Thioflavicoccus mobilis	4137521	65.5885
GCA_002097535.1_ASM209753v1	representative	Halobacillus mangrovi	402384	Bacteria	Firmicutes	Bacilli	Bacillales	Bacillaceae	Halobacillus		4142697	41.5577
GCA_001020205.1_ASM102020v1	representative	Clostridium sporogenes	1509	Bacteria	Firmicutes	Clostridia	Eubacteriales	Clostridiaceae	Clostridium		4142990	27.9829
GCA_001534785.1_ASM153478v1	representative	Bacillus inaquosorum	483913	Bacteria	Firmicutes	Bacilli	Bacillales	Bacillaceae	Bacillus		4143890	43.8973
GCA_000024725.1_ASM2472v1	representative	Nitrosococcus halophilus Nc 4	472759	Bacteria	Proteobacteria	Gammaproteobacteria	Chromatiales	Chromatiaceae	Nitrosococcus	Nitrosococcus halophilus	4145260	51.6059
GCA_000218855.1_ASM21885v1	representative	Clostridium acetobutylicum DSM 1731	991791	Bacteria	Firmicutes	Clostridia	Eubacteriales	Clostridiaceae	Clostridium	Clostridium acetobutylicum	4145581	30.9131
GCA_000091785.1_ASM9178v1	representative	Legionella longbeachae NSW150	661367	Bacteria	Proteobacteria	Gammaproteobacteria	Legionellales	Legionellaceae	Legionella	Legionella longbeachae	4149158	37.1325
GCA_001999905.1_ASM199990v1	representative	Planococcus lenghuensis	2213202	Bacteria	Firmicutes	Bacilli	Bacillales	Planococcaceae	Planococcus		4149733	48.3208
GCA_004006435.1_ASM400643v1	representative	Bacillus halotolerans	260554	Bacteria	Firmicutes	Bacilli	Bacillales	Bacillaceae	Bacillus		4154245	43.8071
GCA_003008595.1_ASM300859v1	representative	Simplicispira suum	2109915	Bacteria	Proteobacteria	Betaproteobacteria	Burkholderiales	Comamonadaceae	Simplicispira		4154448	63.2902
GCA_013376475.1_ASM1337647v1	representative	Desulfolutivibrio sulfoxidireducens	2773299	Bacteria	Proteobacteria	Deltaproteobacteria	Desulfovibrionales	Desulfovibrionaceae	Desulfolutivibrio		4155851	64.0682
GCA_010726955.1_ASM1072695v1	representative	Mycolicibacterium fallax	1793	Bacteria	Actinobacteria	Actinomycetia	Corynebacteriales	Mycobacteriaceae	Mycolicibacterium		4156821	70.3734
GCA_003444775.1_ASM344477v1	representative	Deinococcus ficus	317577	Bacteria	Deinococcus-Thermus	Deinococci	Deinococcales	Deinococcaceae	Deinococcus		4157290	69.9405
GCA_002407265.1_ASM240726v1	representative	Celeribacter ethanolicus	1758178	Bacteria	Proteobacteria	Alphaproteobacteria	Rhodobacterales	Roseobacteraceae	Celeribacter		4157437	61.2955
GCA_000262305.1_ASM26230v1	representative	Shimwellia blattae DSM 4481 = NBRC 105725	630626	Bacteria	Proteobacteria	Gammaproteobacteria	Enterobacterales	Enterobacteriaceae	Shimwellia	Shimwellia blattae	4158725	56.5083
GCA_006228385.1_ASM622838v1	representative	Salinimonas iocasae	2572577	Bacteria	Proteobacteria	Gammaproteobacteria	Alteromonadales	Alteromonadaceae	Salinimonas		4159483	47.291
GCA_002250945.2_ASM225094v2	representative	Bacillus cytotoxicus	580165	Bacteria	Firmicutes	Bacilli	Bacillales	Bacillaceae	Bacillus		4162397	35.8098
GCA_000299335.2_ASM29933v2	representative	Alcanivorax pacificus W11-5	391936	Bacteria	Proteobacteria	Gammaproteobacteria	Oceanospirillales	Alcanivoracaceae	Alcanivorax	Alcanivorax pacificus	4168427	62.5985
GCA_000284515.1_ASM28451v1	representative	Halobacillus halophilus DSM 2266	866895	Bacteria	Firmicutes	Bacilli	Bacillales	Bacillaceae	Halobacillus	Halobacillus halophilus	4170008	41.8234
GCA_015097275.1_ASM1509727v1	representative	Coprobacter secundus subsp. similis	2751153	Bacteria	Bacteroidetes	Bacteroidia	Bacteroidales	Barnesiellaceae	Coprobacter	Coprobacter secundus	4171466	38.4381
GCA_001051995.2_ASM105199v2	representative	Thauera humireducens	1134435	Bacteria	Proteobacteria	Betaproteobacteria	Rhodocyclales	Zoogloeaceae	Thauera		4171754	66.4206
GCA_002407485.1_ASM240748v1	representative	Zobellella denitrificans	347534	Bacteria	Proteobacteria	Gammaproteobacteria	Aeromonadales	Aeromonadaceae	Zobellella		4174222	63.8305
GCA_009834925.2_ASM983492v2	representative	Eggerthella guodeyinii	2690837	Bacteria	Actinobacteria	Coriobacteriia	Eggerthellales	Eggerthellaceae	Eggerthella		4175177	66.16
GCA_000317675.1_ASM31767v1	representative	Cyanobacterium aponinum PCC 10605	755178	Bacteria	Cyanobacteria		Chroococcales	Geminocystaceae	Cyanobacterium	Cyanobacterium aponinum	4176973	34.9314
GCA_003574965.1_ASM357496v1	representative	Hymenobacter oligotrophus	2319843	Bacteria	Bacteroidetes	Cytophagia	Cytophagales	Hymenobacteraceae	Hymenobacter		4188814	60.5296
GCA_006385135.1_ASM638513v1	representative	Paremcibacter congregatus	2043170	Bacteria	Proteobacteria	Alphaproteobacteria	Emcibacterales	Emcibacteraceae	Paremcibacter		4189011	51.5229
GCA_001633145.1_ASM163314v1	representative	Rhodovulum sulfidophilum	35806	Bacteria	Proteobacteria	Alphaproteobacteria	Rhodobacterales	Rhodobacteraceae	Rhodovulum		4196493	66.8483
GCA_000265405.1_ASM26540v1	representative	Belliella baltica DSM 15883	866536	Bacteria	Bacteroidetes	Cytophagia	Cytophagales	Cyclobacteriaceae	Belliella	Belliella baltica	4196595	36.8131
GCA_001746835.1_ASM174683v1	representative	Lacunisphaera limnophila	1838286	Bacteria	Verrucomicrobia	Opitutae	Opitutales	Opitutaceae	Lacunisphaera		4199284	66.4757
GCA_000212675.2_ASM21267v2	representative	Desulfocurvibacter africanus subsp. africanus str. Walvis Bay	690850	Bacteria	Proteobacteria	Deltaproteobacteria	Desulfovibrionales	Desulfovibrionaceae	Desulfocurvibacter	Desulfocurvibacter africanus	4200534	61.4208
GCA_000011145.1_ASM1114v1	representative	Alkalihalobacillus halodurans C-125	272558	Bacteria	Firmicutes	Bacilli	Bacillales	Bacillaceae	Alkalihalobacillus	Alkalihalobacillus halodurans	4202352	43.6855
GCA_000968195.1_ASM96819v1	representative	Xenorhabdus doucetiae	351671	Bacteria	Proteobacteria	Gammaproteobacteria	Enterobacterales	Morganellaceae	Xenorhabdus		4203651	45.7075
GCA_001586255.1_ASM158625v1	representative	Zhongshania aliphaticivorans	1470434	Bacteria	Proteobacteria	Gammaproteobacteria	Cellvibrionales	Spongiibacteraceae	Zhongshania		4204359	50.7165
GCA_001042715.1_ASM104271v1	representative	Clostridium aceticum	84022	Bacteria	Firmicutes	Clostridia	Eubacteriales	Clostridiaceae	Clostridium		4207037	35.2839
GCA_001888185.1_ASM188818v1	representative	Phaeobacter porticola	1844006	Bacteria	Proteobacteria	Alphaproteobacteria	Rhodobacterales	Roseobacteraceae	Phaeobacter		4207221	58.5845
GCA_009429125.1_ASM942912v1	representative	Luteimicrobium xylanilyticum	1133546	Bacteria	Actinobacteria	Actinomycetia	Micrococcales		Luteimicrobium		4208275	72.7978
GCA_009931115.1_ASM993111v1	representative	Microbulbifer hydrolyticus	48074	Bacteria	Proteobacteria	Gammaproteobacteria	Cellvibrionales	Microbulbiferaceae	Microbulbifer		4209307	57.6003
GCA_000202835.1_ASM20283v1	representative	Acidiphilium multivorum AIU301	926570	Bacteria	Proteobacteria	Alphaproteobacteria	Rhodospirillales	Acetobacteraceae	Acidiphilium	Acidiphilium multivorum	4214744	66.9703
GCA_000009045.1_ASM904v1	reference	Bacillus subtilis subsp. subtilis str. 168	224308	Bacteria	Firmicutes	Bacilli	Bacillales	Bacillaceae	Bacillus	Bacillus subtilis	4215606	43.5144
GCA_000306675.3_ASM30667v3	representative	Leptospira mayottensis 200901116	1192864	Bacteria	Spirochaetes	Spirochaetia	Leptospirales	Leptospiraceae	Leptospira	Leptospira mayottensis	4216282	39.5655
GCA_004355225.1_ASM435522v1	representative	Flavobacterium nackdongense	2547394	Bacteria	Bacteroidetes	Flavobacteriia	Flavobacteriales	Flavobacteriaceae	Flavobacterium		4217227	36.1995
GCA_900217235.1_DPRO_PRJEB22548_v1	representative	Pseudodesulfovibrio profundus	57320	Bacteria	Proteobacteria	Deltaproteobacteria	Desulfovibrionales	Desulfovibrionaceae	Pseudodesulfovibrio		4217908	52.7919
GCA_010731755.1_ASM1073175v1	representative	Mycolicibacter minnesotensis	1118379	Bacteria	Actinobacteria	Actinomycetia	Corynebacteriales	Mycobacteriaceae	Mycolicibacter		4224047	67.0972
GCA_003076475.1_ASM307647v1	representative	Flavobacterium kingsejongi	1678728	Bacteria	Bacteroidetes	Flavobacteriia	Flavobacteriales	Flavobacteriaceae	Flavobacterium		4224053	39.7652
GCA_000230695.3_ASM23069v3	representative	Rhodanobacter denitrificans	666685	Bacteria	Proteobacteria	Gammaproteobacteria	Xanthomonadales	Rhodanobacteraceae	Rhodanobacter		4225490	67.4543
GCA_000027225.1_ASM2722v1	representative	Xenorhabdus bovienii SS-2004	406818	Bacteria	Proteobacteria	Gammaproteobacteria	Enterobacterales	Morganellaceae	Xenorhabdus	Xenorhabdus bovienii	4225498	44.9676
GCA_014672695.1_ASM1467269v1	representative	Defluviicoccus vanus	111831	Bacteria	Proteobacteria	Alphaproteobacteria	Rhodospirillales	Rhodospirillaceae	Defluviicoccus		4226795	63.5757
GCA_001641285.1_ASM164128v1	representative	Dyella thiooxydans	445710	Bacteria	Proteobacteria	Gammaproteobacteria	Xanthomonadales	Rhodanobacteraceae	Dyella		4227172	67.9802
GCA_003058465.1_ASM305846v1	representative	Orrella marina	2163011	Bacteria	Proteobacteria	Betaproteobacteria	Burkholderiales	Alcaligenaceae	Orrella		4227194	55.5403
GCA_009301415.1_ASM930141v1	representative	Paracoccus kondratievae	135740	Bacteria	Proteobacteria	Alphaproteobacteria	Rhodobacterales	Rhodobacteraceae	Paracoccus		4228383	62.8836
GCA_004135365.1_ASM413536v1	representative	Paenibacillus protaetiae	2509456	Bacteria	Firmicutes	Bacilli	Bacillales	Paenibacillaceae	Paenibacillus		4228822	51.5289
GCA_019285775.1_ASM1928577v1	representative	Skermania piniformis	39122	Bacteria	Actinobacteria	Actinomycetia	Corynebacteriales	Gordoniaceae	Skermania		4230116	68.6048
GCA_001629705.2_ASM162970v2	representative	Fictibacillus phosphorivorans	1221500	Bacteria	Firmicutes	Bacilli	Bacillales	Bacillaceae	Fictibacillus		4230665	39.3496
GCA_004328555.1_ASM432855v1	representative	Haematobacter massiliensis	195105	Bacteria	Proteobacteria	Alphaproteobacteria	Rhodobacterales	Rhodobacteraceae	Haematobacter		4232912	64.4825
GCA_000013325.1_ASM1332v1	representative	Novosphingobium aromaticivorans DSM 12444	279238	Bacteria	Proteobacteria	Alphaproteobacteria	Sphingomonadales	Sphingomonadaceae	Novosphingobium	Novosphingobium aromaticivorans	4233314	65.1126
GCA_000340435.3_ASM34043v3	representative	Mycobacterium haemophilum DSM 44634	1202450	Bacteria	Actinobacteria	Actinomycetia	Corynebacteriales	Mycobacteriaceae	Mycobacterium	Mycobacterium haemophilum	4235763	63.948
GCA_016834455.1_ASM1683445v1	representative	Shewanella litorisediminis	1173586	Bacteria	Proteobacteria	Gammaproteobacteria	Alteromonadales	Shewanellaceae	Shewanella		4237767	53.9756
GCA_001940525.2_ASM194052v2	representative	Thioclava nitratireducens	1915078	Bacteria	Proteobacteria	Alphaproteobacteria	Rhodobacterales	Rhodobacteraceae	Thioclava		4238255	63.8
GCA_000015045.1_ASM1504v1	representative	Pelobacter propionicus DSM 2379	338966	Bacteria	Proteobacteria	Deltaproteobacteria	Desulfuromonadales	Desulfuromonadaceae	Pelobacter	Pelobacter propionicus	4241119	58.4831
GCA_005234135.1_ASM523413v1	representative	Pseudorhodobacter turbinis	2500533	Bacteria	Proteobacteria	Alphaproteobacteria	Rhodobacterales	Rhodobacteraceae	Pseudorhodobacter		4246983	57.7933
GCA_002892185.1_ASM289218v1	representative	Phaeobacter inhibens	221822	Bacteria	Proteobacteria	Alphaproteobacteria	Rhodobacterales	Roseobacteraceae	Phaeobacter		4248079	59.8592
GCA_000967305.2_ASM96730v2	representative	Alcaligenes faecalis	511	Bacteria	Proteobacteria	Betaproteobacteria	Burkholderiales	Alcaligenaceae	Alcaligenes		4248684	56.8345
GCA_002007645.1_ASM200764v1	representative	Anaerohalosphaera lusitana	1936003	Bacteria	Planctomycetes	Phycisphaerae	Sedimentisphaerales	Anaerohalosphaeraceae	Anaerohalosphaera		4250973	51.9778
GCA_000024925.1_ASM2492v1	representative	Sanguibacter keddieii DSM 10542	446469	Bacteria	Actinobacteria	Actinomycetia	Micrococcales	Sanguibacteraceae	Sanguibacter	Sanguibacter keddieii	4253413	71.8865
GCA_003815915.1_ASM381591v1	representative	Chryseobacterium indoltheticum	254	Bacteria	Bacteroidetes	Flavobacteriia	Flavobacteriales	Weeksellaceae	Chryseobacterium		4253895	34.2766
GCA_001999945.1_ASM199994v1	representative	Microbulbifer agarilyticus	260552	Bacteria	Proteobacteria	Gammaproteobacteria	Cellvibrionales	Microbulbiferaceae	Microbulbifer		4255625	55.4405
GCA_019175485.1_ASM1917548v1	representative	Enterococcus raffinosus	71452	Bacteria	Firmicutes	Bacilli	Lactobacillales	Enterococcaceae	Enterococcus		4255835	39.5266
GCA_003100395.1_ASM310039v1	representative	Aquabacterium olei	1296669	Bacteria	Proteobacteria	Betaproteobacteria	Burkholderiales		Aquabacterium		4256308	67.2905
GCA_004851605.1_ASM485160v1	representative	Hydrocarboniclastica marina	2259620	Bacteria	Proteobacteria	Gammaproteobacteria	Alteromonadales	Alteromonadaceae	Hydrocarboniclastica		4258501	57.9046
GCA_016743815.1_ASM1674381v1	representative	Sphingomonas aliaeris	2759526	Bacteria	Proteobacteria	Alphaproteobacteria	Sphingomonadales	Sphingomonadaceae	Sphingomonas		4262007	64.378
GCA_003008555.2_ASM300855v2	representative	Pukyongiella litopenaei	2605946	Bacteria	Proteobacteria	Alphaproteobacteria	Rhodobacterales	Rhodobacteraceae	Pukyongiella		4262966	65.6385
GCA_002849835.1_ASM284983v1	representative	Virgibacillus dokdonensis	302167	Bacteria	Firmicutes	Bacilli	Bacillales	Bacillaceae	Virgibacillus		4263520	36.5847
GCA_007197755.1_ASM719775v1	representative	Ferrovibrio terrae	2594003	Bacteria	Proteobacteria	Alphaproteobacteria	Rhodospirillales	Rhodospirillaceae	Ferrovibrio		4264634	63.6265
GCA_001955715.1_ASM195571v1	representative	Rhodoferax saidenbachensis	1484693	Bacteria	Proteobacteria	Betaproteobacteria	Burkholderiales	Comamonadaceae	Rhodoferax		4264855	60.945
GCA_001305575.3_ASM130557v3	representative	Beggiatoa leptomitoformis	288004	Bacteria	Proteobacteria	Gammaproteobacteria	Thiotrichales	Thiotrichaceae	Beggiatoa		4265317	40.4919
GCA_000212695.1_ASM21269v1	representative	Cellulomonas fimi ATCC 484	590998	Bacteria	Actinobacteria	Actinomycetia	Micrococcales	Cellulomonadaceae	Cellulomonas	Cellulomonas fimi	4266344	74.7243
GCA_014211955.1_ASM1421195v1	representative	Croceicoccus marinus	450378	Bacteria	Proteobacteria	Alphaproteobacteria	Sphingomonadales	Erythrobacteraceae	Croceicoccus		4268603	64.7276
GCA_001913155.1_ASM191315v1	representative	Maribacter hydrothermalis	1836467	Bacteria	Bacteroidetes	Flavobacteriia	Flavobacteriales	Flavobacteriaceae	Maribacter		4271158	34.3902
GCA_002221505.1_ASM222150v1	representative	Pseudoalteromonas nigrifaciens	28109	Bacteria	Proteobacteria	Gammaproteobacteria	Alteromonadales	Pseudoalteromonadaceae	Pseudoalteromonas		4274777	40.173
GCA_004295665.1_ASM429566v1	representative	Litorilituus sediminis	718192	Bacteria	Proteobacteria	Gammaproteobacteria	Alteromonadales	Colwelliaceae	Litorilituus		4275717	39.4445
GCA_000148645.1_ASM14864v1	representative	Ferrimonas balearica DSM 9799	550540	Bacteria	Proteobacteria	Gammaproteobacteria	Alteromonadales	Ferrimonadaceae	Ferrimonas	Ferrimonas balearica	4279159	60.2195
GCA_008275125.1_ASM827512v1	representative	Chromobacterium paludis	2605945	Bacteria	Proteobacteria	Betaproteobacteria	Neisseriales	Chromobacteriaceae	Chromobacterium		4279774	63.6303
GCA_900475855.1_46338_B02	representative	Providencia heimbachae	333962	Bacteria	Proteobacteria	Gammaproteobacteria	Enterobacterales	Morganellaceae	Providencia		4286000	40.3742
GCA_000023445.1_ASM2344v1	representative	Maridesulfovibrio salexigens DSM 2638	526222	Bacteria	Proteobacteria	Deltaproteobacteria	Desulfovibrionales	Desulfovibrionaceae	Maridesulfovibrio	Maridesulfovibrio salexigens	4289847	47.0928
GCA_007747445.1_ASM774744v1	representative	Poriferisphaera corsica	2528020	Bacteria	Planctomycetes	Phycisphaerae	Phycisphaerales	Phycisphaeraceae	Poriferisphaera		4291168	48.748
GCA_902813185.1_Denitratisoma_oestradiolicum_DSM16959	representative	Denitratisoma oestradiolicum	311182	Bacteria	Proteobacteria	Betaproteobacteria	Nitrosomonadales	Sterolibacteriaceae	Denitratisoma		4293412	62.1318
GCA_003353065.1_ASM335306v1	representative	Candidatus Cyclonatronum proteinivorum	1457365	Bacteria	Balneolaeota				Candidatus Cyclonatronum		4294247	51.3929
GCA_000022265.1_ASM2226v1	representative	Geobacter daltonii FRC-32	316067	Bacteria	Proteobacteria	Deltaproteobacteria	Desulfuromonadales	Geobacteraceae	Geobacter	Geobacter daltonii	4304501	53.472
GCA_000021745.1_ASM2174v1	representative	Methylocella silvestris BL2	395965	Bacteria	Proteobacteria	Alphaproteobacteria	Hyphomicrobiales	Beijerinckiaceae	Methylocella	Methylocella silvestris	4305430	63.0834
GCA_000015245.1_ASM1524v1	representative	Shewanella amazonensis SB2B	326297	Bacteria	Proteobacteria	Gammaproteobacteria	Alteromonadales	Shewanellaceae	Shewanella	Shewanella amazonensis	4306142	53.5864
GCA_009388985.1_ASM938898v1	representative	Halioglobus maricola	2601894	Bacteria	Proteobacteria	Gammaproteobacteria	Cellvibrionales	Halieaceae	Halioglobus		4306437	56.7418
GCA_000023865.1_ASM2386v1	representative	Saccharomonospora viridis DSM 43017	471857	Bacteria	Actinobacteria	Actinomycetia	Pseudonocardiales	Pseudonocardiaceae	Saccharomonospora	Saccharomonospora viridis	4308349	67.3151
GCA_000190575.1_ASM19057v1	representative	Phocaeicola salanitronis DSM 18170	667015	Bacteria	Bacteroidetes	Bacteroidia	Bacteroidales	Bacteroidaceae	Phocaeicola	Phocaeicola salanitronis	4308663	46.4907
GCA_000175215.2_ASM17521v2	representative	Asticcacaulis excentricus CB 48	573065	Bacteria	Proteobacteria	Alphaproteobacteria	Caulobacterales	Caulobacteraceae	Asticcacaulis	Asticcacaulis excentricus	4308776	59.5081
GCA_002983865.1_ASM298386v1	representative	Roseobacter denitrificans	2434	Bacteria	Proteobacteria	Alphaproteobacteria	Rhodobacterales	Roseobacteraceae	Roseobacter		4308791	58.8992
GCA_000730385.1_ASM73038v1	representative	Alteromonas australica	589873	Bacteria	Proteobacteria	Gammaproteobacteria	Alteromonadales	Alteromonadaceae	Alteromonas		4308833	44.9303
GCA_016772275.1_ASM1677227v1	representative	Heyndrickxia vini	1476025	Bacteria	Firmicutes	Bacilli	Bacillales	Bacillaceae	Heyndrickxia		4309805	35.9678
GCA_002499975.2_ASM249997v2	representative	Alteromonas pelagimontana	1858656	Bacteria	Proteobacteria	Gammaproteobacteria	Alteromonadales	Alteromonadaceae	Alteromonas		4314189	46.1315
GCA_002101395.1_ASM210139v1	representative	Pantoea alhagi	1891675	Bacteria	Proteobacteria	Gammaproteobacteria	Enterobacterales	Erwiniaceae	Pantoea		4316301	53.5067
GCA_009834205.1_ASM983420v1	representative	Rathayibacter festucae	110937	Bacteria	Actinobacteria	Actinomycetia	Micrococcales	Microbacteriaceae	Rathayibacter		4316394	72.36
GCA_000152245.2_ASM15224v2	representative	Eubacterium callanderi	53442	Bacteria	Firmicutes	Clostridia	Eubacteriales	Eubacteriaceae	Eubacterium		4316707	47.4975
GCA_007858975.2_ASM785897v2	representative	Dickeya poaceiphila	568768	Bacteria	Proteobacteria	Gammaproteobacteria	Enterobacterales	Pectobacteriaceae	Dickeya		4317154	52.7271
GCA_002215585.1_ASM221558v1	representative	Shewanella marisflavi	260364	Bacteria	Proteobacteria	Gammaproteobacteria	Alteromonadales	Shewanellaceae	Shewanella		4321452	50.0026
GCA_000243155.3_ASM24315v3	representative	Desulfitobacterium dehalogenans ATCC 51507	756499	Bacteria	Firmicutes	Clostridia	Eubacteriales	Peptococcaceae	Desulfitobacterium	Desulfitobacterium dehalogenans	4321753	44.9692
GCA_000153485.2_ASM15348v2	representative	Psychroflexus torquis ATCC 700755	313595	Bacteria	Bacteroidetes	Flavobacteriia	Flavobacteriales	Flavobacteriaceae	Psychroflexus	Psychroflexus torquis	4321832	34.5253
GCA_900183975.1_PD885.1	representative	Xanthomonas fragariae	48664	Bacteria	Proteobacteria	Gammaproteobacteria	Xanthomonadales	Xanthomonadaceae	Xanthomonas		4328441	62.2163
GCA_000264765.2_ASM26476v2	representative	Edwardsiella anguillarum ET080813	667120	Bacteria	Proteobacteria	Gammaproteobacteria	Enterobacterales	Hafniaceae	Edwardsiella	Edwardsiella anguillarum	4329652	58.3829
GCA_011066545.1_ASM1106654v1	representative	Candidatus Kuenenia stuttgartiensis	174633	Bacteria	Planctomycetes	Candidatus Brocadiia	Candidatus Brocadiales	Candidatus Brocadiaceae	Candidatus Kuenenia		4334932	41.0292
GCA_002224365.1_ASM222436v1	representative	Virgibacillus necropolis	163877	Bacteria	Firmicutes	Bacilli	Bacillales	Bacillaceae	Virgibacillus		4337422	37.2714
GCA_002441855.2_ASM244185v2	representative	Eubacterium maltosivorans	2041044	Bacteria	Firmicutes	Clostridia	Eubacteriales	Eubacteriaceae	Eubacterium		4337501	47.826
GCA_012273615.1_ASM1227361v1	representative	Chryseobacterium gallinarum	1324352	Bacteria	Bacteroidetes	Flavobacteriia	Flavobacteriales	Weeksellaceae	Chryseobacterium		4338935	37.0443
GCA_005860795.2_ASM586079v2	representative	Peteryoungia desertarenae	1813451	Bacteria	Proteobacteria	Alphaproteobacteria	Hyphomicrobiales	Rhizobiaceae	Peteryoungia		4342374	58.6228
GCA_002074095.1_ASM207409v1	representative	Bacillus licheniformis	1402	Bacteria	Firmicutes	Bacilli	Bacillales	Bacillaceae	Bacillus		4342466	45.8034
GCA_002381365.1_ASM238136v1	representative	Phaeobacter gallaeciensis	60890	Bacteria	Proteobacteria	Alphaproteobacteria	Rhodobacterales	Roseobacteraceae	Phaeobacter		4349350	59.6155
GCA_001263175.1_ASM126317v1	representative	Vulgatibacter incomptus	1391653	Bacteria	Proteobacteria	Deltaproteobacteria	Myxococcales	Vulgatibacteraceae	Vulgatibacter		4350553	68.9393
GCA_001679725.1_ASM167972v1	representative	Cryobacterium arcticum	670052	Bacteria	Actinobacteria	Actinomycetia	Micrococcales	Microbacteriaceae	Cryobacterium		4351229	68.3796
GCA_008973485.1_ASM897348v1	representative	Psychrobacillus glaciei	2283160	Bacteria	Firmicutes	Bacilli	Bacillales	Bacillaceae	Psychrobacillus		4351338	35.9654
GCA_002096055.1_ASM209605v1	representative	Cnuibacter physcomitrellae	1619308	Bacteria	Actinobacteria	Actinomycetia	Micrococcales	Microbacteriaceae	Cnuibacter		4351649	70.7865
GCA_003970735.1_ASM397073v1	representative	Silicimonas algicola	1826607	Bacteria	Proteobacteria	Alphaproteobacteria	Rhodobacterales	Rhodobacteraceae	Silicimonas		4351658	65.2583
GCA_001856695.1_ASM185669v1	representative	Clostridium pasteurianum	1501	Bacteria	Firmicutes	Clostridia	Eubacteriales	Clostridiaceae	Clostridium		4351863	29.9354
GCA_009913235.1_ASM991323v1	representative	Nibribacter ruber	2698458	Bacteria	Bacteroidetes	Cytophagia	Cytophagales	Hymenobacteraceae	Nibribacter		4352178	50.2936
GCA_001484725.1_ASM148472v1	representative	Clostridium autoethanogenum DSM 10061	1341692	Bacteria	Firmicutes	Clostridia	Eubacteriales	Clostridiaceae	Clostridium	Clostridium autoethanogenum	4352446	31.0921
GCA_000225955.1_ASM22595v1	representative	Rhodospirillum rubrum F11	1036743	Bacteria	Proteobacteria	Alphaproteobacteria	Rhodospirillales	Rhodospirillaceae	Rhodospirillum	Rhodospirillum rubrum	4352825	65.4474
GCA_006159205.1_ASM615920v1	representative	Antarcticibacterium flavum	2058175	Bacteria	Bacteroidetes	Flavobacteriia	Flavobacteriales	Flavobacteriaceae	Antarcticibacterium		4353683	40.8562
GCA_000227705.3_ASM22770v3	representative	Thermobacillus composti KWC4	717605	Bacteria	Firmicutes	Bacilli	Bacillales	Paenibacillaceae	Thermobacillus	Thermobacillus composti	4355525	60.1164
GCA_000016185.1_ASM1618v1	representative	Rhodospirillum centenum SW	414684	Bacteria	Proteobacteria	Alphaproteobacteria	Rhodospirillales	Rhodospirillaceae	Rhodospirillum	Rhodospirillum centenum	4355543	70.4613
GCA_003952725.1_ASM395272v1	representative	Georhizobium profundi	2341112	Bacteria	Proteobacteria	Alphaproteobacteria	Hyphomicrobiales	Rhizobiaceae	Georhizobium		4356607	62.3042
GCA_001889165.1_ASM188916v1	representative	Bacillus weihaiensis	1547283	Bacteria	Firmicutes	Bacilli	Bacillales	Bacillaceae	Bacillus		4361276	36.4724
GCA_001277195.1_ASM127719v1	representative	Cronobacter muytjensii ATCC 51329	1159613	Bacteria	Proteobacteria	Gammaproteobacteria	Enterobacterales	Enterobacteriaceae	Cronobacter	Cronobacter muytjensii	4364114	57.6915
GCA_014899185.1_ASM1489918v1	representative	Pseudopuniceibacterium antarcticum	2613965	Bacteria	Proteobacteria	Alphaproteobacteria	Rhodobacterales	Rhodobacteraceae	Pseudopuniceibacterium		4365781	63.3054
GCA_000513295.1_MGMSRv2	representative	Magnetospirillum gryphiswaldense MSR-1 v2	1430440	Bacteria	Proteobacteria	Alphaproteobacteria	Rhodospirillales	Rhodospirillaceae	Magnetospirillum	Magnetospirillum gryphiswaldense	4365796	63.285
GCA_017743015.1_ASM1774301v1	representative	Xenorhabdus budapestensis	290110	Bacteria	Proteobacteria	Gammaproteobacteria	Enterobacterales	Morganellaceae	Xenorhabdus		4366413	43.1405
GCA_009740285.1_ASM974028v1	representative	Phnomibacter ginsenosidimutans	2676868	Bacteria	Bacteroidetes	Chitinophagia	Chitinophagales	Chitinophagaceae	Phnomibacter		4372196	46.6773
GCA_000834455.1_ASM83445v1	representative	Yersinia rohdei	29485	Bacteria	Proteobacteria	Gammaproteobacteria	Enterobacterales	Yersiniaceae	Yersinia		4372253	47.0306
GCA_011044155.1_ASM1104415v1	representative	Pikeienuella piscinae	2748098	Bacteria	Proteobacteria	Alphaproteobacteria	Rhodobacterales	Rhodobacteraceae	Pikeienuella		4373045	65.8735
GCA_001660485.1_ASM166048v1	representative	Agromyces aureus	453304	Bacteria	Actinobacteria	Actinomycetia	Micrococcales	Microbacteriaceae	Agromyces		4373124	70.3925
GCA_000812665.2_ASM81266v2	representative	Falsihalocynthiibacter arcticus	1579316	Bacteria	Proteobacteria	Alphaproteobacteria	Rhodobacterales	Roseobacteraceae	Falsihalocynthiibacter		4376120	53.163
GCA_001653335.1_ASM165333v1	representative	Nocardioides dokdonensis FR1436	1300347	Bacteria	Actinobacteria	Actinomycetia	Propionibacteriales	Nocardioidaceae	Nocardioides	Nocardioides dokdonensis	4376707	72.2559
GCA_017894365.1_ASM1789436v1	representative	Aromatoleum bremense	76115	Bacteria	Proteobacteria	Betaproteobacteria	Rhodocyclales	Rhodocyclaceae	Aromatoleum		4376837	65.5927
GCA_002951935.1_ASM295193v1	representative	Paenibacillus larvae subsp. larvae	147375	Bacteria	Firmicutes	Bacilli	Bacillales	Paenibacillaceae	Paenibacillus	Paenibacillus larvae	4378174	44.1967
GCA_000017265.1_ASM1726v1	representative	Phenylobacterium zucineum HLK1	450851	Bacteria	Proteobacteria	Alphaproteobacteria	Caulobacterales	Caulobacteraceae	Phenylobacterium	Phenylobacterium zucineum	4379231	71.1013
GCA_006740765.1_ASM674076v1	representative	Leisingera aquaemixtae	1396826	Bacteria	Proteobacteria	Alphaproteobacteria	Rhodobacterales	Roseobacteraceae	Leisingera		4380105	64.533
GCA_003024155.1_ASM302415v1	representative	Gramella fulva	2126553	Bacteria	Bacteroidetes	Flavobacteriia	Flavobacteriales	Flavobacteriaceae	Gramella		4380140	39.7048
GCA_006874765.1_ASM687476v1	representative	Leptospira weilii	28184	Bacteria	Spirochaetes	Spirochaetia	Leptospirales	Leptospiraceae	Leptospira		4381393	40.8813
GCA_900478165.1_48290_A02	representative	Lederbergia lentus	1467	Bacteria	Firmicutes	Bacilli	Bacillales	Bacillaceae	Lederbergia		4384366	36.696
GCA_017161365.1_ASM1716136v1	representative	Thermobispora bispora	2006	Bacteria	Actinobacteria	Actinomycetia	Streptosporangiales	Streptosporangiaceae	Thermobispora		4386836	72.376
GCA_003940805.1_ASM394080v1	representative	Tabrizicola piscis	2494374	Bacteria	Proteobacteria	Alphaproteobacteria	Rhodobacterales	Rhodobacteraceae	Tabrizicola		4387422	64.0751
GCA_006970865.1_ASM697086v1	representative	Rhodoferax sediminis	2509614	Bacteria	Proteobacteria	Betaproteobacteria	Burkholderiales	Comamonadaceae	Rhodoferax		4387497	64.346
GCA_002085925.2_ASM208592v2	representative	Thioclava electrotropha	1549850	Bacteria	Proteobacteria	Alphaproteobacteria	Rhodobacterales	Rhodobacteraceae	Thioclava		4395474	63.7598
GCA_004421025.1_ASM442102v1	representative	Sphingobacterium psychroaquaticum	561061	Bacteria	Bacteroidetes	Sphingobacteriia	Sphingobacteriales	Sphingobacteriaceae	Sphingobacterium		4396536	41.6595
GCA_010729485.1_ASM1072948v1	representative	Mycolicibacter hiberniae	29314	Bacteria	Actinobacteria	Actinomycetia	Corynebacteriales	Mycobacteriaceae	Mycolicibacter		4396654	68.509
GCA_003860465.1_ASM386046v1	representative	Deinococcus psychrotolerans	2489213	Bacteria	Deinococcus-Thermus	Deinococci	Deinococcales	Deinococcaceae	Deinococcus		4397705	61.0916
GCA_000250635.1_ASM25063v1	representative	Saprospira grandis str. Lewin	984262	Bacteria	Bacteroidetes	Saprospiria	Saprospirales	Saprospiraceae	Saprospira	Saprospira grandis	4400185	46.3616
GCA_001761465.1_ASM176146v1	representative	Flavobacterium gilvum	1492737	Bacteria	Bacteroidetes	Flavobacteriia	Flavobacteriales	Flavobacteriaceae	Flavobacterium		4402594	35.1662
GCA_016694995.1_ASM1669499v1	representative	Paenarthrobacter ureafaciens	37931	Bacteria	Actinobacteria	Actinomycetia	Micrococcales	Micrococcaceae	Paenarthrobacter		4402759	63.4368
GCA_000145035.1_ASM14503v1	representative	Butyrivibrio proteoclasticus B316	515622	Bacteria	Firmicutes	Clostridia	Eubacteriales	Lachnospiraceae	Butyrivibrio	Butyrivibrio proteoclasticus	4404886	40.0084
GCA_000252445.1_ASM25244v1	representative	Deinococcus gobiensis I-0	745776	Bacteria	Deinococcus-Thermus	Deinococci	Deinococcales	Deinococcaceae	Deinococcus	Deinococcus gobiensis	4406036	69.152
GCA_001597285.1_ASM159728v1	representative	Pseudomonas alcaligenes	43263	Bacteria	Proteobacteria	Gammaproteobacteria	Pseudomonadales	Pseudomonadaceae	Pseudomonas		4406305	65.4993
GCA_000266885.1_ASM26688v1	representative	Turneriella parva DSM 21527	869212	Bacteria	Spirochaetes	Spirochaetia	Leptospirales	Leptospiraceae	Turneriella	Turneriella parva	4409302	53.6317
GCA_008824185.1_ASM882418v1	representative	Paracoccus pantotrophus	82367	Bacteria	Proteobacteria	Alphaproteobacteria	Rhodobacterales	Rhodobacteraceae	Paracoccus		4409379	67.6038
GCA_000195955.2_ASM19595v2	reference	Mycobacterium tuberculosis H37Rv	83332	Bacteria	Actinobacteria	Actinomycetia	Corynebacteriales	Mycobacteriaceae	Mycobacterium	Mycobacterium tuberculosis	4411532	65.6147
GCA_018128265.1_ASM1812826v1	representative	Cellulosimicrobium cellulans	1710	Bacteria	Actinobacteria	Actinomycetia	Micrococcales	Promicromonosporaceae	Cellulosimicrobium		4411608	74.4312
GCA_900095135.1_M36	representative	Proteiniphilum saccharofermentans	1642647	Bacteria	Bacteroidetes	Bacteroidia	Bacteroidales	Dysgonomonadaceae	Proteiniphilum		4414963	43.628
GCA_003722295.1_ASM372229v1	representative	Leptospira kmetyi	408139	Bacteria	Spirochaetes	Spirochaetia	Leptospirales	Leptospiraceae	Leptospira		4416922	44.8301
GCA_000018145.1_ASM1814v1	representative	Dinoroseobacter shibae DFL 12 = DSM 16493	398580	Bacteria	Proteobacteria	Alphaproteobacteria	Rhodobacterales	Roseobacteraceae	Dinoroseobacter	Dinoroseobacter shibae	4417868	65.5246
GCA_000019845.1_ASM1984v1	representative	Beijerinckia indica subsp. indica ATCC 9039	395963	Bacteria	Proteobacteria	Alphaproteobacteria	Hyphomicrobiales	Beijerinckiaceae	Beijerinckia	Beijerinckia indica	4418616	56.983
GCA_000807675.2_ASM80767v2	representative	Eubacterium limosum	1736	Bacteria	Firmicutes	Clostridia	Eubacteriales	Eubacteriaceae	Eubacterium		4422837	47.1904
GCA_000219915.3_ASM21991v3	representative	Advenella kashmirensis WT001	1036672	Bacteria	Proteobacteria	Betaproteobacteria	Burkholderiales	Alcaligenaceae	Advenella	Advenella kashmirensis	4423879	54.7763
GCA_001305675.1_ASM130567v1	representative	Gordonia phthalatica	1136941	Bacteria	Actinobacteria	Actinomycetia	Corynebacteriales	Gordoniaceae	Gordonia		4428727	67.9969
GCA_003815635.1_ASM381563v1	representative	Chryseobacterium shandongense	1493872	Bacteria	Bacteroidetes	Flavobacteriia	Flavobacteriales	Weeksellaceae	Chryseobacterium		4430346	36.6848
GCA_008000755.1_ASM800075v1	representative	Youhaiella tibetensis	1447062	Bacteria	Proteobacteria	Alphaproteobacteria	Hyphomicrobiales	Devosiaceae	Youhaiella		4430734	64.8019
GCA_001021915.1_ASM102191v1	representative	Xanthomonas oryzae pv. oryzicola	129394	Bacteria	Proteobacteria	Gammaproteobacteria	Xanthomonadales	Xanthomonadaceae	Xanthomonas	Xanthomonas oryzae	4430829	64.0537
GCA_008329925.1_ASM832992v1	representative	Sphaerotilus natans subsp. sulfidivorans	639200	Bacteria	Proteobacteria	Betaproteobacteria	Burkholderiales		Sphaerotilus	Sphaerotilus natans	4430992	69.8238
GCA_010748935.1_ASM1074893v1	representative	Providencia vermicola	333965	Bacteria	Proteobacteria	Gammaproteobacteria	Enterobacterales	Morganellaceae	Providencia		4432495	41.183
GCA_000014145.1_ASM1414v1	representative	Cytophaga hutchinsonii ATCC 33406	269798	Bacteria	Bacteroidetes	Cytophagia	Cytophagales	Cytophagaceae	Cytophaga	Cytophaga hutchinsonii	4433218	38.8465
GCA_002024805.1_ASM202480v1	representative	Elizabethkingia bruuniana	1756149	Bacteria	Bacteroidetes	Flavobacteriia	Flavobacteriales	Weeksellaceae	Elizabethkingia		4433522	35.857
GCA_900465055.1_MORIYA_PRJEB24680v2	representative	Moritella yayanosii	69539	Bacteria	Proteobacteria	Gammaproteobacteria	Alteromonadales	Moritellaceae	Moritella		4433651	41.2039
GCA_000953135.1_LFA	representative	Legionella fallonii LLAP-10	1212491	Bacteria	Proteobacteria	Gammaproteobacteria	Legionellales	Legionellaceae	Legionella	Legionella fallonii	4434890	38.3226
GCA_001277175.1_ASM127717v1	representative	Cronobacter universalis NCTC 9529	1074000	Bacteria	Proteobacteria	Gammaproteobacteria	Enterobacterales	Enterobacteriaceae	Cronobacter	Cronobacter universalis	4436873	57.8264
GCA_013200955.2_ASM1320095v2	representative	Pseudomonas campi	2731681	Bacteria	Proteobacteria	Gammaproteobacteria	Pseudomonadales	Pseudomonadaceae	Pseudomonas		4436925	63.451
GCA_003516125.3_ASM351612v3	representative	Cronobacter sakazakii	28141	Bacteria	Proteobacteria	Gammaproteobacteria	Enterobacterales	Enterobacteriaceae	Cronobacter		4437993	56.9121
GCA_013376455.1_ASM1337645v1	representative	Desulfovibrio sulfodismutans DSM 3696	1121464	Bacteria	Proteobacteria	Deltaproteobacteria	Desulfovibrionales	Desulfovibrionaceae	Desulfovibrio	Desulfovibrio sulfodismutans	4440187	63.5714
GCA_003429285.1_ASM342928v1	representative	Salinimonas sediminis	2303538	Bacteria	Proteobacteria	Gammaproteobacteria	Alteromonadales	Alteromonadaceae	Salinimonas		4440293	48.2097
GCA_001632775.1_ASM163277v1	representative	Dokdonella koreensis DS-123	1300342	Bacteria	Proteobacteria	Gammaproteobacteria	Xanthomonadales	Rhodanobacteraceae	Dokdonella	Dokdonella koreensis	4446619	70.3467
GCA_014960965.1_ASM1496096v1	representative	Ruania alkalisoli	2779775	Bacteria	Actinobacteria	Actinomycetia	Micrococcales	Ruaniaceae	Ruania		4448695	68.2054
GCA_900637015.1_46514_C01	representative	Escherichia marmotae	1499973	Bacteria	Proteobacteria	Gammaproteobacteria	Enterobacterales	Enterobacteriaceae	Escherichia		4450344	50.4967
GCA_001682385.1_ASM168238v1	representative	Azoarcus olearius	418699	Bacteria	Proteobacteria	Betaproteobacteria	Rhodocyclales	Zoogloeaceae	Azoarcus		4451751	67.8333
GCA_003204135.1_ASM320413v1	representative	Providencia rettgeri	587	Bacteria	Proteobacteria	Gammaproteobacteria	Enterobacterales	Morganellaceae	Providencia		4454136	40.6809
GCA_019670705.1_ASM1967070v1	representative	Shewanella carassii	1987584	Bacteria	Proteobacteria	Gammaproteobacteria	Alteromonadales	Shewanellaceae	Shewanella		4454556	52.6505
GCA_002009335.2_ASM200933v2	representative	Desulfococcus multivorans	897	Bacteria	Proteobacteria	Deltaproteobacteria	Desulfobacterales	Desulfobacteraceae	Desulfococcus		4455976	56.8294
GCA_000755585.2_ASM75558v2	representative	Arthrobacter alpinus	656366	Bacteria	Actinobacteria	Actinomycetia	Micrococcales	Micrococcaceae	Arthrobacter		4458287	60.6215
GCA_014218275.1_ASM1421827v1	representative	Citrifermentans bremense	60035	Bacteria	Proteobacteria	Deltaproteobacteria	Desulfuromonadales	Geobacteraceae	Citrifermentans		4458493	60.5357
GCA_010726505.1_ASM1072650v1	representative	Mycobacterium novum	2492438	Bacteria	Actinobacteria	Actinomycetia	Corynebacteriales	Mycobacteriaceae	Mycobacterium		4458926	68.5795
GCA_001017775.3_ASM101777v3	representative	Pandoraea thiooxydans	445709	Bacteria	Proteobacteria	Betaproteobacteria	Burkholderiales	Burkholderiaceae	Pandoraea		4464186	63.1942
GCA_003382565.3_ASM338256v3	representative	Pectobacterium aquaticum	2204145	Bacteria	Proteobacteria	Gammaproteobacteria	Enterobacterales	Pectobacteriaceae	Pectobacterium		4464425	51.2464
GCA_000283575.1_ASM28357v1	representative	Oscillibacter valericigenes Sjm18-20	693746	Bacteria	Firmicutes	Clostridia	Eubacteriales	Oscillospiraceae	Oscillibacter	Oscillibacter valericigenes	4470622	53.1857
GCA_000834395.1_ASM83439v1	representative	Yersinia aldovae 670-83	1453495	Bacteria	Proteobacteria	Gammaproteobacteria	Enterobacterales	Yersiniaceae	Yersinia	Yersinia aldovae	4471090	47.6865
GCA_002117105.1_ASM211710v1	representative	Oceanicoccus sagamiensis	716816	Bacteria	Proteobacteria	Gammaproteobacteria	Cellvibrionales	Spongiibacteraceae	Oceanicoccus		4472079	47.7047
GCA_001277215.2_ASM127721v2	representative	Cronobacter malonaticus LMG 23826	1159491	Bacteria	Proteobacteria	Gammaproteobacteria	Enterobacterales	Enterobacteriaceae	Cronobacter	Cronobacter malonaticus	4473761	56.854
GCA_000092225.1_ASM9222v1	representative	Tsukamurella paurometabola DSM 20162	521096	Bacteria	Actinobacteria	Actinomycetia	Corynebacteriales	Tsukamurellaceae	Tsukamurella	Tsukamurella paurometabola	4479724	68.3989
GCA_007859655.1_ASM785965v1	representative	Devosia ginsengisoli	400770	Bacteria	Proteobacteria	Alphaproteobacteria	Hyphomicrobiales	Devosiaceae	Devosia		4480314	63.6557
GCA_900475405.1_44087_C01	representative	Stenotrophomonas maltophilia	40324	Bacteria	Proteobacteria	Gammaproteobacteria	Xanthomonadales	Xanthomonadaceae	Stenotrophomonas		4481118	66.6292
GCA_001517405.1_EM595	representative	Erwinia gerundensis	1619313	Bacteria	Proteobacteria	Gammaproteobacteria	Enterobacterales	Erwiniaceae	Erwinia		4481249	55.2807
GCA_000253375.1_ASM25337v1	representative	Mycobacterium canettii CIPT 140010059	1048245	Bacteria	Actinobacteria	Actinomycetia	Corynebacteriales	Mycobacteriaceae	Mycobacterium	Mycobacterium canettii	4482059	65.6223
GCA_000179635.2_ASM17963v2	representative	Ruminococcus albus 7 = DSM 20455	697329	Bacteria	Firmicutes	Clostridia	Eubacteriales	Oscillospiraceae	Ruminococcus	Ruminococcus albus	4482087	43.6153
GCA_000024405.1_ASM2440v1	representative	Sebaldella termitidis ATCC 33386	526218	Bacteria	Fusobacteria	Fusobacteriia	Fusobacteriales	Leptotrichiaceae	Sebaldella	Sebaldella termitidis	4486650	33.3757
GCA_014395785.1_ASM1439578v1	representative	Nocardioides mesophilus	433659	Bacteria	Actinobacteria	Actinomycetia	Propionibacteriales	Nocardioidaceae	Nocardioides		4488624	72.0569
GCA_002163605.1_ASM216360v1	representative	Tatumella citrea	53336	Bacteria	Proteobacteria	Gammaproteobacteria	Enterobacterales	Erwiniaceae	Tatumella		4490981	49.7046
GCA_900537995.1_Roseburia_intestinalis_strain_L1-82	representative	Roseburia intestinalis L1-82	536231	Bacteria	Firmicutes	Clostridia	Eubacteriales	Lachnospiraceae	Roseburia	Roseburia intestinalis	4493348	42.6634
GCA_003008515.1_ASM300851v1	representative	Phreatobacter cathodiphilus	1868589	Bacteria	Proteobacteria	Alphaproteobacteria	Hyphomicrobiales	Phreatobacteraceae	Phreatobacter		4494445	69.2516
GCA_001277255.1_ASM127725v1	representative	Cronobacter condimenti 1330	1073999	Bacteria	Proteobacteria	Gammaproteobacteria	Enterobacterales	Enterobacteriaceae	Cronobacter	Cronobacter condimenti	4499482	55.7802
GCA_002221525.1_ASM222152v1	representative	Pseudoalteromonas espejiana DSM 9414	1314869	Bacteria	Proteobacteria	Gammaproteobacteria	Alteromonadales	Pseudoalteromonadaceae	Pseudoalteromonas	Pseudoalteromonas espejiana	4500451	40.2954
GCA_009363415.1_ASM936341v1	representative	Vibrio aquimaris	2587862	Bacteria	Proteobacteria	Gammaproteobacteria	Vibrionales	Vibrionaceae	Vibrio		4501013	42.6536
GCA_900095885.1_Daq1742	representative	Dickeya aquatica	1401087	Bacteria	Proteobacteria	Gammaproteobacteria	Enterobacterales	Pectobacteriaceae	Dickeya		4501560	53.5622
GCA_002285635.2_ASM228563v2	representative	Chryseobacterium piperi	558152	Bacteria	Bacteroidetes	Flavobacteriia	Flavobacteriales	Weeksellaceae	Chryseobacterium		4501946	35.2777
GCA_010730055.1_ASM1073005v1	representative	Mycobacterium shinjukuense	398694	Bacteria	Actinobacteria	Actinomycetia	Corynebacteriales	Mycobacteriaceae	Mycobacterium		4504020	67.7871
GCA_000517405.1_ASM51740v1	representative	Candidatus Sodalis pierantonius str. SOPE	2342	Bacteria	Proteobacteria	Gammaproteobacteria	Enterobacterales	Bruguierivoracaceae	Sodalis	Candidatus Sodalis pierantonius	4513140	56.0596
GCA_016495725.1_ASM1649572v1	representative	Salicibibacter cibarius	2743000	Bacteria	Firmicutes	Bacilli	Bacillales	Bacillaceae	Salicibibacter		4513310	44.6591
GCA_000317835.1_ASM31783v1	representative	Deinococcus peraridilitoris DSM 19664	937777	Bacteria	Deinococcus-Thermus	Deinococci	Deinococcales	Deinococcaceae	Deinococcus	Deinococcus peraridilitoris	4513714	63.6943
GCA_000183425.1_ASM18342v1	representative	Marivirga tractuosa DSM 4126	643867	Bacteria	Bacteroidetes	Cytophagia	Cytophagales	Marivirgaceae	Marivirga	Marivirga tractuosa	4516490	35.5168
GCA_002243515.1_ASM224351v1	representative	Tumebacillus algifaecis	1214604	Bacteria	Firmicutes	Bacilli	Bacillales	Alicyclobacillaceae	Tumebacillus		4516965	53.0397
GCA_001721185.1_ASM172118v1	representative	Xenorhabdus hominickii	351679	Bacteria	Proteobacteria	Gammaproteobacteria	Enterobacterales	Morganellaceae	Xenorhabdus		4522699	43.4267
GCA_002158865.1_ASM215886v1	representative	Comamonas serinivorans	1082851	Bacteria	Proteobacteria	Betaproteobacteria	Burkholderiales	Comamonadaceae	Comamonas		4522913	67.9272
GCA_002953195.1_ASM295319v1	representative	Mixta gaviniae	665914	Bacteria	Proteobacteria	Gammaproteobacteria	Enterobacterales	Erwiniaceae	Mixta		4527605	58.0357
GCA_009685195.1_ASM968519v1	representative	Methylocystis parvus	134	Bacteria	Proteobacteria	Alphaproteobacteria	Hyphomicrobiales	Methylocystaceae	Methylocystis		4529043	63.3554
GCA_900187145.1_50818_H01	representative	Mycolicibacter terrae	1788	Bacteria	Actinobacteria	Actinomycetia	Corynebacteriales	Mycobacteriaceae	Mycolicibacter		4532317	68.4265
GCA_014623465.1_ASM1462346v1	representative	Marinomonas arctica	383750	Bacteria	Proteobacteria	Gammaproteobacteria	Oceanospirillales	Oceanospirillaceae	Marinomonas		4540024	44.5079
GCA_900637545.1_51438_G01	representative	Aeromonas encheleia	73010	Bacteria	Proteobacteria	Gammaproteobacteria	Aeromonadales	Aeromonadaceae	Aeromonas		4542521	61.8645
GCA_000024205.1_ASM2420v1	representative	Desulfofarcimen acetoxidans DSM 771	485916	Bacteria	Firmicutes	Clostridia	Eubacteriales	Peptococcaceae	Desulfofarcimen	Desulfofarcimen acetoxidans	4545624	41.5548
GCA_019704535.1_ASM1970453v1	representative	Pseudomonas stutzeri	316	Bacteria	Proteobacteria	Gammaproteobacteria	Pseudomonadales	Pseudomonadaceae	Pseudomonas		4545686	64.2976
GCA_000013765.1_ASM1376v1	representative	Shewanella denitrificans OS217	318161	Bacteria	Proteobacteria	Gammaproteobacteria	Alteromonadales	Shewanellaceae	Shewanella	Shewanella denitrificans	4545906	45.1492
GCA_002355855.1_ASM235585v1	representative	Sphingobium cloacae	120107	Bacteria	Proteobacteria	Alphaproteobacteria	Sphingomonadales	Sphingomonadaceae	Sphingobium		4547566	64.4455
GCA_003668795.1_ASM366879v1	representative	Pseudoalteromonas agarivorans	176102	Bacteria	Proteobacteria	Gammaproteobacteria	Alteromonadales	Pseudoalteromonadaceae	Pseudoalteromonas		4557927	40.8643
GCA_001698185.1_ASM169818v1	representative	Bordetella pseudohinzii	1331258	Bacteria	Proteobacteria	Betaproteobacteria	Burkholderiales	Alcaligenaceae	Bordetella		4558891	66.5212
GCA_000015285.1_ASM1528v1	representative	Psychromonas ingrahamii 37	357804	Bacteria	Proteobacteria	Gammaproteobacteria	Alteromonadales	Psychromonadaceae	Psychromonas	Psychromonas ingrahamii	4559598	40.0863
GCA_008693705.1_ASM869370v1	representative	Aeromonas veronii	654	Bacteria	Proteobacteria	Gammaproteobacteria	Aeromonadales	Aeromonadaceae	Aeromonas		4561870	58.8606
GCA_013003965.1_ASM1300396v1	representative	Usitatibacter rugosus	2732067	Bacteria	Proteobacteria	Betaproteobacteria	Nitrosomonadales	Usitatibacteraceae	Usitatibacter		4563145	67.0168
GCA_013234275.1_ASM1323427v1	representative	Buttiauxella agrestis	82977	Bacteria	Proteobacteria	Gammaproteobacteria	Enterobacterales	Enterobacteriaceae	Buttiauxella		4566254	50.7002
GCA_000147835.3_ASM14783v3	representative	Sphingobium chlorophenolicum L-1	690566	Bacteria	Proteobacteria	Alphaproteobacteria	Sphingomonadales	Sphingomonadaceae	Sphingobium	Sphingobium chlorophenolicum	4573221	63.808
GCA_010731615.1_ASM1073161v1	representative	Mycolicibacterium insubricum	444597	Bacteria	Actinobacteria	Actinomycetia	Corynebacteriales	Mycobacteriaceae	Mycolicibacterium		4577045	68.821
GCA_002749615.1_ASM274961v1	representative	Caulobacter mirabilis	69666	Bacteria	Proteobacteria	Alphaproteobacteria	Caulobacterales	Caulobacteraceae	Caulobacter		4577265	69.3172
GCA_000967425.1_ASM96742v1	representative	Pseudorhizobium banfieldiae	1125847	Bacteria	Proteobacteria	Alphaproteobacteria	Hyphomicrobiales	Rhizobiaceae	Pseudorhizobium		4577425	61.8483
GCA_900478115.1_50618_D02	representative	Rhodococcus coprophilus	38310	Bacteria	Actinobacteria	Actinomycetia	Corynebacteriales	Nocardiaceae	Rhodococcus		4579834	66.8313
GCA_018459925.1_ASM1845992v1	representative	Nocardioides aquaticus	160826	Bacteria	Actinobacteria	Actinomycetia	Propionibacteriales	Nocardioidaceae	Nocardioides		4580814	73.1561
GCA_018582665.1_ASM1858266v1	representative	Cytobacillus gottheilii	859144	Bacteria	Firmicutes	Bacilli	Bacillales	Bacillaceae	Cytobacillus		4584688	39.1828
GCA_002355335.1_ASM235533v1	representative	Variibacter gotjawalensis	1333996	Bacteria	Proteobacteria	Alphaproteobacteria	Hyphomicrobiales	Bradyrhizobiaceae	Variibacter		4586237	62.2347
GCA_000953355.1_XNC2	representative	Xenorhabdus nematophila AN6/1	1437823	Bacteria	Proteobacteria	Gammaproteobacteria	Enterobacterales	Morganellaceae	Xenorhabdus	Xenorhabdus nematophila	4586662	44.2122
GCA_002080475.1_ASM208047v1	representative	Clostridium formicaceticum	1497	Bacteria	Firmicutes	Clostridia	Eubacteriales	Clostridiaceae	Clostridium		4586728	35.5253
GCA_019884785.1_ASM1988478v1	representative	Crassaminicella profunda	1286698	Bacteria	Firmicutes	Clostridia	Eubacteriales	Clostridiaceae	Crassaminicella		4589101	31.4583
GCA_001273775.1_ASM127377v1	representative	Nitrospira moscoviensis	42253	Bacteria	Nitrospirae	Nitrospira	Nitrospirales	Nitrospiraceae	Nitrospira		4589485	61.987
GCA_001729245.1_ASM172924v1	representative	Leptospira tipperaryensis	2564040	Bacteria	Spirochaetes	Spirochaetia	Leptospirales	Leptospiraceae	Leptospira		4591888	42.422
GCA_001999225.1_ASM199922v1	representative	Pseudoalteromonas aliena	247523	Bacteria	Proteobacteria	Gammaproteobacteria	Alteromonadales	Pseudoalteromonadaceae	Pseudoalteromonas		4594697	39.0559
GCA_002848365.2_ASM284836v2	representative	Legionella sainthelensi	28087	Bacteria	Proteobacteria	Gammaproteobacteria	Legionellales	Legionellaceae	Legionella		4597280	36.87
GCA_004328865.1_ASM432886v1	representative	Pseudoalteromonas carrageenovora	227	Bacteria	Proteobacteria	Gammaproteobacteria	Alteromonadales	Pseudoalteromonadaceae	Pseudoalteromonas		4597803	39.4315
GCA_000011965.2_ASM1196v2	representative	Ruegeria pomeroyi DSS-3	246200	Bacteria	Proteobacteria	Alphaproteobacteria	Rhodobacterales	Roseobacteraceae	Ruegeria	Ruegeria pomeroyi	4601048	64.0696
GCA_000016065.1_ASM1606v1	representative	Shewanella loihica PV-4	323850	Bacteria	Proteobacteria	Gammaproteobacteria	Alteromonadales	Shewanellaceae	Shewanella	Shewanella loihica	4602594	53.667
GCA_002288285.1_ASM228828v1	representative	Sphingobium xenophagum	121428	Bacteria	Proteobacteria	Alphaproteobacteria	Sphingomonadales	Sphingomonadaceae	Sphingobium		4602637	63.1854
GCA_013282725.1_ASM1328272v1	representative	Yersinia mollaretii ATCC 43969	349967	Bacteria	Proteobacteria	Gammaproteobacteria	Enterobacterales	Yersiniaceae	Yersinia	Yersinia mollaretii	4603534	49.0589
GCA_011068285.1_ASM1106828v1	representative	Muricauda oceani	2698672	Bacteria	Bacteroidetes	Flavobacteriia	Flavobacteriales	Flavobacteriaceae	Muricauda		4610330	42.7805
GCA_006385595.1_ASM638559v1	representative	Luteibacter pinisoli	2589080	Bacteria	Proteobacteria	Gammaproteobacteria	Xanthomonadales	Rhodanobacteraceae	Luteibacter		4610696	66.1424
GCA_900198195.1_Tjejuense_V1	representative	Tenacibaculum jejuense	584609	Bacteria	Bacteroidetes	Flavobacteriia	Flavobacteriales	Flavobacteriaceae	Tenacibaculum		4614879	30.3069
GCA_000020725.1_ASM2072v1	representative	Citrifermentans bemidjiense Bem	404380	Bacteria	Proteobacteria	Deltaproteobacteria	Desulfuromonadales	Geobacteraceae	Citrifermentans	Citrifermentans bemidjiense	4615150	60.2667
GCA_019704495.1_ASM1970449v1	representative	Stenotrophomonas pavanii	487698	Bacteria	Proteobacteria	Gammaproteobacteria	Xanthomonadales	Xanthomonadaceae	Stenotrophomonas		4615174	67.0796
GCA_009883735.1_ASM988373v1	representative	Xanthomonas cucurbitae	56453	Bacteria	Proteobacteria	Gammaproteobacteria	Xanthomonadales	Xanthomonadaceae	Xanthomonas		4615492	65.3244
GCA_002749495.1_ASM274949v1	representative	Paracoccus yeei	147645	Bacteria	Proteobacteria	Alphaproteobacteria	Rhodobacterales	Rhodobacteraceae	Paracoccus		4620225	67.39
GCA_003076455.1_ASM307645v1	representative	Flavobacterium faecale	1355330	Bacteria	Bacteroidetes	Flavobacteriia	Flavobacteriales	Flavobacteriaceae	Flavobacterium		4621116	35.1823
GCA_001277235.1_ASM127723v1	representative	Cronobacter dublinensis subsp. dublinensis LMG 23823	1159554	Bacteria	Proteobacteria	Gammaproteobacteria	Enterobacterales	Enterobacteriaceae	Cronobacter	Cronobacter dublinensis	4628405	57.801
[truncated: 1,071 more rows]
