# Supplementary material for: Diversity and distribution of bacterial DNA polymerases
Source: Nucleic Acids Res. 2026 Feb 23;54(4):gkag133. doi: 10.1093/nar/gkag133 (PMC12926913; doi:10.1093/nar/gkag133)
Supplement: gkag133_Supplemental_Files [file gkag133_supplemental_files.zip › Supplementary_data_file_2.xlsx]

## Sheet: C_family
NCBI sequence ID	Family	Group	DnaE2 complex group	Comment	Genome ID	Full organism name	Taxonomy ID	Superkingdom	Phylum	Class	Order	Family	Genus	Species	Genome Size, bp	Genome GC%	Sequence	Sequence length	Sequence modified = 1	Comment	Included in trees →	Full C family tree	E1/E3 tree	E2 tree	PHP active site →	PHP domain identified	PHP metal binding residues (EcoDnaE1: 10, 12, 19, 44, 69, 83, 134, 201, 203)	(HHDHEHHDH)=1	(HHDHEHCDH)=1	PHP extended motifs →	Motif I addr. (addr. of HxH)	Motif I (-----H-H-----)	Motif II addr. (addr. of D)	Motif II (-----D-----)	Motif III addr. (addr. of H)	Motif III (-----H-----)	Motif IV addr. (addr. of E)	Motif IV (-----E-----)	Motif V addr. (addr. of H)	Motif V (-----H-----)	Motif VI addr. (addr. of C)	Motif VI (-----C-----)	Motif VII addr. (addr. of DxH)	Motif VII (-----D-H-----)	Polymerase active site →	Polymerase active site (EcoDnaE1: D401, D403, D555)	(DDD)=1	Polymerase active site extended motifs →	Motif I addr. (addr. of DxD)
AZA86412.1	C	DnaE1			GCA_003815635.1_ASM381563v1	Chryseobacterium shandongense	1493872	Bacteria	Bacteroidetes	Flavobacteriia	Flavobacteriales	Weeksellaceae	Chryseobacterium		4430346	36.6848	MYLVFDTETTGLPKNFNAPLSDSDNWPRMVQIAWQLHDDDGTLIENQDYIIKPEGYDIPFNAARIHGITTKIANEEGRDLTEILNEFSKVLEKVRVVSGHNVEFDYNIVGAEFYRKNIKDNLQEKPRADTMVLGTDFCQLGGGRGGRFKPPKLEELYEKLYGHKFDEAHNAAADVNATAQVFFEMMRIGVIPAEVLKISEDQLAYFKTLYPDPIKPFSIIIRRQVAEFHNKKKQQDFGSIDEIDLGKYFNFDNHSVFSTLSATSSINDLIKKATEDNFPAVGMVDLGNMMGAFKFVSAVEGANSDRAKKHKEYLAKKQEAEEKGESFNETEPVAEPLIPVVGCEFYISDRYEQKQFTKDDPDRRTQVVLLAKDFNGYKNLAKLSSIGFLKGFYFGVPRI…	1557	0			1	1			1	DHSLEQGEF	0	0		252	KYFNFDNHSVFST	261	VFSTLSATSSI	286	VGMVDLGNMMG	344	PVVGCEFYISD	366	PDRRTQVVLLA	417	IALTSGIHGDI	484	ILAQNETFYTNKD		DDD	1		695
AZI23213.1	C	DnaE1			GCA_003860545.1_ASM386054v1	Chryseobacterium taklimakanense	536441	Bacteria	Bacteroidetes	Flavobacteriia	Flavobacteriales	Weeksellaceae	Chryseobacterium		2538787	40.6929	MYLVFDTETTGLPNNFNAPVSDSGNWPRMVQIAWQLHDDEGNLIENQDYIIKPEGYDIPFNASRIHGITTKLANEEGRDLAEVLKEFNEVLKKAKFGVGQNVEFDYKIIGAEFFRKEIENALQDLPKADTMIFGTEYCAIPSGKEGKFKSAKLEEIYEKLYGHKFDEAHNAAADVNATAQVFFEMLRIGVINASDLKISEDLIRNFRAANPNPIKPFGIVIRRQVAASKTKKRTVDFGDTPEVELGSYFNFHNHSIYSSLQASTDISDLIKKALSNNFPAVGMVDLGNMMGAFKFVSEVEKANGAIKNSAKEYLAKKDEAEQNGEEFSEPEPRKELIPVLGCEFYISDRPEQKTFTKDDPDRRTNVVLLAKNFNGYKNLAKLSSMGYVNGFYFGVPRIS…	1557	0			1	1			1	HHQLENGEF	0	0		252	SYFNFHNHSIYSS	261	IYSSLQASTDI	286	VGMVDLGNMMG	343	PVLGCEFYISD	365	PDRRTNVVLLA	416	IALTAGTFGDI	483	ILAQNETFYTEKS		DDD	1		692
AZA50966.1	C	DnaE1			GCA_003815695.1_ASM381569v1	Chryseobacterium carnipullorum	1124835	Bacteria	Bacteroidetes	Flavobacteriia	Flavobacteriales	Weeksellaceae	Chryseobacterium		5459074	37.1197	MYLIFDTETTGLPKNFNAPLSDSDNWPRMVQIAWQVHDDEGNLIENQDYIIKPEGYDIPFNAARIHGITTKIANEEGRDLQEVLEEFSKVLDRVRVVSGHNVEFDYNIVGAELYRKNLKDNLQDKPKADTMVLGTDYCKLGGGRGGRYKSPKLEELYEKLYGHKFDEAHNAAADVNATARVFFEMMRIGVIPAEVLKISEDQLAYFKTLYPDPIKPFNIVIRRQVADFNNKKKQADTGNIDEVDIGKYFNFNSHSVFSTLMATSSINDLIKKASDENFPAVGMVDIGNMMGAFKFVSAVESANSDRSKKHKEFLARKQEAEENGTEFTEEEPVSEPLIPIVGCEFYISERYEQKQFTKDDPDRRTQMVLLAKDFNGYKNLAKLSSIGFLKGFYFGVPRI…	1555	0			1	1			1	NHMIEQGEF	0	0		252	KYFNFNSHSVFST	261	VFSTLMATSSI	286	VGMVDIGNMMG	344	PIVGCEFYISE	366	PDRRTQMVLLA	417	IAVTSGILGDI	484	ILAQNETFYTHKD		DDD	1		695
AZB02015.1	C	DnaE1			GCA_003815775.1_ASM381577v1	Chryseobacterium joostei	112234	Bacteria	Bacteroidetes	Flavobacteriia	Flavobacteriales	Weeksellaceae	Chryseobacterium		4890621	35.4474	MYLIFDTETTGLPKNFNAPLSDSDNWPRMVQIAWQVHDDDGNLIENQDYIIKPEGYDIPFNAARIHGITTKIANEEGRDLQEVLEEFSEVLERVRVVSGHNVEFDYNIVGAEFYRKNLKDNLQEKPKADTMILGTDYCKLGGGRGGRYKSPKLEELYEKLYGTKFDEAHNAAADVNATARVFFEMMRIGIVPAEILKISEDQLSYFRSLYPDPIKPFGIVIRRQVADFNNKKKQQDFGSIDEIDLGKYFNFDNHSVFSTLTATSSINDLIKKASDENFPAVGMVDLGNMMGAFKFVSAVEGANGDRAKKHKEYLAKKQEAEENGTEFNEVEPVSEPLIPVVGCEFYISDRYEQKQFTKDDPDRRTQVVLLAKDFNGYKNLAKLSSIGFLKGFYFGVPRI…	1555	0			1	1			1	DHTLEQGQF	0	0		252	KYFNFDNHSVFST	261	VFSTLTATSSI	286	VGMVDLGNMMG	344	PVVGCEFYISD	366	PDRRTQVVLLA	417	IALTSGILGDI	484	ILAQNQTFYTNKD		DDD	1		695
AZA73860.1	C	DnaE1			GCA_003815915.1_ASM381591v1	Chryseobacterium indoltheticum	254	Bacteria	Bacteroidetes	Flavobacteriia	Flavobacteriales	Weeksellaceae	Chryseobacterium		4253895	34.2766	MYLVFDTETTGLPKNFNAPLSDSDNWPRMVQIAWQLHDDNGNLLENQDYIIKPEGYDIPFNAARIHGITTKIANEEGRDLKEVLEEFSEVLERVRVVSGHNVEFDYNIVGAEFFRKNIQDHLQEKPKADTMILGTDYCQLGGGRGGRYKSPKLEELYEKLYGHKFDEAHNAAADVNATAQVFFEMMRIGIIPAEVLKTSEDQLAYFKTLHPNPIKPFGIIIRRQVADFNNKKKQSDVGSIDDIDLGRYFNFDNKSVFSTLTATSSINDLIRKASEENFPAVGMVDLGNMMGAFKFVSAVESANSDRAKKHKEFLAKKQEAEENGAEFNETEPVSEPLIPVVGCEFYISDRYEQKQFTKDDPDRRTQVVLLAKDFNGYKNLAKLSSIGFLKGFYFGVPRI…	1555	0			1	1			1	DKTLEQGQY	0	0		252	RYFNFDNKSVFST	261	VFSTLTATSSI	286	VGMVDLGNMMG	344	PVVGCEFYISD	366	PDRRTQVVLLA	417	IALTSGINGDI	484	ILAQNQTYYTNKD		DDD	1		695
AZB25551.1	C	DnaE1			GCA_003815975.1_ASM381597v1	Chryseobacterium bernardetii	1241978	Bacteria	Bacteroidetes	Flavobacteriia	Flavobacteriales	Weeksellaceae	Chryseobacterium		5318634	36.3245	MYLIFDTETTGLPKNFNAPLSDSENWPRMVQIAWQVHDDDGNLIENQDYIIKPEGYDIPFNAARIHGITTKIANEEGRDLQEILEEFSKVLEKIRVVSGHNVEFDYNIVGAEFYRKNIKDNLQEKPRADTMILGTDFCQLGGGRGGRFKPPKLEELYEKLYGSKFDEAHNAAADVNATARAFFEMVRIGVVPAETLKISEDQLAYFKSLYPDPIKPFNIVIRRQVADFHNKKKQQDFGSIDEIDLGKYFNFDNHSVFSTLTATSSINDLIKKASDENFPAVGMVDLGNMMGAFKFVSAVEGANADRAKKHKEYLARREEAEQNGTEFNEEEPVSEPLIPVVGCEFYISDRYEQKQFTKDDPDRRTQVVLLAKNFNGYKNLAKLSSIGFLKGFYFGVPRI…	1555	0			1	1			1	DHTLEQGEF	0	0		252	KYFNFDNHSVFST	261	VFSTLTATSSI	286	VGMVDLGNMMG	344	PVVGCEFYISD	366	PDRRTQVVLLA	417	IALTSGIHGDI	484	ILAQNETFYTNKD		DDD	1		695
QIY90565.1	C	DnaE1			GCA_012273615.1_ASM1227361v1	Chryseobacterium gallinarum	1324352	Bacteria	Bacteroidetes	Flavobacteriia	Flavobacteriales	Weeksellaceae	Chryseobacterium		4338935	37.0443	MYLIFDTETTGLPKNFNAPLSDSDNWPRMVQIAWQIHDDDGNLVENQDYIIKPEGYDIPFNAARIHGITTKIAHEEGRDLQEVLEEFSRALEKIRVVSGHNVEFDYNIVGAEFYRKNLKDNLQEKPRADTMILGTDFCQLGGGRGGRFKPPKLEELYEKLYGNKFDEAHNAAADVNATARAFFEMVRIGVVPADVLKISEDQLSYFKSLYPDPIKPFNIVIRRQVADFHNKKKQQDFGSIDEIDLGKYFNFDNHSVFSTLTATSSINDLIRKATEENFPAVGMVDLGNMMGAFKFVSAVEAANGDRAKKHKEYLAKKQEAEENGIEFNETEPVSEPLIPVVGCEFYISDRYEQKQFTKDDPDRRTQVVLLAKDFNGYKNLAKLSSIGFLKGFYFGVPRV…	1555	0			1	1			1	DHTLEQGEF	0	0		252	KYFNFDNHSVFST	261	VFSTLTATSSI	286	VGMVDLGNMMG	344	PVVGCEFYISD	366	PDRRTQVVLLA	417	IALTSGIHGDI	484	ILAQNETFYTNKD		DDD	1		695
VEH19820.1	C	DnaE1			GCA_900637665.1_52437_G01	Chryseobacterium nakagawai	1241982	Bacteria	Bacteroidetes	Flavobacteriia	Flavobacteriales	Weeksellaceae	Chryseobacterium		5602501	35.3953	MYLIFDTETTGLPKNFNAPLSDSDNWPRMVQIAWQVHDDDGNLIENQDYIIKPEGYDIPFNAARIHGITTKIANEEGRDLQEVLEEFSKVLEKIRVVSGHNVEFDYNIVGAEFYRKNIHDNLQEKPRADTMILGTDFCQLGGGRGGRYKSPKLEELYEKLYGSKFDEAHNAAADVNATASAFFEMIRIGVVPAETLKISEDQLAYFKSLYPDPIKPFNIVIRRQVADFHNKKKQQDFGSIDEIDLGKYFNFDNHSVFSTLTATSSINDLIKKASDENFPAVGMVDLGNMMGAFKFVSAVEGANGDRAKKHKEYLAKKQDAEENGTEFNEAEPVSEPLIPVVGCEFYISERYEQKQFTKDDPDRRTQVVLLAKDFNGYKNLAKLSSIGFLKGFYFGVPRI…	1555	0			1	1			1	DHTLEQGEF	0	0		252	KYFNFDNHSVFST	261	VFSTLTATSSI	286	VGMVDLGNMMG	344	PVVGCEFYISE	366	PDRRTQVVLLA	417	IALTSGIMGDI	484	ILAQNETFYTNRD		DDD	1		695
VFB02044.1	C	DnaE1			GCA_900683625.1_56279_G01	Chryseobacterium taihuense	1141221	Bacteria	Bacteroidetes	Flavobacteriia	Flavobacteriales	Weeksellaceae	Chryseobacterium		3685675	35.3446	MYLVFDTETTGLPKNFNAPLSDSDNWPRMVQIAWQLHDDDGKLVENQDYIIKPEGYDIPFNAARIHGITTKIANEEGRDLEEVLNEFAEVLHRVRVVSGHNVEFDYNIVGAEFFRKNIKDNLQDKPKADTMVLGTEYCQLGGGKGGKYKSPKLEELYEKLYGHKFDEAHNAAADVNATAQVFFEMMRIGVIPAEVLKISEDQLSYFKALHPDPVKPFNIVIRRQVADFNNKKKQKDFGSIDEIDLGKYFNFDNHSVFSTLSATSSINDLIKKAADDQFPAVGMVDLGNMMGAFKFVSAVEAANGDRAKKHKEYLAKKQEAEENGIEFNEPEPISEPLIPVVGCEFYISDRYEQKQFTKDDPDRRTQVVLLAKDFNGYKNLAKLSSIGFLKGFYFGVPRI…	1555	0			1	1			1	DHSLEQGEF	0	0		252	KYFNFDNHSVFST	261	VFSTLSATSSI	286	VGMVDLGNMMG	344	PVVGCEFYISD	366	PDRRTQVVLLA	417	IALTSGINGDI	484	ILAQNETFYTNKD		DDD	1		695
ASW74239.1	C	DnaE1			GCA_002285635.2_ASM228563v2	Chryseobacterium piperi	558152	Bacteria	Bacteroidetes	Flavobacteriia	Flavobacteriales	Weeksellaceae	Chryseobacterium		4501946	35.2777	MYLVFDTETTGLPKNFNAPLSDSDNWPRMVQIAWQLHDDDGTLIENQDYIIKPEGYDIPFNAARIHGITTKIANEEGRDLQEILEEFSKVLEKVRIVSGHNVEFDYNIVGAEFFRKNIKDNLQEKPKADTMVLGTNYCQLGGGRGGRFKPPKLEELYEKLYGNKFDEAHNAAADVNATAQVFFEMMRIGIIPADVLKISEDQLAYFRSLYPDPIKPFGIVIRRQVADFHNKKKQQDFGSIDEIDLGKYFNFDNHSVFSTLSATSSISDLIKKATDDNFPAVGMVDLGNMMGAFKFVSAVESANSDRSKQHKEYLSKKQEAEEKGEAFTEEEPVSEPLIPVVGCEFYISDRYEQKQFTKDDPDRRTQVVLLAKDFNGYKNLAKLSSIGFLKGFYFGVPRI…	1554	0			1	1			1	DHSLEQGQF	0	0		252	KYFNFDNHSVFST	261	VFSTLSATSSI	286	VGMVDLGNMMG	344	PVVGCEFYISD	366	PDRRTQVVLLA	417	IALTSGILGDI	484	ILAQNQTFYTNKD		DDD	1		695
AZA82847.1	C	DnaE1			GCA_003815875.1_ASM381587v1	Chryseobacterium lactis	1241981	Bacteria	Bacteroidetes	Flavobacteriia	Flavobacteriales	Weeksellaceae	Chryseobacterium		5618212	36.1343	MYLIFDTETTGLPKNFNAPLSDSDNWPRMVQIAWQLHNDDGTLIENQDYIIKPEGYDIPFNAARIHGITTKIANEEGRDLQEILEEFSKVLERVRVVSGHNVEFDYNIVGAEFYRKNLQDNLQEKPRADTMLLGTDFCKLGGGRGGRFKPPKLEELYEKLYGNKFDEAHNAAADVNATAQVFFEMMRIGVVPAETLKISEDQLSYFKSLYPDPIKPFGIVIRRQVADFHNKKKQQDFGSIDEIDLGKYFNFDNHSVFSTLTATSSINDLIKKASDENFPAVGMVDLGNMMGAFKFVSAVEGANGDRAKKHKEYVAKKQEAEENGTEFNEEEPVSEPLIPVVGCEFYISERYEQKQFTKDDPDRRTQVVLLAKDFNGYKNLAKLSSIGFLKGFYFGVPRI…	1554	0			1	1			1	DHTLEQGQF	0	0		252	KYFNFDNHSVFST	261	VFSTLTATSSI	286	VGMVDLGNMMG	344	PVVGCEFYISE	366	PDRRTQVVLLA	417	IALTSGILGDI	484	ILAQNQTFYTNKD		DDD	1		695
AMX51299.1	C	DnaE1			GCA_001618505.2_ASM161850v2	Elizabethkingia anophelis	1117645	Bacteria	Bacteroidetes	Flavobacteriia	Flavobacteriales	Weeksellaceae	Elizabethkingia		3853453	35.7465	MFLIFDTETTGLPRNFNAPLTDFDNWPRMVQIAWQLHDEHGNLIENQDYIIKPEGYDIPFNAYRIHGISTEMAMREGRDLKEVLNEFKEVLKKTKVVAGHNVSFDYSIVGSEFLRKELEDNLKDKPIVDTMEFGTNVCQLPGGRGGRFKSPKLEELSEKLFGHKFDEAHNAAADVNATAQAFFEMMRLEVYPLDKIFFDDVQMKAFKDHNPDVFKPFDIVIRRQVADSKKRKKTVDFGDTDDIDIGNFFHFYSHSIYSTLQATSGLADLVSVAEKNNFPAVGLVDLGNMMGAFKFIDEVEKYNGNLKQKKQEAEAAEEKPDNYDEINSAKFLTPILGLELYISERYQQRQFTKDDPDRRTQVVLLAKNFEGYKNLAKLSSIGFKEGFYAGVPRISRALI…	1553	0			1	1			1	YHQLEQGEY	0	0		252	NFFHFYSHSIYST	261	IYSTLQATSGL	286	VGLVDLGNMMG	339	PILGLELYISE	361	PDRRTQVVLLA	412	IALTGGLSCEV	479	ILAQNETYYTRKS		DDD	1		688
ANF49450.1	C	DnaE1			GCA_001648155.1_ASM164815v1	Chryseobacterium glaciei	1685010	Bacteria	Bacteroidetes	Flavobacteriia	Flavobacteriales	Weeksellaceae	Chryseobacterium		4871648	34.0815	MYLVFDTETTGLPKNFNAPLSDSDNWPRMVQIAWQLHDDNGVLIENQDYIIKPEGYDIPFNAARIHGITTKIANEEGRDLQEILEEFSKVLDRVRVVSGHNVEFDYNIVGAELFRKNIEDKLQEKPKADTMILGTNYCQLGGGRGGRFKPPKLEELYEKLYGNKFDEAHNAAADVNATAQVFFEMMRIGIIPAEVLKTSEDQLAYFKTLYPDPIKPFGIVIRRQVADFNNKKKQSDVGSIDDIDLGRYFNFDNHSVFSTLMATSSISDLIKKASDDNFPAVGMVDIGNMMGAFKFVSAVEGANGDRAKKHKEFLAKKQEAEENGTEFNEDEPVSEPLIPVVGCEFYISDRYEQKQFTKDDPDRRTQVVLLAKDFDGYKNLAKLSSIGFLKGFYFGVPRI…	1553	0			1	1			1	DHMIEQGEY	0	0		252	RYFNFDNHSVFST	261	VFSTLMATSSI	286	VGMVDIGNMMG	344	PVVGCEFYISD	366	PDRRTQVVLLA	417	IALTSGINGDI	484	ILAQNETYYTDKD		DDD	1		693
AQX84218.1	C	DnaE1			GCA_002024805.1_ASM202480v1	Elizabethkingia bruuniana	1756149	Bacteria	Bacteroidetes	Flavobacteriia	Flavobacteriales	Weeksellaceae	Elizabethkingia		4433522	35.857	MFLIFDTETTGLPRNFNAPLTDFDNWPRMVQIAWQLHDEHGNLIENQDYIVKPEGYDIPFNAYRIHGISTEMAMREGRDLKEVLNEFKEVLKKTKVVAGHNVSFDYSIVGSEFLRKEVEDSLKDKPIVDTMEFGTNVCQLPGGRGGRFKSPKLEELSEKLFGHKFDEAHNAAADVNATAQAFFEMMRLEVYPLDRIFFDDVQMKAFKDHNPAVFKPFDIVIRRQVADSKKRKKTADFGDTDDIDIGNFFHFYSHSIYSTLQATTGLADMVSIAEKNNFPAVGLVDLGNMMGAFKFIDEVEKYNGNLKQKKQDAEAAEEKPDNYDEINSAKFLTPILGLELYISERYQQRQFTKDDPDRRTQVVLLAKNFEGYKNLAKLSSIGFKEGYYAGVPRISRALI…	1553	0			1	1			1	YHQLEQSEY	0	0		252	NFFHFYSHSIYST	261	IYSTLQATTGL	286	VGLVDLGNMMG	339	PILGLELYISE	361	PDRRTQVVLLA	412	IALTGSLSCEV	479	ILAQNETYYTRKS		DDD	1		688
VEI95004.1	C	DnaE1			GCA_900638245.1_56772_F02	Kaistella jeonii	266749	Bacteria	Bacteroidetes	Flavobacteriia	Flavobacteriales	Weeksellaceae	Kaistella		3288745	34.9522	MYLIFDTETTGLPKNYNAPLSDSDNWPRMVQIAWQLHAQDGTLLENQDYIIKPEGYDIPFNASRIHGISTKMANEEGRDLQEVLEEFKEVLKKAEVVAGHNIDFDYKIVGAEFFRKEVENTLEKIASADTMELGTNYCQLGGGRNGRFKSPKLTELYEKLYDKKFDEAHNAAADVNATAQVFFEMMRIGIIPAEKLKISESELQEFIKSHRDPIQPFGIIIRRQVAGSKKKKKVDFGDTYEIEIGDYFNFHNHSIYSSLQASSNIQELINKALENNFSAVGIVDLGNMMGAFKFVSEVEKTNGNIKKKQQEYLDKKQKAQEEGIEFNETEPRSKPLIPIIGCEFYISDRPEKKQFTKDDPDRRTHVVLLAKNMKGYKNLTKLSSIGYVNGFYFGVPRIS…	1552	0			1	1			1	HHQLEHGEF	0	0		251	DYFNFHNHSIYSS	260	IYSSLQASSNI	285	VGIVDLGNMMG	343	PIIGCEFYISD	365	PDRRTHVVLLA	416	IALTAGTLGDI	483	ILAQNETFYTEKS		DDD	1		692
AZI32162.1	C	DnaE1			GCA_003860585.1_ASM386058v1	Kaistella carnis	1241979	Bacteria	Bacteroidetes	Flavobacteriia	Flavobacteriales	Weeksellaceae	Kaistella		3230102	36.34	MYLIFDTETTGLPKNFNAPITDSDNWPRMVQIAWQLHDREGNLIENQDYIIKPEGYDIPFSSQRIHGISTKMATEEGRDLNEVLLEFREAMQKAEVVVGHNIIFDYNIVGAEFFRKQIDNNLQEIPFADTMKLGTDFCQLGGGKSGKYKSPKLTELYEKLYDEEFDEAHNAAADVNATAQVFFEMMRIGIVPAEEVKLETQELQQYINNHPSPIKPFPIVIRRQVADSKKKKKTSFNNTDEIEIGSYFNFHNHSIYSSLQASSNINDLIKRALENNFPAVGIVDLGNMMGAFKFISEVEKTNGTIKKNHQEYLERKQKAEEDALPFNETEPRKEPLIPIIGCEFYLSDRPEQKQFTKDDPDRRTNIVLLAKNFNGYKNLAKLSSLGYINGFYFGVPRIS…	1551	0			1	1			1	HHQLENGEF	0	0		251	SYFNFHNHSIYSS	260	IYSSLQASSNI	285	VGIVDLGNMMG	343	PIIGCEFYLSD	365	PDRRTNIVLLA	416	IAVTAGTIGDI	483	ILAQNETFYTEKS		DDD	1		692
VEH97201.1	C	DnaE1			GCA_900637895.1_52700_G01	Kaistella antarctica	266748	Bacteria	Bacteroidetes	Flavobacteriia	Flavobacteriales	Weeksellaceae	Kaistella		3137220	36.1154	MFLIFDTETTGLPKNFNAPITDSDNWPRMVQIAWQLHDREGNLLENQDYIIKPEGYDIPFSSQRIHGISTKMATEEGRDLNEVLLEFKEALQKAEVVVGHNIVFDYNIVGAEFFRKEVENNLQSIPSADTMKLGTDFCKLGGGKSGRYKSPKLTELYEKLYDEKFDEAHNAAADVNATAQVFFEMMRIGIIPSETLKLTSAELQHYINHHPGSISPFPIIIRRQVADSKKKKKTSFNNTDEIEIGSYFNFHNHSIYSSLQASSHIHELIKRALDNNFPAVGIVDLGNMMGAFKFVSEVEKTNGNIKKTYQEYLEKKQKAEDEGTEFTESEPRKEELIPIIGCEFYISDRPDQKQFTKDDPDRRTNMVLLAKNYNGYKNLAKLSSLGYVNGFYFGVPRIS…	1551	0			1	1			1	HHQLENGEF	0	0		251	SYFNFHNHSIYSS	260	IYSSLQASSHI	285	VGIVDLGNMMG	343	PIIGCEFYISD	365	PDRRTNMVLLA	416	IAVSAGTNGNI	483	ILAQNETFYTEKS		DDD	1		692
AZI40865.1	C	DnaE1			GCA_003860525.1_ASM386052v1	Epilithonimonas vandammei	2487072	Bacteria	Bacteroidetes	Flavobacteriia	Flavobacteriales	Weeksellaceae	Epilithonimonas		3276391	36.0205	MYLVFDTETTGLPKNFNAPLSDSDNWPRMVQIAWQLHDENGNLIENQDYIIKPEGYDIPFNAARIHGITTKIAQEEGRDLQEVLEEFSQVLEKVTVVSGHNVEFDYNIVGAEFLRKNITDNLQQKPKADTMILGTDYCKLEGGRGGKYKSPKLEELYEKLYGHKFDEAHNAAADVNATAQVFFEMMRIGVIPADVLKITDDKLKEYQAANPNPIKPFGIVIRRQVASFNNKKKQTDFGSVDEIDLGKYFHFDNHSVFSTLTATTNINDLINKAKQDNFPAVGMVDLGNMMGAFKFVSAVESANSEISKKHKDYLAKKQEAEEKGEVFNEEEPNANPLIPIVGCEFYISDRYEQKQFTKDDPDRRTQVVLLAKDFNGYKNLVKLSSIGFQKGFYFGVPRI…	1550	0			1	1			1	DHTLEQGEF	0	0		252	KYFHFDNHSVFST	261	VFSTLTATTNI	286	VGMVDLGNMMG	344	PIVGCEFYISD	366	PDRRTQVVLLA	417	IALTSGIFGDI	484	ILAQNETFYTNKS		DDD	1		695
QBO59251.1	C	DnaE1			GCA_004359195.1_ASM435919v1	Chryseobacterium salivictor	2547600	Bacteria	Bacteroidetes	Flavobacteriia	Flavobacteriales	Weeksellaceae	Chryseobacterium		3139453	37.5221	MFLIFDTETTGLPKNFNAPITDSDNWPRMVQIAWQLHDKEGNLIENQDYIIKPEGYDIPFSSQRIHGISTKMATEEGRDLNEVLLEFKEALKKAQVVVGHNIIFDYNIVGAEFFRKEVDNNLQEIPSADTMKLGTDFCQLGGGKSGRYKSPKLTELYEKLYDEKFDEAHNAAADVNSTAQVFFEMMRIGIIPAEALKLESSELQHYINSHPVAIRPFPIVIRRQVADSKKKKKTSFNNTDEIEIGSYFNFHNHSIYSSLQASSHIHELIKRALDNNFPAVGIVDLGNMMGAFKFISEVEKANGNIKKIYQEYLDKKQKAEEDGVAFTDAEPRKEPLIPIIGCEFYLSDRPDQKQFTKDDPDRRTNIVLLAKNFNGYKNLAKLSSLGYINGFYFGVPRIS…	1550	0			1	1			1	HHQLENGEF	0	0		251	SYFNFHNHSIYSS	260	IYSSLQASSHI	285	VGIVDLGNMMG	343	PIIGCEFYLSD	365	PDRRTNIVLLA	416	IAVTAGTMGDI	483	ILAQNETFYTEKS		DDD	1		692
QYR01295.1	C	DnaE1			GCA_019552185.1_ASM1955218v1	Riemerella anatipestifer	34085	Bacteria	Bacteroidetes	Flavobacteriia	Flavobacteriales	Weeksellaceae	Riemerella		2175511	35.0084	MYLIFDTETTGLPKNFNAPLSDSDNWPRMVQIAWQLHDEEGNLVENQDYIIKPEGYDIPFNATRIHGISTKMAHEQGRDLVEILEEFKEVLKKTKIVAGHNIEFDYNIVGAEFYRKSIENVLEKIPSADTMALGTDYCQLGGGRNGKYKPPKLEELYEKLYGEKFDEAHNAAADVNATAQVFFEMMRVGIIPAETLKISEEQLKVYQENHPSPIRPFAIVIRRQVEDFNKKKKRTDFGDISEIELGDYFNFHNHSIFSSLQSTTSIGDLIDKAKSNQFPAVGMVDLGNMMGAFKFVSDVEKYNSGVKKAHQEYLANKQKAEEEGADFNENAPESKELMAVLGCEFYISDRPEQKQFTKDDPDRRTNVVLLAKNFNGYKNLAKLSSLGYVNGFYFGVPRV…	1550	0			1	1			1	HHQLENGEF	0	0		252	DYFNFHNHSIFSS	261	IFSSLQSTTSI	286	VGMVDLGNMMG	344	AVLGCEFYISD	366	PDRRTNVVLLA	417	IAVTSGIYGDI	484	ILAQNETFYTDKS		DDD	1		693
QOR74370.1	C	DnaE1			GCA_014961145.1_ASM1496114v1	Cruoricaptor ignavus	1118202	Bacteria	Bacteroidetes	Flavobacteriia	Flavobacteriales	Weeksellaceae	Cruoricaptor		2120336	45.2161	MYLIFDTETTGLPINYNAPLSDSANWPRMVQISWQLHDELGNLIENQDFIIKPEGYDIPYNASRIHGITTKIANEEGRDLAEVLAQFSAVLKRAKVVVGHNVEFDYKIVGAEFFRKNLEDQLQKITMADTMILGTEYTAISSGKGKFKSPKLEEIYEKLYGEKFDEAHNSAADVNATAQVFFEMWRQGVISAEQVFSDSRNYQAFREKNVKPISPFEIKIRRQVAAIKKRKTVDFGDTAEIDIGDYFHFHNHSIYSALQSNTHLNDLVTKALANNFPAVGLVDLGNMMGAFKFVFEVEEANKNISSNYQNYIEQKEKAKNEGTDFSEAEPRQSPLIPIIGCEFYISERPEQKQFTKDDPDRRTQMVLLAKNFTGYKNLAKLSSLGFLHGFYFGVPRISR…	1544	0			1	1			1	HHQLEQGEF	0	0		250	DYFHFHNHSIYSA	259	IYSALQSNTHL	284	VGLVDLGNMMG	342	PIIGCEFYISE	364	PDRRTQMVLLA	415	IAVTGGTLGDV	482	ILAQNETFYTEKN		DDD	1		691
AZI69572.1	C	DnaE1			GCA_003860565.1_ASM386056v1	Cloacibacterium normanense	237258	Bacteria	Bacteroidetes	Flavobacteriia	Flavobacteriales	Weeksellaceae	Cloacibacterium		2759562	33.0605	MYLIFDTETTGLPQNFNAPISDSDNWPRMVQIAWQLHDDEGKLIENQDYIIKPEGYDIPFNATRIHGISTKMAKEEGKDLAWVLEEFKKALEKTKVGVGHNIDFDYKIVGAEFFRKEIENNLQEIPKADTMELGTDFCALPGGRGGRFKSPKLGELFEKLYGYQFDEAHNAAADVNATAQIFFEMARQRIIPAEKMLWTDAQFQQFQKIWSEPIKPFDIVIRRQVADSKKKKSTVDFGDTKEVEIGDYFHFHNHTIYSTLAATSHFNELIKVASENDFKAVGMVDLGNLMGAFKFVSEVEKYNGDLKKKKVEAEEKGEVFTKTPLVPVLGCEFYISERPEQKQFTKDDPDRRTNMVLLAKNFQGYKNLAKLSSLGYTNGYYAGVPRISKKQIAEYKENL…	1534	0			1	1			1	HHALENGEF	0	0		252	DYFHFHNHTIYST	261	IYSTLAATSHF	286	VGMVDLGNLMG	332	PVLGCEFYISE	354	PDRRTNMVLLA	405	IAVTAGIYGDV	472	ILAQNETFYTKKE		DDD	1		681
AOC94444.1	C	DnaE1			GCA_001705175.1_ASM170517v1	Flavobacterium anhuiense	459526	Bacteria	Bacteroidetes	Flavobacteriia	Flavobacteriales	Flavobacteriaceae	Flavobacterium		5109718	34.3219	MVYNMKGVGFGALKLDFYNSMYLIFDTETTGLPKRWDAPITDSDNWPRCIQIAWQLHDEMGQLVEHQDYLVKPEGFNIPYDAERIHGISTELAEADGITLAEVLEKFNIALSKTKFIVGQNLGFDVNIMGAEFHRMGVDSTMASIPVLDTCTEVTASLLQLPGGRGGKFKLPTLTELHEYLFNVPFAEAHNATADVEATTRCFLELVRREVFTKEELDVPKEYFKDFQERNPEPFKLIGLKHINLKAASDKIREQLKALAAEGQQNVVSEEDKADFKAAKFAHLHNHTQFSVLQSTIGIGNIVAATAKNGMPAVAMTDTGNMMGAFHFVSAVMNHNKGASAKNKALVEAGEEPTETEIKPIVGCEFNICDNHLDKSKKDNGYQVVLLAKNKAGYHNLAK…	1531	0			1	1			1	HHQTEQNNY	0	0		285	KFAHLHNHTQFSV	294	QFSVLQSTIGI	319	VAMTDTGNMMG	365	PIVGCEFNICD	383	KDNGYQVVLLA	433	MVLSGNLYGEI	500	LIATNNTYYLNKE		DDD	1		709
QBN20618.1	C	DnaE1			GCA_004355225.1_ASM435522v1	Flavobacterium nackdongense	2547394	Bacteria	Bacteroidetes	Flavobacteriia	Flavobacteriales	Flavobacteriaceae	Flavobacterium		4217227	36.1995	MYLIFDTETTGLPKKYTAPISDTDNWPRCIQIAWQLHDDMGRVIEHQDFLVKPEGFNIPYDAERIHGISTELAQAEGVPLAEVLEKFNIALSKAKFIVGQNLGFDVNIMGCEFYRLGVESPMSSMPILDTCTEVTASLLKLPGGRGGKFKLPTLTELHQYLFNKPFAEAHNATADVEATTRCFFELIRTEVFTKQELEVEQEYFEDFQLKNPREIQLIGLQHINLKEASDKIRQQLGGKQTATISKQELSDNRQSLIDTDFVHLHNHTQFSVLQSTISVAALVKAASQQKMPAVAMTDHANLMGAFHFVRDILYHNKAAETKNKEAVEKGEEPTEVPMKPIVGCEFFVCEDHKNKSVKDNGYQIVLLAKNKKGYHNLAKMSSIAHTEGFYYVPRIDRKV…	1526	0			1	1			1	HHQHEQNNF	0	0		265	DFVHLHNHTQFSV	274	QFSVLQSTISV	299	VAMTDHANLMG	345	PIVGCEFFVCE	363	KDNGYQIVLLA	413	IVLSGNLYGEI	480	IVATNNTFYIEKD		DDD	1		689
CCB68811.1	C	DnaE1			GCA_000253275.1_ASM25327v1	Flavobacterium branchiophilum FL-15	1034807	Bacteria	Bacteroidetes	Flavobacteriia	Flavobacteriales	Flavobacteriaceae	Flavobacterium	Flavobacterium branchiophilum	3563292	32.8583	MYLIFDTETTGLPKRWGAPISDTDNWPRCVQIAWQLHDEMGKILEHQDFLIAPDGFDIPYDAEKVHGISTALAQQQGVPLAVVLEHFNVALSKAQFIVGQNLGFDVNIMGCEFYRAGITSPMSSMPILDTCTETTAALLKLPGGRGGKFKLPTLTELHQYLFQTPFGEAHNATADVEATARCFFELIRREIFTKEELEVEVGYFRDFQNYNTTEIAALGLKHLNLKEASEAIRQAQGGTKAQVVSKQTLSENTKILADIPFVHLHNHTQFSVLQSTISIPALVKAAAAQKMPAVAMTDHNNLMGAFHFVRDILAHNKSAESKNKAALENGEMPTEVIMKPIVGCEFYVCDDHLNKSVKDNGFQIVLLAKNKKGYHNLAKLSSIAFTEGFYYVPRIDKKL…	1514	0			1	1			1	HHQHEQNNF	0	0		265	PFVHLHNHTQFSV	274	QFSVLQSTISI	299	VAMTDHNNLMG	345	PIVGCEFYVCD	363	KDNGFQIVLLA	413	IVLTGNLYGEV	480	LVATNNTFYIEKE		DDD	1		689
AOZ98794.1	C	DnaE1			GCA_001857965.1_ASM185796v1	Flavobacterium commune	1306519	Bacteria	Bacteroidetes	Flavobacteriia	Flavobacteriales	Flavobacteriaceae	Flavobacterium		3851214	34.3765	MYLIFDTETTGLPKRWDAPITDTANWPRCIQIAWQLHDDMGQLIEHQDYLVKPEGFNIPYDAERIHGISTELAEAEGIPLTEVLEKFNIALGKAKFIVGQNLGFDVNIMGCEFHRMGVDSPMASMPVLDTCTEVTASLLKLPGGRGGKFKLPTLTELHEYLFSVPFAEAHNATADVEATTRCFLELIKREVFTKEELDVPASYFQEFQAKNPREIQLIGLKHINLKAASDKIREQLQKAEPNVSQTTISAADKEGFAAAKFAHLHNHTQFSVLQSTIGIGPLVSVTAKNGFPAVAMTDTGNMMGAFHFVSAVMNHNKGASAKNKALVEAGEEPTETEIKPIVGCEFNICENHLDKTKKDNGYQVVLLAKNKKGYHNLAKMASIAYVDGFYYVPRIDRKV…	1512	0			1	1			1	HHQTEQNNY	0	0		265	KFAHLHNHTQFSV	274	QFSVLQSTIGI	299	VAMTDTGNMMG	345	PIVGCEFNICE	363	KDNGYQVVLLA	413	MVLSGNLYGEI	480	LIATNNTYYLNKQ		DDD	1		689
CCG54369.1	C	DnaE1			GCA_000455605.1_GPTSA100-9	Flavobacterium indicum GPTSA100-9 = DSM 17447	1094466	Bacteria	Bacteroidetes	Flavobacteriia	Flavobacteriales	Flavobacteriaceae	Flavobacterium	Flavobacterium indicum	2993089	31.3836	MFLIFDTETTGLPKSWSAPISDTDNWPRCVQIAWQLHDELGNLVEHQDYLVKPEGFNIPFDAERVHGISTDLANHEGISLREVLEKFNIALSKTKYIVGHNVGFDVNIMGCEFYRVGITSDLSQKPVLDTCTENTAELLKLPGGRGGKFKLPTLTELNEFLFGEKFAEAHNATADVEATTRCFLELIKREIFSSEELPVPNDYYVNFRQNNPDVKPIGLKHVNLKTASDELRKRLQSQLPEGVALISEEEIDLSNVAFAHLHNHSQFSVLQSTMSIPALINNAVKNKMPAVALTDIGNMMGAFQFVSGIIGHNKTAEGKNKAAEEAGELPTETIVKPIVGCEFYVCENRLDKSKKDNGYQVVFLAKNKKGYHNLAKLASYAYTEGMYYVPRIDKDLIVK…	1511	0			1	1			1	HHQIEQSNF	0	0		262	AFAHLHNHSQFSV	271	QFSVLQSTMSI	296	VALTDIGNMMG	342	PIVGCEFYVCE	360	KDNGYQVVFLA	410	IVLTGSLYGEV	477	LVATNNTFYTAKE		DDD	1		695
AWG20510.1	C	DnaE1			GCA_003076455.1_ASM307645v1	Flavobacterium faecale	1355330	Bacteria	Bacteroidetes	Flavobacteriia	Flavobacteriales	Flavobacteriaceae	Flavobacterium		4621116	35.1823	MYLIFDTETTGLPKRWDAPITDSANWPRCIQIAWQLHDEMGKLIEHQDYLVQPDGFNIPYDAERIHGISTELAQHDGVPLADVLEKFNIALGKAKFIVGQNLGFDVNIMGAEFHRLSVESPMASIPVLDTCTEVTAKLLQLPGGRGGKFKLPTLTELHQYLFNVPFGEAHNATADVEATTRCFLELIRKEIFTKEELDVPGSYFVDFQNKNPREIQLIGLKHINLKQASDKIRQQFGETTTQTVSKQELNENKAVLTDVPYAHLHNHTQFSVLQSTIGVADIVKATAKFKMPAVAMTDTANMMGAFHFVSAVMNHTKAAKAKNAALIENGEEPTETEIKPIVGLEFNICENHKDKSKKDNGYQVVFLAKNKNGYHNLAKMASIANIDGFYYVPRIDKKI…	1511	0			1	1			1	HHQTEQNNY	0	0		265	PYAHLHNHTQFSV	274	QFSVLQSTIGV	299	VAMTDTANMMG	345	PIVGLEFNICE	363	KDNGYQVVFLA	413	MVLSGNLYGEI	480	LIATNNTYYVNKE		DDD	1		689
AWK03934.1	C	DnaE1			GCA_003122385.1_ASM312238v1	Flavobacterium crocinum	2183896	Bacteria	Bacteroidetes	Flavobacteriia	Flavobacteriales	Flavobacteriaceae	Flavobacterium		5877431	33.9866	MYLIFDTETTGLPKRWDAPITDSDNWPRCIQIAWQLHDEMGQLIEHQDYLVKPEGFNIPYDAERIHGISTELAEADGITLAEVLEKFNIALSKTKFIVGQNLGFDVNIMGAEFHRMGVESQMSSMPVLDTCTEVTASLLQLPGGRGGKFKLPTLTELHSYLFDQPFAEAHNATADVEATTRCFLELVRREVFTKEELDVPKEYFKDFQEQNPEPFKLIGLKHINLKAASDKIREQLKALAGEGQQNVVSEEDKADFKAAKFAHLHNHTQFSVLQSTIGIGNIVAAAAKNGMPAVAMTDTGNMMGAFHFVSAVMNHNKAASGKNKALVEAGEEPTETEVKPIVGCEFNICENHLDKSKKDNGYQVVLMAKNKAGYHNLAKMASIAYTDGFYYVPRIDRKI…	1511	0			1	1			1	HHQTEQNNY	0	0		265	KFAHLHNHTQFSV	274	QFSVLQSTIGI	299	VAMTDTGNMMG	345	PIVGCEFNICE	363	KDNGYQVVLMA	413	MVLSGNLYGEI	480	LIATNNTYYLNKE		DDD	1		689
ABQ04342.1	C	DnaE1			GCA_000016645.1_ASM1664v1	Flavobacterium johnsoniae UW101	376686	Bacteria	Bacteroidetes	Flavobacteriia	Flavobacteriales	Flavobacteriaceae	Flavobacterium	Flavobacterium johnsoniae	6096872	34.1129	MYLIFDTETTGLPKRWDAPITDSDNWPRCIQIAWQLHDEMGQLIEHQDYLVKPEGFNIPYDAERIHGISTELAEADGITLAEVLEKFNIALSKTKFIVGQNLGFDVNIMGAEFHRMGVESQMASMPVLDTCTEVTASLLQLPGGRGGKFKLPTLTELHSYLFDQPFAEAHNATADVEATTRCFLELVRREVFTKEELDVPKEYFKEFQERNAEPFKLIGLKHINLKAASDKIREQLKALAGEGQQTVVSEEDKADFKAAKFAHLHNHTQFSVLQSTIGIGNIVAATAKNGMPAVAMTDTGNMMGAFHFVSAVMNHNKAASGKNKALVEAGEEPTETEIKPIVGCEFNICENHLDKSKKDNGYQVVLLAKNKAGYHNLAKMASIAYTEGFYYVPRIDKNI…	1510	0			1	1			1	HHQTEQNNY	0	0		265	KFAHLHNHTQFSV	274	QFSVLQSTIGI	299	VAMTDTGNMMG	345	PIVGCEFNICE	363	KDNGYQVVLLA	413	MVLSGNLYGEI	480	LIATNNTYYLNKE		DDD	1		689
QOH21519.1	C	DnaE1			GCA_014844295.1_ASM1484429v1	Flavobacterium columnare	996	Bacteria	Bacteroidetes	Flavobacteriia	Flavobacteriales	Flavobacteriaceae	Flavobacterium		3221276	31.6761	MYLIFDTETTGLPRSWSAPITDTDNWPRCIQIAWQLHDEMGQLIEHQDYLVKPEGFNIPYDAERVHGISTELAIEQGISLQEVLEKFNIALSKAKYIVGQNVGFDVNIMGCELYRGGVASTLSQMPVLDTCTETTAELLKLPGGRGGRYKLPTLTELHQFLFGEPFAEAHNATADVEATTRCFFELVKREIFTQEELDVPEDYYMRFRQNNPQEIKLIGLKHINLKSASDEIRKRLKKIQQEGDETLVSEEAIKNLEQAVYAHLHNHTQFSVLQSTISIPAIVNAAAKSKMPAVAMTDVGNMMGAFQFVSAVLNHNKVAKAKNEANIEKGEAASEVEIKPIVGGEFFVCNNHKDKSVKDNGYQMVFLAKNKKGYHNLAKMASIAYTEGFYYVPRIDRKI…	1510	0			1	1			1	HHQVEQNNY	0	0		265	VYAHLHNHTQFSV	274	QFSVLQSTISI	299	VAMTDVGNMMG	345	PIVGGEFFVCN	363	KDNGYQMVFLA	413	IVLSGNLYGEI	480	LIATNNTYYVAKE		DDD	1		698
AJH13533.1	C	DnaE1			GCA_000833025.1_ASM83302v1	Myroides profundi	480520	Bacteria	Bacteroidetes	Flavobacteriia	Flavobacteriales	Flavobacteriaceae	Myroides		4064534	33.8458	MYLIFDTETTGLPKSWQAPITDTDNWPRCIQIAWQLHDEYGKLIEHQDYLIKPEGFNIPYDAERIHGISTELAEQDGISLMEALEKFNIALSKTKFIVGQNAGFDVNIMGCEFYRKGVNSIMSELPVLDTCTEVTAEMLKLPGGRGGRYKLPTLTELHTFLFGEKFAEAHNATADVEATTRCFLELIKHGTFSTQELQQDEEYIVRYREANPQPFQLIGLKHINLKKASEEIRKRLAKLEGGASEEVSDHEKELLDQANFAHLHVHTQFSILQSTIAINNLVKKAGDCDMSAVAMTDHGNMMGAFHFVMAVNNHNKGIEAKNKERAENGEEPLQTLTPIVGCEFFICENHTDKTKKDNGYQVVLLAKNKKGYHNLAKMASIAYTDGFYYVPRIDKQVVE…	1508	0			1	1			1	HHQHEQNNY	0	0		264	NFAHLHVHTQFSI	273	QFSILQSTIAI	298	VAMTDHGNMMG	343	PIVGCEFFICE	361	KDNGYQVVLLA	411	MVLTGNLYGEV	478	LIATNNAYYLDKK		DDD	1		689
AOW08424.1	C	DnaE1			GCA_001761465.1_ASM176146v1	Flavobacterium gilvum	1492737	Bacteria	Bacteroidetes	Flavobacteriia	Flavobacteriales	Flavobacteriaceae	Flavobacterium		4402594	35.1662	MYLIFDTETTGLPKKWGAPISDTDNWPRCIQIAWQLHDDMGKLIEHQDYLVKPEGFNIPYDAERIHGISTELAEAEGVSLVEVLEKFNIALGKAKFIVGQNLGFDVNIMGCEFYRMGVESPMGFMPILDTCTEVTASLLKLPGGRGGKFKLPTLTELHEYLFEVPFAEAHNATADVEATTRCFLELIRRDIFTKEELDVDSGYFLDFKNKNPHEFELIGLKHINLKEASDKIRLQFGEKQAFSVSKEELADNKKVLVDAAFAHLHNHTQFSVLQSTIGIGNLVSATAKNKFPAVAMTDTGNMMGAFHFVSAVMNHNKAASGKNKELVEKGEEPTETEIKPIVGCEFNICENHLDKSKKDNGYQVVLLAKNKKGYHNLAKMASIAYVDGFYYVPRIDRTI…	1508	0			1	1			1	HHQTEQNNY	0	0		265	AFAHLHNHTQFSV	274	QFSVLQSTIGI	299	VAMTDTGNMMG	345	PIVGCEFNICE	363	KDNGYQVVLLA	413	MVLSGNLYGEI	480	LIATNNTYYVNKE		DDD	1		689
AWM13888.1	C	DnaE1			GCA_003148385.1_ASM314838v1	Flavobacterium sediminis	2201181	Bacteria	Bacteroidetes	Flavobacteriia	Flavobacteriales	Flavobacteriaceae	Flavobacterium		3441304	35.2162	MYLIFDTETTGLPKSYTAPITDTDNWPRCIQIAWQLHDEMGRLVEHQDYLVRPDGFNIPYDAERIHGISTELAQEQGISLVEALEKFNIALSKAKYVVGQNVGFDVNVMGCEFHRMEFGTDLADLPVLDTCTETTAELLKLPGGRGGRFKLPTLTELHEYLFGEPFAEAHNATADVEATTRCFLELLKREIFPKEELDVPVDYYTRFREQNPMQIQLIGLKHINLKKASDEVRARLQKLQGDAGKVIISEEILEQFEQAHFAHLHNHSQFSVLQSTIGIQDLVKAASKFNMPAVAMTDHGNMMGAFQFVSAVLNYNKGVLAKIKEAEEKGEECAEIPVKPIVGCEFNICENHLDKTKKDSGYQVVFLAKNKKGYHNLAKMSSIAHIDGFYYVPRIDKEI…	1508	0			1	1			1	HHQHEQNNY	0	0		265	HFAHLHNHSQFSV	274	QFSVLQSTIGI	299	VAMTDHGNMMG	345	PIVGCEFNICE	363	KDSGYQVVFLA	413	IVLSGNLNGEI	480	LVATNNTYYVKKE		DDD	1		689
QBK76040.1	C	DnaE1			GCA_004337635.1_ASM433763v1	Myroides odoratimimus	76832	Bacteria	Bacteroidetes	Flavobacteriia	Flavobacteriales	Flavobacteriaceae	Myroides		3938030	34.1979	MYLIFDTETTGLPKSWQAPITDTDNWPRCIQIAWQLHDEYGKLIEHQDYLIKPEGFNIPYDAERIHGISTELAEQDGISLMEALEKFNIALSKTKFIVGQNAGFDVNIMGCEFYRKGVNSIMSELPVLDTCTEVTAEMLKLPGGRGGRYKLPTLTELHTFLFGEKFAEAHNATADVEATTRCFLELIKHGTFSTQELQQDEEYIVRYREANPQPFQLIGLKHINLKKASEEIRKRLAKLEGGASEEVSDHEKELLDQANFAHLHVHTQFSILQSTIAINNLVKKAGDCDMSAVAMTDHGNMMGAFHFVMAVNNHNKGIEAKNKERAENGEEPLQTLTPIVGCEFFICENHTDKTKKDNGYQVVLLAKNKNGYHNLAKMASIAYTDGFYYVPRIDKQVVE…	1508	0			1	1			1	HHQHEQNNY	0	0		264	NFAHLHVHTQFSI	273	QFSILQSTIAI	298	VAMTDHGNMMG	343	PIVGCEFFICE	361	KDNGYQVVLLA	411	MVLTGNLYGEV	478	LIATNNAYYLDKK		DDD	1		689
QKQ68179.1	C	DnaE1			GCA_013343195.3_ASM1334319v3	Flavobacterium psychrophilum	96345	Bacteria	Bacteroidetes	Flavobacteriia	Flavobacteriales	Flavobacteriaceae	Flavobacterium		2830557	32.5518	MYLIFDTETTGLPRSWSAPITDTNNWPRCIQIAWQLHDEMGNLIEHQDYLIKPEGFNIPYDAERIHGISTELAIEQGVSLQEVLEQFNIALSKTKFIVGQNVGFDVNIMGCEFYRANISSDMVKMPVLDTCTEVTASLLKLPGGRGGRFKLPTLTELHQYLFQIPFSEAHNATADVEATTRCFLELIKREVFTKEELDVEAHYFHEFQRKNQGEIQLIGLKHINLKEASAEIAKRFQQAKKVETKTPISTEITQNLANAKFAHLHNHTQFSVLQSTISVAKLVAAAAKNKMSAVAMTDHANLMGAFHFVRDVLNQNKTAAKKNATAIENGEEATEVEMKPIVGCEFFVCDNHKDKSKKDNGYQVVFLAKNKKGYHNLAKMSSIAYTEGFYYVPRIDRNV…	1508	0			1	1			1	HHQHEQNNF	0	0		265	KFAHLHNHTQFSV	274	QFSVLQSTISV	299	VAMTDHANLMG	345	PIVGCEFFVCD	363	KDNGYQVVFLA	413	IVLSGNLYGEI	480	LIATNNTFYISKD		DDD	1		689
AMC10825.1	C	DnaE1			GCA_001543325.1_ASM154332v1	Lutibacter profundi	1622118	Bacteria	Bacteroidetes	Flavobacteriia	Flavobacteriales	Flavobacteriaceae	Lutibacter		2966978	29.7704	MFLIFDTETTGLPKKWDAPITDTDNWPRCVQIAWQLHNIYGELIEQQDFLIIPEDYNIPYDAEQIHGISTQLAKEKGEDLEKVLYFFNKALSKSKFVVGQNVKFDLNIMGCEFHRKGISTNLNQMPVLDTCTEKTASLCQLQGGRYGKFKLPTLTELHQHLFNTPFSEAHNATADVEATTRCFLELIRRRNYTFEQLDVPNDYFQNFDAKNPTTIDVIGLKHVNLKKESEKLKKEKLETEVETFKELGNAIEELQGVHFSHLHCHSQFSVLQSTSSVSNLINSAIKNNMPAVALTDTGNMMGAFYFIEEALNSNKDKIAYNKKIEDAKKALLEIAKKETKEVSEVSEVSEVSEVSEVSEVSETKKEKIDLSFATKEPKTLFKPILGCEFNVCENHTDRT…	1506	0			1	1			1	HHQTEQNNF	0	0		263	HFSHLHCHSQFSV	272	QFSVLQSTSSV	297	VALTDTGNMMG	388	PILGCEFNVCE	406	KDNGYQIVFLA	456	IVLSGNLYGEI	523	LIATNNTFYTTED		DDD	1		733
AWG25008.1	C	DnaE1			GCA_003076475.1_ASM307647v1	Flavobacterium kingsejongi	1678728	Bacteria	Bacteroidetes	Flavobacteriia	Flavobacteriales	Flavobacteriaceae	Flavobacterium		4224053	39.7652	MYLIFDTETTGLPKRWDAPITDTNNWPRCIQIAWQLHDEMGNLVEHQDYLVRPDGFNIPYDAERIHGISTELAMEQGIALQEVLEKFNIALSKAKFVVGQNVGFDINIMGCEFHRLGVGSDMAQKPVLDTCTEVTAGLLQLPGGRGGRFKLPTLTELHEYLFGVPFSEAHNATADVEATTRCFLELIKREVFTQEQLDVPADYFRNFNERNPAGIKLIGLRHINLKAASDAIRERLLQQKTANQFQNRSSEDLQVFKDCDFVHLHNHTQFSVLQSTISIPALVQAAAKHKMPAVAMTDHANLMGAFHFVSAVFNQNKAAEAKNKELVEQGEEPTEVIMKPIVGCEFFVCEDHKDKSRKDNGYQIVLLAKNKKGYHNLAKMSSIAYTEGFYYVPRIDRKV…	1504	0			1	1			1	HHQHEQNNF	0	0		265	DFVHLHNHTQFSV	274	QFSVLQSTISI	299	VAMTDHANLMG	345	PIVGCEFFVCE	363	KDNGYQIVLLA	413	IVLSGNLYGEI	480	IVASNNTFYVEKE		DDD	1		689
QBZ97428.1	C	DnaE1			GCA_004797125.1_ASM479712v1	Flavobacterium sangjuense	2518177	Bacteria	Bacteroidetes	Flavobacteriia	Flavobacteriales	Flavobacteriaceae	Flavobacterium		3130338	36.0973	MYLIFDTETTGLPRNWAAPITDTDNWPRCIQIAWQLHDELGNLIEHQDYLVKPNGFNIPFDAERIHGISTELAEAQGIELSEVLEKFNIALSKSKFIVGQNVGFDVNIMGCEFHRMGMQSTMSSMPVLDTCTEVTASLLKLPGGRGGRFKLPTLTELHQYLFGVPFSEAHNATADVEATTRCFLELINRQVFTKEELDVPADYFDRFNKNNPQEIQLIGLKHINLKQASEEIRKQFQKKEEVATPTHEEKPVHHTLAEVDFVHLHNHTQFSVLQSTISVADLVKAAVTNKMPAVAMTDHANLMGAFHFVRDILYHNKSAATKNKTAEENGETPTETIIKPIVGCEFYVCDDLKDKSRKDNGYQIVFLAKTKKGYHNLAKLSSIAYTEGFYYVPRIDRKA…	1504	0			1	1			1	HHQHEQNNF	0	0		265	DFVHLHNHTQFSV	274	QFSVLQSTISV	299	VAMTDHANLMG	345	PIVGCEFYVCD	363	KDNGYQIVFLA	413	IVLSGNLYGEI	480	TVATNNVFYIDKE		DDD	1		689
AWH84026.1	C	DnaE1			GCA_003096035.1_ASM309603v1	Flavobacterium album	2175091	Bacteria	Bacteroidetes	Flavobacteriia	Flavobacteriales	Flavobacteriaceae	Flavobacterium		3983546	44.5435	MYLIFDTETTGLPKRWDAPITDTDNWPRCIQIAWQLHDDMGALIENQDYIIKPEGFNIPYDAERIHGISTELAQEQGHSLKEVLEKFNAALSRSKFIVGQNVGFDVNIMGCEFHRHSMDCGLTAMKVLDTCTEVTAEMLKLPGGRGGKFKLPTLTELHEYLFGEPFAEAHNATADVEATTRCFLELLKRETFRQEELDVHPTYFHEFREKNPQPIQLIGLKHINLKKASEEVRLRLEKLKSAEITQSNTPAVKQDLKDVDFVHLHNHTQFSVLQSTIAVPDLVKAAAKHKMPAVAMTDHANMMGAFHFVSNVFNHNKAAEAKNKAAVENGEEPTEVIIKPIVGVEFFVCDDHKDKTRKDNGYQIVLLAKNKKGYHNLAKMSSVAYTDGFYYVPRIDRNV…	1503	0			1	1			1	HHQHEQNNY	0	0		265	DFVHLHNHTQFSV	274	QFSVLQSTIAV	299	VAMTDHANMMG	345	PIVGVEFFVCD	363	KDNGYQIVLLA	413	IVLTGNLYGEV	480	LVATNNTYYVNKE		DDD	1		689
AWI24755.1	C	DnaE1			GCA_003097535.1_ASM309753v1	Flavobacterium pallidum	2172098	Bacteria	Bacteroidetes	Flavobacteriia	Flavobacteriales	Flavobacteriaceae	Flavobacterium		3552756	43.669	MYLIFDTETTGLPKRWDAPITDTSNWPRCIQIAWQLHDAMGRLIEHQDYLIQPEGFNIPYDAERIHGISTELAQQQGVPLAEVLQKFNATLSRAKFIVGQNIGFDVNIMGCEFHRFGVDSAMASMPVLDTCTEVTASLLKLPGGRGGKFKLPTLTELHEYLFSIPFSEAHNATADVEATTRCFLELIRRQIFTKEELDVPADYFTEYQSLNTGEIQLIGLKHINLKAASEAIRESFRKTEQVKAPVSNSAKQIAIDTDFVHLHNHTQFSVLQSTISVASLVKAAVQHKMPAVAITDHANLMGAFHFVRDILNHNKSAEAKNNAAIENGEEPSEVPMKPIVGCEFFVCEDRKDKSRKDNGYQIVFLAKNKKGYHNLAKLSSIAYTEGFYYVPRIDKSAIE…	1501	0			1	1			1	HHQHEQNNF	0	0		263	DFVHLHNHTQFSV	272	QFSVLQSTISV	297	VAITDHANLMG	343	PIVGCEFFVCE	361	KDNGYQIVFLA	411	IVLSGNLYGEI	478	LVATNNIFYIDKA		DDD	1		687
AWA28939.1	C	DnaE1			GCA_003055625.1_ASM305562v1	Flavobacterium magnum	2162713	Bacteria	Bacteroidetes	Flavobacteriia	Flavobacteriales	Flavobacteriaceae	Flavobacterium		3464207	46.9586	MYLIFDTETTGLPKRWDAPITDTSNWPRCVQIAWQLHDDMGRLIDHQDYLIRPEGFNIPYDAERIHGISTELAQQQGVPLAEVLEKFNTALSGAKFIVGQNIGFDVNIMGCEFHRFGVESAMGGMPVLDTCTEVTASLLKLPGGRGGKFKLPTLTELHQYLFHVPFAEAHNATADVEATTRCFLELIRREVFTKEELDVPAEYFRDYRNFNPGEIQLIGLKHINLKAASEAIRDSFRKSDEAKRPDSGLAAAAIDTDFVHLHNHTQFSVLQSTISVASLVKAAIQHKMPAVAITDHANLMGAFHFVRDILNHNKSAEAKNKAAVENGELPSEVLLKPIVGCEFFVCEDRRDKTRKDNGYQIVFLAKNKKGYHNLAKLSSIAYTEGFYYVPRIDRAAIEE…	1500	0			1	1			1	HHQHEQNNF	0	0		262	DFVHLHNHTQFSV	271	QFSVLQSTISV	296	VAITDHANLMG	342	PIVGCEFFVCE	360	KDNGYQIVFLA	410	IVLSGNLYGEI	477	LVATNNIFYIDKA		DDD	1		686
QEE49097.1	C	DnaE1			GCA_008000935.1_ASM800093v1	Flavobacterium alkalisoli	2602769	Bacteria	Bacteroidetes	Flavobacteriia	Flavobacteriales	Flavobacteriaceae	Flavobacterium		3985855	37.9957	MYLIFDTETTGLPKRWDAPLTDTDNWPRCIQIAWQLHDEMGRLIEHQDYLIKPEGFNIPYDAERIHGISTELALEQGVDLQGVLEKFNEAMGKAKFIVGQNVGFDVNIMGCEFHRFTMDSPLAAMPILDTCTEVTAELLKIPGGRGGKFKLPTLTELHEYLFGEPFAEAHNATADVEATTRCFLELVKREIFTKEELDVAPTYFHEFKEKNPQTIQLIGLKHINLKAASAEVRKRLEKLKGEEVIKPVSPELKQDMKEVEFVHLHNHTQFSVLQSTIAVPDLVKAAAKYKMPAVAMTDHANMMGAFHFVSNVLNHNKAAEAKNKELVEKGEEPTEVIMKPIVGCEFFVCEDHKDKTRKDNGYQIVMLAKNKKGYHNLAKMSSIAYTDGFYYVPRIDKRV…	1498	0			1	1			1	HHQHEQNNY	0	0		265	EFVHLHNHTQFSV	274	QFSVLQSTIAV	299	VAMTDHANMMG	345	PIVGCEFFVCE	363	KDNGYQIVMLA	413	MVLSGNLYGEI	480	LIATNNTYYVDKE		DDD	1		689
ANW96516.1	C	DnaE1			GCA_001697185.1_ASM169718v1	Wenyingzhuangia fucanilytica	1790137	Bacteria	Bacteroidetes	Flavobacteriia	Flavobacteriales	Flavobacteriaceae	Wenyingzhuangia		3427057	31.6354	MYLIFDTETTGLPKSYKAPMTDVENWPRCIQIAWQLHDDMGRVVEHDNFMVQPDGFNIPFDSEKIHGISTELAQEQGISLQESLERFNKVLGKTKFLVGQNVTFDVNIMGTEFIRAGVTPNFKAFEFDSFDLEEYNFTSKVPKNRPMAIDDLSEDDKNMLGILDTCTEVTASMCQIPGGRGGKFKLPTLTELHNYLFGVGFGEAHNATADVEATTRCFFELIRKDGFTKEQLDVDSSYFTEFKTVNPKPFEVIGLKHLNLKKESDKIRKRQSEQAGAKGKGVNVKESLAKLEEVSFAHLHNHTQYSILQSTIEIGALVSNAGKHKMSAVAMTDTGNMMAAFHFTNAVAGYNSGVKSRKAEAEEKGEAFDEKELVPIVGCEFFVCENHLDKTKKDNGYQV…	1497	0			1	1			1	HHQTEQNNF	0	0		300	SFAHLHNHTQYSI	309	QYSILQSTIEI	334	VAMTDTGNMMA	380	PIVGCEFFVCE	398	KDNGYQVVMLA	448	IVLTGNLYGEV	515	VVATNNTFYIDQE		DDD	1		724
AXG73434.1	C	DnaE1			GCA_003344925.1_ASM334492v1	Flavobacterium arcticum	1784713	Bacteria	Bacteroidetes	Flavobacteriia	Flavobacteriales	Flavobacteriaceae	Flavobacterium		2970356	34.9928	MYLIFDTETTGLPKRWDAPITDTDNWPRCIQIAWQLHDEMGRLIEHQDYIISPDGFNIPYDAERIHGISTELAVQEGIPIQEALKKFNEALSKSKFIVGQNVGFDVNIMGSEFHRYSTQSPLATMKVLDTCTETTAEMLRLPGGRGGRFKLPTLTELHQYLFGEPFAEAHNATADVEATTRCFLELVKREVYTHEQLDVPPTYFHDFKESNPQTIQLIGLKHINLKAASDAIRKRLEKLKSVDAPEAPSEEAKEELKEVDFVHLHNHTQFSVLQSTISVPALVNAAAKYKMPAVAMTDHANMMGAFHFVSGVLNHNKEAEAKNKEALENGEEPQEVIIKPIVGCEFFVCENHKDKTRKDNGYQIVLLAKNKKGYHNLAKMSSIAYTDGFYYVPRIDKKV…	1497	0			1	1			1	HHQHEQNNY	0	0		265	DFVHLHNHTQFSV	274	QFSVLQSTISV	299	VAMTDHANMMG	345	PIVGCEFFVCE	363	KDNGYQIVLLA	413	IVLSGNLYGEI	480	LIATNNTYYIDKE		DDD	1		689
ATA88488.1	C	DnaE1			GCA_002302635.1_ASM230263v1	Capnocytophaga stomatis	1848904	Bacteria	Bacteroidetes	Flavobacteriia	Flavobacteriales	Flavobacteriaceae	Capnocytophaga		2831350	35.8685	MYLIFDTETTGLPKRWDAPITDSDNWPRAVQIAWQLHDRHGKLIEHKDFLIAPDDFNIPYDAEKVHGISTELAQQQGVSIHEVFTQFNEALQKSAYVVGQNIGFDINIMGAEFHRYGVESPLTTLPVLDTCTEITAELCKIPGGRGGRFKLPTLTELHEFLFQEPFAEAHNATADVEATTRCFFELIRIGEGFESKDISTEYISEFQQYNPTQIQPIGLKHINLKKASEEIRKEIQKQSGSGLSQQEIDANIALLENAPFAHLHNHTQFSVLQATTSIQSLVKKTIQEKMPAVAMTDSGNMMGAFHFIKEVLGHNKSAKAKNDEALEKGEIPTEIEIKPIVGCEFNICENHLDKSHQDNGYQVVMLAKNKNGYHNLAKMASIAYTDGFYYVPRIDKNIV…	1487	0			1	1			1	HHQSEQGNF	0	0		264	PFAHLHNHTQFSV	273	QFSVLQATTSI	298	VAMTDSGNMMG	344	PIVGCEFNICE	362	QDNGYQVVMLA	412	IVLTGGMNGEV	479	LVATNNTFYINQK		DDD	1		687
SNV08281.1	C	DnaE1			GCA_900187255.1_51184_F02	Capnocytophaga haemolytica	45243	Bacteria	Bacteroidetes	Flavobacteriia	Flavobacteriales	Flavobacteriaceae	Capnocytophaga		2688499	44.2337	MYLIFDTETTGLPRNYNAPITDTDNWPRAVQIAWQLHDDMGELIEHHDYLIRPDGFDIPYDAEKVHGISTALAEAQGVPIAEVLAAFNEALAKAQYVVGQNIGFDINIMGAEYYRYAVVTPLSEKPVLDTCTELTAQLCKIPGGRGGGYKLPSLTELHQFLFGEPFGEAHNATADVEATTRCFFELIRRGEGFSTQQLSPDYITAFQQHNPDTIQPIGLKHINLKEASEKLSSTTPTEGTPSHTELNENREQLRTAAFAHLHNHTQFSVLQSTASIAALVKKTAAERMPAVALTDSGNMMAAFHFVKEVAAYNKAAKAKNAEAEEQGNPPTEMIIKPIVGCEFNICDNHLDKSRQDNGYQVVILAKNKHGYHNLAKMASIASTEGFYYVPRIDKKVVEQ…	1487	0			1	1			1	HHQSEQGNF	0	0		262	AFAHLHNHTQFSV	271	QFSVLQSTASI	296	VALTDSGNMMA	342	PIVGCEFNICD	360	QDNGYQVVILA	410	IVLSGGMNGEV	477	LIATNNTFYLEQK		DDD	1		684
ATA67419.1	C	DnaE1			GCA_002302475.1_ASM230247v1	Capnocytophaga cynodegmi	28189	Bacteria	Bacteroidetes	Flavobacteriia	Flavobacteriales	Flavobacteriaceae	Capnocytophaga		2640475	34.2557	MYLIFDTETTGLPKRWDAPITDSDNWPRAVQIAWQLHDRHGKLIEHKDFLITPDDFNIPYDAEKVHGISTELAQQQGVSIQKVFEEFNEALKKSTYVVGQNIGFDINIMGAEFHRYGVDSPLVNMPVLDTCTEITAELCKIPGGRGGRYKLPTLTELHEFLFNVPFAEAHNATADVEATTRCFFELIRIGQGFETKDISAEYITEFQQHNTTEIQPFGLKHINLKKASEEIRKEIQKQSRSGLSQQELNANIALLEKAPFAHLHNHTQFSVLQATTSIQSLVKKTIQEKMPAVAMTDSGNMMGAFHFIKEVLGHNKSAKAKNDEAIEKGETPSEIEIKPIVGCEFNVCENHLDKSHQDNGYQVVMLAKNKNGYHNLAKMASIAYTDGYYYVPRIDRNII…	1486	0			1	1			1	HHQSEQGNF	0	0		264	PFAHLHNHTQFSV	273	QFSVLQATTSI	298	VAMTDSGNMMG	344	PIVGCEFNVCE	362	QDNGYQVVMLA	412	IVLTGGMNGEV	479	LVATNNTFYINQK		DDD	1		687
ATA93032.1	C	DnaE1			GCA_002302655.1_ASM230265v1	Capnocytophaga canimorsus	28188	Bacteria	Bacteroidetes	Flavobacteriia	Flavobacteriales	Flavobacteriaceae	Capnocytophaga		2455405	36.2878	MYLIFDTETTGLPKRWDAPITDSDNWPRAVQIAWQLHDRHGKLIEHKDFLITPDDFNIPYDAEKVHGISTELAQQQGVSIQKVFEEFNEALQKSTYVVGQNIGFDINIMGAEFHRYGVDSPLVNMPVLDTCTEITAELCKIPGGRGGRYKLPTLTELHEFLFNVPFAEAHNATADVEATTRCFFELIRVGQGFETKDISAEYITEFQQYNPTEIQPIGLKHINLKKASEEIRKEIQKQSGSGLSQQELNANIALLEKAPFAHLHNHTQFSVLQATTSIQNLVKKTIQEKMPAVAMTDSGNMMGAFHFIKEVLGHNKSAKAKNDEAIEKGETPSEIEIKPIVGCEFNVCENHLDKSHQDNGYQVVMLAKNKNGYHNLAKMASIAYTDGYYYVPRIDKNIV…	1486	0			1	1			1	HHQSEQGNF	0	0		264	PFAHLHNHTQFSV	273	QFSVLQATTSI	298	VAMTDSGNMMG	344	PIVGCEFNVCE	362	QDNGYQVVMLA	412	IVLTGGMNGEV	479	LVATNNTFYINQK		DDD	1		687
ACU91934.1	C	DnaE1			GCA_000023285.1_ASM2328v1	Capnocytophaga ochracea DSM 7271	521097	Bacteria	Bacteroidetes	Flavobacteriia	Flavobacteriales	Flavobacteriaceae	Capnocytophaga	Capnocytophaga ochracea	2612925	39.588	MYLIFDTETTGLPRRWDAPLTDSDNWPRAVQIAWQLHDEWGALIEHQDFLIKPDGFDVPYDAEKVHGISTQLAEAQGLPIAEVFKAFNEALSKAQYVVGQNIGFDINIMGAEFYRYGVESPLTQMPVIDTCTEATANLCQIAGGKGGRYKLPTLTELHSFLFGVPFAEAHNATADVEATTRCFFELIRRGEGFQEGTFSSDYIKEFQGHHTSPIGLIGLTHVNLKEASDALRKSSSTVQTTEPHVDASLLENAVFAHLHNHTQHSILQSTTSIKDLVKITAKEKMPAVALTDSGNMMAAFHFVQAVQAHNKEAEAKNKEAEEKGETPTETLIKPIIGCEFNICENHLDRSRQDNGYQVVILAKNKQGYHNLTKMASIASTKGFYYVPRIDKVIVEQYKS…	1485	0			1	1			1	HHQSEQGNF	0	0		259	VFAHLHNHTQHSI	268	QHSILQSTTSI	293	VALTDSGNMMA	339	PIIGCEFNICE	357	QDNGYQVVILA	407	IVLSGGMNGEV	474	LIATNNTFYLHKK		DDD	1		681
ASF44562.1	C	DnaE1			GCA_002209445.1_ASM220944v1	Capnocytophaga endodontalis	2708117	Bacteria	Bacteroidetes	Flavobacteriia	Flavobacteriales	Flavobacteriaceae	Capnocytophaga		3412686	38.245	MYLIFDTETTGLPRRWDAPLTDSDNWPRAVQIAWQLHDEWGALIEHQDFLIKPDGFDVPYDAEKVHGISTQLAEAQGVPIAEVFKAFNEALSKAKYVVGQNIGFDINIMGAEFYRYGVESPLTQMPVIDTCTEATANLCQIAGGKGGRYKLPTLTELHSFLFGVPFAEAHNATADVEATTRCFFELIRRGEGFQEGIFSNDYIKEFQGHHTSPIGLIGLKHVNLKEASEALRKSSSTAQTTEPHADASLLENAAFAHLHNHTQHSILQSTTSIKDLVKITAKEKMPAVALTDSGNMMAAFHFVQAVQGHNKEAEAKNKEAQEKGEPPTETLIKPIIGCEFNICENHLDKTRQDNGYQVVILAKNKQGYHNLTKMASIASTKGFYYVPRIDKAIVEQYKS…	1485	0			1	1			1	HHQSEQGNF	0	0		259	AFAHLHNHTQHSI	268	QHSILQSTTSI	293	VALTDSGNMMA	339	PIIGCEFNICE	357	QDNGYQVVILA	407	MVLSGGMNGEV	474	LIATNNTFYLHKK		DDD	1		681
ATA70049.1	C	DnaE1			GCA_002302495.1_ASM230249v1	Capnocytophaga sputigena	1019	Bacteria	Bacteroidetes	Flavobacteriia	Flavobacteriales	Flavobacteriaceae	Capnocytophaga		2855148	38.7771	MYLIFDTETTGLPRRWDAPLTDSDNWPRAVQIAWQLHDQWGALIEHQDFLIKPDGFDVPYDAEKVHGISTQLAEAQGVPIAEVFKAFNEALSKAKYVVGQNIGFDINIMGAEFYRYGVESPLTQMPVIDTCTEATANLCQIAGGKGGRYKLPTLTELHSFLFGVPFAEAHNATADVEATTRCFFELIRRGEGFQEGTFSSDYIKEFQGHHTSPIGLIGLKHVNLKEASDALRKSSSTAQTTEPHADASLLEEAVFAHLHNHTQHSILQSTTSIKDLVKITAKEKMPAVALTDSGNMMAAFHFVQAVQGHNKEAEAKNKEAEEKGETPTETLIKPIIGCEFNICENHLDKSRQDNGYQVVILAKNKQGYHNLTKMTSIASTKGFYYVPRIDKAIVEQYKS…	1485	0			1	1			1	HHQSEQGNF	0	0		259	VFAHLHNHTQHSI	268	QHSILQSTTSI	293	VALTDSGNMMA	339	PIIGCEFNICE	357	QDNGYQVVILA	407	MVLSGGMNGEI	474	LIATNNTFYLHKK		DDD	1		681
ATA88069.1	C	DnaE1			GCA_002302415.1_ASM230241v1	Capnocytophaga gingivalis	1017	Bacteria	Bacteroidetes	Flavobacteriia	Flavobacteriales	Flavobacteriaceae	Capnocytophaga		2838633	40.0879	MYLIFDTETTGLPRNYNAPISDSENWPRAVQIAWQLHDEKGALLEHKDFLIIPDGYTIPYDAERIHGISTELATEQGVSIHKVFEEFEKALSKTQYIVGQNIGFDIHIMGAEFYRYGVSTVLDKLPILDTCSELTAELCKIPGGRAGKFKYPNLTELHEFLFGTPFAEAHNATADVEATARCFFELLRRNEGFSSSAISPEAILLIQENHPSPISLWGLKHINLKSASEKLKSKEQRGLSDSEISENLALLQSAPFAHLHNHSQHSVLQSTASIADLVNAAAKEQMPAVALTDHGNMMGAFHFTKEVAKYNKEAKAKNARAQEEGNAPTHTLLKPIIGCEFYVCENHLDKTKKDNGYQIVLLAKNKEGYQNLIKMASIAYTEGFYYVPRIDKEIVQRYK…	1484	0			1	1			1	HHQHEQNNY	0	0		260	PFAHLHNHSQHSV	269	QHSVLQSTASI	294	VALTDHGNMMG	340	PIIGCEFYVCE	358	KDNGYQIVLLA	408	IALSGNLQGEI	475	LVATNNTYYINPK		DDD	1		682
ADV49222.1	C	DnaE1			GCA_000186265.1_ASM18626v1	Cellulophaga algicola DSM 14237	688270	Bacteria	Bacteroidetes	Flavobacteriia	Flavobacteriales	Flavobacteriaceae	Cellulophaga	Cellulophaga algicola	4888353	33.7662	MYLIFDTETTGLPKRWDVPFTDTDNWPRCIQIAWQLHDDMGNLIEHQDYLVQPDGFNIPYDAEQIHGISTALAEQKGVPLAVVLEKFNEAMAKTKFVVGQNVGFDLNIMGAEFHRMGVENPLQELPVLDTCTEHTATLCQIPGGRGGKFKLPTLTELHHYLFGVGFGEAHNATADVEATTRCFLELVRKQQYTIEKLDVQPDYFKNFSEANPQEIQLIGLKHINLKKASKKIADALWDKDTGGVSQEEIKENLATLETANFSHLHNHTQFSILQSTISIPALISAAAKAKMPAVAMTDHANMMGAFHFVSGVINHNKGVVSRNEENLIRFEATKNGTLKEGEEALEELPEPEIEITPIIGCEFQVCEDHTNKSQKDNGYQIVMLAKTKKGYLNLAKMSS…	1479	0			1	1			1	HHQHEQNNY	0	0		265	NFSHLHNHTQFSI	274	QFSILQSTISI	299	VAMTDHANMMG	362	PIIGCEFQVCE	380	KDNGYQIVMLA	430	IVLTGNLYGEV	497	LLATNNTYYVDKE		DDD	1		706
ADY29526.1	C	DnaE1			GCA_000190595.1_ASM19059v1	Cellulophaga lytica DSM 7489	867900	Bacteria	Bacteroidetes	Flavobacteriia	Flavobacteriales	Flavobacteriaceae	Cellulophaga	Cellulophaga lytica	3765936	32.1109	MYLIFDTETTGLPKRWDAPYTDTDNWPRCIQIAWQLHDDMGNVIEHQDYLVKPDGFNIPYDAEKIHGISTALAEQDGVPLAEVLEKFNTALEKTKFVVGQNVGFDLNIMGAEFHRLQVENQLQELPVLDTCTEHTASLCQIPGGRGGKFKLPTLTELHQFLFGEPFGEAHNATADVEATTRCFLELIRKQQYTAEQLDVQPDYFKNFSEANPKPIELIGLKHINLKKASKKIADALWAKDTGGVSKEEIKENLATLESAEFSHLHNHTQFSILQSTISVPDLIKATAKNNMPAVAMTDHANMMGAFHFVNGVLNHNKGVKSRNDANEIRYEATQENRLEEGEEPLHEFIPEKEITPIIGCEFQVCEDHTNKSQKDNGYQIVFLAKNKNGYHNLAKMSSI…	1479	0			1	1			1	HHQHEQNNY	0	0		265	EFSHLHNHTQFSI	274	QFSILQSTISV	299	VAMTDHANMMG	361	PIIGCEFQVCE	379	KDNGYQIVFLA	429	IVLTGNLYGEV	496	LVATNNTYYVEKE		DDD	1		705
AIZ41343.1	C	DnaE1			GCA_000468615.2_ASM46861v2	Cellulophaga baltica 18	1348584	Bacteria	Bacteroidetes	Flavobacteriia	Flavobacteriales	Flavobacteriaceae	Cellulophaga	Cellulophaga baltica	4635105	34.681	MYLIFDTETTGLPKRWDAPFTDTDNWPRCIQIAWQLHDDMGNLIEHQDYLVQPEGFNIPYDAEQIHGISTALAEQKGIPLAEVLEKFNEAMAKTKFIVGQNVGFDLNIMGAEFHRMGVENPLQELPVLDTCTEHTATLCQIPGGRGGKFKLPTLTELHQFLFGAPFGEAHNATADVEATTRCFLELVRKQQYTIEQLDVQPDYFKNFSEANPQEIQLIGLKHINLKKASKKIADALWDKDTGGVSQEEIKENLATLENASFAHLHNHTQFSILQSTISIPALISAAAKAKMPAVAMTDHANMMGAFHFVSGVLNHNKGVVSRNEENLKRFEATKNGTLAEGEEPLEELPEPEVEITPIIGCEFQVCEDHTNKSQKDNGYQIVMLAKTKKGYLNLAKMSS…	1478	0			1	1			1	HHQHEQNNY	0	0		265	SFAHLHNHTQFSI	274	QFSILQSTISI	299	VAMTDHANMMG	362	PIIGCEFQVCE	380	KDNGYQIVMLA	430	IVLTGNLYGEV	497	LVATNNTYYVEKE		DDD	1		706
CAZ96335.1	C	DnaE1			GCA_000973105.1_ASM97310v1	Zobellia galactanivorans	63186	Bacteria	Bacteroidetes	Flavobacteriia	Flavobacteriales	Flavobacteriaceae	Zobellia		5521712	42.7796	MYLIFDTETTGLPKRWDAPITDTDNWPRCIQIAWQLHDEMGRCIEHQDYLVRPDGFNIPYDAEQIHGISTELAEQQGVALSEVLEKFNIAMSKTKFIVGQNVGFDVNIMGAEFHRMGVENPLQELPVLDTCTEHTAQLCQIPGGRGGKFKLPTLTELHQFLFGEPFGEAHNATADVEATTRCFLELIRKEQYTAEQLDVQPDYFKNFSEANPQEIQLIGLKHINLKKASKKIADALWEKDTGGVSQEEIEENLATLESASFAHLHNHTQFSILQSTISVPDLIAATAKAKMPAVAMTDHANMMGAFHFVNGVLNHNKGVVARNEENLKRYEATRNGTLEEGQEPLNELPEPELEITPIIGCEFQVCEDHTNKSQKDNGYQIVMLAKSKKGYLNLAKMSS…	1478	0			1	1			1	HHQHEQNNY	0	0		265	SFAHLHNHTQFSI	274	QFSILQSTISV	299	VAMTDHANMMG	362	PIIGCEFQVCE	380	KDNGYQIVMLA	430	MVLTGNLYGEV	497	LVATNNTYYVNKE		DDD	1		706
APQ17710.1	C	DnaE1			GCA_001913155.1_ASM191315v1	Maribacter hydrothermalis	1836467	Bacteria	Bacteroidetes	Flavobacteriia	Flavobacteriales	Flavobacteriaceae	Maribacter		4271158	34.3902	MYLIFDTETTGLPKNWNAPITDTDNWPRCIQIAWQLHDEMGKCIEHEDYLVRPDGFNIPYDAEQIHGISTELAEQKGISLSDVLDKFKIAMSKTKFIVGQNVGFDLNIMGAEFHRLGVENTLQELPVLDTCTEHTAQLCQIPGGRGGKFKLPTLTELHEYLFGEPFGEAHNATADVEATTRCFLELIRKQQYTIEQLDVKADYFKNFSEANPKEIELIGLKHINLKKASKKIADALWAKDTGGASKEEIKENLATLESASFAHLHNHTQFSILQSTISVPDLVAAAAKAKMPAVAMTDHANMMGAFHFVNGVLNHNKGVVARNEENQKRYEATQNGTLKEGEEPLNELPEPEQEITPIIGCEFQVCEDHTNKSQKDNGYQIVMLAKSKKGYLNLAKMSS…	1478	0			1	1			1	HHQHEQNNY	0	0		265	SFAHLHNHTQFSI	274	QFSILQSTISV	299	VAMTDHANMMG	362	PIIGCEFQVCE	380	KDNGYQIVMLA	430	MVLTGNLYGEV	497	LVATNNTYYAEKK		DDD	1		706
ASO05379.1	C	DnaE1			GCA_002234495.1_ASM223449v1	Arenibacter algicola	616991	Bacteria	Bacteroidetes	Flavobacteriia	Flavobacteriales	Flavobacteriaceae	Arenibacter		5857781	39.8059	MYLIFDTETTGLPKRWDAPYTDTDNWPRCIQIAWQLHDAMGNLVESQDYLVQPDGFNIPYDAEQIHGISTELAQQQGVPIGEVLEKFNAALSKTKFVVGQNVGFDLNIMGAEFHRYQVENYLQELPVLDTCTEHTAQLCQIPGGRGGKFKLPTLTELHQYLFGEPFGEAHNATADVEATTRCFLELVRRNEYTAEQLDVKPDYFKNFSEANPQEIQLIGLKHINLKKASKKIADALWEKDTGGVSKEEIKENLATLETANFAHLHNHTQFSILQSTISIPALISATAKAKMPAVAMTDHANMMGAFHFVNGVINHNKGVVARNEENLKRYEATVNGTLEEGQEPLQELPEPEVEITPIIGCEFQVCEDHTNKSQKDNGYQIVMLAKNKNGYLNLAKMSS…	1478	0			1	1			1	HHQHEQNNY	0	0		265	NFAHLHNHTQFSI	274	QFSILQSTISI	299	VAMTDHANMMG	362	PIIGCEFQVCE	380	KDNGYQIVMLA	430	IVLTGNLYGEV	497	LVATNNTYYLEKE		DDD	1		706
ASV29689.1	C	DnaE1			GCA_002269385.1_ASM226938v1	Maribacter cobaltidurans	1178778	Bacteria	Bacteroidetes	Flavobacteriia	Flavobacteriales	Flavobacteriaceae	Maribacter		4639957	39.7295	MYLIFDTETTGLPKRWDAPITDTDNWPRCIQIAWQLHDAMGNLIEHQDYLVRPDGFNIPYDAEKIHGISTALAEQEGVPLSEVLEKFNKAMAQTKFIVGQNVGFDVNIMGAEFHRMNVENPLQELPVLDTCTEHTAELCQIPGGRGGKFKLPTLTELHEFLFKEPFAEAHNATADVEATTRCFLELIRLRQYTTEQLDVQPNYFKNFSEANPKEIQLIGLKHINLKKASKKIADALWEKDTGGISKEEIKENLATLETAPFAHLHNHTQFSILQSTISVPDLIKAASDEKMPAVAMTDHANMMGAFHFVNGIINHNNGVKSRNEENRKRHEATLNGTLEEGQEPLEILPEPELEITPIVGCEFQVCEDHTNKSVKDNGYQIVMLAKNKNGYLNLAKMSS…	1478	0			1	1			1	HHQHEQNNY	0	0		265	PFAHLHNHTQFSI	274	QFSILQSTISV	299	VAMTDHANMMG	362	PIVGCEFQVCE	380	KDNGYQIVMLA	430	IVLTGNLYGEV	497	LVATNNTYYAKKE		DDD	1		706
QNN43275.1	C	DnaE1			GCA_014395225.1_ASM1439522v1	Pedobacter roseus	336820	Bacteria	Bacteroidetes	Sphingobacteriia	Sphingobacteriales	Sphingobacteriaceae	Pedobacter		6329746	39.2471	MYLIFDTETTGLPRNYNAPITDTDNWPRCIQIAWQLHDEMGRLVEHQDYLVKPEGFNIPYDAERIHGISTELAAEQGIGFDEMLAKFNEVLNKAKFIVGQNVGFDVNIMGCEFHRFGVANRLAEMPVLDTCTEVTAQLLQLPGGRGGKFKLPTLTELHSYLFGAPFNEAHNATADVEATTRCFLELVKREVFKKEELLVDVEYFPRFREVNPGTIEGVGLKHINLKAASDEIRRRQQKAEGSGISKQALAGNKQELAAATFVHLHNHTQFSVLQSTISIPDLVKAAAAQKMPAVAMTDHANMMGAFHFVNNVLNHNKAAEAKNAAAIEAGERPTEVVMTPIVGVEFFVCNNHLDRTVKDNGYQMVLLAKNKKGYHNLAKMSSIAYTKGFYYVPRIDRQV…	1477	0			1	1			1	HHQHEQNNY	0	0		265	TFVHLHNHTQFSV	274	QFSVLQSTISI	299	VAMTDHANMMG	345	PIVGVEFFVCN	363	KDNGYQMVLLA	413	IVLSGNLSGEI	480	LIATNNTYYINKK		DDD	1		689
QPH41030.1	C	DnaE1			GCA_015679185.1_ASM1567918v1	Pedobacter endophyticus	2789740	Bacteria	Bacteroidetes	Sphingobacteriia	Sphingobacteriales	Sphingobacteriaceae	Pedobacter		5426070	41.3266	MYLIFDTETTGLPRNYNAPITDTDNWPRCIQIAWQLHDDMGRMVEHQDYLVKPEGFNIPYDAERIHGISTELAAEQGVTLLEVLEKFNIALSKSKFIVGQNVGFDVNIMGCEFHRFGIENRMAEMPVLDTCTEITAELLKLPGGRGGKFKLPTLTELHSYLFGVPFNEAHNATADVEATTRCFLELIKKDVFKKEELLVDAEYFPRFREFNPGSIPSFGIPHVNLKAASDEIRKRLQKAEGGGVSKQELAENRQELAGATFVHLHNHTQFSVLQSTISIPALVKAAASEKMPAVAMTDHANMMGAFHFVNAVLNHNKAAEAKNAEAIEAGKRPTEVVMTPIVGVEFFVCDNHLDRTTKDNGYQMVLLAKNKNGYHNLAKMSSIAYTKGFYYVPRIDRNV…	1477	0			1	1			1	HHQHEQNNY	0	0		265	TFVHLHNHTQFSV	274	QFSVLQSTISI	299	VAMTDHANMMG	345	PIVGVEFFVCD	363	KDNGYQMVLLA	413	IVLSGNLSGEI	480	LVATNNTYYINKK		DDD	1		689
ACU03088.1	C	DnaE1			GCA_000023825.1_ASM2382v1	Pedobacter heparinus DSM 2366	485917	Bacteria	Bacteroidetes	Sphingobacteriia	Sphingobacteriales	Sphingobacteriaceae	Pedobacter	Pedobacter heparinus	5167383	42.0489	MYLIFDTETTGLPRNWNAPITDTDNWPRCIQIAWQLHDELGNMIEHQDYLVKPDGFNIPYDAERIHGISTELATEQGIELAEVLEKFNIALSKAKFVVGQNIGFDVNIMGCELYRLGVESPMAQMPVLDTCTEITAELLKLPGGRGGKFKLPNLTELHQYLFGEPFAEAHNATADVEATTRCFLQLIKIDAFRPEQLQADQQYITRFKQNTPQVFERVGLNHINLKAASDEIRKRLQKDDGGKISKRTLEENKEALKDAAFVHLHNHTQFSVLQSTINIPSLIKATAAHKMPAVAITDHANMMGAFHFVSQVLNHNKGVEARNAAAIEKGETAEEQTIKPIIGCEFFVCENHEDKKRKDDGYQVVFLAKNKAGYHNLAKMSSIAYTRGFYYIPRIDKAI…	1476	0			1	1			1	HHQHEQNNY	0	0		265	AFVHLHNHTQFSV	274	QFSVLQSTINI	299	VAITDHANMMG	345	PIIGCEFFVCE	363	KDDGYQVVFLA	413	LVLSGNLYGEI	480	LIATNNTYYINKK		DDD	1		689
AFL81086.1	C	DnaE1			GCA_000265385.1_ASM26538v1	Aequorivita sublithincola DSM 14238	746697	Bacteria	Bacteroidetes	Flavobacteriia	Flavobacteriales	Flavobacteriaceae	Aequorivita	Aequorivita sublithincola	3520671	36.1913	MFLIFDTETTGLPKRYNAPVSDSDNWPRCIQIAWQLHDEMGDMIEHQDYLVQPEGFNIPFDAEKIHGISTELATSEGISLEEMIEKFKIALSKTKFIVGQNLGFDVNIMGAEFFRLGIENPLPNFPVLDTCTETTAQLCQIPGGRGGKSKLPTLTELHEYLFSEPFAEAHNATADVEATTRCFLELVRRQIFTKEELDVQPDYFENFSEENPKIIQLIGLKHINLKKASEKIRKQMQAVSEKEEISSEEIKENIATLEDAPFVHLHNHSQFSILQSTSSTIDLVNAAVENNMSAVAITDTGNMMGAFHFVQAVSNYNKTLADLPKNDEEETSPEPLKAIVGCEFFVCEDHLNKNHKDNGYQIVMLAKNKSGYHNLAKMASIAYTEGFYYVPRIDKNIVE…	1476	0			1	1			1	HHQTEQSNY	0	0		266	PFVHLHNHSQFSI	275	QFSILQSTSST	300	VAITDTGNMMG	343	AIVGCEFFVCE	361	KDNGYQIVMLA	411	IVLTGSLYGEV	478	LVACNNTYYIDKE		DDD	1		706
ATP59000.1	C	DnaE1			GCA_002736205.1_ASM273620v1	Pedobacter ginsengisoli	363852	Bacteria	Bacteroidetes	Sphingobacteriia	Sphingobacteriales	Sphingobacteriaceae	Pedobacter		5373360	37.8175	MYLIFDTETTGLPRNWNAPITDTDNWPRCIQIAWQLHDEFGNLIENQDYLVNPNGFNIPYDAERIHGISTELAQEQGIELQEVLEKFNIALSKAKFIVGQNIGFDVNIMGCEFHRMGVESPMAQMPVLDTCTETTAELLRLPGGRGGRFKLPNLTELHEYLFGEPFSEAHNATADVEATTRCFFQLLKVDAFKPEQLQADQNYLRLFKEKNPGVINRIGLTHINLKSASDDIRKRLQKTSGGPSKQELAGNKEELKNASFAHLHNHTQFSVLQSTINIPALIKAAAAEKMPAVAMTDHANMMGAFHFVSQVLNHNKAAEAKNAAALEKGEEASEVILKPIVGCEFFVCENHEDKKRKDDGYQIVLLAKNKNGYHNLAKMSSIAYTKGFYYVPRIDRAVI…	1475	0			1	1			1	HHQHEQNNY	0	0		264	SFAHLHNHTQFSV	273	QFSVLQSTINI	298	VAMTDHANMMG	344	PIVGCEFFVCE	362	KDDGYQIVLLA	412	IVLSGNLYGEI	479	MVATNNTYYIGKK		DDD	1		688
QBQ41302.1	C	DnaE1			GCA_004421025.1_ASM442102v1	Sphingobacterium psychroaquaticum	561061	Bacteria	Bacteroidetes	Sphingobacteriia	Sphingobacteriales	Sphingobacteriaceae	Sphingobacterium		4396536	41.6595	MYIIFDTETTGLPKRWDAPITDTDNWPRCIQIAWQLHDEMGRLVEHQDYLIKPDGFNIPYDSEKIHGISTELAEQDGVPLMDVLVKFNEALAKAKFVVGQNLGFDINIMGCEFYRYGVDSKMASMPLLDTCTEVTADLLKLPGGRGGRFKLPNLTELHAYLFGVPFAEAHNATADVEATTRCFFELVRREVFTPEELQVDTGYFVDFKQNNPDLIPTAGLKHINLKAASDAIRNKSKSGSTTVEVDESLLQALKDAEFVHLHNHSQFSVLQSTISIPSLVGAAAKQNMVAVALTDHGNMMGAFHFVSNALNYNKDIEAKNADAMEKGEQPVGRIIKPIVGGEFYVCEDHTDKTRKDNGYQMVFLAKNKEGYHNLAKMASVAYTKGFYYVPRIDRSVVEQ…	1474	0			1	1			1	HHQHEQNNY	0	0		262	EFVHLHNHSQFSV	271	QFSVLQSTISI	296	VALTDHGNMMG	342	PIVGGEFYVCE	360	KDNGYQMVFLA	410	IVLSGNLQGEV	477	LIATNNTYYVNKV		DDD	1		686
QQT34687.1	C	DnaE1			GCA_016725645.1_ASM1672564v1	Sphingobacterium spiritivorum	258	Bacteria	Bacteroidetes	Sphingobacteriia	Sphingobacteriales	Sphingobacteriaceae	Sphingobacterium		5138280	39.8486	MYIIFDTETTGLPKRWDAPITDTDNWPRCIQIAWQLHDDMGNMVEHADFLIAPDGFNIPYDSEKIHGISTELAQERGIPIQEALVRFNEALAKAKFVVGQNIGFDLNIMGCEFYRYGVESPMAGMPVLDTCTEVTAELLKLPGGRGGRYKLPNLTELHTYLFGVPFAEAHNATADVEATTRCFLELVRLEVFTLDQLQQDTGYFVEFKTQNPGPIETVGLQHLNLKKASDEIRSRQQTSGADEVVIDQEAAAALDDAVFAHLHNHSQFSVLQSTISIGGLVDAAVKNKMPAVALTDHGNMMGAFHFVSRVLGHNKDAETKNQELIDNGEAPTETIVKPIVGCEFFICEDHLDKSRKDNGYQVVFLAKNKNGYHNLAKMSSVAYTKGFYYVPRIDKKVVE…	1474	0			1	1			1	HHQHEQNNY	0	0		263	VFAHLHNHSQFSV	272	QFSVLQSTISI	297	VALTDHGNMMG	343	PIVGCEFFICE	361	KDNGYQVVFLA	411	IVLSGNLQGEI	478	VIGTNNTYYVNKA		DDD	1		687
QQT47315.1	C	DnaE1			GCA_016725865.1_ASM1672586v1	Sphingobacterium multivorum	28454	Bacteria	Bacteroidetes	Sphingobacteriia	Sphingobacteriales	Sphingobacteriaceae	Sphingobacterium		6025216	40.0604	MYIIFDTETTGLPKRWDAPITDTDNWPRCIQLAWQIHDEMGNLVEHHDFLIKPDGFDIPYDSEKIHGISTALAEEQGLPLQEVLEKFNVALNKAKFVVGQNIGFDLNIMGCEFYRYGVASNMANMPVLDTCTEVTAELLKIPGGRGGRFKLPNLTELHSYLFGVPFAEAHNATADVEATTRCFLELVRREVFTAEELQVDTGYFVDFKTNNPGPIPTVGLKHINLKAASDEIRKRSQPDEVKVVVDADALAALKDAKFAHLHNHSQFSILQSTMSYDKLVSAAVKDNMPAVALTDHGNMMGAFEFVSRVIGHNKEVEAQNAEAVENGEEPTGQLLKPIVGCEFFVCENHKDKSRKDNGYQIVLLAKNKRGYHNLAKLASFAYTSGFYYVPRIDKDLILQ…	1472	0			1	1			1	HHQHEQNNY	0	0		262	KFAHLHNHSQFSI	271	QFSILQSTMSY	296	VALTDHGNMMG	342	PIVGCEFFVCE	360	KDNGYQIVLLA	410	IALSGNLQGEV	477	VVATNNTYYEKKG		DDD	1		686
VTR30148.1	C	DnaE1			GCA_901482695.1_45076_G02	Sphingobacterium thalpophilum	259	Bacteria	Bacteroidetes	Sphingobacteriia	Sphingobacteriales	Sphingobacteriaceae	Sphingobacterium		5962893	43.6409	MYIIFDTETTGLPKRWDAPITDTDNWPRCIQLAWQVHDEMGKLVEHQDFLIRPDGFDIPYDSEKIHGISTALAAEQGLPLPEVLEKFNAALSKAKFVVGQNIGFDLNIMGCEFYRYGVDSNMASMPVLDTCTEVTAELLKIPGGRGGKYKLPNLTELHSYLFGVPFAEAHNATADVEATTRCFLELVRREVFTAEELQVDSGYFVDFKVRNPGPIPTTGLKHINLKAASDAIRKRTEPEDVSIVVDAEMLKALGQAKFAHLHNHSQFSILQSTMSYDRLVSAAIKDKMPAVALTDHGNMMGAFEFVSRVINHNKDVEAQNAEAVANGQEPTGQILKPIVGCEFFVCEDHKDKSRKDNGYQIVMLAKNKRGYHNLAKLASFAYTAGFYYVPRIDKDLILQ…	1472	0			1	1			1	HHQHEQNNY	0	0		262	KFAHLHNHSQFSI	271	QFSILQSTMSY	296	VALTDHGNMMG	342	PIVGCEFFVCE	360	KDNGYQIVMLA	410	IVLSGNLQGEV	477	IVATNNTYYEKKG		DDD	1		686
QLL56800.1	C	DnaE1			GCA_013488205.1_ASM1348820v1	Empedobacter falsenii	343874	Bacteria	Bacteroidetes	Flavobacteriia	Flavobacteriales	Weeksellaceae	Empedobacter		3759256	31.5993	MYLIYDTETTGLPKDWNAPISDSDNWPRCIQIAWQLHDEMGQIIEHQDYLVRPDGFDIPYDSERIHGISTDLATEKGVPLKEVLDKFNEALGKAKFIVGQNLGFDINIMGAEFYRLNYENNLAEKPVLDTCTEVTAELLKLPGGRGGRYKLPTLTELHQYLFGVSFGEAHNATADVEATTRCFFELIRKGIFTKNELEVEDEYFVRFNAINETNIQPVGLNHVNLKKASQEIAKIKAKEDGGDEVIDISEEVLAQFEKAKFAHLHNHTQFSILQSTISVNDLVSAAAKNKMTAVAITDHGNMMGAFHFNAEVQNHNKAAKVKNEELIADGAEPTEVILKPIIGSEFFVCENHLDKTKKDNGYQIVIFAKNKNGYHHLAKMASKAYTDGFYYVPRIDKAI…	1466	0			1	1			1	HHQHEQNNY	0	0		265	KFAHLHNHTQFSI	274	QFSILQSTISV	299	VAITDHGNMMG	345	PIIGSEFFVCE	363	KDNGYQIVIFA	413	IVLSGNLQGEV	480	VVATNNTYYINQD		DDD	1		689
QNT15552.1	C	DnaE1			GCA_014621655.1_ASM1462165v1	Empedobacter stercoris	1628248	Bacteria	Bacteroidetes	Flavobacteriia	Flavobacteriales	Weeksellaceae	Empedobacter		2839791	31.8515	MYLIYDTETTGLPKDWNAPISDSDNWPRCIQIAWQLHDEMGQIIEHQDYLVRPDGFDIPYDSERIHGISTDLATEKGVPLKEVLDKFNEVLGKAKFIVGQNLGFDINIMGAEFYRLNYENNLAEKPVLDTCTEVTAELLKLPGGRGGRYKLPTLTELHEYLFGVPFGEAHNATADVEATTRCFFELIRKGIFTKNELEVEDEYFVRFNEINQTNIQPIGLNHVNLKKASQEIAKAKAKEEGGDEVVEISEEVLAQFEKAKFAHLHNHTQFSILQSTISVKDLVAAASKNKMPAVAMTDHGNMMGAFHFNAEVQNHNKAAKEKNEELIAEGKEPTEVLITPIIGSEFFVCENHLDKSKKDNGYQIVVFAKNKNGYHHLAKMASKAYTDGFYYVPRIDKAI…	1466	0			1	1			1	HHQHEQNNY	0	0		265	KFAHLHNHTQFSI	274	QFSILQSTISV	299	VAMTDHGNMMG	345	PIIGSEFFVCE	363	KDNGYQIVVFA	413	IVLSGNLQGEV	480	VVATNNTYYINQD		DDD	1		689
AEA42957.1	C	DnaE1			GCA_000194605.1_ASM19460v1	Fluviicola taffensis DSM 16823	755732	Bacteria	Bacteroidetes	Flavobacteriia	Flavobacteriales	Crocinitomicaceae	Fluviicola	Fluviicola taffensis	4633577	36.4947	MFLIFDTETTGLPRDWNAPLTDLDNWPRAIQIAWQLHDELGNLIEAKDYLIRPDGFDIPYDAERIHGISTELALEQGQDLEDVIAEFNEVLRKSQFVVGQNIGFDLNIMGAEFLRTQVATNMHDLPVLDTCTEVTANLCKIPGGRGGKFKLPTLTELHSFLFNVPFGEAHNATADVEATTRCFFELVRREVFTAEELKVELEFFNRFKIANPDFIQPIGLTHLNLKEASAKLKKQAVGDDSASIDESAARERLKDVPFVHLHNHTQFTILQSTMNVKGLVKQAVKHNMPAVALTDIGNMMAAFHFEKAIAGINSEIEAERKEAEENGQTISKKPLLPIIGCEMYVCRDRLDKSVKDNGSLVVFIAKNKKGYHNLIKLASISHTEGMYYVPRIDKSAVEQ…	1463	0			1	1			1	HHQIELGNF	0	0		262	PFVHLHNHTQFTI	271	QFTILQSTMNV	296	VALTDIGNMMA	342	PIIGCEMYVCR	360	KDNGSLVVFIA	410	IVLTGGLNGEI	477	LVATNNTFYGSRE		DDD	1		686
ANH59254.1	C	DnaE1			GCA_001653755.1_ASM165375v1	Dokdonia donghaensis DSW-1	1300343	Bacteria	Bacteroidetes	Flavobacteriia	Flavobacteriales	Flavobacteriaceae	Dokdonia	Dokdonia donghaensis	3293944	38.1717	MYLIFDTETTGLPKNWNAPITDSDNWPRCIQIAWQLHDEMGQVIEHQDYLVKPDGFDIPYDAERIHGISTALAEKDGVALSEVLEKFNIALSQAKYVVGQNVGFDTNIMGAEFHRLNIGNDLQELPVLDTCTEKTATLCQLPGGRGGKFKLPTLTELHKHLFGEGFGEAHNATADVEATTRCFLELIRQRVYTKEELDVQPDYFDRFSQANPQPIEFIGLKHINLKKASEQIAKKLAAQNEAPEISQTELEDNAAKLSEVKFAHLHNHSQFSILQSTASVQDIVKAAAAQKMPAVAMTDMGNMMGAFHFTKAVKSHNAGVKKANAAAVEAGEEPEGVPLKAIIGCEFNVCVDHKNKSQKDNGYQIVILAKNKNGYQNLCKMASIAYTDGFYYVPRIDRN…	1463	0			1	1			1	HHQMEQNNF	0	0		266	KFAHLHNHSQFSI	275	QFSILQSTASV	300	VAMTDMGNMMG	346	AIIGCEFNVCV	364	KDNGYQIVILA	414	IVLTGNLYGEV	481	TVASNNTFYIDKS		DDD	1		691
APX99284.1	C	DnaE1			GCA_001971745.1_ASM197174v1	Lacinutrix venerupis	1486034	Bacteria	Bacteroidetes	Flavobacteriia	Flavobacteriales	Flavobacteriaceae	Lacinutrix		3192399	30.5506	MYLIFDTETTGLPKRWDAPITDTDNWPRCIQIAWQLHDAMGNCIESEDYLVKPEGFNIPYDAEKIHGISTELAQEQGVELLEVLEKFNIALNKTKFVVGQNVKFDLNIMGAEFVREDIANQLQELPVLDTCTEHTASLCQIPGGRGGKFKLPTLTELHQYLFNQPFAEAHNATADVEATTRCFLELIRRQQYTKEELDVQPDYFERFSEANPQPIQLIGLKHINLKKESAKINARLQKEQSSGISSEEIKENIADLQAVDFVHLHNHSQFSVLQSTMSVADIVAVAAEHNMPAVALTDHANMMGAFHFVNAVNKHNKFAEDKIKEAEAEGKTTQIKKIKPIVGCEFFVCENHLDKSRKDNGYQIVLIAKNKNGYHNLAKLSSHAFTDGFYYVPRIDKKL…	1463	0			1	1			1	HHQHEQNNY	0	0		265	DFVHLHNHSQFSV	274	QFSVLQSTMSV	299	VALTDHANMMG	345	PIVGCEFFVCE	363	KDNGYQIVLIA	413	ICLTGNLYGEV	480	VVATNNTYYAKQE		DDD	1		690
VEH64332.1	C	DnaE1			GCA_900637795.1_52592_H02	Weeksella virosa	1014	Bacteria	Bacteroidetes	Flavobacteriia	Flavobacteriales	Weeksellaceae	Weeksella		2287133	35.935	MYLIFDTETTGLPKDWNAPITDSDNWPRCIQIAWQLHDELGNLVEHQDYLVKPDGFDIPYDSERIHGISTALATEQGVPLEEVLDKFQKALAKTKFIVGQNLGFDINIMAAEFYRKGVENKLDQLPVLDTCTETTAELLKLPGGRGGRYKLPTLTELHEFLFQVPFSEAHNATADVEATARCFFELIRTGVFTLQDLQKDENYFTRFRTANPTEIASIGLKHTNLKKASEAIAKRLAKEEPDVVLPAVTDEILEKFENAPFSHLHNHTQFSILQSTITIKDLVKATAKQNMPAVAITDHGNMMGAFHFVDAVYEHNQQVEEKNKELEAQGLGPTEKTIKPIVGVEFFVCENHLDKTKKDNGYQIVFLAKNKVGYHNLAKMASKGNIDGFYYVPRIDREV…	1463	0			1	1			1	HHQHEQNNY	0	0		265	PFSHLHNHTQFSI	274	QFSILQSTITI	299	VAITDHGNMMG	345	PIVGVEFFVCE	363	KDNGYQIVFLA	413	IVLSGNLQGEI	480	LIATNNTYYIDKE		DDD	1		689
ADF54732.1	C	DnaE1			GCA_000023465.1_ASM2346v1	Zunongwangia profunda SM-A87	655815	Bacteria	Bacteroidetes	Flavobacteriia	Flavobacteriales	Flavobacteriaceae	Zunongwangia	Zunongwangia profunda	5128187	36.2185	MYLIFDTETTGLPKRWDAPLTDSDNWPRCIQIAWQLHDEMGNLIEHQDYLVRPEGFDIPYDAERVHGISTDLAREEGISLEEMLEKFNEALGKTKFIVGQNLGFDVNIMGAELHRAGMDSQLLELPVLDTCTETTAEMCRIPGGRGGKFKLPTLTELHEYLFDEPFGEAHNATADVEATTRCFLELVRKRSYSAEELNAAPGYFEDYIEANPEPFQPIGLKHINLKKASEAIRKRLEKLQPTDEITTEEIEENLEKLDEVPFAHLHNHSQFSVLQSTISIADLVNAAGEQNMPAVALTDHANMMGAFHFVKEVGAYNKNVQAKNEEAEANGEPAQAKELKAIIGCEFFVCENHTDKSRKDNGYQVVMLAKNKKGYHNLAKMSSKAYTDGFYYVPRIDKE…	1462	0			1	1			1	HHQHEQNNY	0	0		266	PFAHLHNHSQFSV	275	QFSVLQSTISI	300	VALTDHANMMG	346	AIIGCEFFVCE	364	KDNGYQVVMLA	414	IVLTGNLYGEV	481	LIATNNTYYWKKD		DDD	1		690
AJR02610.1	C	DnaE1			GCA_000941055.1_ASM94105v1	Siansivirga zeaxanthinifaciens CC-SAMT-1	1454006	Bacteria	Bacteroidetes	Flavobacteriia	Flavobacteriales	Flavobacteriaceae	Siansivirga	Siansivirga zeaxanthinifaciens	3303986	33.5339	MYLIFDTETTGLPKRWDAPITDTDNWPRCIQIAWQLHDAMGNCIESQDYLVQPDGFNIPYDAEKIHGISTELAQEEGIPLLEVLEKFKTALGKAKFVVGQNVKFDLNIMGAEFVRESIKNNLQELPVLDTCTEHTAELCQIPGGRYGKFKLPTLTELHEFLFKEPFAEAHNATADVEATTRCFLELIRLEEFTQEQLDVAPDYFEKFKEANPSEIQLIGLKHINLKQESAKIREQLKKSEGVKISSAEIKQNISELEEVEFVHLHNHSQFSVLQSTMSVADIVEAAAEHHMPAVALTDHANMMGAFHFVNAVDRHNGSVAGKIAAAKERGETIPDKPIKPIIGCEFFVCEDHTDKTRKDNGYQIVFLAKNKNGYHNLAKLSSEAFVNGFYYVPRIDKTL…	1462	0			1	1			1	HHQHEQNNY	0	0		265	EFVHLHNHSQFSV	274	QFSVLQSTMSV	299	VALTDHANMMG	345	PIIGCEFFVCE	363	KDNGYQIVFLA	413	IVLTGNLYGEV	480	LVASNNTYYRKKQ		DDD	1		690
AKA35324.1	C	DnaE1			GCA_000963865.1_ASM96386v1	Muricauda lutaonensis	516051	Bacteria	Bacteroidetes	Flavobacteriia	Flavobacteriales	Flavobacteriaceae	Muricauda		3274259	44.9687	MYLIFDTETTGLPKRWDVPITDTDNWPRCVQIAWQLHDDMGRLVDHQDFLVKPEGFNIPYEAEQVHGISTALVEKEGTPLQEVLEKFNEALSKTKFVVGQNVDFDVNIMACEFHRKGVENSLQELPVLDTCTEKTAELCKIPGGRGGKFKLPTLTELHEFLFGEPFAEAHNATADVEATARCFLELIRKRQYTPEQLDVAPGYFERFSKENPKEMELVGLKHINLKEASQKIADALWKKDTGGISQQELDENVEKLEEATFVHLHNHSQFSVLQSTMSTKELVRLAVGQKMPAVALTDHANMMGAFHFVKEVDAHNKSIQRKRKEAEESGEAFDGHELVPIVGCEFYVCDDHTNKNVKDYGYQIVMLAKNKKGYHNLAKMASIAYTDGFYYVPRIDKEV…	1462	0			1	1			1	HHQHEQNNY	0	0		265	TFVHLHNHSQFSV	274	QFSVLQSTMST	299	VALTDHANMMG	345	PIVGCEFYVCD	363	KDYGYQIVMLA	413	IVLSGNLYGEV	480	LVATNNTYYGQKE		DDD	1		689
ALJ05910.1	C	DnaE1			GCA_001310225.1_ASM131022v1	Algibacter alginicilyticus	1736674	Bacteria	Bacteroidetes	Flavobacteriia	Flavobacteriales	Flavobacteriaceae	Algibacter		3994770	31.8012	MYLIFDTETTGLPKRWDAPITDTDNWPRCIQIAWQLHDAMGNCIESQDYLVQPNGFNIPYDAEKIHGISTELAQEQGVPLIEVLEKFNIALSKTKFVVGQNVKFDLNIMGAEFVRAAVDNPLQDLPVLDTCTEHTASLCQIPGGRYGKFKLPTLSELHEFLFKKGFAEAHNATADVEATTRCFFELVRLEEYTKEQLDVQPDYFQNFKEHNPDTIQLIGLKHVNLKQESAKIRERIKKAKGTSISSEEIKQNVFDLADVEFVHLHNHSQFSVLQSTMGVADIVSAAAEYNMPAVALTDHANMMGAFHFVNAVNNHNKGVKAKMKVAEETGEAVKAKEIKPIIGVEFFVCEDHLDKSRKDNGYQIVFLAKNKNGYHNLAKLSSHAFVDGFYYLPRIDKKL…	1462	0			1	1			1	HHQHEQNNY	0	0		265	EFVHLHNHSQFSV	274	QFSVLQSTMGV	299	VALTDHANMMG	345	PIIGVEFFVCE	363	KDNGYQIVFLA	413	IVLTGNLYGEV	480	LVATNNTYYKKQE		DDD	1		690
QCY69960.1	C	DnaE1			GCA_006159205.1_ASM615920v1	Antarcticibacterium flavum	2058175	Bacteria	Bacteroidetes	Flavobacteriia	Flavobacteriales	Flavobacteriaceae	Antarcticibacterium		4353683	40.8562	MYLIFDTETTGLPKRWDAPLTDFDNWPRCIQIAWQLHDDMGNLVENQDFLVQADGFNIPFDAEKIHGISTALANEEGVPLQEVLDKFEKALQQAKYVVGQNVGFDLNIMGAEFLRENRENPLQDFPVLDTCTEKTADLCKLPGGRYGRFKLPTLTELHEILFNEPFAEAHNATADVEATTRCFLELIRKDVFTKEELDVPADYVRNFSEANPQPIKLIGLKHINLKKASAAIRERLKKEQAPEKISTEEIKENMEKMDEVRFSHLHNHSQFSILQSTISIPKLVEAAGKENMPAVALTDHGNMMGAFHFVKEVGNYNKGVRAKNEAALANDEPAVAKELKAILGCEFFVCEDHNDKSRKDNGYQIVLLAKTKKGYHNLAKMASIAYTEGFYYVPRIDRK…	1462	0			1	1			1	HHQHEQNNY	0	0		266	RFSHLHNHSQFSI	275	QFSILQSTISI	300	VALTDHGNMMG	346	AILGCEFFVCE	364	KDNGYQIVLLA	414	IVLTGNLYGEV	481	LVATNNTYYCAQE		DDD	1		690
QDO93536.1	C	DnaE1			GCA_007197735.1_ASM719773v1	Formosa sediminum	2594004	Bacteria	Bacteroidetes	Flavobacteriia	Flavobacteriales	Flavobacteriaceae	Formosa		3934786	32.2267	MYLIFDTETTGLPKRWDAPISDSDNWPRCIQIAWQLHDELGNCIEHQDYLVKPEGFNIPYDAEKIHGISTELAEEQGISLAEVLEKFNIALSKTKFIVGQNVGFDVNIMGAEFHREDVTNALQELPVLDTCTEITANLCQIPGGRGGRFKLPTLTELHQFLFNVPFGEAHNATADVEATTRCFFELIRRKQYTVEALDVAPDYFERFNKANPQEIQLIGLKHINLKKASDKIRERLQKTQSTDLSAAEIKQNISDLSEVNFAHLHNHSQFSVLQSTISIPNLVAAAAKQNMIGVALTDHANMMGAFHFVRAVINHNKNVQAKNEEAVAAGKAPTLNEMKPILGCEFFVCEDHLDKSRKDNGYQIVIIAKNKNGYHNLAKLSSAAFTDGFYYVPRIDKKL…	1462	0			1	1			1	HHQHEQNNY	0	0		265	NFAHLHNHSQFSV	274	QFSVLQSTISI	299	VALTDHANMMG	345	PILGCEFFVCE	363	KDNGYQIVIIA	413	IVLTGNLYGEV	480	LIATNNTYYVDKK		DDD	1		690
QED38773.1	C	DnaE1			GCA_007993795.1_ASM799379v1	Antarcticibacterium arcticum	2585771	Bacteria	Bacteroidetes	Flavobacteriia	Flavobacteriales	Flavobacteriaceae	Antarcticibacterium		3409178	39.7675	MYLIFDTETTGLPKRWDAPLTDFDNWPRCIQIAWQLHDEMGNLIENQDYLVKPTGFNIPFDAEKIHGISTGLAEEEGILLTEVLEKFRIALSRTKFVVGQNVGFDLNIMGAEYLREGQENPLENFPVLDTCTEKTAEFCKLPGGRYGKFKLPTLTELHQELFSQPFAEAHNATADVEATTRCFLELIRKEVFTKEELDVPTDYFQNFSEANPKPIQLIGLKHINLKKASEEIRKKLQKAEGVEVISSEEIKENLEKLDEVRFSHLHNHSQFSILQSTMSIPALIQAAGNENMPAVALTDHGNMMGAFHFVKEVGNYNRGIKAKNEAALANNEPATARPLKAILGCEFFVCEDHTDKSRKDNGYQVVILAKNKQGYHNLAKMASIAYTEGFYYVPRIDRE…	1462	0			1	1			1	HHQHEQNNY	0	0		266	RFSHLHNHSQFSI	275	QFSILQSTMSI	300	VALTDHGNMMG	346	AILGCEFFVCE	364	KDNGYQVVILA	414	IVLTGNLYGEV	481	IVATNNTYYRAQE		DDD	1		690
CAL67972.1	C	DnaE1			GCA_000060345.1_ASM6034v1	Gramella forsetii KT0803	411154	Bacteria	Bacteroidetes	Flavobacteriia	Flavobacteriales	Flavobacteriaceae	Gramella	Gramella forsetii	3798465	36.6108	MYLIFDTETTGLPKNWNAPLTDSDNWPRCIQIAWQVHDEMGNLIENQDYLVQPDGFDIPYDSERIHGISTDLAKEQGVPLDEVLEKFNIALQKSKFVVGQNVGFDLNIMGAEFIRRDFENSLQEMPVLDTCTEVTANLCKIPGGRGGKFKLPTLTELHEFLFEEAFGEAHNATADVEATTRCFLELIRQRIYTIEELDVPVDYFENFSEANPKRIQLIGLKHINLKKASEKIRKRLEKQQPSDDISNEEIQENLEKLDEVPFAHLHNHSQFSVLQSTISIPDLIAAAADEDMNAVALTDHANMMGAFHFVKEIGTYNKSVKEHNATAEENGEDLKKPLKGIVGCEFFVCENHADKSRKDNGYQVVMLAKNKNGYHNLAKMSSKAYTDGFYYVPRIDKEV…	1461	0			1	1			1	HHQHEQNNY	0	0		266	PFAHLHNHSQFSV	275	QFSVLQSTISI	300	VALTDHANMMG	345	GIVGCEFFVCE	363	KDNGYQVVMLA	413	IVLTGNLYGEV	480	LIATNNTYYWKQE		DDD	1		689
AEM70754.1	C	DnaE1			GCA_000224085.1_ASM22408v1	Muricauda ruestringensis DSM 13258	886377	Bacteria	Bacteroidetes	Flavobacteriia	Flavobacteriales	Flavobacteriaceae	Muricauda	Muricauda ruestringensis	3842422	41.358	MYLIFDTETTGLPKRWDAPITDTDNWPRCVQIAWQLHDELGNLIAQQDFLVKPEGFNVPYEAEQIHGISTALAEEKGVPLNEVLEAFNKALKQTKFVVGQNVGFDINIMGCEFHREGVESPMIELPVLDTCTEHTAELCKIPGGRGGKFKLPTLTELHEFLFGEPFAEAHNATADVEATTRCFLELIRKKQYSYQELDVQPDYFERFSEANPKEIELIGLKHINLKAASKEIADTLWTQDTGGVSEEEIQENVETLEEEPFVHLHNHSQFSVLQSTINIKDLVKATANHGMPAVALTDHANMMGAFHFVKEVMGHNKAVKAKNEELIAKGEQPTEKEITPIVGCEFFVCEDHTNKNVKDYGHQIVLLAKNKKGYHNLAKMSSIAYTDGFYYVPRIDKKV…	1461	0			1	1			1	HHQHEQNNY	0	0		265	PFVHLHNHSQFSV	274	QFSVLQSTINI	299	VALTDHANMMG	345	PIVGCEFFVCE	363	KDYGHQIVLLA	413	IALTGNLYGEV	480	LVATNNTYYCDKT		DDD	1		689
APG61006.1	C	DnaE1			GCA_001889005.1_ASM188900v1	Gramella salexigens	1913577	Bacteria	Bacteroidetes	Flavobacteriia	Flavobacteriales	Flavobacteriaceae	Gramella		2978889	38.1595	MYLIFDTETTGLPKRWDAPLTDSENWPRCIQIAWQLHDDMGNLIENQDYLVKPDGFDIPYDSERIHGISTDLANEKGIPLQEVLEKFNDALNRSKFVVGQNVGFDINIMGAEFIRMNFENSMQDMPVLDTCTEVTASLCKIPGGRGGKFKLPTLTELHEFLFDEAFAEAHNATADVEATTRCFLELIRQRVYTVEELDVPNDYFENFSEANPQRIELIGLKHINLKKASDQIRKRLEKQQPTDDISHEEIQQNLEKLDEVPFAHLHNHSQFSVLQSTISIPDLVAAAAEENMNAVALTDHANMMGAFHFVKEVGVYNGKIKEHNATAEENGEELKQPMKAIVGCEFFVCENHADKSRKDNGYQIVMLAKNKNGYHNLAKMSSKAYTDGFYYVPRIDKEI…	1461	0			1	1			1	HHQHEQNNY	0	0		266	PFAHLHNHSQFSV	275	QFSVLQSTISI	300	VALTDHANMMG	345	AIVGCEFFVCE	363	KDNGYQIVMLA	413	IVLTGNLYGEV	480	LVATNNTYYWKQE		DDD	1		689
APU67850.1	C	DnaE1			GCA_001951155.1_ASM195115v1	Gramella flava JLT2011	1229726	Bacteria	Bacteroidetes	Flavobacteriia	Flavobacteriales	Flavobacteriaceae	Gramella	Gramella flava	4007868	42.1446	MYLIFDTETTGLPKRWDAPLTDSENWPRCIQIAWQLHDEMGRLVEHQDYLVQPEGFDIPYDSERIHGISTELAREQGVPLREVLEKFRTALGKSKFVVGQNVGFDVNIMGAEFIREDFENNLQELPVLDTCTEVTADLCKIPGGRGGKFKLPTLTELHEFLFEEAFAEAHNATADVEATTRCFLELIRRRIYTIEELDVPADYFQNFSEENPQPVKLIGLKHINLKKASDEIRKKLAKQQPSDEISHEEIQENLEKLDEVPFAHLHNHSQFSVLQSTISIPDLVAAAAEEDMNAVALTDHANMMGAFHFVKEVGVYNGKIKEHNATAEENGEALKQPIKPIVGCEFFVCENHTDKTRKDNGYQIVMLAKNKRGYHNLAKMSSLAYTDGFYYVPRIDRDV…	1461	0			1	1			1	HHQHEQNNY	0	0		266	PFAHLHNHSQFSV	275	QFSVLQSTISI	300	VALTDHANMMG	345	PIVGCEFFVCE	363	KDNGYQIVMLA	413	IVLTGNLYGEV	480	IVATNNTYYWKQE		DDD	1		689
AUP79952.1	C	DnaE1			GCA_002886045.1_ASM288604v1	Flavivirga eckloniae	1803846	Bacteria	Bacteroidetes	Flavobacteriia	Flavobacteriales	Flavobacteriaceae	Flavivirga		5665358	33.9349	MYLIFDTETTGLPKRWDAPITDTDNWPRCIQIAWQLHDAMGNCIDHQDYLVQPEGFNIPYDAEKIHGISTELAQEQGIPLAEVLEKFNEALGKTKFIVGQNVKFDLNIMGAEFVRGDVANALQELPVLDTCTEHTASLCQIPGGRGGKFKLPTLTELHEFLFKVPFAEAHNATADVEATTRCFFELVRLGEYTKEQLDVEVDYFQSFNEANPKEIELINLKHVNLKQESAKIRERLKSLNEETISNEDIEQNASDLAEANFVHLHNHSQFSVLQSTMSVGDIVAAAASHNMSAVALTDHANMMGAFHFINAVNKQNSAIKATIAEAEERGEASEKQLIKPIIGCEFFVCEDHQDKSRKDNGYQIVLIAKNKNGYHNLAKLSSHAFVDGFYYVPRIDKKL…	1461	0			1	1			1	HHQHEQNNY	0	0		265	NFVHLHNHSQFSV	274	QFSVLQSTMSV	299	VALTDHANMMG	345	PIIGCEFFVCE	363	KDNGYQIVLIA	413	IVLTGNLYGEV	480	LVATNNTYYQKKD		DDD	1		690
AUS05437.1	C	DnaE1			GCA_002893765.1_ASM289376v1	Tamlana carrageenivorans	2069432	Bacteria	Bacteroidetes	Flavobacteriia	Flavobacteriales	Flavobacteriaceae	Tamlana		4116543	35.247	MYLIFDTETTGLPKRWDAPITDVDNWPRCIQIAWQLHDEMGRCIESQDYLVKPDGFNIPYDAEKIHGISTELAEEQGVSLAEVLEKFNEALAKTKFVVGQNVKFDLNIMGAEFVREAVENNLQELPVLDTCTEHTAELCKIPGGRYGKFKLPTLTELHEFLFNEPFAEAHNATADVEATTRCFLELIRLEEYTKEALDVQPDYFENYKKANPEPIQLIGLKHINLKRESAKIQERIKKAQNVDVSSEEIKQNISELADVDFVHLHNHSQFSVLQSTMGVADIVSAAAKYNMPAVALTDHANMMGAFHFVNAVNRHNSGVQAKIKEAEATGATVTAKEIKPIIGCEFFVCENHLDKKRKDNGYQIVLLAKNKNGYHNLAKLSSHAFVDGFYYLPRIDKKL…	1461	0			1	1			1	HHQHEQNNY	0	0		265	DFVHLHNHSQFSV	274	QFSVLQSTMGV	299	VALTDHANMMG	345	PIIGCEFFVCE	363	KDNGYQIVLLA	413	MVLTGNLYGEV	480	LVASNNTYYQDKK		DDD	1		690
AVR47365.1	C	DnaE1			GCA_003024155.1_ASM302415v1	Gramella fulva	2126553	Bacteria	Bacteroidetes	Flavobacteriia	Flavobacteriales	Flavobacteriaceae	Gramella		4380140	39.7048	MYLIFDTETTGLPKRWDAPLTDSDNWPRCIQIAWQLHDEMGRLVEHQDYLVQPDGFDIPYDSERIHGISTDLARQQGISLEEVLEKFNEALNKSKFIVGQNVGFDVNIMGAEFIRLDVENKLQELPVLDTCTEVTAEMCRIPGGRGGKFKLPTLTELHEFLFEESFSEAHNATADVEATTRCFLELVRRKSFTIEELDVPADYFQNFSEVNPQPIELIGLKHINLKKASDEIRIRLEKQQPSDEISHEEIQENLEKLDEIPFAHLHNHSQFSVLQSTISIPDLVEAAAEENMNAVALTDHANMMGAFHFVKEVGVYNGKVKEHNAEAEENGEPLKQPMKAIIGCEFFVCENHTDKTRKDNGYQVVMLAKNKKGYHNLAKMSSLAYTAGFYYVPRIDREV…	1461	0			1	1			1	HHQHEQNNY	0	0		266	PFAHLHNHSQFSV	275	QFSVLQSTISI	300	VALTDHANMMG	345	AIIGCEFFVCE	363	KDNGYQVVMLA	413	IVLTGNLYGEV	480	VIATNNTYYWKQE		DDD	1		689
AWX44966.1	C	DnaE1			GCA_003269425.1_ASM326942v1	Flagellimonas maritima	1383885	Bacteria	Bacteroidetes	Flavobacteriia	Flavobacteriales	Flavobacteriaceae	Flagellimonas		3772469	38.0691	MYLIFDTETTGLPKRWDAPITDTYNWPRCVQIAWQLHDGLGNLIEHQDMLVRPDGFNVPYEAEQIHGISTALAEQEGVALNQVLELFNEALSKAKFVVGQNVDFDINIMGCEFHRMNSETRLTSLPVLDTCTEKTAELCKIPGGRGGKFKLPTLTELHQFLFREPFAEAHNATADVEATTRCFLELVRKKHYSPNELDVQPDYFEHFSEANPKEIELIGLKHINLKNASKEIAEALWAGETGDISDEEIKENVESLADAPFVHLHNHSQFSVLQSTINIKDLIRATAENGMPAVALTDHANMMGAFHFVKEVKAHNKNVKEKNNELVANGEPISEKEIKPIIGCEFFVCEDHTNKSVKDYGYQIVLLAKNKKGYLNLAKMSSIAYTDGFYYVPRIDKKI…	1461	0			1	1			1	HHQHEQNNY	0	0		265	PFVHLHNHSQFSV	274	QFSVLQSTINI	299	VALTDHANMMG	345	PIIGCEFFVCE	363	KDYGYQIVLLA	413	IALTGNLYGEV	480	LVATNNTYYCAKK		DDD	1		689
AYN69218.1	C	DnaE1			GCA_003687485.1_ASM368748v1	Euzebyella marina	1761453	Bacteria	Bacteroidetes	Flavobacteriia	Flavobacteriales	Flavobacteriaceae	Euzebyella		4707469	40.155	MYLVFDTETTGLPKRWDAPITDTENWPRCIQIAWQLHDAMGNCIEHQDYLVQPEGFNIPFDAEQIHGISTELAEQDGVPLSEVLEKFNDAMSRTKFIVGQNVGFDVNIMGSEFYRMGVENPLQELPVLDTCTEETAMLCQIPGGRGGKFKLPTLTELHEFLFEEPFAEAHNATADVEATARCFLELVRKRQYSAEKLDVGPDYFRNFSEANPQEIQLIGLRHINLKKASKEIADALWEKDTGGVSQEEIKENIKTLEDAQFAHLHNHSQFSVLQSTIDIKSLVKAAAQDKMPAVALTDHANMMGAFHFVKEIGAHNKGVRDKNQEAAEKGEPEVEKEITPIIGCEFFVCEDHTNKNVKDYGYQIVMLAKNKKGYHNLAKMSSIAYTNGFYYVPRIDKNV…	1461	0			1	1			1	HHQHEQNNY	0	0		265	QFAHLHNHSQFSV	274	QFSVLQSTIDI	299	VALTDHANMMG	345	PIIGCEFFVCE	363	KDYGYQIVMLA	413	IVLTGNLYGEV	480	LVATNNTYYCAKD		DDD	1		689
QII46838.1	C	DnaE1			GCA_011068285.1_ASM1106828v1	Muricauda oceani	2698672	Bacteria	Bacteroidetes	Flavobacteriia	Flavobacteriales	Flavobacteriaceae	Muricauda		4610330	42.7805	MYLIFDTETTGLPKRWDAPITDTDNWPRCVQIAWQLHDELGNLIEHQNFLVKPEGFNIPYEAEQIHGISTALAEEEGVPLSEVLDAFNKALLQTKFVVGQNVGFDINIMGCEFHREGVESPLTELPVLDTCTEHTAELCKIPGGRGGKFKLPTLTELHEFLFGEPFAEAHNATADVEATTRCFLELVRKKQYSYQELDVQPDYFERFSEANPQEIELIGLKHINLKAASKKIADALWAEDTGGVSDEEIKENVETLEDEPFVHLHNHSQFSVLQSTINIKDLVKATANHGMPAVALTDHANMMGAFHFVKEVMGHNKAAKAKNEELIANGEEPTEREITPIVGCEFFVCEDHTNKNVKDYGHQIVLLAKNKKGYHNLAKMSSIAYTNGFYYVPRIDKKV…	1461	0			1	1			1	HHQHEQNNY	0	0		265	PFVHLHNHSQFSV	274	QFSVLQSTINI	299	VALTDHANMMG	345	PIVGCEFFVCE	363	KDYGHQIVLLA	413	IALTGNLYGEV	480	LVATNNTYYCDKK		DDD	1		689
QLG44751.1	C	DnaE1			GCA_013402795.1_ASM1340279v1	Costertonia aggregata	343403	Bacteria	Bacteroidetes	Flavobacteriia	Flavobacteriales	Flavobacteriaceae	Costertonia		3910334	39.4437	MYLIFDTETTGLPKRWDAPITDTDNWPRCIQIAWQLHDGMGNLLEHQDYLVRPDGFNIPYDAEQIHGISTALAEQKGIALDRVLERFSSAMSKTKFIVGQNVGFDVNIMGAEFHRLGIENSLQQLPVLDTCTEYTAQLCQIPGGRGGKFKLPTLTELHEYLFKQPFAEAHNATADVEATTRCFLELVRKQHYTAEQLDVQPDYFQSFSEANPHEIPLIGLKHINLKKASKKIADALWEKDTGGISQAEIKENIKTLEEAAFAHLHNHSQFSVLQSTISIKDLVKSAADNQMSAVALTDHANMMGAFHFVKEIGAHNKSVRDKNKAAEKNGELAAKQEITPIIGCEFFVCDDHTNKSVKDYGYQIVLLAKTKKGYHNLAKMSSIAFTNGFYYVPRIDRKV…	1461	0			1	1			1	HHQHEQNNY	0	0		265	AFAHLHNHSQFSV	274	QFSVLQSTISI	299	VALTDHANMMG	345	PIIGCEFFVCD	363	KDYGYQIVLLA	413	IVLTGNLYGEV	480	LVATNNTYYCSKD		DDD	1		689
QBA63208.1	C	DnaE1			GCA_004139715.1_ASM413971v1	Muriicola soli	2507538	Bacteria	Bacteroidetes	Flavobacteriia	Flavobacteriales	Flavobacteriaceae	Muriicola		3067493	42.4272	MYLIFDTETTGLPKRWNAPVTDVDNWPRCVQLAWQLHDEMGNLLEQQDFLIKPEGFDIPFDAEQIHGISTLLAEKEGITLADALDLFNEALGKTRFLVGQNVGFDINITGAEFHRAGMETKLLNLPVLDTCTEKTAQLCQIPGGRGGKFKLPTLTELHEFLFQEPFSEAHNAAADVEATSRCFFELIRIKSFTAQELRVEPDYHSRFVEANPDKIELLGLKHKNLKAASAALNSQEPETEPKISREEIKANLKSLEDAPFVHLHNHSQFSVLQSTIKIKDLVAITASQKMPAVALTDHANMMGAFHFVKEVKAHNAGVKNREAKAKEAGEEFDEQPILPILGCEFFVCEDHNNKNQKDYGYQMVFLAKNKNGYHNLAKMASLAYTDGFYYVPRIDRKIV…	1460	0			1	1			1	HHQHEQNNY	0	0		264	PFVHLHNHSQFSV	273	QFSVLQSTIKI	298	VALTDHANMMG	344	PILGCEFFVCE	362	KDYGYQMVFLA	412	IVLTGNLYGEI	479	VVASNNTYYCKKE		DDD	1		688
QHI38247.1	C	DnaE1			GCA_009901525.1_ASM990152v1	Kordia antarctica	1218801	Bacteria	Bacteroidetes	Flavobacteriia	Flavobacteriales	Flavobacteriaceae	Kordia		5500985	33.2342	MYLIFDTETTGLPKRWDAPISDTDNWPRCIQIAWQLHDELGNLVEHQDYLVQPDGFNIPYDAEKIHGISTELAAEQGISLQEMLAKFNVALSKAKFIVGQNLKFDLNIMGAEFHRENVANKLQELPVLDTCTEATASLCQLPGGRFGKFKLPTLTELHNYLFGVGFGEAHNATADVEATTRCFLELIRRKEYSIEKLDVTPDYFERFSENNPQPIKLIGLKHINLKKASEKIRQRLAKIQPDDGISKEELAENIQTLQDAPFSHLHNHSQFSVLQSTSSITDLVKAASKYNMEAVSITDHANMMGAFHFVSAVSNHNRGVKERIAEAEAKGETSDENILKPILGCEFFVCEDHLDKTRKDNGYQIVFLAKNKKGYHNLAKMSSIAYTQGFYYVPRIDKK…	1460	0			1	1			1	HHQHEQNNY	0	0		266	PFSHLHNHSQFSV	275	QFSVLQSTSSI	300	VSITDHANMMG	346	PILGCEFFVCE	364	KDNGYQIVFLA	414	IILTGNLYGEV	481	LVATNNTYYIAQE		DDD	1		690
QCD63167.1	C	DnaE1			GCA_004803875.1_ASM480387v1	Tenacibaculum maritimum	107401	Bacteria	Bacteroidetes	Flavobacteriia	Flavobacteriales	Flavobacteriaceae	Tenacibaculum		3333272	31.9753	MYLIFDTETTGLPKSWNAPITDTDNWPRCIQIAWQLHDELGNLIEHNDFLIRPDGFNIPFDAERIHGISTNLAEEQGISLTEGLELFNAVLKKAKFIVGQNVGFDVNIMGCEFHRLGVSNNLTELPVLDTCTEHTAQMCQIPGGRGGKFKLPTLTELHHHLFGVGFGEAHNATADVEATTRCFLELIRLRQYTEEALDVPSDYFEKYTEANPMPIKVIGLKHLNLKKESEKIRQRITQEKGGETTINTSEGLAKLKDVQFAHLHNHTQYSVLQSTIQIGNIVKAAAKDHMSAVAMTDTGNMMAAFHFVKEVLSHNKAAEAANKEAIEKGETPNAQILKPIIGCELNVCQNHTDKSQKDNGYQIVLLAKNKNGYHNLAKMSSIAFVDGFYYIPRIDKEII…	1458	0			1	1			1	HHQTEQNNF	0	0		264	QFAHLHNHTQYSV	273	QYSVLQSTIQI	298	VAMTDTGNMMA	344	PIIGCELNVCQ	362	KDNGYQIVLLA	412	IVLTGNLYGEI	479	TVATNNTFYLEKE		DDD	1		688
ADY50751.1	C	DnaE1			GCA_000190735.2_ASM19073v2	Pseudopedobacter saltans DSM 12145	762903	Bacteria	Bacteroidetes	Sphingobacteriia	Sphingobacteriales	Sphingobacteriaceae	Pseudopedobacter	Pseudopedobacter saltans	4635236	36.5826	MYLIFDTETTGLPKRWDAPITDVDNWPRCIQIAWQLHDEMGNLIEHQDYLISPDGFDIPYDAERIHGISTDLAREQGVPLLEILDKFNEALSKTKFVVGQNIGFDINIMGAEFHRYGVESALSKLPVLDTCTEITANLLQLPGGRGGRFKLPTLTELHEYLFNVPFAEAHNATADVEATTRCFLELIKREVFTVEELQVDTTYFLKFQEYNAGIIQPLGLQHVNLKEASDAIRKRQSAQETSQSDGSTVAVDLTDVDFVHLHNHTQFSILQSTTSIAELVKAAVKNKMQAVAITDHANMMGAFHFVNNVLNHNKSAQAKNTEAEEKGETPTEQIIKPILGCEFFVCDNHKDKTRKDNGYQIVLLAKNKNGYHNLAKMSSLAYTDGFYYVPRIDRAIVEK…	1454	0			1	1			1	HHQHEQNNY	0	0		262	DFVHLHNHTQFSI	271	QFSILQSTTSI	296	VAITDHANMMG	342	PILGCEFFVCD	360	KDNGYQIVLLA	410	IVLSGNLYGEI	477	LIATNNTYYINKK		DDD	1		686
EAP88012.1	C	DnaE1			GCA_000196315.1_ASM19631v1	Croceibacter atlanticus HTCC2559	216432	Bacteria	Bacteroidetes	Flavobacteriia	Flavobacteriales	Flavobacteriaceae	Croceibacter	Croceibacter atlanticus	2952962	33.9	MYLIFDTETTGLPKNYNAPITDTDNWPRCIQIAWQLHDDMGKLVSHDDMLIKPDGFNIPYDSEQIHGISTELADKNGVDLVDSLHKFNEALKQTKFVVGQNVAFDINIMGAEFYRKGIDNPLQELPVLDTCTETTAELCKIPGGRGGKFKLPTLTELHQFLFNKAFNEAHNATADVEATTRCFLELIRKRIYTAEELDVSPDYFENFSEENPQTIQLIGLKHINLKKASEQIRKALEKEQGVDEISEEELEENIAVLEEVTFSHLHNHSQFSVLQSTMSIQDLVDNAIANNMPGVALTDHANMMGAFHFVRAVNTYNKSLAGSEDLDKKPLKAIVGCEFQVCEDHNDKSRQDNGYQIVMLAKTKKGYHNLAKMASIAYTEGFYYVPRIDRAVVEKYKED…	1454	0			1	1			1	HHQHEQNNY	0	0		266	TFSHLHNHSQFSV	275	QFSVLQSTMSI	300	VALTDHANMMG	338	AIVGCEFQVCE	356	QDNGYQIVMLA	406	IVLTGNLYGEV	473	IVASNNTYYTAKG		DDD	1		682
AOW20530.1	C	DnaE1			GCA_001761325.1_ASM176132v1	Urechidicola croceus	1850246	Bacteria	Bacteroidetes	Flavobacteriia	Flavobacteriales	Flavobacteriaceae	Urechidicola		3426122	30.3527	MYLIFDTETTGLPKKWNAPITDTDNWPRCIQIAWQLHDELGQLIENQDYLVQTDGFNIPYDAEQIHGISTQLADEKGISLIEVLEKFNVALSKTKFVVGQNVGFDLNIMGCEYHRLGIETPLNSMPILDTCTETTANLCQIPGGRGGKFKLPTLTELHQHLFRKAFGEAHNATADVEATTRCFLELIRKRVFTSEELDVTSDYFENFSAKNPQEIQLIGLKHINLKKASQKLRDKVDDKSEDQTIQISSEDKTAFTNAKFAHLHTHSQFSILQSTASISDIVKATIKHNMPAVALTDGGNMMGAFYFVKEILAHNKSVEEFNAKIGDGQVKKEIITPIVGSQFNVCVDHLDKSHKDNGYQIVMLAKNKKGYHNLAKMSSISHTKGFYYVPRIDKKVVEQ…	1454	0			1	1			1	HHQGQQNDF	0	0		264	KFAHLHTHSQFSI	273	QFSILQSTASI	298	VALTDGGNMMG	342	PIVGSQFNVCV	360	KDNGYQIVMLA	410	IILSGNIYGEI	477	LIATNDTFYIDKN		DDD	1		687
EAR16079.1	C	DnaE1			GCA_000024125.1_ASM2412v1	Robiginitalea biformata HTCC2501	313596	Bacteria	Bacteroidetes	Flavobacteriia	Flavobacteriales	Flavobacteriaceae	Robiginitalea	Robiginitalea biformata	3530383	55.2933	MYLIFDTETTGLPKRWDAPASDTDNWPRCIQIAWQLHDGEGRLVEQYDALVRPDGFNIPYDAEQIHGISTDLAREEGLPLEEVLEAFRGALSRTQFLVGQNVGFDINVMGAEFYRVADEDPLEKFPVLDTCTESTAELCQLPGGRGGKFKLPTLTELHLHLFGEPFEEAHNATADVEATARCFLELLRRRQYSPEQLGVAPGYFEAFDRANPGTIAPIGIAHKNLKKASRKLAEATAVDDPGLTRAEIRENVQALEGVPFAHLHNHSQFSVLQSTMGIKDLVAAAAEYRMPAVALTDHANMMGAFHFVREVKAHNSNLTEEDRASGKRDLIPIIGCEFFVCEDRNNKSVKDYGYQVVMLAKNKKGYHNLAKMSSIAYTEGFYYVPRIDREVVERYKEDV…	1453	0			1	1			1	HHQHEQNNY	0	0		264	PFAHLHNHSQFSV	273	QFSVLQSTMGI	298	VALTDHANMMG	337	PIIGCEFFVCE	355	KDYGYQVVMLA	405	IVLTGNLYGEV	472	LVATNNTYYRRKE		DDD	1		681
AFU68522.1	C	DnaE1			GCA_000153485.2_ASM15348v2	Psychroflexus torquis ATCC 700755	313595	Bacteria	Bacteroidetes	Flavobacteriia	Flavobacteriales	Flavobacteriaceae	Psychroflexus	Psychroflexus torquis	4321832	34.5253	MYIIFDTETTGLPKRWNAPITDTDNWPRAIQIAWQVHDEWGNLVKAKDYLIRPEGFDIPYDAERIHGISTALALQKGESLDMVLAEFNEALSESKFVVGQNVGFDVNVMGAEFHRAQLESLMASMPVLDTCTEKTAKLCQIPGGRGGKFKLPTLTELHQYLFGQPFNEAHNATADVEATTRCFLELIRTGNYTENELQAERSYLQEFKSRHTGPLSKVGLNHINLKKASAQLKAKLEAKSEESGPSKAELDENLEQLQESSFVHLHNHTQFSVLQSTMAVPDLVAAAAKHNMPAVAITDHANMMGAFHFVNAVKKHNSAIANDSENTSQPIKPIIGCEFFVCEDHTDRTHKDNGYQMVILAKNKKGYHNLAKMSSMGFTKGFYYIPRIDKKLIETYKDD…	1452	0			1	1			1	HHQHEQSNY	0	0		266	SFVHLHNHTQFSV	275	QFSVLQSTMAV	300	VAITDHANMMG	338	PIIGCEFFVCE	356	KDNGYQMVILA	406	IVLSGSLYGEI	473	LVATNNTYYADQK		DDD	1		682
AZQ43518.1	C	DnaE1			GCA_003966335.1_ASM396633v1	Nonlabens ponticola	2496866	Bacteria	Bacteroidetes	Flavobacteriia	Flavobacteriales	Flavobacteriaceae	Nonlabens		2872100	40.7001	MYLIFDTETTGLPKRWDLPYTEVDNWPRVVQIAWQLHDGLGNMIDHQDYLIKPDGYDIPYDSEQIHGISTALAQDQGLPLQEVLAKFNDALAMTTFVVGHNLEFDLNVTGAEFIRANIANDLHKLPVLDTCTEDTARLCQIPGGRGGKFKLPTLTEIYKFLFNQEFSEAHNATADVEATTRVFLELIRQQQFSLASLKQAAGYFVSFRESNPTTIQPAGIEHVNLKKASARLATSSSNQITDQEIEENLDELSSAPFAHLHNHSQFSILQSTASVQDLVHAAAANDMPAVAMTDHANMMGAFHFVKAVKSYNASLTSDENMQEKKPIKAIIGCEFQVCEDMYDKSFKDNGYQIVLLAKNKNGYHNISKMSSLAYTEGFYYVPRIDKKLIEQYKEDIIVL…	1450	0			1	1			1	HHQHEQNNY	0	0		261	PFAHLHNHSQFSI	270	QFSILQSTASV	295	VAMTDHANMMG	334	AIIGCEFQVCE	352	KDNGYQIVLLA	402	IVLTGNLYGEV	469	LVATNNTYYIHKE		DDD	1		678
AVI50906.1	C	DnaE1			GCA_002966125.1_ASM296612v1	Pukyongia salina	2094025	Bacteria	Bacteroidetes	Flavobacteriia	Flavobacteriales	Flavobacteriaceae	Pukyongia		3182272	41.8947	MFIIFDTETTGLPKRYDAPLSDSDNWPRCIQLAWQLHDAMGNLLESGDYLVQPRGFNIPYDSEKIHGISTDLAMENGKPLEEVVNHFLEAVAKAKFLVGQNVDFDLSIMGAEFYRLGVENPFPGMPVLDTCSETTAQLCQLPGGRGGKFKLPTLTELHQFLFEQPFAEAHNATADVEATARCFFELVRRQIFTVEELDVQPDYFERFGEENPGTIELIGLKHINLKKASEAIRKKQQAAAEPAEITSEEIDENIAVLEETSFAHLHNHSQFSILQSTSSTQDLVKAAVEDKMPAVALTDSGNMMGAFHFVKAVNDYNKSLAKDEQHKALKAVLGCEFFVCEDHTNKSHKDNGYQIVFLAKNKNGYHNLAKMASIAYTDGFYYVPRIDKKVVETYKEDII…	1449	0			1	1			1	HHQSEQSNY	0	0		266	SFAHLHNHSQFSI	275	QFSILQSTSST	300	VALTDSGNMMG	336	AVLGCEFFVCE	354	KDNGYQIVFLA	404	IVLTGSLYGEV	471	LVACNNTYYINKE		DDD	1		679
ARN71876.1	C	DnaE1			GCA_002117085.1_ASM211708v1	Nonlabens tegetincola	323273	Bacteria	Bacteroidetes	Flavobacteriia	Flavobacteriales	Flavobacteriaceae	Nonlabens		2835711	35.4566	MYLIFDTETTGLPKRWDAPITDTDNWPRVVQIAWQLHDEMGNLIEHEDYLIKPDGFDIPYDSERVHGISTQLAQEQGIALEEMLEKFNIALSKTKFVVGQNLNFDLMVTGSEFVRAQIANQLQEIPVLDTCTEHTAQLCQIPGGRGGKFKLPTLTELHEFLFGEPFSEAHNATADVEATTRCFLELVRKQQYTREQLDVEEDYFLRFKQSNPSTIAPVGLKHVNLQKASAALKKDEEPVVSNQEIKENLAELSDAPFVHLHNHSQFSILQSTASVKDLAEAAAANNMTAVAMTDHANMMGAFHFVRAIQAVNKTLADGEEEREPLKAIIGCEFQVCENMNDKSIKDNGYQIVILAKNKKGYHNLAKLASKAFTDGFYYVPRIDKELLLQYKDDLIVLTG…	1448	0			1	1			1	HHQHEQNNY	0	0		261	PFVHLHNHSQFSI	270	QFSILQSTASV	295	VAMTDHANMMG	332	AIIGCEFQVCE	350	KDNGYQIVILA	400	IVLTGNLYGEV	467	IVATNNTYYIHKE		DDD	1		677
AOW18640.1	C	DnaE1			GCA_001761365.1_ASM176136v1	Polaribacter vadi	1774273	Bacteria	Bacteroidetes	Flavobacteriia	Flavobacteriales	Flavobacteriaceae	Polaribacter		3809314	29.6381	MYLIFDTETTGLPKSWNAPITDTDNWPRCVQIAWQLHDEMGNVLEHNDFLIQPEGYNIPFDAERIHGISTELAAQEGIDLEKGLHLFNEALSKTKFIVGQNLQFDLNIMGCEFHRLGVETPLAKLPILDTCTEKTATLCQIPGGRGGKFKLPTLTELHKHLFGTDFNEAHNATADVEATTRCFLELIRIREYTKEQLDVDADYFKNFSEANPKPIQLIGLKHINLKKESDKIRKRLEKLKDVKETISTSEGLAELKDVQFSHLHNHTQFSVLQSTMQIANIVAAAAKDNQPAVAMTDTANMMASFHFVSAILNHNKTAATPMKPIVGCEFNVCEDHKNKSVKDNGYQVVLLAKNKKGYHNLAKMSSTAFVDGFYYVPRIDREIIKKYKEDIIVLTGNLY…	1446	0			1	1			1	HHQTEQNNF	0	0		264	QFSHLHNHTQFSV	273	QFSVLQSTMQI	298	VAMTDTANMMA	329	PIVGCEFNVCE	347	KDNGYQVVLLA	397	IVLTGNLYGEV	464	IVATNNTFYLEKK		DDD	1		673
APG65307.1	C	DnaE1			GCA_001889045.1_ASM188904v1	Tenacibaculum todarodis	1850252	Bacteria	Bacteroidetes	Flavobacteriia	Flavobacteriales	Flavobacteriaceae	Tenacibaculum		3019213	30.7272	MYLIFDTETTGLPKSWNAPITDTDNWPRCIQIAWQLHDKMGNVLEHNDFLIQPDGFNIPFDAERIHGISTELAAKDGITLPEGLQLFNEALQKTKFIVGQNVGFDINIMGCEFHRLGVENNLTTLPLLDTCTEKTALMCQIPGGRGGKFKLPTLTELHNHLFGTGFGEAHNATADVEATTRCFLELIRLQEFTKEQLDADDDYFKNFSEANPKPIQVIGLKHINLKRESEKIRKSLEKLKDTADTKSTSAGLAELEGVQFSHLHNHTQYSVLQSTMQIGNIVKAAAEDNMPAVAMTDTANMMASFHFVSAVLKHNKTAETPMKPIIGCEFNVCTDHKNKSQKDNGYQVVLLAKNKKGYHNLAKMSSIAFVDGFYYVPRIDREVIKQYKEDIIVLTGNLY…	1446	0			1	1			1	HHQTEQNNF	0	0		264	QFSHLHNHTQYSV	273	QYSVLQSTMQI	298	VAMTDTANMMA	329	PIIGCEFNVCT	347	KDNGYQVVLLA	397	IVLTGNLYGEV	464	IVATNNTFYLEKK		DDD	1		673
QOD60276.1	C	DnaE1			GCA_014784055.1_ASM1478405v1	Polaribacter haliotis	1888915	Bacteria	Bacteroidetes	Flavobacteriia	Flavobacteriales	Flavobacteriaceae	Polaribacter		3800626	29.9431	MYLIFDTETTGLPKSWNAPITDTDNWPRCVQIAWQLHDEMGNVLEHNDFLVKPEGYNIPYDAERIHGISTELAEEKGIDLDEGLQLFNEALGKTKFIVGQNLQFDINIMGCEFHRLGVENNLTSLPVLDTCTEKTALMCQIPGGRGGKFKLPTLTELHNHLFGVGFGEAHNATADVEATTRCFLELIRLREFTKEQLDIDEDYFKNFSEENPKPIQVIGLKHINLKKESEQIRQRLEKLKDTADTKSTSAGLAELKDVKFAHLHNHTQFSVLQSTMQIGNIVKAAAKDNMPAIAMTDTANMMASFHFVSAILNHNKNTDNPIKPIVGCEFNVCGDHKNKSVKDNGYQVVLLAKNKKGYHNLAKMSSIAFVDGFYYVPRIDREIIKKYKEDIIVLTGNLY…	1446	0			1	1			1	HHQTEQNNF	0	0		264	KFAHLHNHTQFSV	273	QFSVLQSTMQI	298	IAMTDTANMMA	329	PIVGCEFNVCG	347	KDNGYQVVLLA	397	IVLTGNLYGEV	464	IVATNNTFYLEKK		DDD	1		673
APZ46307.1	C	DnaE1			GCA_001975665.1_ASM197566v1	Polaribacter reichenbachii	996801	Bacteria	Bacteroidetes	Flavobacteriia	Flavobacteriales	Flavobacteriaceae	Polaribacter		4125014	29.507	MYLIFDTETTGLPKSWNAPITDTDNWPRCIQIAWQLHDEMGNVLEHNDFLIQPDGFNIPYDAERIHGISTELAAEQGIALDKGLDLFNEALKKTKFIVGQNVGFDINIMGCEFHRLGVENNLTKLPLLDTCTEKTAQMCQIPGGRGGKFKLPTLTELHNHLFGVGFGEAHNATADVEATTRCFLELIRLREFTKEQLDVDADYFKNFSEANPKPIQVIGLKHINLKKESDKIRKRLEKLKDVKETKSTSEGLAELKDVQFAHLHNHTQYSVLQSTMQIGNIVKAAAKDNMPAIAMTDTANMMASFHFVSAILNHNKSAENPIKPIIGCEFNVCEDHKNKSQKDNGYQVVLLAKNKKGYHNLAKMSSIAFVDGFYYVPRIDREIIKKYKDDIIVLTGNLY…	1445	0			1	1			1	HHQTEQNNF	0	0		264	QFAHLHNHTQYSV	273	QYSVLQSTMQI	298	IAMTDTANMMA	329	PIIGCEFNVCE	347	KDNGYQVVLLA	397	IVLTGNLYGEV	464	IVATNNTFYLEKK		DDD	1		673
SNR14594.1	C	DnaE1			GCA_900198195.1_Tjejuense_V1	Tenacibaculum jejuense	584609	Bacteria	Bacteroidetes	Flavobacteriia	Flavobacteriales	Flavobacteriaceae	Tenacibaculum		4614879	30.3069	MYLIFDTETTGLPKSWNAPITDTDNWPRAIQIAWQLHDEMGNLIEHNDFLIKADGFNIPFDAERIHGISTELANEQGIGLAEGLDLFNEALKKAKFVVGQNVGFDVNIMGCEFHRLGVENNLTELPVLDTCTELTASMCQIPGGRGGKFKLPTLTELHQHLFGVGFNEAHNATADVEATTRCFLELLRLKHYPLEVLDVPEDYYAKYSETNPMPIQLIGLKHLNLKAESDKIRKREAAASSEGNAQSTSEGLAQLEGVQFAHLHNHSQFSVLQSTIQINGLVAAAAKDNMSAVALTDTGNMMAAFHFTSAVANHNKSAETPLKPIVGCEFFICEDHKDKTRKDNGYQVVLLAKNKRGYHNLAKMSSTAFVDGFYYVPRIDKEIVKQYKEDVIVLTGNLY…	1444	0			1	1			1	HHQTEQNNY	0	0		264	QFAHLHNHSQFSV	273	QFSVLQSTIQI	298	VALTDTGNMMA	329	PIVGCEFFICE	347	KDNGYQVVLLA	397	IVLTGNLYGEV	464	IVATNNTYYLGKE		DDD	1		673
AIP98962.1	C	DnaE1			GCA_000756505.1_ASM75650v1	Ornithobacterium rhinotracheale ORT-UMN 88	1401325	Bacteria	Bacteroidetes	Flavobacteriia	Flavobacteriales	Weeksellaceae	Ornithobacterium	Ornithobacterium rhinotracheale	2397867	37.4553	MKYLIFDTETTGLPSNYNAPVSDSDNWPRLVQLAWQVHDEKGDLIENHNLLVKPDGFDIPFNATKIHGITNEKAQNEGIPLAEALSIFSESLKDKPLIIGHNINFDVNIVGAEYHRLQQDTDQITKLPVLDTMVESVDFCAIGGGKGGRFKFPKLTELHEKLFGVPFDEAHNAAADVNATARCFFELVRLRVIPDSKAKFSPDDFAAFLKKYNDTIQPYDIEVGTQIADKDAEAKKATAKIKKKDSELEEVKDSPFFHFHNHSSHSILSATSTIGALVNRAIELGMPAVGLTDMGNMMGAFHFVNAVKKTGTDLIPIIGCEVYISDRYKQTKFTKDNPDRRYTQVLIAKNKAGYHNLAKISSTGYIDGFYAGYPRVGKEVILKHKENIIATTGSLSSEI…	1438	0			1	1			1	HHSMETSNF	0	0		260	PFFHFHNHSSHSI	269	SHSILSATSTI	294	VGLTDMGNMMG	321	PIIGCEVYISD	343	PDRRYTQVLIA	394	IATTGSLSSEI	461	ILAQNNTFYINQE		DDD	1		670
QNR23410.1	C	DnaE1			GCA_014524565.1_ASM1452456v1	Croceimicrobium hydrocarbonivorans	2761580	Bacteria	Bacteroidetes	Flavobacteriia	Flavobacteriales	Schleiferiaceae	Croceimicrobium		4035598	43.2296	MFLIFDTETTGLPIRDDAPLSDFENWPRAVQIAWQLHDEQGNLVEAQDFVIQPDGFDIPFNAAKVHGITTAVAKEYGVPLEEAMHHFSEAVKKAKFLVGHNLQFDNNILGCEYLRLEQENILEGLPVLDTGEETREYCQLAGGRGGGYKMPRLEELHEKLFGHKFAEAHNAAADVEATTRCFFEAVRLGIFTDKHLEWTEAERDAFAAANPAMIKPIGLKVQSFKELARELEARQAAGGRSGESQDIVLDADLKFTHLHVHTQYSILQATCDVNALINKAKEEGMPAVAMTDIANLYGAFKFVSAARAAGLKPIVGVEFYLCRDHKDKSVKDNGFQIVAIAKNKAGYHNLAKLSSHGFTDGYYYVPRIDRDLLLQYKENLIVTTGSLNGEIPRLILNVG…	1435	0			1	1			1	HHQIEQSDY	0	0		259	KFTHLHVHTQYSI	268	QYSILQATCDV	293	VAMTDIANLYG	318	PIVGVEFYLCR	336	KDNGFQIVAIA	386	IVTTGSLNGEI	453	YFASNDVYYLGEG		DDD	1		662
BAV94955.1	C	DnaE1			GCA_002369955.1_ASM236995v1	Ichthyobacterium seriolicida	242600	Bacteria	Bacteroidetes	Flavobacteriia	Flavobacteriales	Ichthyobacteriaceae	Ichthyobacterium		1921407	32.7619	MYLIFDTETTGLPKDFKAPITDTDNWPRMIQLAWQLHDEKGKLIEVKNYIVKPEGYTIPFNSTKIHGISTERAIEQGVTIDLVMSEFNLALDKSKFLVGHNVGFDINIIGAEMHRKALDTSRITSLKSIDTCGDLTANLCKIKGGRGGSFKFPNLMELYTFLFEEEFSESHNASADVEATSRCFLEMIRRDILSPEDLSTTESEIEEFKIANPTEIQLLGLNIQPYLPIENAKDENNTDIKILEKTDLELDDISFTHLHCHSKFSILQSTLSVSNLVDLAKRDNMSAIALTDYGNMFGAYSFLSESKKKGIKGILGCEMNICDNCQDKTKKDNGLSMVFLAKNKQGYHNLANLCTHSHVNGFYYVPRIDRPLVQKYKDNLIVLTGDIHSEIPFLILNVG…	1434	0			1	1			1	HHQYESDNH	0	0		259	SFTHLHCHSKFSI	268	KFSILQSTLSV	293	IALTDYGNMFG	318	GILGCEMNICD	336	KDNGLSMVFLA	386	IVLTGDIHSEI	453	VIASNNVHYANQE		DDD	1		660
ADR23331.1	C	DnaE1			GCA_000183425.1_ASM18342v1	Marivirga tractuosa DSM 4126	643867	Bacteria	Bacteroidetes	Cytophagia	Cytophagales	Marivirgaceae	Marivirga	Marivirga tractuosa	4516490	35.5168	MYLIYDTETTGLPKNYNAPLSDADNWPRCVQIAWQLHGANGELLDAQNHIIKPEGFDIPYNAEKVHGISTERAQKEGKPLIEVLEAFKTILEKTDVVVGHNISFDISIMGAEMLRKELSETVLTEKPIIDTKEAGTDFCKIPGGRGGKYKWPTLTELHKKLFGQDFADAHDAAYDVDATAKCFFGLITEKAVKPLGETPIEAINYEPPKLDAANFATSSKNEEKAASDALKQAKNADISELSDTNFVHLHCHTQFSILQSTTEIPSMVNKAKEMGMPAIAMTDHGNMMGAYNFVRDANKAGIKPIVGCEYFLTQDRNNKKNKDDGFQTVLLAKNKAGYHNLAKLSSIAFVEGFYYVPRIDREALVQYKENIIATTGGLWGEVPFLILNAGEAQAEEAFL…	1433	0			1	1			1	HHQHEQGNY	0	0		250	NFVHLHCHTQFSI	259	QFSILQSTTEI	284	IAMTDHGNMMG	309	PIVGCEYFLTQ	327	KDDGFQTVLLA	377	IATTGGLWGEV	444	YFAANNTYYTNKE		DDD	1		660
AEV34134.1	C	DnaE1			GCA_000236705.1_ASM23670v1	Owenweeksia hongkongensis DSM 17368	926562	Bacteria	Bacteroidetes	Flavobacteriia	Flavobacteriales	Schleiferiaceae	Owenweeksia	Owenweeksia hongkongensis	4000057	40.2335	MFLIFDTETTGLPLRDDAPLTDFENWPRAVQIAWQLHDDDGSLIEVKDYVIRPDGFDIPFNAAKIHGITTEVAEHYGVPLEQAMAEFSEAVKKSKYLVGHNIQFDINVLGCEYLRLEQDNLFEGMGSIDTGEETKNYCKLPGGRGGGFKMPKLEELHTILFGEGFAEAHNAAADVEATSRAFLEAVRIGIYTDERLDWKPENREAFNRVNPDTVQPIGLKVESFKELARKLAEKSASDRQNEEKIELSADTSFVHLHVHTQFSILQATCDIPGLVNKAKSLGMPAVAMTDHANLYGAFHFVQTALANDIKPIVGCEFYVNRNHKDKTVKDNGFQVLFLAKNKAGYHNLAKLSSCAFVDGFYYVPRIDKELILQYKDDLIVTTGNTYGEVPSLILNVGEK…	1430	0			1	1			1	HHQHEQNNY	0	0		257	SFVHLHVHTQFSI	266	QFSILQATCDI	291	VAMTDHANLYG	316	PIVGCEFYVNR	334	KDNGFQVLFLA	384	IVTTGNTYGEV	451	YFGSNNVYYLGKE		DDD	1		660
AMQ58127.1	C	DnaE1			GCA_001593605.1_ASM159360v1	Algoriphagus sanaruensis	1727163	Bacteria	Bacteroidetes	Cytophagia	Cytophagales	Cyclobacteriaceae	Algoriphagus		3882610	41.4084	MYIIFDTETTGLPRDYNAPMSDVDNWPRLVQIAWQLHDARGKLLSNHNYIIRPEGFTIPYNAEKVHGISTKRALAEGHDLKEILQIFREDVVQAKFLVGHNIGFDINVVGSEYLRAELVMPFESKAELDTKDISTDFCALPGGKGGKFKWPTLTELHQKLFGVGFDDAHDAAYDVDATARCFFGLITQGVQKPEPGILLEEVIYEAPKLADANFVQAKEEQKSAKDILKQAGKADISDLADVPFTHLHVHTQYSVLQATSEIPSIVAKAKSMGMSAVAMTDHGNMMGAFHFVKEAMGKELKPILGCEFNLCRDRKNKANKDDGYQTVLLAKNKAGYHNLAKLASYANIEGFYYVPRIDKELLVQYKGDLIATTGGLWGEIPYLILNVGETQAEEAFLWW…	1429	0			1	1			1	HHQHEQGNY	0	0		248	PFTHLHVHTQYSV	257	QYSVLQATSEI	282	VAMTDHGNMMG	307	PILGCEFNLCR	325	KDDGYQTVLLA	375	IATTGGLWGEI	442	YFAANNTYYNDKA		DDD	1		655
AEL25797.1	C	DnaE1			GCA_000222485.1_ASM22248v1	Cyclobacterium marinum DSM 745	880070	Bacteria	Bacteroidetes	Cytophagia	Cytophagales	Cyclobacteriaceae	Cyclobacterium	Cyclobacterium marinum	6221273	38.1461	MYLIFDTETTGLPRNYNAPMSDLDNWPRLVQLAWQLHDEKGKLISNNNYIVKPEGFTIPYNSEKIHGISTQRALKEGHDLKKVLEIFEEDLKKTTFLVGHNIGFDISIVGAELLRTERPIVDLEKQALDTKDISTEFCAIPGGKGGKFKWPTLFELHQKLFGEGFGDAHDAAYDVDATAKCFFGLIKEGVQPPIEGITLDEIIYEPPNLEAANFAAAKDEVKVSAQKILKAADRADISDLKDTPFTHLHVHTQFSILQSTSEIPAIIRRAKELGMPALAMTDHGNMMGAFNFVKEAFNNDIKPILGCEFNLCRDRKNKSNKDDGYQTVLLAKNKAGYHNLAKLASYANIEGFYYVPRIDREVLVQYKGDLIATTGGLWGEVPYLILNVGETQAEEAFVW…	1428	0			1	1			1	HHQHEQGNY	0	0		249	PFTHLHVHTQFSI	258	QFSILQSTSEI	283	LAMTDHGNMMG	308	PILGCEFNLCR	326	KDDGYQTVLLA	376	IATTGGLWGEV	443	YFAANNTYYNAQE		DDD	1		656
AFL84266.1	C	DnaE1			GCA_000265405.1_ASM26540v1	Belliella baltica DSM 15883	866536	Bacteria	Bacteroidetes	Cytophagia	Cytophagales	Cyclobacteriaceae	Belliella	Belliella baltica	4196595	36.8131	MYIIFDTETTGLPRSYDAPMSADDNWPRLVQLAWQLHDAKGKLISNNNFIVKPEGFTIPYNAEKVHGISTDRALKEGHDLVKVLEIFHQDVVKAKYLVGHNIGFDINVVGSEFLRKDIPMQLQQMKELDTKDISTEFCALPGGRGGKFKWPTLTELHKKLFGVGFEDAHDAAYDVAATAKCFFGLITQKVHPPVSGVEVSEVVYEEPQLEEANFVDAKDDQKAAAKDVLRAAGNADISDLVEVPFSHLHVHTQYSVLQSTSEIPAMVALAKEMGMPALAMTDHGNMMAAFNFVKEALAKEIKPIIGCEFNLTKDRKNKSQKDDGYQTVLLAKNKSGYHNLAKLASYANIEGFYYVPRIDRDVLVEYKSDLIATTGGLWGEIPYLILNVGETQAEEAFIW…	1428	0			1	1			1	HHQHEQGNY	0	0		249	PFSHLHVHTQYSV	258	QYSVLQSTSEI	283	LAMTDHGNMMA	308	PIIGCEFNLTK	326	KDDGYQTVLLA	376	IATTGGLWGEI	443	YFAANNTYYNQKS		DDD	1		656
AGA78273.1	C	DnaE1			GCA_000325705.1_ASM32570v1	Echinicola vietnamensis DSM 17526	926556	Bacteria	Bacteroidetes	Cytophagia	Cytophagales	Cyclobacteriaceae	Echinicola	Echinicola vietnamensis	5608040	44.7537	MYIIFDTETTGLPRNYNAPVTDLDNWPRLVQLAWQLHDERGKLISNQNYIVKPEGFTIPYNAEKVHGISTDRALKEGHDLKKVLEIFHKDVEKAQYLVGHNIGFDINVCGAEFLRVDLPMQLLEKKELDTKDISTDFCAIPGGKGGKYKWPTLTELHQKLFGVGFEDAHDAAYDVDATAKCFFGLITAKVQPPEDGIAVEEVIYEPPKLDAANFAAAKDQQKQAAQDIIKQARRADISDLVDTPFSHLHVHTQYSILQATSEIPAMVARAKEFNMPAIAMTDHGNMMAAFHFVKAAMDNDIKPVVGCEFNICRDHQNKSQKDDGFQAVLLAKNKTGYHNLAKLASFAYTQGFYYVPRIDKELLVQYKGDIIATTGGLWGEVPFLILNVGETQAEEAFVW…	1428	0			1	1			1	HHQHEQGNY	0	0		249	PFSHLHVHTQYSI	258	QYSILQATSEI	283	IAMTDHGNMMA	308	PVVGCEFNICR	326	KDDGFQAVLLA	376	IATTGGLWGEV	443	YFAANNTYYNTKN		DDD	1		656
AKP51419.1	C	DnaE1			GCA_001050135.1_ASM105013v1	Cyclobacterium amurskyense	320787	Bacteria	Bacteroidetes	Cytophagia	Cytophagales	Cyclobacteriaceae	Cyclobacterium		6158829	38.3108	MYLIFDTETTGLPRNYNAPMSDLDNWPRLVQLAWQLHDEKGRLVSNNNFIVKPEGFTIPYNSEKIHGISTQRAIDEGHELSKVLEIFEEDLRKTTYLVGHNIGFDISIVGAELLRTNKSIKDLEKEPLDTKDISTEFCAIPGGKGGKFKWPTLLELHNKLFGEGFGDAHDAAYDVDATAKSFFGLIKEGVQPPVEGVELDEIIYEAPNLEAANFAAAKDDVKVTAQKVLKAANRADISDLKDTLFTHLHVHTQFSILQSTSEIPAAIKRAKELGMPALAMTDHGNMMGAFNFVREAFNNDIKPIIGCEFNLCRDRKNKSNKDDGYQTVLLAKNKAGYHNLAKLSSYANIEGFYYVPRIDREVLVQYKGDIIATTGGLWGEIPYLILNVGETQAEEAFVW…	1428	0			1	1			1	HHQHEQGNY	0	0		249	LFTHLHVHTQFSI	258	QFSILQSTSEI	283	LAMTDHGNMMG	308	PIIGCEFNLCR	326	KDDGYQTVLLA	376	IATTGGLWGEI	443	YFAANNTYYNAQE		DDD	1		656
AWW31463.1	C	DnaE1			GCA_003260975.1_ASM326097v1	Echinicola strongylocentroti	1795355	Bacteria	Bacteroidetes	Cytophagia	Cytophagales	Cyclobacteriaceae	Echinicola		6252144	44.1398	MYIIFDTETTGLPRNYNAPITDLDNWPRLVQLAWQLHDERGKLISNQNYIVKPEGFTIPYNAEKVHGISTDRALKEGHDLKKVLEIFHKDVEKATYLVGHNIGFDINVCGAEFLRVDLPMQLLEKQELDTKDISTDFCAIPGGKGGKYKWPTLTELHQKLFGVGFEDAHDAAYDVDATAKCFFGLITAEVQPPVDGLTVEDVIYEPPKLDAANFAAAKDQQKEAAQDVIKQARKADITNLVDIPFSHLHVHTQYSILQATSEIPAMVARAKEFNMPAIAMTDHGNMMAAFHFVKEAMSNDIKPVVGCEFNICRDHQNKSQKDGGFQTVLLAKNKAGYHNLAKLASFAYTQGFYYLPRIDKELLVQYKGDIIATTGGLWGEIPFLILNVGETQAEEAFVW…	1428	0			1	1			1	HHQHEQGSY	0	0		249	PFSHLHVHTQYSI	258	QYSILQATSEI	283	IAMTDHGNMMA	308	PVVGCEFNICR	326	KDGGFQTVLLA	376	IATTGGLWGEI	443	YFAANSTYYNTKN		DDD	1		656
AZQ61745.1	C	DnaE1			GCA_003970675.1_ASM397067v1	Flammeovirga pectinis	2494373	Bacteria	Bacteroidetes	Cytophagia	Cytophagales	Flammeovirgaceae	Flammeovirga		6680108	32.1328	MAYIIYDTETTGLPKNFNAPITDLENWPRVVQLAWQLHDDHGKLIKAQNLIVKPDGYTIPFNATKVHGITTDHAIEHGHDLKGVLEEFRIDLAKADRQIGHNLQFDINVTGAEFLRCDLESEIMSVEVIDTMISSTEFCALPGGRGGKFKSPSLTELHNKLFGVPFADAHDAAYDVDATARCFFGLIEHGVVVPIHDVPVEEVVYEAPDLDEANFASKTQATELGRGKVSREEGLARLKDVQFTHLHTHTQFSILRATCTIADLVAKSQEEGCEAVCLTDHGNMYTAYHFVRDVLKAELKPIIGLEFYIVKEHKKRKFTRDDPDRRASQVLIAKNKAGYHNLAKLSSQGFIDGAYTDRDGTYARIDKELLLEYKGDLIATTGGLQSPVNNLILNVGEEQ…	1421	0			1	1			1	HHRHESGNY	0	0		247	QFTHLHTHTQFSI	256	QFSILRATCTI	281	VCLTDHGNMYT	306	PIIGLEFYIVK	328	PDRRASQVLIA	383	IATTGGLQSPV	450	YFAANNVYYINEE		DDD	1		659
QWG00490.1	C	DnaE1			GCA_018736045.1_ASM1873604v1	Flammeovirga yaeyamensis	367791	Bacteria	Bacteroidetes	Cytophagia	Cytophagales	Flammeovirgaceae	Flammeovirga		7433553	34.5581	MAYIIYDTETTGLPKNFNAPLSDLDNWPRVVQLAWQLHDDHGKLIKAQNLIVRPDGYTIPFNATKVHGITTEHALEHGHPIVDVLNEFKKDLTKADRQIGHNLQFDINVTGAEFLRAGIDSTIQEVTVIDTMTSSTDFCALPGGRGGKYKSPSLTELHNKLFGVPFADAHDAAYDVDATARCFFGLIEHGVVEPINDVAVEAVVYEAPELDEANFAFKTASKNKGRGSISKDEGLARLKDVPFTHLHTHTQFSILRATCTIGDLVAKSKEFGTEAVCLTDHGNMYTAYHFVRDVLKADLKPIVGCEVYLVNDRKKRKFTRDDPDRRSNQVLIAKNKAGYHNLAKLSSEGFIEGAYTDRDGTYARIDKEILLEYKDNLIATTGGLQSPVNNLILNVGEEQ…	1421	0			1	1			1	HHRHENGNY	0	0		247	PFTHLHTHTQFSI	256	QFSILRATCTI	281	VCLTDHGNMYT	306	PIVGCEVYLVN	328	PDRRSNQVLIA	383	IATTGGLQSPV	450	YFAANNVYYIDEE		DDD	1		659
QWG09155.1	C	DnaE1			GCA_018736065.1_ASM1873606v1	Flammeovirga kamogawensis	373891	Bacteria	Bacteroidetes	Cytophagia	Cytophagales	Flammeovirgaceae	Flammeovirga		6968008	31.9322	MAYIIYDTETTGLPKNFNAPITDLENWPRVVQLAWQLHDDHGKLIKAQNLIVKPDGYTIPFNATKVHGITTDHAIEHGHDLKEVLEEFRIDLAKADRQIGHNLQFDINVTGAEFLRCDLESEIMNVEVIDTMISSTEFCALPGGRGGKFKSPSLTELHNKLFGVPFADAHDAAYDVDATARCFFGLIEHGVVVPIHDVPVEEVVYEAPDLDEANFASKTQATELGRGKVSREEGLARLKDVQFTHLHTHTQFSILRATCTIGDLVAKSKEEGCEAVCLTDHGNMYTAYHFVRDVLKAELKPIIGLEFYIVKEHKKRKFTRDDPDRRSSQVLIAKNKAGYHNLAKLSSQGFIDGAYTDRDGTYARIDKELLLEYKGDLIATTGGLQSPVNNLILNVGEEQ…	1421	0			1	1			1	HHRHESGNY	0	0		247	QFTHLHTHTQFSI	256	QFSILRATCTI	281	VCLTDHGNMYT	306	PIIGLEFYIVK	328	PDRRSSQVLIA	383	IATTGGLQSPV	450	YFAANNVYYIDEA		DDD	1		659
AEI49479.1	C	DnaE1			GCA_000218895.1_ASM21889v1	Runella slithyformis DSM 19594	761193	Bacteria	Bacteroidetes	Cytophagia	Cytophagales	Spirosomaceae	Runella	Runella slithyformis	6919729	46.4233	MQFSHLHCHTQYSLLDGAADIKKLFKKAKADEMPAIAITDHGNMFGVFEFVAEGHKTGIKPIVGCEFYLVEDRHKKQFTKEQKDVRRHQLLLAKNAEGYRNLTKLCSLGFIEGMYGKYPRIDKELLVKYHKGLIATTCCIGASVPQAIIKKGEEAGRQEFKWWLDLFGEDYYVEIQRHGIRDQIVANESLLKYAKEFNVKVICSNDSHYVEQDDANAHDILLCVNTGDKQATPTNKDFDDANPMPKGTRFAFFNDEFYFKTKSEMLKTFSDLPESLDNTQEIVDKVELLKLNRDILLPNFPIPEEFKKHSISQMIDFNGRMKELTADVLNQWEYLKHWTFEGALKKYKEITPEIEERLNFELNTIKNMGFPGYFLIVADFIQAGRDMGVLIGPGRGSAA…	1234	0			1	1			1	HHDHEHCDH	0	1		7	QFSHLHCHTQYSL	16	QYSLLDGAADI	41	IAITDHGNMFG	66	PIVGCEFYLVE	88	KDVRRHQLLLA	139	IATTCCIGASV	206	VICSNDSHYVEQD		DDD	1		434
QGW28333.1	C	DnaE1			GCA_009740285.1_ASM974028v1	Phnomibacter ginsenosidimutans	2676868	Bacteria	Bacteroidetes	Chitinophagia	Chitinophagales	Chitinophagaceae	Phnomibacter		4372196	46.6773	MPCFSHLHCHTQYSLLDGAASIDSLYKKAAAHNMPGLAITDHGNMFGAFEFVSQAWKNTRVVGKNEDGSDKIEPVVKPIVGCEFYVVENMHRKTFSKEQKDERYHQVLLAKNKQGYQNLIKLTSLGFIEGMYSKYPRIEKSLIEKYHEGLIATTCCIGAYVPQTILHDGEEAAEKEFQWWHNLFGDDYFIELQRHNMPEQDQINEVLMRFAKKYNVPVIATNDSHYTDQDDYNAHDILLCINTGEKQSTPGFDDMTNDEVHMKNRRFKFPNDQFYFKTPDEMSKLFSDIPQAIDNTNMIVDRVEVLNLKKDILLPNFPIPPSFKIHESDVLNQWEYLKHLTYEGAMKRYGEISESTRERLDFELNTIKIMGFAGYFLIVSDFIKAGRDLGVFVGPGRGS…	1232	0			1	1			1	HHDHEHCDH	0	1		8	CFSHLHCHTQYSL	17	QYSLLDGAASI	42	LAITDHGNMFG	83	PIVGCEFYVVE	105	KDERYHQVLLA	156	IATTCCIGAYV	223	VIATNDSHYTDQD		DDD	1		436
BAG32553.1	C	DnaE1			GCA_000010505.1_ASM1050v1	Porphyromonas gingivalis ATCC 33277	431947	Bacteria	Bacteroidetes	Bacteroidia	Bacteroidales	Porphyromonadaceae	Porphyromonas	Porphyromonas gingivalis	2354886	48.3593	MEPFVHLHVHSQFSLLDGQAAINDLVDKAIADGMPGIALTDHGAMFGIKEFYNYVEKKNSGHNATLKDCRRELDQLNDSKSADMLTDEERNRIVKLQQKIEETKKLLFKPILGCEAYCARRTRFDKDNQIPDPYHPRRSIDASGWHLILLAKNLRGYKNLIKMVSYSWTEGQYYRPRIDRELLQKYHEGIIVSSACLGGEIPQHIMAGEIAKAEEAILWFKELFGDDYYLEVQRHETHNPLGNQDVFPQQQRVNRVILELGKKLGVKVIATNDVHFCNEEDAEAHDRLICLSTGKDLDDPNRMRYTKQEWMKTTAEMSAIFEDLPETLSNTLEILDKVEFYSIDNKALMPDFPIPPEYKDDDDYLRFLTYEGARRKYGEDLSDEIKERIDFELETIKGM…	1228	0			1	1			1	HHDHEHCDH	0	1		8	PFVHLHVHSQFSL	17	QFSLLDGQAAI	42	IALTDHGAMFG	115	PILGCEAYCAR	146	DASGWHLILLA	196	IVSSACLGGEI	273	VIATNDVHFCNEE		DDD	1		465
AYD48365.1	C	DnaE1			GCA_003600625.1_ASM360062v1	Arachidicoccus soli	2341117	Bacteria	Bacteroidetes	Chitinophagia	Chitinophagales	Chitinophagaceae	Arachidicoccus		4099663	36.4241	MPQFSHLHVHSQYSLLDGAASIKNLYKKAESDGMQSLALTDHGNMFGAFEFVAQAWKNTKVIGKDANGKDILAPKIKPIVGCELYVVEDRFQRSFSKEKKDKRYHQILLAKNESGYRNLIKLTSLGYIEGLYGKYPRVDKALILQYHEGLIATTCCLGASVPQAILTKGEEEAETEFKWWLDLFGDDYYVELQRHNLPEQDKVNEVLLRLAKKYNVPIICTNDSHYMDQEDANAHDILLCVNTGEKQATPGFDDFVNDDIQIKNRRFKFPNDQFYFKTTKEMEQVFKDIPQSLENTQMIVDKVEVLNLKKDILLPAFPIPQEFKTTADDNVNQWNFLHHLTYEGARKRYGEMTAEVTERIDFELFTIKTMGFAGYFLIVSDFIKAGRDMGVFIGPGRGS…	1225	0			1	1			1	HHDHEHCDH	0	1		8	QFSHLHVHSQYSL	17	QYSLLDGAASI	42	LALTDHGNMFG	83	PIVGCELYVVE	105	KDKRYHQILLA	156	IATTCCLGASV	223	IICTNDSHYMDQE		DDD	1		436
QEC69652.1	C	DnaE1			GCA_007971225.1_ASM797122v1	Panacibacter ginsenosidivorans	1813871	Bacteria	Bacteroidetes	Chitinophagia	Chitinophagales	Chitinophagaceae	Panacibacter		5528026	37.9064	MQFSHLHVHTQYSLLDGAAGISDLYKKAGKLGMPALAITDHGNMFGVFEFVKQAWNNTKVVGKTADGKDILEPVVKPIVGCEFYVVKDRHRKTFSKEQKDERYHQVLLAKNKQGYANLVKLTSLGFIEGMYSKYPRIDKELIEKYHEGLIATTCCIGAYVPQTILHDGEASAETEFKWWLDLFGEDYYIELQRHNIKEQEIINNTLLKFAKKYNVPVIATNDSHYTDKDDYNAHDILLCINTGEKQSTPGFDDFVNDDIALKNRRFKFPNDQFYFKTQDEMAELFNDVPQALDNTQAIVDKIEVLNLKKDILLPAFPIPKEFQSSDDSNLNQWNYLHHLTYEGARQRYSEITEEIRERLDFELFTIKTMGFAGYFLIVSDFIKAGRDMGVFVGPGRGSA…	1225	0			1	1			1	HHDHEHCDH	0	1		7	QFSHLHVHTQYSL	16	QYSLLDGAAGI	41	LAITDHGNMFG	82	PIVGCEFYVVK	104	KDERYHQVLLA	155	IATTCCIGAYV	222	VIATNDSHYTDKD		DDD	1		435
AHF14114.1	C	DnaE1			GCA_000243115.3_ASM24311v3	Niabella soli DSM 19437	929713	Bacteria	Bacteroidetes	Chitinophagia	Chitinophagales	Chitinophagaceae	Niabella	Niabella soli	4697343	45.2375	MKFSHLHVHTQYSLLDGAAPIGSLYKKAIADGMPALAISDHGNMFGAFQFVAEAYKHVDENGKPKVKPVVGCEFYLVENRHEKTFTKEKKDKRYHQILLAKNEKGYRNLTKLTSLGFIEGLYGKYPRIDKELILQYHEGLIATTCCLGASVPQAILRKGEAEAEQEFKWWLDLFGDDFYVELQRHGIGDQDKVNIVLLKFAAKYNVPIIASNDSHYVEQDDFNAHDILLCINTGEKQSTPAFRGDFADDDVNMKNMRFAFANDQFYFKNTEEMSKLFHDIPQAIDNTNAIVDKIELLDLKRSILLPNFPIPDGFQKHTQDEKTDKGTVTADSLNQWEYLKHLTYEGAQKRYGSMPDSTKERIDFELFTIKTMGFAGYFLIVSDFIKAGRDAGVFIGPGR…	1223	0			1	1			1	HHDHEHCDH	0	1		7	KFSHLHVHTQYSL	16	QYSLLDGAAPI	41	LAISDHGNMFG	73	PVVGCEFYLVE	95	KDKRYHQILLA	146	IATTCCLGASV	213	IIASNDSHYVEQD		DDD	1		438
ANH81985.1	C	DnaE1			GCA_001654455.1_ASM165445v1	Niabella ginsenosidivorans	1176587	Bacteria	Bacteroidetes	Chitinophagia	Chitinophagales	Chitinophagaceae	Niabella		5627734	44.484	MKFSHLHVHTQYSLLDGAAPISSLYKKAIADGMPALAISDHGNMFGVFQFVAEAYKHLDENGKPKVKPVVGCEFYIVENRHEKTFTKEKKDRRYHQILLAKNETGYKNLVKLTSLGFIEGLYGKYPRIDKELILQYHEGLIATTCCLGASVPQAILRKGETEGEQEFKWWLDLFGEDFYVELQRHGIGDQDKVNQVLLKWAAKYNVPIIASNDSHYVEQDDFNAHDILLCINTGEKQSTPAFRGDFADDDVNMKNMRFAFANDQFYFKNTEEMSKLFQDIPAAIDNTNAIVDKIELLDLKRNILLPNFPIPDDYKKYTEDEKTDKGIVSADSLNQWEYLRHLTYEGAQKKYGVITDEVKERLDFELFTIKTMGFAGYFLIVSDFIKAGRDNGVFIGPGR…	1223	0			1	1			1	HHDHEHCDH	0	1		7	KFSHLHVHTQYSL	16	QYSLLDGAAPI	41	LAISDHGNMFG	73	PVVGCEFYIVE	95	KDRRYHQILLA	146	IATTCCLGASV	213	IIASNDSHYVEQD		DDD	1		438
QHS58281.1	C	DnaE1			GCA_010093065.1_ASM1009306v1	Chitinophaga agri	2703787	Bacteria	Bacteroidetes	Chitinophagia	Chitinophagales	Chitinophagaceae	Chitinophaga		7969925	46.1852	MIFSHLHVHTQYSLLDGAADIKSLYKKAMASNQPALAITDHGNMFGVFQFVAEAYNNKLNPDDPKDKRLKVKPIVGCEFYVVENRFKRAFTREEKDIRNHQVLLAKNEEGYRNLIKLCSLGYIEGLYGKYPRIDKELILQYHKGLIATTCCLGASVPRAILKKGEDAGEEEFKWWLDIFGEDYYVELQRHGIPEQEKVNESLLKFAAKHNVKVIASNDSHYVDQADANAHDILLCINTGEKKSTPTMKDFSDDDVSMKNKRFAFYNDQFYFKTTEEMSALFHDLPQAIDNTNEIVDKVELLDLKKDILLPNFPIPAPFLTQDQYLRHLTMEGAHKKYAEVTAEVEERLNFELNVIENMGFAGYFLIVSDFIKAGRDLGVFIGPGRGSAAGSAVAYCIGI…	1214	0			1	1			1	HHDHEHCDH	0	1		7	IFSHLHVHTQYSL	16	QYSLLDGAADI	41	LAITDHGNMFG	78	PIVGCEFYVVE	100	KDIRNHQVLLA	151	IATTCCLGASV	218	VIASNDSHYVDQA		DDD	1		424
VEJ02224.1	C	DnaE1			GCA_900638305.1_57043_C01	Porphyromonas cangingivalis	36874	Bacteria	Bacteroidetes	Bacteroidia	Bacteroidales	Porphyromonadaceae	Porphyromonas		2404857	47.62	MSDSTSIRPFVHLHVHSYFSILDGQASVKELVDLAKADGMRGIALTDHGSMFGIKEFVNYVNKINGGPKAKIKEIETALAEAPEDGKSKLLEELEKAKKEIFTPIIGCECYCARRGRHMKETEKLDRSGYHLIVIAKNLVGYKNLIKMVSKSYTEGLYYRPRIDKELLEEHHEGLIISSACLGGEIPQLIMKGDYEGAKQSVLWFKSIFGDDYYLELQRHKATVPRANHSTYEEQMKVNEQLIKLARETGVKVIATNDVHFAKEEDAETHDRLICMNTKVFYDDPNRLFYSKQEWLKSQADMSRIFADIPEALDNTIEILDKIEHYSIDNKPLMPDFPIPEGFDGEDDYLRHLSYEGAKRRYGGELSPVVVERLDFELETIKKMGFPGYFLIVQDFIAA…	1214	0			1	1			1	HHDHEHCDH	0	1		14	PFVHLHVHSYFSI	23	YFSILDGQASV	48	IALTDHGSMFG	109	PIIGCECYCAR	131	DRSGYHLIVIA	181	IISSACLGGEI	258	VIATNDVHFAKEE		DDD	1		450
AEV97403.1	C	DnaE1			GCA_000246855.1_ASM24685v1	Niastella koreensis GR20-10	700598	Bacteria	Bacteroidetes	Chitinophagia	Chitinophagales	Chitinophagaceae	Niastella	Niastella koreensis	9033684	44.8697	MCKFSHLHVHTQFSLLDGQASIQSLYKKAVKDGMPALAITDHGNMFGAFEFVAEAYKHKNEDGSLKVKPVVGCEFYVVEDRHRKVFSKEIKDERYHQVLLAKNKTGYQNLVKLTSLGYIEGMYSKYPRIDKGLIEKYREGLIATTCCIGAYVPQTILHDGEEKAEAEFKWWLDLFGEDYFIEIQRHNLKEQEIINQTLLKFSKKYNVPVIATNDSHYTDQDDYNAHDILLCINTGEKKSTPGFDDFVNDDTNIKDRRFKFPNDQFYFKTQEEMKKLFSDIPESIDNTNIIVDRVEVLNLKKDILLPAFPLPKEFQISDDSNLNQWEFLKHLTYQGAKERYVDITPEIQERLDFELFTIKTMGFAGYFLIVSDFIKVGRERGVFIGPGRGSAAGSAVAYC…	1213	0			1	1			1	HHDHEHCDH	0	1		8	KFSHLHVHTQFSL	17	QFSLLDGQASI	42	LAITDHGNMFG	74	PVVGCEFYVVE	96	KDERYHQVLLA	147	IATTCCIGAYV	214	VIATNDSHYTDQD		DDD	1		427
AXY73079.1	C	DnaE1			GCA_003555545.1_ASM355554v1	Paraflavitalea soli	2315862	Bacteria	Bacteroidetes	Chitinophagia	Chitinophagales	Chitinophagaceae	Paraflavitalea		8443189	47.5227	MCKFSHLHVHTQFSLLDGAASIQSLYKKAIKDGQPAIAITDHGNMFGAFEFVSEAYKHKNEDGSLKVKPIVGCEFYVVEDRHRKVFSKEVKDERYHQVLLAKNKQGYQNLIKLTSLGYIEGMYSKYPRIDKKLIEQYHEGLIATTCCIGAYVPQTILHDGEDKAETEFKWWLDLFGEDYFIEVQRHDIKEQIQINEVLLKFAKKFNVPIIATNDSHYTDRDDYNAHDILLCINTGEKKSTPGYDDIINDDLNVKERRFKFPNDQFYFKTQDEMKQLFSDIPESIDNTNMIVDRVEVLNLKKDILLPAFPLPKEFQTTEDSNLNQWTYLHYLTYEGARKRYSELTPEITERLDFELFTIKTMGFAGYFLIVSDFIKAGRDLGVFIGPGRGSAAGSVVAYC…	1213	0			1	1			1	HHDHEHCDH	0	1		8	KFSHLHVHTQFSL	17	QFSLLDGAASI	42	IAITDHGNMFG	74	PIVGCEFYVVE	96	KDERYHQVLLA	147	IATTCCIGAYV	214	IIATNDSHYTDRD		DDD	1		427
QJB32339.1	C	DnaE1			GCA_012516355.1_ASM1251635v1	Chitinophaga oryzae	2725414	Bacteria	Bacteroidetes	Chitinophagia	Chitinophagales	Chitinophagaceae	Chitinophaga		8511252	50.9453	MIFSHLHVHTQFSLLDGAADIKSLYKKAMASNQPALAITDHGNMFGAFQFVAEAYNNKLNPGDPKDKRLKVKPIVGCEFYLVENRHKRAFTREEKDIRYHQVLLAKDDEGYRNLIKLCSLGYMEGLYGKYPRIDKELILQYHKGLIATTCCLGASVPKTILRKGEEEGEKEFKWWLDIFGDDFYVEMQRHGIPEQDQVNYVLLKYAAKYNVKIIASNDSHYVDQADANAHDILLCINTGEKKSTPTNKEFSDDEAAPKNTRFAFYNDQFYFKTTEEMTALFHDLPQAIDNTNEIVDKVQLLDLKRDILLPNFPIPKEFLTQDQYLRHLTYEGARTRYREMTADIEERINFELQVIENMGFAGYFLIVSDFIKAGRDLGVFIGPGRGSAAGSAVAYCIGI…	1213	0			1	1			1	HHDHEHCDH	0	1		7	IFSHLHVHTQFSL	16	QFSLLDGAADI	41	LAITDHGNMFG	78	PIVGCEFYLVE	100	KDIRYHQVLLA	151	IATTCCLGASV	218	IIASNDSHYVDQA		DDD	1		424
ANE49812.1	C	DnaE1			GCA_001644645.1_ASM164464v1	Flavisolibacter tropicus	1492898	Bacteria	Bacteroidetes	Chitinophagia	Chitinophagales	Chitinophagaceae	Flavisolibacter		5940863	41.5101	MKFSHLHVHTQYSLLDGAAPISSLYKKAIKENMPAVAITDHGNMFGAFEFVSEAYKHKNDDGSLKVKPVVGCEFYVVADRHRKTFSKEQKDERYHQVFLAKNATGYQNLIKLTSLGYMEGMYSKYPRIDKELILKYHEGLIATTCCIGAYVPQTILHDGEEKAEQEFKWWLDIFGEDYFIELQRHNMKEQEVINQTLLKFAKKYNVPVIATNDSHYVDQDDYNAHDILLCINTGEKQSTPGFDDFVNDDVAIKNRRFKFPNDQFYFKGSNEMIQLFQDIPEAIDNTNMIVDRVEVLNLKKDILLPAFPIPKEFQVHNDSNLNQWEFLKHLTFEGARQRYGTIDEKAQERLDFELHTIKTMGFAGYFLIVSDFIKAGRDLGVFVGPGRGSAAGSAVAYCI…	1212	0			1	1			1	HHDHEHCDH	0	1		7	KFSHLHVHTQYSL	16	QYSLLDGAAPI	41	VAITDHGNMFG	73	PVVGCEFYVVA	95	KDERYHQVFLA	146	IATTCCIGAYV	213	VIATNDSHYVDQD		DDD	1		426
ANU64047.1	C	DnaE1			GCA_001688845.2_ASM168884v2	Muribaculum intestinale	1796646	Bacteria	Bacteroidetes	Bacteroidia	Bacteroidales	Muribaculaceae	Muribaculum		3306457	50.1215	MSPFIHLHVHTQYSVLDGQASVTALVDKAISDGMPGIAITDHGNMFGIKEFYNYVKKKNSKVNDQIKEVKKSLEQAREQNNQDATEDLQKELNALNSKIFKPIFGCEMYVAKESLHTHVDKKDTGRHLVVLAKNETGYHNLVKIVSQAWTEGFYSHPRTDKKALAEHHEGLIVCSACLGGEIPRLIQAGDIEEAEKQVKWFKDTFGDDYYIEIQRHKTNLPGANTEVFERQQEVNPELIRIARKFDIKIVATNDVHFVNEDDADAHDRLICVSTNKAVDDPMRMRYTKQEWLKSQSEMNDIFSDIPEAIENTMEILDKVTTYSIDHKPILPNFPLPDGFTDNDDYLRYLTYEGAKRRWGTPTKEQCERLDFELDTIKNMGFPGYFLIVQDFIQAGRDRG…	1212	0			1	1			1	HHDHEHCDH	0	1		8	PFIHLHVHTQYSV	17	QYSVLDGQASV	42	IAITDHGNMFG	107	PIFGCEMYVAK	127	KDTGRHLVVLA	177	IVCSACLGGEI	254	IVATNDVHFVNED		DDD	1		445
ATL49020.1	C	DnaE1			GCA_002557795.1_ASM255779v1	Chitinophaga caeni	2029983	Bacteria	Bacteroidetes	Chitinophagia	Chitinophagales	Chitinophagaceae	Chitinophaga		5279921	42.5397	MVFSHLHVHTQYSLLDGAADIKQLYKKAMANNQPALAITDHGNMFGVFQFVAEAYNNRLNPEDPKDKRLKVKPIVGCEFYVVENRHKRSFTREEKDARYHQVLLAKNDEGYRNLIKLCSLGFIEGLYGKYPRIDKELILQYHKGLIATTCCLGASVPRTILRKGEDEGEKEFKWWLDIFGDDFYVEMQRHGIPEQEKVNEVLVRFAKKYNVKIIASNDSHYVDQQDANAHDILLCINTGEKKSTPTMKDFADDDVMVKNKRFAFYNDQFYFKTTEEMSALFHDLPQAIDNTNEIVDKVELLDLKRDILLPNFPIPPQFITQDQYLRHLTMEGAHQRYSEMTPEIEERLNFELQTIENMGFAGYFLIVSDFIKAGRDLGVFIGPGRGSAAGSAVAYCIGI…	1212	0			1	1			1	HHDHEHCDH	0	1		7	VFSHLHVHTQYSL	16	QYSLLDGAADI	41	LAITDHGNMFG	78	PIVGCEFYVVE	100	KDARYHQVLLA	151	IATTCCLGASV	218	IIASNDSHYVDQQ		DDD	1		424
QEC55062.1	C	DnaE1			GCA_007970805.1_ASM797080v1	Flavisolibacter ginsenosidimutans	661481	Bacteria	Bacteroidetes	Chitinophagia	Chitinophagales	Chitinophagaceae	Flavisolibacter		5079621	46.404	MKFSHLHVHTQYSLLDGAASIQSLYKKAIDDGMPALAISDHGNMFGAFEFVSQAYKHVDENGKPKVKPIVGCEFYLVADRHRRQFTKEEKDKRYHQILLAKNETGYKNLVKLTSLGYMEGLYGKYPRIDKELILKHHEGLIATTCCLGAMVPQAILAGKEEEAEKEFKWWLDLFGEDYYVEFQRHGMAEQDKVNDVLVKFATKHNVKVIASNDSHYTDVEDFNAHDILLCINTGEKQATPALREFADDDVNMKDKRFAFPNDQFYFKKTAEMSKTFHDLPQALDNTNEIVDKVELLNLKRDILLPAFPLPKEFQQHDDSNLNQWEFLKHITYEGAKERYHEITEEIRERIDFELFTIKTMGFAGYFLIVSDFIKAGRDLGVFVGPGRGSAAGSVVAYCI…	1210	0			1	1			1	HHDHEHCDH	0	1		7	KFSHLHVHTQYSL	16	QYSLLDGAASI	41	LAISDHGNMFG	73	PIVGCEFYLVA	95	KDKRYHQILLA	146	IATTCCLGAMV	213	VIASNDSHYTDVE		DDD	1		426
BAV08082.1	C	DnaE1			GCA_002355595.1_F._lacunae_YT21-2	Filimonas lacunae	477680	Bacteria	Bacteroidetes	Chitinophagia	Chitinophagales	Chitinophagaceae	Filimonas		7814405	44.0473	MCQFSHLHVHTQYSLLDGAASIESLYKKAAKDNMPALAITDHGNMFGVFDFVNQAWKNTRVIGKDEKGKDITEPVVKPIVGCEFYVVEDRFRKTFSKEQRDSRLHQVLLAKNRTGYQNLVKLTSMGFIEGMYSKYPRIDKKLIVQYHEGLIATTCCIGASVPQAILNDGEEAAEKEFKWWLDLFGEDFIIEIQRHEIKEQEIINHTLLKFAKKFNVPVIATNDSHYTDQDDYNAHDILLCINTGEKKATPGFDDFVNDDTQVKNRRFKFPNDQFYFKTTEEMKKLFSDVPESIDNTNMIIDKVEVLNLKKDILLPAFPLPKEFVTGDDNNINQWNFLHYLTYEGARQRYGEIEEHVRERLDFELFTIKTMGFAGYFLIVSDFIKAGKDLGVFIGPGRGS…	1222	1			1	1			1	HHDHEHCDH	0	1		8	QFSHLHVHTQYSL	17	QYSLLDGAASI	42	LAITDHGNMFG	83	PIVGCEFYVVE	105	RDSRLHQVLLA	156	IATTCCIGASV	223	VIATNDSHYTDQD		DDD	1		436
ADQ16878.1	C	DnaE1			GCA_000166395.1_ASM16639v1	Leadbetterella byssophila DSM 17132	649349	Bacteria	Bacteroidetes	Cytophagia	Cytophagales	Spirosomaceae	Leadbetterella	Leadbetterella byssophila	4059653	40.4136	MKFSHLHNHTQYSLLDGASSIKKLFAKAQQDEMPAVAITDHGNMFGVFDFVATAGKYGVKPIVGCEFYVVDDHTRKSFTKDQKDVRYHQLLLAKNAEGYKNLTKLCSLGYMEGLYSKYPRITKALIEKYKDGLIATTCCIGALVPKTILKKGEEEAEQEFRWWLDRFGEDYYVEIQRHDMAEQIRVNEVLLKFAKKYNVKVIASNDSHYVDQSDWVAHDILLCINTGEKLSTPSNKEFSDDAEGSTKGTRFAFYNDQFYFKTTAEMTQLFSDIPEAIDNTNEIVGKVDHLNLKKDILLPNFPIPQEFKVHADDTLNQWEYLRHLTFEGARKRYGTVSPEAEERLNFELHTIKTMGFAGYFLIVMDFIKAGRELGVMIGPGRGSAAGSAVAYCIGITNID…	1198	0			1	1			1	HHDHEHCDH	0	1		7	KFSHLHNHTQYSL	16	QYSLLDGASSI	41	VAITDHGNMFG	66	PIVGCEFYVVD	88	KDVRYHQLLLA	139	IATTCCIGALV	206	VIASNDSHYVDQS		DDD	1		420
BAU55454.1	C	DnaE1			GCA_002355435.1_ASM235543v1	Mucilaginibacter gotjawali	1550579	Bacteria	Bacteroidetes	Sphingobacteriia	Sphingobacteriales	Sphingobacteriaceae	Mucilaginibacter		6343898	43.1552	MPDFSHLHVHTQFSLLDGAADISKLYKKAAADGMKALAITDHGNMFGVFKFVAEAGKHNVKPIVGCEFYVVDDRHKKQFTKEKKDKRYHQLMLAKNPEGYKNLVKLCSYGYMEGLYSKWPRIDKELILKHHKGIIATTCCLGASVPQAILRDGEAVAEEEFKWWLDLFGEDYYIELQRHDIPEQNTVNAVLLKFAKKYNVKIICSNDSHYVDQQDSNAHDILLCVNTGDMQSTPIATDEEGGKGYRFGFPNDQFYFKTQAEMGQLFNDLPESLDNTNEIVDKVEVLKLKRDILLPNYVIPEEFKIHSETTPDSDTLNQWEYLKHLTFMGAKERYIDISPETEERINFELFTIRTMGFAGYFLIVADFIRAGRDMGVFIGPGRGSAAGSVVAYCTGITNI…	1197	0			1	1			1	HHDHEHCDH	0	1		8	DFSHLHVHTQFSL	17	QFSLLDGAADI	42	LAITDHGNMFG	67	PIVGCEFYVVD	89	KDKRYHQLMLA	140	IATTCCLGASV	207	IICSNDSHYVDQQ		DDD	1		421
ASU33609.1	C	DnaE1			GCA_002257585.1_ASM225758v1	Mucilaginibacter xinganensis	1234841	Bacteria	Bacteroidetes	Sphingobacteriia	Sphingobacteriales	Sphingobacteriaceae	Mucilaginibacter		5301339	42.2464	MPDFSHLHVHTQFSLLDGAADISKLYKKAAADGMKALAITDHGNMFGVFKFVAEAGKHNVKPIVGCEFYVVDDRHKKQFTKEKKDKRYHQLMLAKNPEGYKNLVKLCSFGYMEGLYSKWPRIDKELILKYHKGLIATTCCLGASVPQAILRGTEEEAEIEFKWWLDLFGEDYYIEMQRHDIPEQNTVNAVLAKFAKKYNVKVICSNDSHYVDQQDSNAHDILLCVNTGDMQSTPIATDEEGGKGYRFGFPNDQFYFKTQAEMGKLFHDIPESLDNTNEIVDKVEVLKLKRDILLPNYVIPPEFKIHSESTPDSDTLNQWEYLKHLTFMGAKERYIDIDAETEERINFELFTIRTMGFAGYFLIVADFIKAGRDMGVFIGPGRGSAAGSVVAYCTGITNI…	1196	0			1	1			1	HHDHEHCDH	0	1		8	DFSHLHVHTQFSL	17	QFSLLDGAADI	42	LAITDHGNMFG	67	PIVGCEFYVVD	89	KDKRYHQLMLA	140	IATTCCLGASV	207	VICSNDSHYVDQQ		DDD	1		421
QKJ31440.1	C	DnaE1			GCA_013283875.1_ASM1328387v1	Mucilaginibacter mali	2740462	Bacteria	Bacteroidetes	Sphingobacteriia	Sphingobacteriales	Sphingobacteriaceae	Mucilaginibacter		6044097	46.4023	MPDFSHLHVHTQFSLLDGAADISKLYKKAATDGMKALAITDHGNMFGVFKFVAEAGKHNVKPIVGCEFYVVEDRHKKQFTKENKDVRRHQLLLAKNAEGYKNLVKLCSLGYMEGLYSKWPRIDKELILKYHKGLIATTCCIGASVPQAILRQGEEEGEKEFKWWLNLFGEDYYIELQRHEIPEQTIINNALLKLAKKHNVKVICSNDSHYVDQQDSNAHDILLCVNTGDMQSTPIATDEEGGKGYRFGFPNDQFYFKTQAEMGQLFHDLPESLDNTNEIVDKVDVLKLKRDIMLPNYPIPPEFKIHDGAESDTLNQWEYLKHLTFTGAKERYIDISAEAEERINFELFTIRTMGFAGYFLIVADFIKAGRDMGVFIGPGRGSAAGSVVAYCIGITNIDP…	1196	0			1	1			1	HHDHEHCDH	0	1		8	DFSHLHVHTQFSL	17	QFSLLDGAADI	42	LAITDHGNMFG	67	PIVGCEFYVVE	89	KDVRRHQLLLA	140	IATTCCIGASV	207	VICSNDSHYVDQQ		DDD	1		419
ABG57388.1	C	DnaE1			GCA_000014145.1_ASM1414v1	Cytophaga hutchinsonii ATCC 33406	269798	Bacteria	Bacteroidetes	Cytophagia	Cytophagales	Cytophagaceae	Cytophaga	Cytophaga hutchinsonii	4433218	38.8465	MPDFAHLHVHSQFSLLDGAASIKGLVGKAVKNEMKALALTDHGNMHGIFQFVAEAVKNNIKPIVGCEFYLVEDRFKKNFTKDNKDVRYHQLLLAKNPEGYKNLIKLCSLGYIEGQYGKYPRIDKELILQYHKGLIATTCCLGAEVPRTILAKGEEAGEKAFKWWLDLFGEDYYVELQRHDIKEQNIVNEVLIKLARKYQVPIIASNDSHYVDQKDSNAHDILLCINTGEKQSTPTMKDFSDDESMMKGRRFAFANDQFYFKTKEEMSTLFSDIPEAIDNTMQIVDKVEILKLKQDILLPNYEIPSTFLDQDNYLQHLTYEGARNRYVDVTPEIKERLDFELHTIRTMGFAGYFLIVQDFINKGREIGVLIGPGRGSAAGSAVAYCIGITNIDPIKYNLL…	1194	0			1	1			1	HHDHEHCDH	0	1		8	DFAHLHVHSQFSL	17	QFSLLDGAASI	42	LALTDHGNMHG	67	PIVGCEFYLVE	89	KDVRYHQLLLA	140	IATTCCLGAEV	207	IIASNDSHYVDQK		DDD	1		413
AYL97083.1	C	DnaE1			GCA_003576455.2_ASM357645v2	Mucilaginibacter celer	2305508	Bacteria	Bacteroidetes	Sphingobacteriia	Sphingobacteriales	Sphingobacteriaceae	Mucilaginibacter		7149106	43.9351	MPDFSHLHVHTQFSLLDGAADISKLYKKAAKDGMKALAITDHGNMFGVFKFVAEAGKHNVKPIVGCEFYVVEDRHKKQFTKENKDVRRHQLMLAKNPTGYKNLVKLCSLGYMEGLYSKWPRIDKELILKYHEGIIATTCCIGASVPQAILRDTPENAEKEFKWWLDLFGEDFYIELQRHEIPEQQIINNVLLTYAKKYNVKVICSNDSHYVDQQDSNAHDILLCVNTGDMQSTPIATDEEGGKGYRFGFPNDQFYFKTQAEMGQLFHDLPESLDNTNEIVDKVEVLKLKRDILLPNYIIPEEFKIHNTPDADTLNQWEYLKHLTFMGAKERYIDISPEAEERINFELFTIRTMGFAGYFLIVADFIKAGRDMGVFIGPGRGSAAGSVVAYCIGITNIDP…	1194	0			1	1			1	HHDHEHCDH	0	1		8	DFSHLHVHTQFSL	17	QFSLLDGAADI	42	LAITDHGNMFG	67	PIVGCEFYVVE	89	KDVRRHQLMLA	140	IATTCCIGASV	207	VICSNDSHYVDQQ		DDD	1		419
QEC65066.1	C	DnaE1			GCA_007971025.1_ASM797102v1	Mucilaginibacter ginsenosidivorans	398053	Bacteria	Bacteroidetes	Sphingobacteriia	Sphingobacteriales	Sphingobacteriaceae	Mucilaginibacter		5352833	45.5482	MPDFSHLHVHTQFSLLDGAADISKLYKKAAADGMKALAITDHGNMFGVFKFVAEAGKHNIKPIVGCEFYVVDDRHKKQFTKEKKDVRYHQLLLAKNAEGYRNLVKLCSLGYIEGLYSKWPRIDKELILKYHKGLIATTCCIGASVPQAILKKTEDEAEDEFKWWLDLFGEDYYIELQRHDIPEQDVINNTLQKYARKHNVKMICSNDSHYVDQQDSNAHDILLCVNTGDMQSTPIATDEEGGKGYRFGFPNDQFYFKTQAEMGKLFHDLPESLDNTNEIVDKIDVLKLKRDIMLPNFVIPDEFKIHKTADADTLNQWEYLKHLTFLGAKERYRDITPDVEERINFELFTIKTMGFAGYFLIVSDFIKAGRDMGVFIGPGRGSAAGSVVAYCIGITNIDP…	1194	0			1	1			1	HHDHEHCDH	0	1		8	DFSHLHVHTQFSL	17	QFSLLDGAADI	42	LAITDHGNMFG	67	PIVGCEFYVVD	89	KDVRYHQLLLA	140	IATTCCIGASV	207	MICSNDSHYVDQQ		DDD	1		419
QEC78113.1	C	DnaE1			GCA_007971525.1_ASM797152v1	Mucilaginibacter ginsenosidivorax	862126	Bacteria	Bacteroidetes	Sphingobacteriia	Sphingobacteriales	Sphingobacteriaceae	Mucilaginibacter		7811413	43.0731	MPDFSHLHVHTQFSLLDGAADISKLYKKAAADGMKALAITDHGNMFGVFKFVAEAGKHNVKPIVGCEFYVVEDRHKKTFTKDKKDIRRHQLMLAKNPEGYKNLVKLCSYGYMEGLYSKWPRIDKELILKHHKGIIATTCCIGASVPQAILRDTPEAAEAEFKWWLDLFGEDFYIELQRHDIPDQNTVNKVLLEYAKKYNVKVICSNDSHYVDQQDSNAHDILLCVNTGDMQSTPIATDEEGGRGYRFGFPNDQFYFKTQQEMSHLFKDLPESLDNTNEIVDKVEVLKLKRDILLPNYVIPDEFKIHNTGDADTLNQWEYLKHLTFMGAKERYIDISPETEERINFELFTIRTMGFAGYFLIVADFIKAGRDMGVFIGPGRGSAAGSVVAYCTGITNIDP…	1194	0			1	1			1	HHDHEHCDH	0	1		8	DFSHLHVHTQFSL	17	QFSLLDGAADI	42	LAITDHGNMFG	67	PIVGCEFYVVE	89	KDIRRHQLMLA	140	IATTCCIGASV	207	VICSNDSHYVDQQ		DDD	1		419
QQL48251.1	C	DnaE1			GCA_009754905.2_ASM975490v2	Mucilaginibacter ginkgonis	2682091	Bacteria	Bacteroidetes	Sphingobacteriia	Sphingobacteriales	Sphingobacteriaceae	Mucilaginibacter		3697784	43.8995	MPDFSHLHVHTQFSLLDGAADISKLYKKAAADGMKALAITDHGNMFGVFKFVAEAGKHNIKPIVGCEFYVVEDRHKKQFTKENRDVRHHQLLIAKNAEGYKNLIKLCSLGYMEGLYSKWPRIDKELILKHHKGLIATSCCIGASVPQAILKKSEAEAETEFKWWLDLFGDDYYIELQRHEIPEQLTINETLLKFAKKHNVKVICSNDSHYVDQQDSNAHDILLCVNTGDMQSTPIATDEEGGKGYRFGFPNDQFYFKTQAEMGKLFADIPESLDNTNEIVDKVDVLKLKRDIMLPNFPIPEKFKIHSGPESDTLNQWEYLKHLTFEGAKERYRDITPEVEERINFELFTIRTMGFAGYFLIVADFIREGRNIGVFIGPGRGSAAGSVVAYCTGITNIDP…	1194	0			1	1			1	HHDHEHCDH	0	1		8	DFSHLHVHTQFSL	17	QFSLLDGAADI	42	LAITDHGNMFG	67	PIVGCEFYVVE	89	RDVRHHQLLIA	140	IATSCCIGASV	207	VICSNDSHYVDQQ		DDD	1		419
QTE37023.1	C	DnaE1			GCA_017569325.1_ASM1756932v1	Mucilaginibacter gossypii	551996	Bacteria	Bacteroidetes	Sphingobacteriia	Sphingobacteriales	Sphingobacteriaceae	Mucilaginibacter		7187733	42.7937	MPDFSHLHVHTQFSLLDGAADISKLYKKAAKDGMKALAITDHGNMFGVFKFVAEAGKHNVKPIVGCEFYVVEDRHKKQFTKENKDVRRHQLMLAKNPTGYKNLVKLCSLGYMEGLYSKWPRIDKELILKYHEGIIATTCCIGASVPQAILRDTPENAEKEFKWWLDLFGEDFYIELQRHEIPEQQIINNVLLTYAKKYNVKVICSNDSHYVDQQDSNAHDILLCVNTGDMQSTPIATDEEGGKGYRFGFPNDQFYFKTQEEMGKLFHDLPESLDNTNEIVDKVEVLKLKRDILLPNYVIPEEFKIHKTPDADTLNQWEYLKHLTFMGAKERYRDISPETEERINFELFTIRTMGFAGYFLIVADFIKAGRDMGVFIGPGRGSAAGSVVAYCTGITNIDP…	1194	0			1	1			1	HHDHEHCDH	0	1		8	DFSHLHVHTQFSL	17	QFSLLDGAADI	42	LAITDHGNMFG	67	PIVGCEFYVVE	89	KDVRRHQLMLA	140	IATTCCIGASV	207	VICSNDSHYVDQQ		DDD	1		419
AWL09359.1	C	DnaE1			GCA_003143535.1_ASM314353v1	Aquirufa nivalisilvae	2516557	Bacteria	Bacteroidetes	Cytophagia	Cytophagales	Cytophagaceae	Aquirufa		3116291	37.908	MQFSHLHNHSQFSLLDGASKISSMFKKAKTDNMPAVAITDHGNMFGVFQFVAEAGKQGVKPIVGCEFYLVTDRHKQSFTKEQKDKRYHQLFLAKNPEGYQNLVKLCSLGFMEGMYSKYPRIDKELVLKYHKGLIATTCCLGASVPQAILRSGEAEAEKEFKWWLDLFGEDYYIEVQNHHIPEQQTVNEVLLRFAKKYNVKVIASNDSHYLDQKDANAHDILLCINTGEKQSTPTYKDIEGDFDMKGKRFAFYNDQFYFKTTEEMTQLWSHIPEAIDNTNEIVGKVETLELKKDVLLPNFQIPSTFLSQDDFLEHLTMEGAKKRYLDINQEIEERLRFELHTIRTMGFAGYFLIVADFINAGKDLGVYVGPGRGSAAGSVVAYCLGITNIDPIKYNLLFE…	1187	0			1	1			1	HHDHEHCDH	0	1		7	QFSHLHNHSQFSL	16	QFSLLDGASKI	41	VAITDHGNMFG	66	PIVGCEFYLVT	88	KDKRYHQLFLA	139	IATTCCLGASV	206	VIASNDSHYLDQK		DDD	1		411
AFD05654.1	C	DnaE1			GCA_000242635.3_ASM24263v3	Solitalea canadensis DSM 3403	929556	Bacteria	Bacteroidetes	Sphingobacteriia	Sphingobacteriales	Sphingobacteriaceae	Solitalea	Solitalea canadensis	5202069	37.3085	MPEFSHLHVHTQFSLLDGAADISKLYKKAANDGMRALAITDHGNMFGVFKFVAEAGKFDNKVKPIVGCEFYVVADRHEKKFTKEKKDKRYHQLFLAKNAQGYKNLTKLCSYGFMEGLYSKWPRIDKELVLQYHEGLIATTCCIGASVPQAILNEGEEAGEKEFKWWLDVFGEDYYIELQRHNLPEQEKVNEVLLRFAKKYNVKIIASNDSHYVDQADANAHDILLCINTGDIQATPIATDEEGGKGYRFGFPNDQFFFKTQAEMNALFSDIPEAIDNTNEIVDKVDLLKLKQDILLPNFPIPPGFVDQMQYLEHITWEGARARYGDTLDADKEERINFELHTIRTMGFAGYFLIVSDFIKAGRDMGVFIGPGRGSAAGSAVAYCIGITNIDPIKYNLLF…	1185	0			1	1			1	HHDHEHCDH	0	1		8	EFSHLHVHTQFSL	17	QFSLLDGAADI	42	LAITDHGNMFG	69	PIVGCEFYVVA	91	KDKRYHQLFLA	142	IATTCCIGASV	209	IIASNDSHYVDQA		DDD	1		412
AEE49355.1	C	DnaE1			GCA_000212735.1_ASM21273v1	Haliscomenobacter hydrossis DSM 1100	760192	Bacteria	Bacteroidetes	Saprospiria	Saprospirales	Haliscomenobacteraceae	Haliscomenobacter	Haliscomenobacter hydrossis	8771651	47.1031	MPDFLHLHCHTQFSLLDGASSITQMMDKAVKDEQKAVALTDHGNMFGAFKFVAEAKKRNLKPIIGCEFYMVEDRHIKAFSRAKGESDNRYHQLLLAKNAKGYENLSKLCSLGFIEGLYGKYPRIDKELLVQYSEGLIASSCCIGAEVPQLIMHGKLEEAEKQLRWWVDLFGEDYYIEIQRHRGLENIDGRGISQEDINQTLLGFAKKYNLKVIATNDSHYVNEDDWLPHDILLCVNTGSYLEEEGRFKFPSSDFFFKTKAEMGQLFADVPQALDNTIEIADKVDFLDLAREVLLPAFPLPPGFDTQDAYLRHLTYEGARRRYKHISPEIQERLDFELQVIQNSGYPGYFLIVQDFTTTARQMGVSVGPGRGSAAGSAVAYCIGITNVDPIKYDLLFERF…	1178	0			1	1			1	HHDHEHCDH	0	1		8	DFLHLHCHTQFSL	17	QFSLLDGASSI	42	VALTDHGNMFG	67	PIIGCEFYMVE	91	SDNRYHQLLLA	142	IASSCCIGAEV	217	VIATNDSHYVNED		DDD	1		409
AFC26145.1	C	DnaE1			GCA_000250635.1_ASM25063v1	Saprospira grandis str. Lewin	984262	Bacteria	Bacteroidetes	Saprospiria	Saprospirales	Saprospiraceae	Saprospira	Saprospira grandis	4400185	46.3616	MEDFVHLHCHTQFSLLDGASNIGVMMDKAAADGMKAVALTDHGNMFGAFKFVAEAEKRNLKPIVGCEFYLVEDRHRRSFSKAKGERDRRFHQLLLAKNQQGYQNLSKLCSLGFIEGLYSKFPRIDKELIEKYHEGLIATSCCIGAEIPQAIMHGKVEEAEQKLKWWLDLFGEDFYIEIQRHRGLENIDGLGISQEDINQQLLKFAKKYDVKVIATNDSHYVEEDDWTAHDMLLCINTGSLVQDEKRFKFSSSDYYFKSRQQMNNLFLDRPDSIANTMEIYDKIDKLKLARDVLLPAFPLPQEFKTQDDYLRHLTYEGAKRRYGSITPAIKERLDFELEVIRQSGYPGYFLIVQDFTTVARELKVSVGPGRGSAAGSAVAYCVGITNVDPIKYDLLFERF…	1176	0			1	1			1	HHDHEHCDH	0	1		8	DFVHLHCHTQFSL	17	QFSLLDGASNI	42	VALTDHGNMFG	67	PIVGCEFYLVE	91	RDRRFHQLLLA	142	IATSCCIGAEI	217	VIATNDSHYVEED		DDD	1		409
QHT66793.1	C	DnaE1			GCA_010119975.1_ASM1011997v1	Rhodocytophaga rosea	2704465	Bacteria	Bacteroidetes	Cytophagia	Cytophagales	Cytophagaceae	Rhodocytophaga		8983451	40.7495	MPTFSHLHCHTQFSLLDGAANISDLMKKAQKDGMPAVALTDHGNMFGAFKFVAEANKYNVKPIVGCEFYLVEDRHKKNFNKDSKDNRHHQLLLAKDQNGYKNLAKLCSLGYIEGMYSKWPRIDKEILLKYKEGLIATTCCIGAEVPQAILNQGEEEAEKLFQWWLDLFGEDYYVELQRHKMEQQEKVNAVLLKFAKKYNVKVIASNDSHYVNQDDYNAHDILLCVNTGELQSKPVWKGDGFGGRDYRFGFPNDQFYFKTTDEMAKLFHDLPQALDNTNEIVDKITPPKLKRDILLPNFPLPPQFATADDYLYHLTFEGAKKRYNGLPLTHEDTSGLTLPSEVVERLEHELRIIKTMGFAGYFLIVQDFIAAGRRLGVAVGPGRGSAAGSAAAYCIGITN…	1174	0			1	1			1	HHDHEHCDH	0	1		8	TFSHLHCHTQFSL	17	QFSLLDGAANI	42	VALTDHGNMFG	67	PIVGCEFYLVE	89	KDNRHHQLLLA	140	IATTCCIGAEV	207	VIASNDSHYVNQD		DDD	1		422
ADC61426.1	C	DnaE1			GCA_000025485.1_ASM2548v1	Allochromatium vinosum DSM 180	572477	Bacteria	Proteobacteria	Gammaproteobacteria	Chromatiales	Chromatiaceae	Allochromatium	Allochromatium vinosum	3669074	64.1861	MDPTFVHLHLHSEYSLVDGLVRIKPLVKTVAAAGMPAVAVTDQGNLFSLVRFYKAAVGAGVKPIAGADLWVRNPEDANHPHRLVLLAQDEPGYRNLTRLISRGFVEGQHLGVAQVERDWILEAHQGLIALSGGPRGDVAEALLKGRDAIAEQRLDAWLSVFEDRYYLELMRTGRALEGELIESSVDLAIRRGVPVVATNDVRFLAAGDFEAHEARVCIHQGRTLDDPRRPRDYSEEQYLRTPAEMAELFADLPEALENTVEIAKRCNLELKLGKNYLPVFPVPEGMTTDSFFAEQSRRGLEWRLERILDRDAPDYAERRRVYEERLETELAVIIQMGFPGYFLIVADFIQWAKDNGIPVGPGRGSGAGSLVAYALKITDLDPIEHELLFERFLNPERVS…	1198	1			1	1			1	HHDQDRGDR	0	0		9	TFVHLHLHSEYSL	18	EYSLVDGLVRI	43	VAVTDQGNLFS	68	PIAGADLWVRN	82	ANHPHRLVLLA	133	IALSGGPRGDV	200	VVATNDVRFLAAG		DDD	1		402
BBL74229.1	C	DnaE1			GCA_019670005.1_ASM1967000v1	Methylomagnum ishizawai	1760988	Bacteria	Proteobacteria	Gammaproteobacteria	Methylococcales	Methylococcaceae	Methylomagnum		5199498	63.4444	MADQLPEPRFIHLRLHTEYSLVDGLVDVKPLVKRCAKLGMPAVAVTDQMNLFALVKFYKAAQGGGLKPIAGADLLIHNESDPATPYLMPLFVQNEQGYRTLTELISRGYRENQHQGVPQVMAAWLADKNTGLIALSGARQGQIGRALLSGNRDEAKRILEHWQAVFGDRFYLEVQRTGRPGEEDYIEGTLALAIECDAPVVATNDVRFLDASDFEAHEARVCINQGRVLDDPRRPRDYTDQQYLKSPEEMAALFADLPEALENTVEIAKRCNIRMTLGKNFLPQFPVPEGMTPAEFFAEESRKGLRERLAVRPPTGKGTLAQRTQAYEERLELEIGVINQMDFPGYFLIVADFIQWAKQNGIPVGPGRGSGAGSLVAYSLKITDLDPIEFELLFERFLN…	1545	0			1	1			1	RHDQDLADR	0	0		14	RFIHLRLHTEYSL	23	EYSLVDGLVDV	48	VAVTDQMNLFA	73	PIAGADLLIHN	87	PATPYLMPLFV	138	IALSGARQGQI	205	VVATNDVRFLDAS		DDD	1		407
ALG67132.1	C	DnaE1			GCA_001305575.3_ASM130557v3	Beggiatoa leptomitoformis	288004	Bacteria	Proteobacteria	Gammaproteobacteria	Thiotrichales	Thiotrichaceae	Beggiatoa		4265317	40.4919	MSRFIHLRCHTEYSLVDSLIRLKGLIKAVEKAEMPAVAMTDLNNLFGLVKFVKTAQSAGIKPIAGVDAFILHPSGESSRILLLCQDKQGYKNITRLVSDAYIKGQQKGVPYIHWDWLVGATEGLIALSGGLYGNIGQALINGNTNVAQQHLNAWKTLFPDRFYIELMRTGRVNEETYLHAAVELALATQTPVVATNDVCFLDKSDFDAHEIRVCIHEGRTITDPNRPKNYSPEQYLRTPEEMAELFSDIPEAIENTWQLAQRCNIELSLGKPFLPLFPIPEGKNMDEFFREQAARGLEERMLKQFDSHSADFAKQRKPYDERLQIELDVIINMGFPGYFLIVADFIQWAKDNNIPVGPGRGSGAGSLVAYALKITDLDPLPYDLLFERFLNPERVSMPD…	1403	0			1	1			1	RHDLDRGDC	0	0		8	RFIHLRCHTEYSL	17	EYSLVDSLIRL	42	VAMTDLNNLFG	67	PIAGVDAFILH	79	SGESSRILLLC	130	IALSGGLYGNI	197	VVATNDVCFLDKS		DDD	1		399
BCU06483.1	C	DnaE1			GCA_018409545.1_ASM1840954v1	Allochromatium tepidum	553982	Bacteria	Proteobacteria	Gammaproteobacteria	Chromatiales	Chromatiaceae	Allochromatium		3384614	64.5252	MDPTFVHLHLHSEYSLVDGLVRIKPLVKAVAAAGMPAVAVTDQGNLFSLVRFYKAAVGAGVKPIAGADLWVRNPEDANQPHRLVLLAQDEPGYRNLTRLISRGFVEGQHLGVAQVERDWVLEAHQGLIALSGGPRGDVAEALLKGRPEIAGQRLDVWLSVFGDRYYLELMRTGRPQEGELVEASVDLAIRRGVPVVATNDVRFLAAGDFEAHEVRVCIHQGRTLDDPRRPRDYSEEQYLRTPAEMAELFADLPEALENTVEIAKRCNLELKLGKNYLPVFPVPEGMTTDSFFAEQSRRGLEWRLERILDRDAPDYVERRRVYEERLETELAVIIQMGFPGYFLIVADFIQWAKDNGIPVGPGRGSGAGSLVAYALKITDLDPIQHELLFERFLNPERVS…	1352	0			1	1			1	HHDQDRGDR	0	0		9	TFVHLHLHSEYSL	18	EYSLVDGLVRI	43	VAVTDQGNLFS	68	PIAGADLWVRN	82	ANQPHRLVLLA	133	IALSGGPRGDV	200	VVATNDVRFLAAG		DDD	1		402
AFL73095.1	C	DnaE1			GCA_000227745.3_ASM22774v3	Thiocystis violascens DSM 198	765911	Bacteria	Proteobacteria	Gammaproteobacteria	Chromatiales	Chromatiaceae	Thiocystis	Thiocystis violascens	5017071	62.607	MDPRFVHLHLHSEYSLVDGLVRIKPLVKAVAAAGMPAVAVTDQVNLFSLVRFYKAAVGAGLKPIAGADLWVRNPEDANKPHRLVLLVQDDRGYGNLTRLISRGYVEGQHLGLPQVEPDWIESAADGLIALSGGPQGDVARALLNGRPEVAERQLDRWLTAFGDRYYLELVRTGRESEAELIELSVDLALRRGVPVVATNDVRFLAASDFEAHEARVCIHEGRTLDDPRRPRLYSDEQYLRTPGEMAELFADLPEALENSVEIAKRCNLELTLGKNYLPAFPVPAGMTIDAFFAEQSRQGLDWRLERILDRAAPDFAEQRRAYDERLALELDVIVQMGFPGYFLIVADFIQWAKDNGIPVGPGRGSGAGSLVAYALKITDLDPIEHDLLFERFLNPERVS…	1336	0			1	1			1	HHDQDRGDR	0	0		9	RFVHLHLHSEYSL	18	EYSLVDGLVRI	43	VAVTDQVNLFS	68	PIAGADLWVRN	82	ANKPHRLVLLV	133	IALSGGPQGDV	200	VVATNDVRFLAAS		DDD	1		402
QNN46096.1	C	DnaE1			GCA_014395425.1_ASM1439542v1	Thermomonas brevis	215691	Bacteria	Proteobacteria	Gammaproteobacteria	Xanthomonadales	Xanthomonadaceae	Thermomonas		3435501	68.5868	MPARFVHLHLHTEFSLVDSTIRVPEKPDYARPEKAGDRPNLLSRAVELNLPALAVTDRNNLFALVKFYKAAESVGIKPIAGSDVMIADGGDAPSMLTLLCRDHTGYLSLSRLLSRAWLEGQRGDCVAIDPEWLRDDHAGLFAIAGRASLAGRLALANRHDLAEAQLAEWRRVFGDDLHLELTRTGREGDEAFNRFALHASGKLGLPVVASNDVRFLDAAGFDAHEARVCIASGRVLDDPRRPRDYSAEQYLKSTEDMAALFADVPDALDNTVALAQRCNIQLKLGTYFLPAYPVPSDETLDSWIRSESRAGLEARLQKNPLAPGKTREDYDARLEFELDTICKMGFPGYFLIVADFIQWGKNQGIPIGPGRGSGAGSLVAWALQITDLDPLPYNLLFER…	1206	0			1	1			1	HHDRDMRDR	0	0		9	RFVHLHLHTEFSL	18	EFSLVDSTIRV	58	LAVTDRNNLFA	83	PIAGSDVMIAD	95	GDAPSMLTLLC	146	FAIAGRASLAG	212	VVASNDVRFLDAA		DDD	1		410
QYD70873.1	C	DnaE1			GCA_019428685.1_ASM1942868v1	Paraburkholderia edwinii	2861782	Bacteria	Proteobacteria	Betaproteobacteria	Burkholderiales	Burkholderiaceae	Paraburkholderia		8298884	62.4761	MPPMSDPRFVHLRVHSEFSIADGIVRLDDVVAAAAKDGQGALALTDLGNAFGLVRFYKEARGKGVKPIAGCDVWITNPADRDKPSRLLLLVKDRGGYLNLCELLTKAWLTNQYRGRAEVEAEWLEGGLAEGLLALSGAQQGDIGIAFAAGNDEAARRNAERWARIFPNGFYIELQRCGQPGGEAYVQQAVALAAALKLPVVATHPLQFMTPDDFTAHEARVCISEGDILANPRRPKRFTTDQHFHTQDEMAALFADIPSALANTVQIAKRCNLTLELGKPKLPLFPTPDGMSLDDYLVQLSKEGLEKRLEQLFPDEAARDAQRETYYARLDFECGTIIKMGFPGYFLIVADFINWAKNNGVPVGPGRGSGAGSLVAYALGITDLDPLRYNLLFERFLNP…	1206	0			1	1			1	RHDLDRAPQ	0	0		13	RFVHLRVHSEFSI	22	EFSIADGIVRL	47	LALTDLGNAFG	72	PIAGCDVWITN	86	RDKPSRLLLLV	138	LALSGAQQGDI	205	VVATHPLQFMTPD		DDD	1		406
QGU32371.1	C	DnaE1			GCA_009664085.1_ASM966408v1	Thermochromatium tepidum ATCC 43061	316276	Bacteria	Proteobacteria	Gammaproteobacteria	Chromatiales	Chromatiaceae	Thermochromatium	Thermochromatium tepidum	2958290	63.4125	MDPTFVHLHLHSEYSLVDGLVRLKPLVKAVAAAGMPAVAVTDQCNLFGLVRFYKAAIASGVKPIAGADLWVRNPEDANRPYRLVLLVQDETGYHNLMQLVSRSFIEGQHQGLAQVERDWILEAHQGLIALSGGTRGDVAEALLRGRDELAEQRLDAWLSVFEDRYYLELIRTGRPQEGELIEASVDLALRRGVPVVATNDVRFLLAEDFEAHEARVCIHQGRTLDDPRRPRDYSEEQYLRTPDEMAELFADLPEALENTVEIAKRCNLELKLGKTFLPVFPVPEGMTTESFFIEQSRLGLERRLERILDRNAPEYAARRRIYEERLETELAVIIQMGFPGYFLIVADFIQWAKDNGIPVGPGRGSGAGSLVAYALKITDLDPIAHDLLFERFLNPERVS…	1205	0			1	1			1	HHDQDRGDR	0	0		9	TFVHLHLHSEYSL	18	EYSLVDGLVRL	43	VAVTDQCNLFG	68	PIAGADLWVRN	82	ANRPYRLVLLV	133	IALSGGTRGDV	200	VVATNDVRFLLAE		DDD	1		402
ABP33824.1	C	DnaE1			GCA_000016345.1_ASM1634v1	Polynucleobacter asymbioticus QLW-P1DMWA-1	312153	Bacteria	Proteobacteria	Betaproteobacteria	Burkholderiales	Burkholderiaceae	Polynucleobacter	Polynucleobacter asymbioticus	2159490	44.8341	MASPRFVHLRIHSEFSITDGVVRIDDAVATAVKDEMGALALTDLSNLFGLVRFYTAARSGGIKPIAGADVWVSNPQDPDQPHRLLLLVQNHSGYLNLCQLLSKASLDNQSRGRAEVDLAWFSEPAAKAEDKAAKRTMAYGLIALSAARNGEVGAALLADQEDMAKAAALRLEKLFPKSFYIEIQRGGHPQDEKHLQLACHLASELKLPVVATHPVQFMQRSDFIAHEARVCIAEGELLGNPRRQKKFNDEQYFLTQEEMEKRFADLPAAIANSVEIAKRCNLSLVLGQPRLPDFPTPPGITLDDYLLQQSEVGLERHMEKNFPDPEERAKEMSRYHDRLVFEVKTISQMGFPGYFLIVADFINWAKNNGVPVGPGRGSGAGSLVAYSLGITDLDPLRYN…	1204	0			1	1			1	RHDLDRAPQ	0	0		10	RFVHLRIHSEFSI	19	EFSITDGVVRI	44	LALTDLSNLFG	69	PIAGADVWVSN	83	PDQPHRLLLLV	147	IALSAARNGEV	214	VVATHPVQFMQRS		DDD	1		415
VEH01179.1	C	DnaE1			GCA_900637555.1_51726_E01	Lautropia mirabilis	47671	Bacteria	Proteobacteria	Betaproteobacteria	Burkholderiales	Burkholderiaceae	Lautropia		3172010	65.4792	MSQAVSSPASASPDASAAPPASVAADVAVSDAVPSVAEGAEGPGFVHLRMRSEYSVVDSIVRLDEAVAAAVADGQMALALSDASNLFGWVKFYKQASGKGLQPICAADVWITNAENRDRPYRLLLIAANNAGYRRLCELLSRAWLENEYKGHAELLPEWLTAETTGGLIALSGAGGGEVGQFLLAGNHARAVEAAQHWAAAFPDAFYLEVQRDGTPEAESCTRATARLAVELDLPLVATHPIQFLREEDFRAHEARVCIAEGEVLADPKRVRRFQPTQYFRTRAEMMALFADLPAALANSVEIARRCAVTLRLGNPQLPIYPTPEGVSIEEYLVHQAEDGLAKRLEKLYPDPEVRAQKAPEYEARLKRECETIIKMGFPGYFLIVADFIVWAKQNGVPV…	1203	0			1	1			1	RRDADRAPQ	0	0		49	GFVHLRMRSEYSV	58	EYSVVDSIVRL	83	LALSDASNLFG	108	PICAADVWITN	122	RDRPYRLLLIA	174	IALSGAGGGEV	241	LVATHPIQFLREE		DDD	1		442
AUB80544.1	C	DnaE1			GCA_002813775.1_ASM281377v1	Candidatus Thiodictyon syntrophicum	1166950	Bacteria	Proteobacteria	Gammaproteobacteria	Chromatiales	Chromatiaceae	Thiodictyon		7738984	66.2152	MDPRFIHLHLHTEYSLVDGLVGVKPLVKAARKAGMPAVAITDQCNFFALVRFYKAALGAGIKPIAGADLWVKNPADPNKPHRLVLLVQDKQGYGNLTRLISRAYVEGQHLGVPQVERDWIAAAPHGLIALSGGPQGDVASALLAGNRTGAEYLLDQWLTVFGDRYYLELIRTGREQEAELVEQCVDLALARGVPVVATNDVRFLAREDFEAHEVRVCIHEGRTLDDPRRPRVFSEEQYLRTPAEMVELFADCPEALENSVEIAKRCNLELELGKNYLPDFPVPAGLTIDEFFRAESEAGLKRRFERGLLRAAADHPDRRRLYTERLDLELGVICQMGFPGYFLIVADFIAWAKRNGIPVGPGRGSGAGSLVAYALGITDLDPIQHDLLFERFLNPERVS…	1202	0			1	1			1	HHDQDRGDR	0	0		9	RFIHLHLHTEYSL	18	EYSLVDGLVGV	43	VAITDQCNFFA	68	PIAGADLWVKN	82	PNKPHRLVLLV	133	IALSGGPQGDV	200	VVATNDVRFLARE		DDD	1		402
QWD54606.1	C	DnaE1			GCA_018685455.1_ASM1868545v1	Polynucleobacter paneuropaeus	2527775	Bacteria	Proteobacteria	Betaproteobacteria	Burkholderiales	Burkholderiaceae	Polynucleobacter		1708534	46.0768	MALPRFVHLRLHSEFSITDGIVRIDDAIAAAAKDEMGALAITDLGNLFGLVRFYSGARAAGLKPIAGADVWISNPQDPDQPHRLLLLVQNQSGYLNLCQLLSRASLDNQSRGRAEVNPQWFTEPAAKEEDRKAKKTLAHGLIALSGARTGDVGVALLGGQSDQAKVLAQRWSKVFPDSYFIEVQRGGHPQDEQHLQFACHLASELDLPVVATHPVQFMQRSDFTAHEARVCIAEGELLGNPRRQKKFNEEQYFLSQVEMEQRFADLPVALANSVEIAKRCNLSLTLGQPRLPNFPTPPGITLDDYLLQQSEIGLKRHMERNFPDPAERTKEEGRYHDRLVFEVKTISQMGFPGYFLIVADFINWAKNNGVPVGPGRGSGAGSLVAYSLGITDLDPLRYN…	1202	0			1	1			1	RHDLDRAPQ	0	0		10	RFVHLRLHSEFSI	19	EFSITDGIVRI	44	LAITDLGNLFG	69	PIAGADVWISN	83	PDQPHRLLLLV	147	IALSGARTGDV	214	VVATHPVQFMQRS		DDD	1		415
QHG86597.1	C	DnaE1			GCA_009883735.1_ASM988373v1	Xanthomonas cucurbitae	56453	Bacteria	Proteobacteria	Gammaproteobacteria	Xanthomonadales	Xanthomonadaceae	Xanthomonas		4615492	65.3244	MSTSRFVHLHVHTEFSLADSTIRVPEKPDQADPKKAKQANLLSRAVELDMPALAVTDLNNLFALVKFYKAAEGVGIKPIAGADVMIATPDMTPWRMTLLCRDRDGYLSLSRLLTRAWMEGHRPEGGVAIHPEWLQAGHANLFALAGRDSLAGRLFNEGRADLAEQQLADWQRVFGDGLHLELTRTGREGEERFNQFALHAAGVRGLPVVASNDVRFLDASDFNAHEARVCISSGRVLDDPKRPRDYSDQQHLKSSDEMAALFADVPDAIDNTQALAQRCNIEMRLGTYFLPAYPVPEDQTLDTWIRSQSREGLAARLEKNPIAPGKTRQDYVDRLEFELDTIIKMGFPGYFLIVADFIQWGKNQGIPIGPGRGSGAGSLVAWALQITDLDPLPYNLLFE…	1201	0			1	1			1	HHDLDRRDR	0	0		10	RFVHLHVHTEFSL	19	EFSLADSTIRV	58	LAVTDLNNLFA	83	PIAGADVMIAT	95	DMTPWRMTLLC	147	FALAGRDSLAG	213	VVASNDVRFLDAS		DDD	1		411
CBW75730.1	C	DnaE1			GCA_000198775.1_ASM19877v1	Mycetohabitans rhizoxinica HKI 454	882378	Bacteria	Proteobacteria	Betaproteobacteria	Burkholderiales	Burkholderiaceae	Mycetohabitans	Mycetohabitans rhizoxinica	3749984	60.7083	MSDPRFVHLRVHSEFSIADGIVRLDDAVERAAEDGQGALALTDLANAFGLVRFYKAARAHGVKPIVGADVWVSNPDDRDKPARLLLLVKDRRGYLNLCELLSRAWLTNQYRGRAEVDCQWLETGLAEGLLALSGAQHGDIGIALAAGNVQAATRHAQRWAAIFPNAFYIELQRMRQPGVEAYVQQAVELAAQLKLPVVATHPVQFMTPEDFTAHEARVCISEGDILANPRRAKRFSTDQYFFTQQQMGELFADIPSALANTVEIAKRCNLTLELGKPKLPLFPTPDGMSLDDYLVQLSKTGLEQRLEQLFPDATQRNARRQTYQERLAFECDTIIKMGFPGYFLIVADFINWAKNNGVPVGPGRGSGAGSLVAFALGITDLDPLRYNLLFERFLNPERV…	1198	0			1	1			1	RHDLDRAPQ	0	0		10	RFVHLRVHSEFSI	19	EFSIADGIVRL	44	LALTDLANAFG	69	PIVGADVWVSN	83	RDKPARLLLLV	135	LALSGAQHGDI	202	VVATHPVQFMTPE		DDD	1		403
QHQ28764.1	C	DnaE1			GCA_009931595.1_ASM993159v1	Xanthomonas albilineans	29447	Bacteria	Proteobacteria	Gammaproteobacteria	Xanthomonadales	Xanthomonadaceae	Xanthomonas		3756117	62.9763	MSTSRFAHLHIHTEFSLADSTIRVPEKPDQADPKKAKQANLLSRAVELDLPALAVTDLNNLFALVKFYKAAEGVGIKPIAGADLLIADGSQAPWRLTVLCRNRDGYLSLSRLLTRAWLEGHRSEGGVALRPEWLQSGSDNLFALAGRNSLAGRLASEGRHDLAEQQLADWQRIFGDGLHLELTRTGRDGEEAFNQFALHAAGMRGLPVVASNDVRFLYASDFAAHEARVCISSGRVLDDPKRPREYSDQQYLKSAEEMAALFADIPDALDNTLALAQRCNLQMQLGTYFLPAYPVPDDETLDSWIRSQSRDGLAARLEKHPLAPGKTRQDYVERLEFELDTIIKMGFPGYFLIVADFIQWGKQQGIPIGPGRGSGAGSLVAWALQITDLDPLPYNLLFE…	1198	0			1	1			1	HHDLDRRDR	0	0		10	RFAHLHIHTEFSL	19	EFSLADSTIRV	58	LAVTDLNNLFA	83	PIAGADLLIAD	95	SQAPWRLTVLC	147	FALAGRNSLAG	213	VVASNDVRFLYAS		DDD	1		411
AGG88182.1	C	DnaE1			GCA_000230695.3_ASM23069v3	Rhodanobacter denitrificans	666685	Bacteria	Proteobacteria	Gammaproteobacteria	Xanthomonadales	Rhodanobacteraceae	Rhodanobacter		4225490	67.4543	MPLGKVPGSLRGLTAQERMTVRYTHLHLHSEYSLVDSTIRIKALVAACVRDGIPALALTDDSNMFALVKFYKACSAAGIKPIGGCDLWMAAPDDPRPWRLTLLCQHRAGYLNLSRLVSRAWQEGQHGGRALVEAGWLSVDASDGLIALLGRESEVGRLALNQGNEAALAKLRPLAQLFPERLYLELTRCGREGEEAWNTAALALAAELGLPVLASNDVRFLTQNDFGAHEARVCIQQGRVLADPKRPRDYSDQQYLKTPEEMAALFADLPEALENTVELAKRCTLELKFGTYYLPDFPVPAGHDLDSHIRELARQGLKERLANAPLAADHTLADYQARLERELDVIVKMGFPGYFLIVADFINWGKQNGIPVGPGRGSGAGSLVAWALKITDLDPLQFN…	1197	0			1	1			1	HHDDDRRDR	0	0		27	RYTHLHLHSEYSL	36	EYSLVDSTIRI	61	LALTDDSNMFA	86	PIGGCDLWMAA	99	DPRPWRLTLLC	151	IALLGRESEVG	217	VLASNDVRFLTQN		DDD	1		415
QHF15675.1	C	DnaE1			GCA_000807775.2_ASM80777v2	Pandoraea fibrosis	1891094	Bacteria	Proteobacteria	Betaproteobacteria	Burkholderiales	Burkholderiaceae	Pandoraea		5592065	62.8152	MRPMSEPRFVHLRLHSEYSIADGIVRLDDVVKAAAKDGQGALALTDLANMFGAIRFYKEARGKGVKPIIGCDAWITNPADRDKPSRLLLLARDKEGYLNLCQLLSKAWLGNQWRGRAEIEPSWLQADGLARGLLALSGAQMGDIGAALAAGNPELALQCAKHWSGVFPGAFYIELQRTGQAGMETYVQQAVQLAAKAGLPVVATHPIQFMTADDFTAHEARVCISEGEMLGNARRVRRFTQDQSFRTQDDMLAAFEDVPSALANTVEIAKRCNLTLELGKPKLPLFPTPDGMSLDDYLVHLSKEGLETRLTQLFPDEAERDKQRPDYYKRLDFETGTIIKMGFPGYFLIVADFIQWAKNNGVPVGPGRGSGAGSLVAYALGITDLDPLKYNLLFERFLN…	1197	0			1	1			1	RHDLDRAPQ	0	0		13	RFVHLRLHSEYSI	22	EYSIADGIVRL	47	LALTDLANMFG	72	PIIGCDAWITN	86	RDKPSRLLLLA	139	LALSGAQMGDI	206	VVATHPIQFMTAD		DDD	1		407
AKM29749.1	C	DnaE1			GCA_001029105.3_ASM102910v3	Pandoraea faecigallinarum	656179	Bacteria	Proteobacteria	Betaproteobacteria	Burkholderiales	Burkholderiaceae	Pandoraea		5732664	63.4464	MRPMSEPRFVHLRLHSEYSIADGIVRLDDVVKAAAKDGQGALALTDLANMFGAIRFYKEARGKGVKPIIGCDAWITNPADRDKPSRLLLLARDRQGYLNLCQLLSRAWLNNQYRGRAEIESSWLTPDGLARGLLALSGAQMGDVGAALAAGNPDLALQCAKHWASVFPGAFYIELQRTGQQGMETYVQQAVQLAAKAGLPVVATHPIQFMTADDFTAHEARVCISEGEMLGNARRVRRFTQDQSFRTQDDMIAAFDDVPSAIANTVEIAKRCNLTLELGKPKLPLFPTPDGMSLDDYLVQLSKEGLEKRLALLFPDEAERDERRPEYYKRLDFETGTIIKMGFPGYFLIVADFIQWAKNNGVPVGPGRGSGAGSLVAYALGITDLDPLKYNLLFERFLN…	1197	0			1	1			1	RHDLDRAPQ	0	0		13	RFVHLRLHSEYSI	22	EYSIADGIVRL	47	LALTDLANMFG	72	PIIGCDAWITN	86	RDKPSRLLLLA	139	LALSGAQMGDV	206	VVATHPIQFMTAD		DDD	1		407
ADG14977.1	C	DnaE1			GCA_000092885.1_ASM9288v1	Paraburkholderia atlantica	2654982	Bacteria	Proteobacteria	Betaproteobacteria	Burkholderiales	Burkholderiaceae	Paraburkholderia		7884858	63.2668	MSPMSDPRFVHLRVHSEFSIADGIVRLDDIVAAAAKDGQGALALTDLGNAFGLVRFYKEARGKGVKPIAGCDVWITNPDDRDKPSRLLLLVKDRRGYLNLCELLSKASLTNQYRGRAEIEAGWLETGLGEGLLALSGAQQGDIGLALAAGNEEAAKRNARHWAKVFPGGFYIELQRYGQPGGEQYVQQAVALAASLKLPVVATHPMQFMTPDDFTAHEARVCISEGDILANPRRQKRFTSEQYFRTQQEMATLFADIPSALANTVQIAKRCNLTLELGKPKLPLFPTPDGMSLDDYLVQLSKEGLEKRLEQLYPDEAERDAQRPTYYQRLEFECGTIIKMGFPGYFLIVADFINWAKNNGVPVGPGRGSGAGSLVAYALGVTDLDPLRYNLLFERFLNP…	1196	0			1	1			1	RHDLDRAPQ	0	0		13	RFVHLRVHSEFSI	22	EFSIADGIVRL	47	LALTDLGNAFG	72	PIAGCDVWITN	86	RDKPSRLLLLV	138	LALSGAQQGDI	205	VVATHPMQFMTPD		DDD	1		406
AFT85124.1	C	DnaE1			GCA_000300095.1_ASM30009v1	Paraburkholderia phenoliruptrix BR3459a	1229205	Bacteria	Proteobacteria	Betaproteobacteria	Burkholderiales	Burkholderiaceae	Paraburkholderia	Paraburkholderia phenoliruptrix	7651131	63.1452	MSPMSDPRFVHLRLHSEFSIADGIVRLDDVVKAAAKDGQGALALTDLGNAFGLVRFYKEARGKGVKPIAGCDVWITNPDDRDKPSRLLLLVKDRRGYLNLCELLSKASLTNQYRGRAEVEAGWLESGLGEGLLALSGAQQGDIGLALAAGNQEAAKRNALHWAKVFPGGFYIELQRCGQPGGEQYVQQAVALAASLKLPVVATHPMQFMTPDDFTAHEARVCISEGDILANPRRQKRFTPEQYFRTQDEMAALFADIPSALANSVEIAKRCNLTLELGKPKLPLFPTPDGMSLDDYLVHLSKEGLEKRLEQLYPDEAERAAQRETYYQRLEFECGTIIKMGFPGYFLIVADFINWAKNNGVPVGPGRGSGAGSLVAYALGVTDLDPLRYNLLFERFLNP…	1196	0			1	1			1	RHDLDRAPQ	0	0		13	RFVHLRLHSEFSI	22	EFSIADGIVRL	47	LALTDLGNAFG	72	PIAGCDVWITN	86	RDKPSRLLLLV	138	LALSGAQQGDI	205	VVATHPMQFMTPD		DDD	1		406
AGA91033.1	C	DnaE1			GCA_000327045.1_ASM32704v1	Thioflavicoccus mobilis 8321	765912	Bacteria	Proteobacteria	Gammaproteobacteria	Chromatiales	Chromatiaceae	Thioflavicoccus	Thioflavicoccus mobilis	4137521	65.5885	MDHQFTHLHLHSEYSLVDGLIRIKPLVKAVATAGMPAVAVTDLGNLFALVRFYRAALGAGIKPLAGAELWLANAQDANKPYRLVLLVQNGVGYRNLTRLVSRGYLEGQHLGLPQVRPDWVVEAAEGLIALSGGIEGDVARAMAAGRHDTAERRLDDWLAAFGDRYYLEVTRTGRQGEAEYLAAAVELAGAKGVPVVATNDVRFLAAEDFEAHEARVCIHEGRTLDDPRRVRRYSPEQFLRTPRQMAELFADLPEALENSVEIAKRCNLELRLGESVLPAFPVPPETTIEAFFAERSRAGLEWRLRRTFDTSAADFAEHRRVYDERLELELQVINQMGFPGYFLIVADFIQWAKDNGIPVGPGRGSGAGSLVAYALKITDLDPIEHDLLFERFLNPERVS…	1196	0			1	1			1	HHDLERGDR	0	0		9	QFTHLHLHSEYSL	18	EYSLVDGLIRI	43	VAVTDLGNLFA	68	PLAGAELWLAN	82	ANKPYRLVLLV	133	IALSGGIEGDV	200	VVATNDVRFLAAE		DDD	1		402
AHB74814.1	C	DnaE1			GCA_000504585.2_ASM50458v2	Pandoraea pnomenusa	93220	Bacteria	Proteobacteria	Betaproteobacteria	Burkholderiales	Burkholderiaceae	Pandoraea		5385946	64.8879	MSPMSEPRFVHLRLHSEYSIADGIVRLDDVVKAAAKDGQGALALTDLANMFGAIRFYKGARGKGVKPIIGCDAWITNPADRDKPSRLLLLARDREGYLNLCQLLSRAWLGNQWRGRAEIDASWLQPDGLARGLLALSGAQMGDVGMALAAGNPELALQCARHWADVFPGAFYIELQRTGQPGMEAYVQQAVQLAARAGLPVVATHPIQFMTADDFTAHEARVCISEGEMLGNARRVRRFTQDQSFRTQDDMIAAFEDVPSAIANTVEIAKRCNLTLELGKPKLPLFPTPDGMSLDDYLVQLSKEGLEKRLELLFPDEAERDKQRPDYYKRLEFETGTIIKMGFPGYFLIVADFIQWAKNNGVPVGPGRGSGAGSLVAYALGITDLDPLKYNLLFERFLN…	1196	0			1	1			1	RHDLDRAPQ	0	0		13	RFVHLRLHSEYSI	22	EYSIADGIVRL	47	LALTDLANMFG	72	PIIGCDAWITN	86	RDKPSRLLLLA	139	LALSGAQMGDV	206	VVATHPIQFMTAD		DDD	1		407
AJY94848.1	C	DnaE1			GCA_000961215.1_ASM96121v1	Xanthomonas citri pv. citri	611301	Bacteria	Proteobacteria	Gammaproteobacteria	Xanthomonadales	Xanthomonadaceae	Xanthomonas	Xanthomonas citri	5222255	64.7771	MSTSRFVHLHVHTEFSLADSTIRVPEKPDQADPKKAKQANLLSRAVELDMPALAVTDLNNLFALVKFYKAAEGVGIKPIAGADVMIATPDMTPWRMTLLCRDREGYLSLSRLLTRAWMEGHRPEGGVAIHPEWLQAGHANLFALAGRDSLAGRLFNEGRADLAEQQLADWQRVFGDGLHLELTRTGRDGEERFNQFALHAAGVRGLPVVASNDVRFLYASDFNAHEARVCISSGRVLDDPKRPRDYSDQQYMKSSEEMAALFADIPDAIDNTHALAQRCNIEMRLGTYFLPAYPVPEDETLDTWIRSQSRQGLAARLEKNPIAPGKTRQDYVDRLEFELDTIIKMGFPGYFLIVADFIQWGKNQGIPIGPGRGSGAGSLVAWALQITDLDPLPYNLLFE…	1196	0			1	1			1	HHDLDRRDR	0	0		10	RFVHLHVHTEFSL	19	EFSLADSTIRV	58	LAVTDLNNLFA	83	PIAGADVMIAT	95	DMTPWRMTLLC	147	FALAGRDSLAG	213	VVASNDVRFLYAS		DDD	1		411
AKK64695.1	C	DnaE1			GCA_001021915.1_ASM102191v1	Xanthomonas oryzae pv. oryzicola	129394	Bacteria	Proteobacteria	Gammaproteobacteria	Xanthomonadales	Xanthomonadaceae	Xanthomonas	Xanthomonas oryzae	4430829	64.0537	MSTSRFVHLHVHTEFSLADSTIRVPEKPDQADPKKAKQANLLSRAVEIDMPALAVTDLNNLFALVKFYKAAEGVGIKPIAGADVMIATPDMTPWRMTLLCRDREGYLSLSRLLTRAWMEGHRPEGGVAIHPEWLQAGHANLFALAGRNSLAGRLFSEGRADLAEQQLADWQRVFGDGLHLELTRTGREGEERFNQFALNAAGVRGLPVVASNDARFLYASDFNAHEARVCISSGRVLDDPKRPRDYSDQQYLKSSEEMAALFADIPDAIDNTHALAQRCNIEMRLGTYFLPAYPVPEDETLDSWIRSQSRDGLAARLEKSPIAPGKTRQDYVDRLEFELDTIINMGFPGYFLIVADFIQWGKNQGIPIGPGRGSGAGSLVAWALQITDLDPLPYNLLFE…	1196	0			1	1			1	HHDLDRRDR	0	0		10	RFVHLHVHTEFSL	19	EFSLADSTIRV	58	LAVTDLNNLFA	83	PIAGADVMIAT	95	DMTPWRMTLLC	147	FALAGRNSLAG	213	VVASNDARFLYAS		DDD	1		411
ASW45908.1	C	DnaE1			GCA_002285515.1_ASM228551v1	Xanthomonas hortorum	56454	Bacteria	Proteobacteria	Gammaproteobacteria	Xanthomonadales	Xanthomonadaceae	Xanthomonas		5250904	63.6232	MSTSRFVHLHVHTEFSLADSTIRVPEKPDQADPKKAKQANLLSRAVELDMPALAVTDLNNLFALVKFYKAAEGVGIKPIAGADVMIATPDMTPWRMTLLCRDREGYLSLSRLLTRAWMEGHRPEGGVAIHPEWLQSGHVNLFALAGRDSLAGRLFGEGRADLAEQQLADWQRVFGDGLHLELTRTGREGEERFNQFALHAAGVRGLPVVASNDVRFLYASDFNAHEARVCISSGRVLDDPKRPREYSDQQYLKSADEMAALFADVPDAIDNTHALAQRCNIEMRLGTYFLPAYPVPEDETLDSWIRSQARDGLAARLEKSPIASGKTRQDYVDRLEFELDTIIKMGFPGYFLIVADFIQWGKNQGIPIGPGRGSGAGSLVAWALQITDLDPLPYNLLFE…	1196	0			1	1			1	HHDLDRRDR	0	0		10	RFVHLHVHTEFSL	19	EFSLADSTIRV	58	LAVTDLNNLFA	83	PIAGADVMIAT	95	DMTPWRMTLLC	147	FALAGRDSLAG	213	VVASNDVRFLYAS		DDD	1		411
AVQ06503.1	C	DnaE1			GCA_003015715.1_ASM301571v1	Xanthomonas vasicola pv. vasculorum	325776	Bacteria	Proteobacteria	Gammaproteobacteria	Xanthomonadales	Xanthomonadaceae	Xanthomonas	Xanthomonas vasicola	4909766	63.2258	MSTSRFVHLHVHTEFSLADSTIRVPEKPDQADPKKAKQANLLSRAVELDMPALAVTDLNNLFALVKFYKAAEGVGIKPIAGADVMIATPDMTPWRMTLLCRDREGYLSLSRLLTRAWMEGHRPEGGVAIHPEWLQAGHANLFALAGRDSLAGRLFSEGRADLAEQQLADWQRVFGDGLHLELTRTGRDGEERFNQFALNAAGVRGLPVAASNDVRFLYASDFNAHEARVCISSGRVLDDPKRPRDYSDQQYMKSSEEMAALFADIPDAIDNTYALAQRCNIEMRLGTYFLPAYPVPEDETLDSWIRSQSRDGLAARLEKSPLAPGKTRQDYVDRLEFELDTIIKMGFPGYFLIVADFIQWGKNQGIPIGPGRGSGAGSLVAWALQITDLDPLPYNLLFE…	1196	0			1	1			1	HHDLDRRDR	0	0		10	RFVHLHVHTEFSL	19	EFSLADSTIRV	58	LAVTDLNNLFA	83	PIAGADVMIAT	95	DMTPWRMTLLC	147	FALAGRDSLAG	213	VAASNDVRFLYAS		DDD	1		411
AXF07378.1	C	DnaE1			GCA_003330785.1_ASM333078v1	Paraburkholderia graminis	60548	Bacteria	Proteobacteria	Betaproteobacteria	Burkholderiales	Burkholderiaceae	Paraburkholderia		7508450	62.8339	MSPMSDPRFVHLRVHSEFSIADGIVRLDDVVKAAAKDGQGALALTDLGNAFGLVRFYKEARGKGVKPIAGCDVWITNPDDRDKPSRLLLLVKDRRGYLNLCELLSKASLTNQYRGRAEIEAGWLESGLGEGLLALSGAQQGDIGLALAAGNQEAAKRNALHWAKVFPGGFYIELQRCGQPGGEQYVQQAVALAASLKLPVVATHPMQFMTPDDFTAHEARVCISEGDILANPRRQKRFTPEQYFRTQDEMTALFADIPSALANTVEIAKRCNLTLELGKPKLPLFPTPDGMSLDDYLVHLSKEGLEKRLEQLYPDEAERAAQRDTYYQRLEFECGTIIKMGFPGYFLIVADFINWAKNNGVPVGPGRGSGAGSLVAYALGVTDLDPLRYNLLFERFLNP…	1196	0			1	1			1	RHDLDRAPQ	0	0		13	RFVHLRVHSEFSI	22	EFSIADGIVRL	47	LALTDLGNAFG	72	PIAGCDVWITN	86	RDKPSRLLLLV	138	LALSGAQQGDI	205	VVATHPMQFMTPD		DDD	1		406
AXE91762.1	C	DnaE1			GCA_003330825.1_ASM333082v1	Paraburkholderia terricola	169427	Bacteria	Proteobacteria	Betaproteobacteria	Burkholderiales	Burkholderiaceae	Paraburkholderia		7118039	63.6686	MSPMSDPRFVHLRVHSEFSIADGIVRLDDIVKAAAKDGQGALALTDLGNAFGLVRFYKEARGKGVKPIAGCDVWITNPDDRDKPSRLLLLVKDRRGYLNLCELLSKASLTNQYRGRAEIEAGWLESGLGEGLLALSGAQQGDIGLALAAGNEEAAKRNALHWAKVFPGGFYIELQRCAQPGGEQYVRQAVTLAAALKLPVVATHPMQFMTPDDFTAHEARVCISEGDILANPRRQKRFTPEQYFRTQQEMAALFADIPSALANTVEIAKRCNLTLELGKPKLPLFPTPDGMSLDDYLVHLSKEGLEKRLEQLYPDPAEREAQRETYYQRLEFECGTIIKMGFPGYFLIVADFINWAKNNGVPVGPGRGSGAGSLVAYALGVTDLDPLRYNLLFERFLNP…	1196	0			1	1			1	RHDLDRAPQ	0	0		13	RFVHLRVHSEFSI	22	EFSIADGIVRL	47	LALTDLGNAFG	72	PIAGCDVWITN	86	RDKPSRLLLLV	138	LALSGAQQGDI	205	VVATHPMQFMTPD		DDD	1		406
QLC70470.1	C	DnaE1			GCA_013388375.1_ASM1338837v1	Xanthomonas campestris pv. raphani	359385	Bacteria	Proteobacteria	Gammaproteobacteria	Xanthomonadales	Xanthomonadaceae	Xanthomonas	Xanthomonas campestris	4942039	65.2956	MSTSRFVHLHVHTEFSLADSTIRVPEKPDQADPKKAKQANLLSRAVELDLPALAVTDLNNLFALVKFYKAAEGVGIKPIAGADVMIATPDMTPWRMTLLCRDREGYLSLSRLLTRAWMEGHRPEGGVAIHPEWLQAGHANLFALTGRDSLAGRLFAEGRADLAEQQLADWQRVFGDGLHLELTRTGREGEERFNQFALHAAGVRGLPVVASNDVRFLYASDFAAHEARVCISSGRVLDDPKRPRDYSDQQYLKSSEEMAALFADVPDAIDNTLALAQRCNIEMRLGTYFLPAYPVPEDETLDSWIRSQSRDGLAARLEKNPIAPGKTRQDYVDRLEFELDTIIKMGFPGYFLIVADFIQWGKNQGIPIGPGRGSGAGSLVAWALQITDLDPLPYNLLFE…	1196	0			1	1			1	HHDLDRRDR	0	0		10	RFVHLHVHTEFSL	19	EFSLADSTIRV	58	LAVTDLNNLFA	83	PIAGADVMIAT	95	DMTPWRMTLLC	147	FALTGRDSLAG	213	VVASNDVRFLYAS		DDD	1		411
QSQ59852.1	C	DnaE1			GCA_017301775.1_ASM1730177v1	Xanthomonas translucens pv. undulosa	487909	Bacteria	Proteobacteria	Gammaproteobacteria	Xanthomonadales	Xanthomonadaceae	Xanthomonas	Xanthomonas translucens	4649333	67.9498	MSTSRFAHLHVHTEFSLADSTIRVPEKPDQADPKKAKQANLLSRAVELELPALAVTDLNNLFALVKFYKAAEGVGIKPIAGADLSIADSAGETPWRLTVLCRNRDGYLSLSRLLTRAWLEGHRNEGGVAIRPEWLQTGSDNLFALAGRSSLAGRLASEGRHDLAEQQLADWQRIFGDGLHLELTRTGRDGEEAFNQFALHAAGTRGLPVVASNDVRFLYASDFAAHEARVCISSGRVLDDPKRPRDYSDQQYLKSSEEMAALFADIPDALDNTLALAQRCNIEMQLGTYFLPAYPVPDDETLDSWIRSQSRDGLAARLEKHPLAPGKTRQDYVDRLEFELDTIIKMGFPGYFLIVADFIQWGKNQGIPIGPGRGSGAGSLVAWALQITDLDPLPYNLLF…	1196	0			1	1			1	HHDLDRRDR	0	0		10	RFAHLHVHTEFSL	19	EFSLADSTIRV	58	LAVTDLNNLFA	83	PIAGADLSIAD	96	GETPWRLTVLC	148	FALAGRSSLAG	214	VVASNDVRFLYAS		DDD	1		412
QTK48934.1	C	DnaE1			GCA_017724035.1_ASM1772403v1	Xanthomonas euvesicatoria pv. alfalfae	359387	Bacteria	Proteobacteria	Gammaproteobacteria	Xanthomonadales	Xanthomonadaceae	Xanthomonas	Xanthomonas euvesicatoria	5120436	64.7366	MSTSRFVHLHVHTEFSLADSTIRVPEKPDQADPKKAKQANLLSRAVELDMPALAVTDLNNLFALVKFYKAAEGVGIKPIAGADVMIATPDMTPWRMTLLCRDREGYLSLSRLLTRAWMEGHRPEGGVAIHPEWLQAGHANLFALAGRDSLAGRLFNEGRADLAEQQLADWQRVFGDGLHLELTRTGREGEERFNQFALHAAGVRGLPVVASNDVRFLYASDFNAHEARVCISSGRVLDDPKRPREYSDQQYMKSSEEMAALFADIPDAIDNTHALAQRCNIEMRLGTYFLPAYPVPEDETLDSWIRSQSRQGLAARLEKNPIAPGKTRQDYVDRLEFELDTIIKMGFPGYFLIVADFIQWGKNQGIPIGPGRGSGAGSLVAWALQITDLDPLPYNLLFE…	1196	0			1	1			1	HHDLDRRDR	0	0		10	RFVHLHVHTEFSL	19	EFSLADSTIRV	58	LAVTDLNNLFA	83	PIAGADVMIAT	95	DMTPWRMTLLC	147	FALAGRDSLAG	213	VVASNDVRFLYAS		DDD	1		411
BCX43190.1	C	DnaE1			GCA_019704495.1_ASM1970449v1	Stenotrophomonas pavanii	487698	Bacteria	Proteobacteria	Gammaproteobacteria	Xanthomonadales	Xanthomonadaceae	Stenotrophomonas		4615174	67.0796	MSNSRFVHLHVHTEFSLADSTIRVPAKPDQADPKKAKQANLLSRSVELGLPALAVTDLNNLFALVKFYKAAEGVGIKPIAGADVLIAEEGQDPWRMTLLCRDREGYLSLSRLLTRAWMEGHRPEGGVAIHPDWLKAGNANLFALAGRQSLAGRLALDGKHELAEQQLADWQRVFGDGLHLELTRTGREGEETFNQFALMAAGQRGLPVVASNDVRFLSPSDFSAHEARVCISTGRVLDDPKRPREYSDQQYLKSAEEMCALFADIPDAIDNTLALAERCNIEMRLGTYFLPNYPVPDDETLDTWIQKMSRDGLEERLEKNPLAPGKTREDYFERLEFELDTIIKMGFPGYFLIVADFIQWGKNQGIPIGPGRGSGAGSLVAWALKITDLDPLPYNLLFE…	1196	0			1	1			1	HHDLDRRDR	0	0		10	RFVHLHVHTEFSL	19	EFSLADSTIRV	58	LAVTDLNNLFA	83	PIAGADVLIAE	95	GQDPWRMTLLC	147	FALAGRQSLAG	213	VVASNDVRFLSPS		DDD	1		411
SQG09846.1	C	DnaE1			GCA_900475405.1_44087_C01	Stenotrophomonas maltophilia	40324	Bacteria	Proteobacteria	Gammaproteobacteria	Xanthomonadales	Xanthomonadaceae	Stenotrophomonas		4481118	66.6292	MSNSRFVHLHVHTEFSLADSTIRVPAKPDQADPKKAKQANLLSRSVELGLPALAVTDLNNLFALVKFYKAAEGVGIKPIAGADVLIAEEGQDPWRMTLLCRDREGYLSLSRLLTRAWMEGHRPEGGVAIHPDWLKAGNANLFALAGRQSLAGRLALDGKHELAEQQLADWQRVFGDGLHLELTRTGREGEETFNQFALMAAGQRGLPVVASNDVRFLAPTDFSAHEARVCISTGRVLDDPKRPREYSDQQYLKSAEEMCALFADIPDAIDNTLALAERCNIEMRLGTYFLPNYPVPDDETLDTWIQKMSRDGLEERLEKNPLAPGKTREDYFERLEFELNTIIKMGFPGYFLIVADFIQWGKNQGIPIGPGRGSGAGSLVAWALKITDLDPLPYNLLFE…	1196	0			1	1			1	HHDLDRRDR	0	0		10	RFVHLHVHTEFSL	19	EFSLADSTIRV	58	LAVTDLNNLFA	83	PIAGADVLIAE	95	GQDPWRMTLLC	147	FALAGRQSLAG	213	VVASNDVRFLAPT		DDD	1		411
BAN69485.1	C	DnaE1			GCA_000801295.1_ASM80129v1	endosymbiont of unidentified scaly snail isolate Monju	1248727	Bacteria	Proteobacteria	Gammaproteobacteria					2597759	65.0571	MSQSFVHLHVHSEFSLVDGTARIKPLVQAVADKGMPAVALTDQSNMFALVRFYKAAMAAGVKPICGVDLLLRNPEDVNQPFRLVLLVQSDIGYRRLTELVSRTYQEGQHLGRPMADADWLTAESCEGLIALSGARDGDVGRALLAGNRALAETRLRHWLEVFGDRYYLQLVRTGRPEEEDCLHASVELAVAMEVPVVATNAVCFLEADEFPAHEVRVCINEGRTLDDPRRVRRYSEQQYLRSPEEMAELFADIPEALENTVEIARRCNLELTLGKNFLPDYPVPEGMTIEEFLTAEARRGLEERLEHIIGRDDPEFEQKRKPYDERLQIELDVINSMGFPGYFLIVADFIQWAKDNGVPVGPGRGSGAGSLVAYALKITDLDPLALDLLFERFLNPERV…	1195	0			1	1			1	HHDQDRAAC	0	0		9	SFVHLHVHSEFSL	18	EFSLVDGTARI	43	VALTDQSNMFA	68	PICGVDLLLRN	82	VNQPFRLVLLV	134	IALSGARDGDV	201	VVATNAVCFLEAD		DDD	1		403
APP77201.1	C	DnaE1			GCA_001908725.1_ASM190872v1	Xanthomonas vesicatoria ATCC 35937	925775	Bacteria	Proteobacteria	Gammaproteobacteria	Xanthomonadales	Xanthomonadaceae	Xanthomonas	Xanthomonas vesicatoria	5349905	64.0551	MSTSRFVHLHVHTEFSLADSTIRVPEKPDQADPKKAKQANLLSRAVELDMPALAVTDLNNLFALVKFYKAAEGVGIKPIAGADVMIATPDMTPWRMTLLCRDREGYLSLSRLLTRAWMEGHRPEGGVAIHPEWLQAGHANLFALAGRDSLAGRLFSEGRADLAEQQLADWQRVFGDGLHLELTRTGREGEERFNQFALHAAGVRGLPVVASNDVRFLYASDFNAHEARVCISSGRVLDDPKRPRDYSDQQYLKSSEEMAALFADIPDAIDNTQALAQRCNIEMRLGTYFLPAYPVPEDETLDSWIRSQSREGLAARLEKSPIAPGKTRKDYVDRLEFELDTIIKMGFPGYFLIVADFIQWGKNQGIPIGPGRGSGAGSLVAWALQITDLDPLPYNLLFE…	1195	0			1	1			1	HHDLDRRDR	0	0		10	RFVHLHVHTEFSL	19	EFSLADSTIRV	58	LAVTDLNNLFA	83	PIAGADVMIAT	95	DMTPWRMTLLC	147	FALAGRDSLAG	213	VVASNDVRFLYAS		DDD	1		411
QGY78015.1	C	DnaE1			GCA_009769165.1_ASM976916v1	Xanthomonas hyacinthi	56455	Bacteria	Proteobacteria	Gammaproteobacteria	Xanthomonadales	Xanthomonadaceae	Xanthomonas		4963026	68.028	MSTSRFAHLHVHTEFSLADSTIRVPEKPDQADPKKARQANLLSRAVELELPALAVTDLNNLFALVKFYKAAEGVGIKPIAGADLLIADSPGETPWRLTVLCRNRDGYLSLSRLLTRAWLQGHRNEGGVAIRPEWLQSGSDNLFALAGRDSLAGRLAGEGRHDLAEQQLADWQRIFGDGLHLELTRTGRGGEEAFNQFALHAAGTRGLPVVASNDVRFLYASDFAAHEARVCISSGRVLDDPKRPRDYSDQQYLKSSQEMAALFADIPDALDNTLALAQRCNIEMQLGTYFLPAYPVPDNETLDSWIRSQSRDGLAARLEKNPLAPGKTRQDYVDRLEFELDTIIKMGFPGYFLIVADFIQWGKNQGIPIGPGRGSGAGSLVAWALQITDLDPLPYNLLF…	1195	0			1	1			1	HHDLDRRDR	0	0		10	RFAHLHVHTEFSL	19	EFSLADSTIRV	58	LAVTDLNNLFA	83	PIAGADLLIAD	96	GETPWRLTVLC	148	FALAGRDSLAG	214	VVASNDVRFLYAS		DDD	1		412
QKD86280.1	C	DnaE1			GCA_013177355.1_ASM1317735v1	Xanthomonas axonopodis pv. vasculorum	325777	Bacteria	Proteobacteria	Gammaproteobacteria	Xanthomonadales	Xanthomonadaceae	Xanthomonas	Xanthomonas axonopodis	4886779	64.1217	MSTSRFVHLHVHTEFSLADSTIRVPEKPDQADPKKAKQANLLSRAVELDMPALAVTDLNNLFALIKFYKAAEGVGIKPIAGADVMIATPDMTPWRMTLLCRDREGYLSLSRLLTRAWMEGHRPEGGVAIHPEWLQAGHANLFALAGRDSLAGRLFNEGRADLAEQQLADWQRVFGDGLHLELTRTGREGEERFNQFALHAAGVRGLPVVASNDVRFLYASDFNAHEARVCISSGRVLDDPKRPREYSDQQYMKSSEEMAALFADIPDAIDNTHALAQRCNIEMRLGTYFLPAYPVPEDETLDSWIRSQSREGLAARLEKNPIAPGKTRQDYVDRLEFELDTIIKMGFPGYFLIVADFIQWGKNQGIPIGPGRGSGAGSLVAWALQITDLDPLPYNLLFE…	1195	0			1	1			1	HHDLDRRDR	0	0		10	RFVHLHVHTEFSL	19	EFSLADSTIRV	58	LAVTDLNNLFA	83	PIAGADVMIAT	95	DMTPWRMTLLC	147	FALAGRDSLAG	213	VVASNDVRFLYAS		DDD	1		411
QNH25558.1	C	DnaE1			GCA_014236795.1_ASM1423679v1	Xanthomonas theicola	56464	Bacteria	Proteobacteria	Gammaproteobacteria	Xanthomonadales	Xanthomonadaceae	Xanthomonas		4785596	68.1727	MSTSRFAHLHVHTEFSLADSTIRVPEKPDQADPKKAKQANLLSRAVELGLPALAVTDLNNLFALVKFYKAAEGVGIKPIAGADLLIADGTQAPWRLTVLCRDRDGYLSLSRLLTRAWLEGHRNEGGVAIRPEWLQAGSDNLFALAGRDSLAGRLAGEGRHDLAEQQLADWQRIFGDGLHLELTRTGRDGEDAFNRFALHAAGMRGLPVVASNDVRFLYASDFAAHEARVCISSGRVLDDPKRPRDYSDQQYLKSSEEMAALFADIPDAIANTLALAQRCNLQMQLGSYFLPAYPVPDDETLDSWIRSQSRDGLAARLEKNPLAPGKTRQDYVDRLEFELDTIIEMGFPGYFLIVADFIQWGKAQGIPIGPGRGSGAGSLVAWALQITDLDPLPYNLLFE…	1195	0			1	1			1	HHDLDRRDR	0	0		10	RFAHLHVHTEFSL	19	EFSLADSTIRV	58	LAVTDLNNLFA	83	PIAGADLLIAD	95	TQAPWRLTVLC	147	FALAGRDSLAG	213	VVASNDVRFLYAS		DDD	1		411
CAG2087594.1	C	DnaE1			GCA_905367715.1_Xanthomonas_sp._CPBF_1494_hybrid_assembly_2	Xanthomonas arboricola pv. juglandis	195709	Bacteria	Proteobacteria	Gammaproteobacteria	Xanthomonadales	Xanthomonadaceae	Xanthomonas	Xanthomonas arboricola	4997863	65.6863	MSTSRFVHLHVHTEFSLADSTIRVPEKPDQADPKKAKQANLLSRAVELDMPALAVTDLNNLFALVKFYKAAEGVGIKPIAGADVMIATPDMTPWRMTLLCRDREGYLSLSRLLTRAWMEGHRPEGGVAIHPEWLQSGHANLFALAGRDSLAGRLFGEGRADLAEQQLADWQRVFGDGLHLELTRTGREGEERFNQFALHAAGVRGLPVVASNDVRFLYASDFNAHEARVCISSGRVLDDPKRPREYSDQQYLKSRDEMAALFADVPDAIDNTLALAQRCNIEMRLGTYFLPAYPVPEDETLDSWIRSQSRDGLAARLEKNPIAPGKTRQDYVDRLEFELDTIIKMGFPGYFLIVADFIQWGKNQGIPIGPGRGSGAGSLVAWALQITDLDPLPYNLLFE…	1195	0			1	1			1	HHDLDRRDR	0	0		10	RFVHLHVHTEFSL	19	EFSLADSTIRV	58	LAVTDLNNLFA	83	PIAGADVMIAT	95	DMTPWRMTLLC	147	FALAGRDSLAG	213	VVASNDVRFLYAS		DDD	1		411
SMQ99913.1	C	DnaE1			GCA_900183975.1_PD885.1	Xanthomonas fragariae	48664	Bacteria	Proteobacteria	Gammaproteobacteria	Xanthomonadales	Xanthomonadaceae	Xanthomonas		4328441	62.2163	MSTSRFVHLHVHTEFSLADSTIRVPEKPNQADPKKAKQANLLSRAVELDMPALAVTDLNNLFALVKFYKAAEGVGIKPIAGADVMIATPDMTPWRMTLLCRDREGYLSLSRLLTRAWMEGHRPEGGVAIHPEWLQAGHANLFALAGRDSLAGRLFGEGRADLAEQQLADWQRTFGDGLHLEITRTGRDGEERFNQFALHAAGARGLPVVASNDVRFLYASDFNAHEARVCISSGRVLDDPKRPHHYSDQQYLKSGEEMAALFADVPDAIDNTHALAQRCNIEMRLGTYFLPAYPVPENETLDSWIRSQSRDGLAARLEKSPIAPGKNRQDYVDRLEFELDTIIEMGFPGYFLIVADFIQWGKNQGIPIGPGRGSGAGSLVAWALQITDLDPLPYNLLFE…	1194	0			1	1			1	HHDLDRRDR	0	0		10	RFVHLHVHTEFSL	19	EFSLADSTIRV	58	LAVTDLNNLFA	83	PIAGADVMIAT	95	DMTPWRMTLLC	147	FALAGRDSLAG	213	VVASNDVRFLYAS		DDD	1		411
AAO28059.1	C	DnaE1			GCA_000007245.1_ASM724v1	Xylella fastidiosa Temecula1	183190	Bacteria	Proteobacteria	Gammaproteobacteria	Xanthomonadales	Xanthomonadaceae	Xylella	Xylella fastidiosa	2521148	51.7774	MSTSSFVHLHIHTEFSLADSTIRVPEKPEQAHPKKAKQANLLSRAVELGLPALAVTDLNNLFALIKFYKAAETVGIKPISGADLLIAEPEHPPWGMTLLCRDHAGYLNLSQLISRGWLEGHRPEGGVAVHPDWVRDHHKNLFALIGRHSLAGQLLAKGRADLAEQQLADWQHVFGDGLHLELTRTGRDGEEPFNQFALQVAGIRGIPVIASNDVRFLVQSDFLAHEARVCIASGRMLDDPKRPRTYSEQQYLRSSEEMAALFADIPDALDNTRTLAQRCNIEMRLGTYFLPNYPVPNDETLDSWIRKQSHEGLEARLLKHPLAPGQTREDYVTRLEFELDTIIKMGFSGYFLIVADFIQWGKQQGIPIGPGRGSGAGSLVAWALLITDLDPLPYNLLFE…	1193	0			1	1			1	HHDLDGRDR	0	0		10	SFVHLHIHTEFSL	19	EFSLADSTIRV	58	LAVTDLNNLFA	83	PISGADLLIAE	95	EHPPWGMTLLC	147	FALIGRHSLAG	213	VIASNDVRFLVQS		DDD	1		411
ABE29691.1	C	DnaE1			GCA_000013645.1_ASM1364v1	Paraburkholderia xenovorans LB400	266265	Bacteria	Proteobacteria	Betaproteobacteria	Burkholderiales	Burkholderiaceae	Paraburkholderia	Paraburkholderia xenovorans	9731138	62.6278	MSPMSDPRFVHLRVHSEFSIADGIVRLDDVVKAAAKDGQGALALTDLGNAFGLVRFYKEARGKGVKPIAGCDVWITNPDDREKPSRLLLLVKDRRGYLNLCELLSKASLTNQYRGRAEIEAGWLESGLGEGLLALSGAQQGDIGLALAAGNEEAAKRNALHWAKVFPGGFYIEVQRCGQPGGEHYVQQAVALAASLKLPVVATHPMQFMTPDDFTAHEARVCISEGDILANPRRSKRFTPEQYFRTQEEMAALFADIPSALTNSVEIAKRCNLTLELGKPKLPLFPTPDGMSLDDYLVHLSKEGLEKRLEQLYPDEAERAAQRATYYERLEFECGTIIKMGFPGYFLIVADFINWAKNNGVPVGPGRGSGAGSLVAYALGVTDLDPLRYNLLFERFLNP…	1193	0			1	1			1	RHDLDRAPQ	0	0		13	RFVHLRVHSEFSI	22	EFSIADGIVRL	47	LALTDLGNAFG	72	PIAGCDVWITN	86	REKPSRLLLLV	138	LALSGAQQGDI	205	VVATHPMQFMTPD		DDD	1		406
AJP59917.1	C	DnaE1			GCA_000934605.2_ASM93460v2	Pandoraea vervacti	656178	Bacteria	Proteobacteria	Betaproteobacteria	Burkholderiales	Burkholderiaceae	Pandoraea		5736282	63.5245	MRPMSEPRFVHLRLHSEYSIADGIVRLDDVVKAAAKDGQGALALTDLANMFGAIRFYKEARGKGVKPIIGCDAWITNPADRDKPSRLLLLARDREGYLNLCQLLSKAWLTNQYRGRAEIESSWLAADGLARGLLALSGAQMGDVGAALAAGNPDLALQCAKHWASVFPGAFYIELQRTGQQGMESYVQQAVQLAAKAGLPVVATHPIQFMTADDFTAHEARVCISEGEMLGNARRVRRFTQDQSFRTQDDMIAAFEDVPSAIANTVEIAKRCNLTLELGKPKLPLFPTPDGMSLDDYLVQLSKEGLETRLALLFPDEAERDKQRPEYYKRLDFETGTIIKMGFPGYFLIVADFIQWAKNNGVPVGPGRGSGAGSLVAYALGITDLDPLKYNLLFERFLN…	1193	0			1	1			1	RHDLDRAPQ	0	0		13	RFVHLRLHSEYSI	22	EYSIADGIVRL	47	LALTDLANMFG	72	PIIGCDAWITN	86	RDKPSRLLLLA	139	LALSGAQMGDV	206	VVATHPIQFMTAD		DDD	1		407
ASW00061.1	C	DnaE1			GCA_002278075.1_ASM227807v1	Paraburkholderia aromaticivorans	2026199	Bacteria	Proteobacteria	Betaproteobacteria	Burkholderiales	Burkholderiaceae	Paraburkholderia		8907716	62.9375	MSPMSDPRFVHLRVHSEFSIADGIVRLDDVVKAAAKDGQGALALTDLGNAFGLVRFYKEARGKGVKPIAGCDVWITNPDDRDKPSRLLLLVKDRRGYLNLCELLSKASLTNQYRGRAEVEAGWLESGLGEGLLALSGAQQGDVGLALAAGNEEAARRNALHWAKVFPGGFYIELQRCGQPGGEHYVQQAVALAASLKLPVVATHPMQFMTPDDFTAHEARVCISEGDILANPRRAKRFTSEQYFRTQEEMAALFADIPSALANSVEIAKRCNLTLELGKPKLPLFPTPDGMSLDDYLVQLSKEGLEKRLEQLYPDEAERATQRATYYERLEFECGTIIKMGFPGYFLIVADFINWAKNNGVPVGPGRGSGAGSLVAYALGVTDLDPLRYNLLFERFLNP…	1193	0			1	1			1	RHDLDRAPQ	0	0		13	RFVHLRVHSEFSI	22	EFSIADGIVRL	47	LALTDLGNAFG	72	PIAGCDVWITN	86	RDKPSRLLLLV	138	LALSGAQQGDV	205	VVATHPMQFMTPD		DDD	1		406
QKD99449.1	C	DnaE1			GCA_013177435.1_ASM1317743v1	Xylella taiwanensis	1444770	Bacteria	Proteobacteria	Gammaproteobacteria	Xanthomonadales	Xanthomonadaceae	Xylella		2824877	53.257	MSTPPFVHLHIHTEFSLADSTIRVPEKPDQAHPKKAKQANLISRAVELGLPALAVTDLNNLFALIKFYKAAETVGIKPISGADLIIAEPEQTPWRMTLLCRDHTGYLNLSQLISRGWLEGHRPEGGVALHPDWVRDHHKNLFALVGRDSLAGYLFAEGRADLAEQQLADWQRVFGDGLHLELTRTGREGEEQFNQFALQIAGIRGLPVVASNDVRFLAPSDFLAHEARVCIASGRMLDDPKRPRNYSEQQYLRSSEEMAVLFADIPDALDNTSTLAQRCNIEMRLGTYFLPAYPIPNDETLDSWISKQSHDGLEARLLKHPLAPGQTRADYFTRLEFELDTIIKMGFSGYFLIVADFIQWGKQHGIPIGPGRGSGAGSLVAWALLITDLDPLPYNLLFE…	1193	0			1	1			1	HHDLDRRDR	0	0		10	PFVHLHIHTEFSL	19	EFSLADSTIRV	58	LAVTDLNNLFA	83	PISGADLIIAE	95	EQTPWRMTLLC	147	FALVGRDSLAG	213	VVASNDVRFLAPS		DDD	1		411
ACD15668.1	C	DnaE1			GCA_000020125.1_ASM2012v1	Paraburkholderia phytofirmans PsJN	398527	Bacteria	Proteobacteria	Betaproteobacteria	Burkholderiales	Burkholderiaceae	Paraburkholderia	Paraburkholderia phytofirmans	8214658	62.2868	MSPMSDPRFVHLRVHSEFSIADGIVRLDDIVKAAAKDGQGALALTDLGNAFGLVRFYKEARGKGVKPIAGCDVWITNPDDRDKPSRLLLLVKDRRGYLNLCELLSKASLTNQYRGRAEVEAGWLESGLGEGLLALSGAQQGDVGLALAAGNEEAAKRNALHWAKVFPGGFYIELQRSGQPGGEQYVQQAVALAASLKLPVVATHPMQFMTPDDFTAHEARVCISEGDILANPRRSKRFTSEQYFRTQEEMAALFADIPSALANSVEIAKRCNLTLELGKPKLPLFPTPDGMSLDDYLVQLSKEGLEKRLEQLYPDAAEREAQRETYYARLEFECGTIIKMGFPGYFLIVADFINWAKNNGVPVGPGRGSGAGSLVAYALGVTDLDPLRYNLLFERFLNP…	1192	0			1	1			1	RHDLDRAPQ	0	0		13	RFVHLRVHSEFSI	22	EFSIADGIVRL	47	LALTDLGNAFG	72	PIAGCDVWITN	86	RDKPSRLLLLV	138	LALSGAQQGDV	205	VVATHPMQFMTPD		DDD	1		406
AXL53062.1	C	DnaE1			GCA_003368325.1_ASM336832v1	Paraburkholderia caffeinilytica	1761016	Bacteria	Proteobacteria	Betaproteobacteria	Burkholderiales	Burkholderiaceae	Paraburkholderia		8324638	62.2132	MSPMSDPRFVHLRVHSEFSIADGIVRLDDVVKAAAKDGQGALALTDLGNAFGLVRFYKEARGKGVKPIAGCDVWITNPDDREKSSRLLLLVKNRRGYLNLCELLSKASLTNQYRGRAEVEAGWLESGLGEGLLALSGAQQGDIGLALAAGNEEAAKRNALHWAKVFPGGFYIELQRCGQPGGEQYVQQAVALAASLKLPVVATHPMQFMTPDDFTAHEARVCISEGDILANPRRSKRFTSEQYFRTQEEMAGLFADLPAALANSVEIAKRCNLTLELGKPKLPLFPTPDGMSLDDYLVQLSKEGLEKRLEQLYPDAAEREAQRETYYQRLEFECGTIIKMGFPGYFLIVADFINWAKNNGVPVGPGRGSGAGSLVAYALGVTDLDPLRYNLLFERFLNP…	1192	0			1	1			1	RHDLDRAPQ	0	0		13	RFVHLRVHSEFSI	22	EFSIADGIVRL	47	LALTDLGNAFG	72	PIAGCDVWITN	86	REKSSRLLLLV	138	LALSGAQQGDI	205	VVATHPMQFMTPD		DDD	1		406
QBR43788.1	C	DnaE1			GCA_004551575.1_ASM455157v1	Stenotrophomonas indicatrix	2045451	Bacteria	Proteobacteria	Gammaproteobacteria	Xanthomonadales	Xanthomonadaceae	Stenotrophomonas		4639375	66.362	MSNSRFVHLHVHTEFSLADSTIRVPAKPDQADPKKAKQANLLSRSVELGLPALAVTDLNNLFALVKFYKAAEGVGIKPIAGADVMIAEEGQDPWRMTLLCRDREGYLSLSRLLTRAWMEGHRPEGGVAVHPDWLKAGNANLFALAGRDSLAGRLALDGKHDLAEQQLADWQRVFGDGLHLELTRTGRDGEESFNQFALMAAGQRGLPVIASNDVRFLSPSDFSAHEARVCISTGRVLDDPKRPREYSDQQYLKSAEEMCALFADIPDAIDNTLALAERCNIEMRLGTYFLPDYPVPDEETLDSWIRSESRKGLAARLEKNPIAPGMTAQDYSDRLEFELDTIIKMGFPGYFLIVADFIQWGKAQGIPIGPGRGSGAGSLVAWALQITDLDPLPYNLLFE…	1192	0			1	1			1	HHDLDRRDR	0	0		10	RFVHLHVHTEFSL	19	EFSLADSTIRV	58	LAVTDLNNLFA	83	PIAGADVMIAE	95	GQDPWRMTLLC	147	FALAGRDSLAG	213	VIASNDVRFLSPS		DDD	1		411
QNB12788.1	C	DnaE1			GCA_014171495.1_ASM1417149v1	Paraburkholderia tropica	92647	Bacteria	Proteobacteria	Betaproteobacteria	Burkholderiales	Burkholderiaceae	Paraburkholderia		8824362	64.5671	MTSMSDPRFVHLRVHSEFSIADGIVRLDDLVKAAAKDGQGALALTDLSNAFGLVRFYQEARGKGVKPIAGCDVWIMNPDDRDKPSRLLLLVKDKRGYLNLCELLSKAWLTNQYRGRAEVDVAWLEAGLGEGLLAISGAQQGDVGLALAAGNVESAKRHAQRWAKLFPNAYYIELQRCGQPGGEQYVEQAVGIAAELQLPVVATHPMQFMTDEEFTAHEARVCISEGDMLANPRRQKRFTTDQRFRTQDEMVALFADIPSAIANTIEIAKRCNLTLELGKPKLPLFPTPDGLSLDDYLVQLSKEGLETRLVQLYPDEAEREKERAHYYERLDFECGTIIKMGFPGYFLIVADFINWAKNNGVPVGPGRGSGAGSLVAYALGITDLDPLRYNLLFERFLNP…	1192	0			1	1			1	RHDLDRAPQ	0	0		13	RFVHLRVHSEFSI	22	EFSIADGIVRL	47	LALTDLSNAFG	72	PIAGCDVWIMN	86	RDKPSRLLLLV	138	LAISGAQQGDV	205	VVATHPMQFMTDE		DDD	1		406
QGZ62863.1	C	DnaE1			GCA_009789675.1_ASM978967v1	Paraburkholderia acidisoli	2571748	Bacteria	Proteobacteria	Betaproteobacteria	Burkholderiales	Burkholderiaceae	Paraburkholderia		7945061	65.3921	MSSMSDPRFVHLRVHSEFSIADGIVRLDDLVKAAAKDGQGALALTDLGNAFGLVRFYQEARGKGVKPIAGCDVWIMNPDDRDKPSRLLLLVKDKRGYLNLCELLSKAWLTNQYRGRAEVDVAWLEAGLGEGLLALSGAQQGDVGLALAAGNVESAKRHAQRWATLFPNGYYIELQRCGQPGAEQYIEQAVALASQLKLPVVATHPMQFMTDEEYTAHEARVCISEGDILANPRRQKRFTTDQRFRTQQEMAALFADLPSAVANTIEIAKRCNLTLELGKPKLPLFPTPDGMSLDDYLVQLSKEGLEQRLEQLFPQQAERDAQRETYYARLDFECGTIIKMGFPGYFLIVADFINWAKNNGVPVGPGRGSGAGSLVAYALGITDLDPLRYNLLFERFLNP…	1191	0			1	1			1	RHDLDRAPQ	0	0		13	RFVHLRVHSEFSI	22	EFSIADGIVRL	47	LALTDLGNAFG	72	PIAGCDVWIMN	86	RDKPSRLLLLV	138	LALSGAQQGDV	205	VVATHPMQFMTDE		DDD	1		406
SNU87650.1	C	DnaE1			GCA_900187205.1_52191_D01	Pandoraea sputorum	93222	Bacteria	Proteobacteria	Betaproteobacteria	Burkholderiales	Burkholderiaceae	Pandoraea		5743123	62.7755	MSEPRFVHLRLHSEYSIADGIVRLDDVVKAAAKDGQGALALTDLANMFGAIRFYKEARGKGVKPIIGCDAWITNPADRDKPSRLLLLARDREGYLNLCQLLSKAWLGNQYRGRAEIEPSWLQPDGLARGLLALSGAQMGDVGAALAAGNPDLALQCAKHWESVFPGAFYIELQRTGQQGMETYVQQAVQLAAKAGLPVVATHPIQFMTSDDFTAHEARVCISEGEMLGNARRVRRFTQDQCFRTQEEMLAAFEDVPSALANTVEIAKRCNLTLELGKPKLPLFPTPDGMSLDDYLVQLSKEGLETRLAQLFPDEAERDKQRPEYYKRLDFETGTIIKMGFPGYFLIVADFIQWAKNNGVPVGPGRGSGAGSLVAYALGITDLDPLKYNLLFERFLNPER…	1191	0			1	1			1	RHDLDRAPQ	0	0		10	RFVHLRLHSEYSI	19	EYSIADGIVRL	44	LALTDLANMFG	69	PIIGCDAWITN	83	RDKPSRLLLLA	136	LALSGAQMGDV	203	VVATHPIQFMTSD		DDD	1		404
AJC19671.1	C	DnaE1			GCA_000815105.2_ASM81510v2	Pandoraea pulmonicola	93221	Bacteria	Proteobacteria	Betaproteobacteria	Burkholderiales	Burkholderiaceae	Pandoraea		5867621	64.2951	MSEPRFVHLRLHSEYSIADGIVRLDDIVKAAAKDGQGALALTDLANMFGAIRFYKEARGKGVKPIIGCDAWITNPADRDKPTRLLLLARNKQGYLNLCQLLSKAWLGNQWRGRAELEASWLQADGLAAGLLALSGAQMGDVGAALAAGNPALALQCAQHWASVFPGAYYIELQRTGQPGMEAYVQQAVQLAAKAGLPVVATHPIQFMTADDFTAHEARVCISEGEILGNARRVRRFTQDQRFRTQDEMIAAFEDVPSAIANSVQIAKRCNVTLELGKPKLPLFPTPDGMSLDDYLVHLSKEGLETRLAQLFPDEAERDKQRTDYYKRLDFETGTIIKMGFPGYFLIVADFIQWAKNNGVPVGPGRGSGAGSLVAYALGITDLDPLKYNLLFERFLNPER…	1190	0			1	1			1	RHDLDRAPQ	0	0		10	RFVHLRLHSEYSI	19	EYSIADGIVRL	44	LALTDLANMFG	69	PIIGCDAWITN	83	RDKPTRLLLLA	136	LALSGAQMGDV	203	VVATHPIQFMTAD		DDD	1		404
AJZ58533.1	C	DnaE1			GCA_000961515.1_ASM96151v1	Paraburkholderia fungorum	134537	Bacteria	Proteobacteria	Betaproteobacteria	Burkholderiales	Burkholderiaceae	Paraburkholderia		9058983	61.7501	MSDPRFVHLRVHSEFSIADGIVRLDDIVKAAAKDGQGALALTDLGNAFGLVRFYKEARGKGVKPIAGCDVWITNPDDRDKPSRLLLLVKNRRGYLNLCELLSKASLTNQYRGRAEIEAGWLESGLGEGLLALSGAQQGDIGLALAAGNEEAAKRNALHWAKVFPGGFYIELQRCGQPGGEQYVQQAVALAASLKLPVVATHPMQFMTPDDFTAHEARVCISEGDILANPRRSKRFTSEQYFRTQEEMAKLFADIPSALANSVEIAKRCNLTLELGKPKLPLFPTPDGMSLDDYLVQLSKEGLEKRLEQLYPDTAEREAQRETYYQRLEFECGTIIKMGFPGYFLIVADFINWAKNNGVPVGPGRGSGAGSLVAYALGVTDLDPLRYNLLFERFLNPERV…	1190	0			1	1			1	RHDLDRAPQ	0	0		10	RFVHLRVHSEFSI	19	EFSIADGIVRL	44	LALTDLGNAFG	69	PIAGCDVWITN	83	RDKPSRLLLLV	135	LALSGAQQGDI	202	VVATHPMQFMTPD		DDD	1		403
AXY57089.1	C	DnaE1			GCA_002165375.2_ASM216537v2	Acinetobacter chinensis	2004650	Bacteria	Proteobacteria	Gammaproteobacteria	Moraxellales	Moraxellaceae	Acinetobacter		3737289	42.3955	MQFVHLGIHTEFSITESIVRVPELIKTASSQSMPALAITDLSNLHAAVKFYNKCMGKGIKPIFGSTIRLNDAEHRATLLAMTNKGWRSLTEIVSRGYIEGQQLSIPCIQKDWILEQSDDIIVLLGMHSDVGKMLCSANPQKAEPLLEEWIHKFGNRVYLALTRTERPFEEDFIQEAVKLAAKYNIGVVAHNDVHFLTREDYEAHEARVCIADGYVLNDSRRPKTYSTEQYFKTAEEMIELFSDIPSAIENTVNIAKRCNVALRLGFNDLPDYPIPEGHTIDTFFAHISEEGLEERLNFLYPPEKRDEDWAEIRKPYDERLAYEINIINKMGFPGYFLIVMDFIGWSKNNGVPVGPGRGSGAGSLVAYSLKITDLDPLRYDLLFERFLNPERVSMPDFDV…	1190	0			1	1			1	GHELTRGDH	0	0		7	QFVHLGIHTEFSI	16	EFSITESIVRV	41	LAITDLSNLHA	66	PIFGSTIRLND	75	NDAEHRATLLA	125	IIVLLGMHSDV	192	VVAHNDVHFLTRE		DDD	1		396
BBD80132.1	C	DnaE1			GCA_003967035.1_ASM396703v1	Aerosticca soli	2010829	Bacteria	Proteobacteria	Gammaproteobacteria	Xanthomonadales	Rhodanobacteraceae	Aerosticca		2874969	68.328	MSARFVHLHLHSEYSLVDSTIRLKALIEACARMGLPAAALTDDSNLFGLVKFYKACSAAGIKPIGGCDLWIAGGEARPWRMTVLCQHHGGYLNLSRLISKAWREGQKGGRALVDPQGFEADGGAGLIALLGRESAIAQLAANQGLEAAQAALEVWRRRFPDRLYLELTRCGRDGEEAWNDAALALAAALDLPVVASNDVRFLAREDFEAHEARVCIHQGRVLADPKRPREYSAEQYLKSPEEMAALFADLPEALENSVELAKRCTLELSFGTYHLPVFPVPEGHDLASYIRESARTGLAERLAQAPPAPGRTPEDYAARLERELDVIVEMGFPGYFLIVSDFIRWAKDHGIPVGPGRGSGAGSLVAWALKITDLDPLRFDLLFERFLNPERVSMPDFDI…	1190	0			1	1			1	HHDDDRRDR	0	0		9	RFVHLHLHSEYSL	18	EYSLVDSTIRL	43	AALTDDSNLFG	68	PIGGCDLWIAG	80	EARPWRMTVLC	132	IALLGRESAIA	198	VVASNDVRFLARE		DDD	1		396
QIC64380.1	C	DnaE1			GCA_010918895.1_ASM1091889v1	Acinetobacter schindleri	108981	Bacteria	Proteobacteria	Gammaproteobacteria	Moraxellales	Moraxellaceae	Acinetobacter		3337186	42.4985	MHFVHLGIHTEFSITESIVRIPDLVKAAANDEMPALALTDLSNLHAAVKFYKKCLDKGIKPILGSEIRLNDAEHRVTLLSMTNKGWRNLTELVSEGYISGQQLDIPCVQKDWILRQHDDMIVLLGMQSDVGKMLITSNPDKAEPLLQEWVEKFGNRVYLALTRTSRPNEDLFIEEAVKLAKKYNIGVVAHNDVHFIAREDFEAHEARVCIADGYVLGDNRRPKTYSPEQYFKSSAEMAELFSDIPTAIENTFHIARRCNVTLRLGFNDLPDYPIPEGHTIGSYFTHLCEVGLEERLDFLYPPEQRGEDWPEIRQPYDERLAFEIKIILDMGFPGYFLIVMDFIQWSKGNGVPVGPGRGSGAGSLVAYSLKITDLDPLRYDLLFERFLNPERVSMPDFDV…	1190	0			1	1			1	GHELERGDH	0	0		7	HFVHLGIHTEFSI	16	EFSITESIVRI	41	LALTDLSNLHA	66	PILGSEIRLND	75	NDAEHRVTLLS	125	MIVLLGMQSDV	192	VVAHNDVHFIARE		DDD	1		396
AHF04458.1	C	DnaE1			GCA_000224005.3_ASM22400v3	Marichromatium purpuratum 984	765910	Bacteria	Proteobacteria	Gammaproteobacteria	Chromatiales	Chromatiaceae	Marichromatium	Marichromatium purpuratum	3779112	67.8641	MEPSFVHLHVHSEYSLVDGLVRIKPLIKATAAAGMPAVAITDQCNLFALVRFYKSALGAGIKPIAGADLLIRDPDDANRPFRLVLLVENATGYRNLTRLISRGYVDGQHQGVAMVERDWVEAAAEGLIALSGGPEGDVGRALLDGDAALAERRLARWQAVFGDRYYLELIRTGRPREARLVESSVALALRCDAPVVATNDVRFLAAADFDAHEVRVCIHDGRTLDDPRRTPRYSPEQYLRSPEEMAELFSDLPEALENSVEIAKRCNLELTLGTHSLPDFPVPEGMTIETFFSEQSRQGLEWRLGRTFDTSAPEFAEQRKVYDERLAVELDVILGMGFPGYFLIVADFIQWAKEHGIPVGPGRGSGAGSLVAYALKITDLDPIEHDLLFERFLNPERVS…	1189	0			1	1			1	HHDQDRGDR	0	0		9	SFVHLHVHSEYSL	18	EYSLVDGLVRI	43	VAITDQCNLFA	68	PIAGADLLIRD	82	ANRPFRLVLLV	133	IALSGGPEGDV	200	VVATNDVRFLAAA		DDD	1		402
ALS67272.1	C	DnaE1			GCA_001465595.2_ASM146559v2	Pandoraea apista	93218	Bacteria	Proteobacteria	Betaproteobacteria	Burkholderiales	Burkholderiaceae	Pandoraea		5571260	62.6331	MRPMSEPRFVHLRLHSEYSIADGIVRLDDVVKAAAKDGQGALALTDLANMFGAIRFYKEARGKGVKPIIGCDAWITNAADRDKPSRLLLLARDKEGYLNLCQLLSKAWLGNQWRGRAEIEPSWLQADGLARGLLALSGAQMGDIGAALAAGNSELALQCAQHWASVFPGAFYIELQRTGQAGMENYVQQAVQLAAKAGLPVVATHPIQFMTADDFTAHEARVCISEGEMLGNARRVRRFTQDQSFRTQDDMIAAFEDVPSAVANTVEIAKRCNLTLELGKPKLPRFPTPDGMSLDDYLVHLSKEGLETRLAQLFPDEAERDKQRPDYYKRLDFETGTIIKMGFPGYFLIVADFIQWAKNNGVPVGPGRGSGAGSLVAYALGITDLDPLKYNLLFERFLN…	1189	0			1	1			1	RHDLDRAPQ	0	0		13	RFVHLRLHSEYSI	22	EYSIADGIVRL	47	LALTDLANMFG	72	PIIGCDAWITN	86	RDKPSRLLLLA	139	LALSGAQMGDI	206	VVATHPIQFMTAD		DDD	1		407
APA85384.1	C	DnaE1			GCA_001865575.2_ASM186557v2	Paraburkholderia sprentiae WSM5005	754502	Bacteria	Proteobacteria	Betaproteobacteria	Burkholderiales	Burkholderiaceae	Paraburkholderia	Paraburkholderia sprentiae	7840207	63.2129	MSPMSDPRFVHLRVHSEFSIADGIVRLDDIVAAAAKDGQGALALTDLGNAFGLVRFYQEARGKGIKPIAGCDVWITNPDDRDKPSRLLLLVKDRRGYLNLCELLSKASLTNQYRGRAEIEAGWLESGLGEGLLALSGAQQGDVGLALAAGNEEAAKRNARHWAKVFPGGFYIELQRYGQPGGEQYVQQAVALAASLKLPVVATHPMQFMTPDDFTAHEARVCISEGDILANPRRQKRFTAEQYFRSQQEMAALFADIPSALANSVQIAKRCNLTLELGKPKLPLFPTPDGMSLDDYLVQLSKEGLEKRLEQLYPDEAERDAQRATYYQRLEFECGTIIKMGFPGYFLIVADFINWAKNNGVPVGPGRGSGAGSLVAYALGVTDLDPLRYNLLFERFLNP…	1189	0			1	1			1	RHDLDRAPQ	0	0		13	RFVHLRVHSEFSI	22	EFSIADGIVRL	47	LALTDLGNAFG	72	PIAGCDVWITN	86	RDKPSRLLLLV	138	LALSGAQQGDV	205	VVATHPMQFMTPD		DDD	1		406
ASM78174.1	C	DnaE1			GCA_002222655.1_ASM222265v1	Vitreoscilla filiformis	63	Bacteria	Proteobacteria	Betaproteobacteria	Neisseriales	Neisseriaceae	Vitreoscilla		3787551	63.4807	MPFVHLRTHTEYSVVDGTLRIDDAVKAAKKDGQPALAITDLANLFGAVKFYKACRGKGVKPVIGTEVWLEPHDATDKFVPRVLLLVQNITGYHNLSELLARAWTSNVQRNQAWVKWEWLRELGEGLIVLSGFEFGPLAPALQAGDVARARSVATQLAELFPRRFYIEVQRGGLHHPEPLVRASVQLAAQMQLPVVATHPVQFLEPDDFEAHEARVCVAEGETLGNPKRVKRFGREQYFKNQAQMEALFADLPSAITNTLKIAERCSLTLVLGKPQLPNFPTPLLADGTPMPIDQFFREESHKGLDYRLRQLFPDEAKRKAERPRYVERLEFELNTILKMGFPGYFLIVSDFITWAKNNGCPVGPGRGSGAGSLVAYALLITDLDPLQYNLLFERFLNPE…	1189	0			1	1			1	RHDLERFPQ	0	0		7	PFVHLRTHTEYSV	16	EYSVVDGTLRI	41	LAITDLANLFG	66	PVIGTEVWLEP	81	DKFVPRVLLLV	132	IVLSGFEFGPL	199	VVATHPVQFLEPD		DDD	1		405
AUT68919.1	C	DnaE1			GCA_002902965.1_ASM290296v1	Paraburkholderia hospita	169430	Bacteria	Proteobacteria	Betaproteobacteria	Burkholderiales	Burkholderiaceae	Paraburkholderia		11527706	61.7928	MSPMSDPRFVHLRVHSEFSIADGIVRIDDVVDSAAKDGQGALALTDLGNAFGLVRFYQEARGKGVKPIAGCDVWITNPDDRDKPSRLLLLVKNKTGYLNLCELLSKAWLTNQYRGRAEVEPAWLEGGLGEGLLALSGAQHGDVGMALAAGNEEAAKRNAQRWATIFPNGFYIELQRGGQPGVEAYVQQAVALAASLKLPVVATHPLQFMTPDDFTAHEARVCISEGDMLANPRRQKRFTTDQYFRTQAEMVALFADIPSAVANTIEIAKRCNLTLELGKPKLPLFPTPDGMSLDDYLVQLSKEGLEKRLEQLFPEQAERDAQRETYYARLDFECGTIIKMGFPGYFLIVADFINWAKNNGVPVGPGRGSGAGSLVAYALGITDLDPLRYNLLFERFLNP…	1189	0			1	1			1	RHDLDRAPQ	0	0		13	RFVHLRVHSEFSI	22	EFSIADGIVRI	47	LALTDLGNAFG	72	PIAGCDVWITN	86	RDKPSRLLLLV	138	LALSGAQHGDV	205	VVATHPLQFMTPD		DDD	1		406
QIK37096.1	C	DnaE1			GCA_011290485.1_ASM1129048v1	Caldichromatium japonicum	2699430	Bacteria	Proteobacteria	Gammaproteobacteria	Chromatiales	Chromatiaceae	Caldichromatium		2989870	61.1526	MDSRFIHLHLHSEYSLVDGLIQLKPLVNAVAKAGMPAVALTDQGNLFGLVRFYKAAVTAGIKPIAGADLWIRHPEDPTKPHRLVLLIQDQRGYRNLIELVSRSFLKGQEAGFPQVDPAWIKGHHQGLIALAGPGSDLAEALVKGRTKEAERVLDRWLKVFGDRYYLELVRTGRGREGHWIEACVDLALRRGVPVVATNDVRFLSPDDFEAHEVRVCIHQGRMLDDPDRPRLYSEEQYLRTPAEMSELFADLPEALVNAVEIAKRCNLELKLGKPHLPIFPVPAGMTTESFFAEECRRGLNERLSHILDPADPDSAERRRLYEERLESELAVITQMGFAGYFLIVADFIRWAKENGIPVGPGRGSGAGSLAAYAIRITDLDPIAHNLLFERFLNPERVSM…	1189	0			1	1			1	HHDQDRPDR	0	0		9	RFIHLHLHSEYSL	18	EYSLVDGLIQL	43	VALTDQGNLFG	68	PIAGADLWIRH	82	PTKPHRLVLLI	133	IALAGPGSDLA	199	VVATNDVRFLSPD		DDD	1		401
QLB63457.1	C	DnaE1			GCA_013378095.1_ASM1337809v1	Paraburkholderia caribensis	75105	Bacteria	Proteobacteria	Betaproteobacteria	Burkholderiales	Burkholderiaceae	Paraburkholderia		8468517	62.7922	MSPMSDPRFVHLRVHSEFSIADGIVRIDDVVASAAKDGQGALALTDLGNAFGLVRFYQEARGKGVKPIAGCDVWITNPDDRDKPSRLLLLVKNKTGYLNLCELLSKAWLTNQYRGRAEVDTAWLEGGLAEGLLALSGAQHGDVGMALAAGNEEAARRNAQRWAAIFPNGFYIELQRGGQPGAQAYVQQAVALAASLKLPVVATHPLQFMTPDDFTAHEARVCISEGDMLANPRRQKRFTTDQYFRTQAEMVEMFADIPSAVANTIEIAKRCNLTLELGKPKLPLFPTPDGMSLDDYLVQLSKEGLEKRLEQLFPEQDKRDAQRETYYARLDFECGTIIKMGFPGYFLIVADFINWAKNNGVPVGPGRGSGAGSLVAYALGITDLDPLRYNLLFERFLNP…	1189	0			1	1			1	RHDLDRAPQ	0	0		13	RFVHLRVHSEFSI	22	EFSIADGIVRI	47	LALTDLGNAFG	72	PIAGCDVWITN	86	RDKPSRLLLLV	138	LALSGAQHGDV	205	VVATHPLQFMTPD		DDD	1		406
QQC65236.1	C	DnaE1			GCA_016128195.1_ASM1612819v1	Paraburkholderia ginsengisoli	311231	Bacteria	Proteobacteria	Betaproteobacteria	Burkholderiales	Burkholderiaceae	Paraburkholderia		6597255	63.5423	MSPMSDPRFVHLRVHSEFSIADGIVRLDDIVKAAAKDGQGALALTDLGNAFGLVRFYKEARGKGVKPIAGCDVWITNPDDRDKPSRLLLLVKDRRGYLNLCELLSKASLTNQYRGRAEVEAGWLESGLGEGLLALSGAQQGDVGLALAAGNVEAAKRNALHWAKVFPGGFYIELQRCGQPGGEQYVQQAVTLAASLKLPVVATHPMQFMTPDDFTAHEARVCISEGDILANPRRPKRFTSEQYFRTQEEMTALFADIPSALANTVEIAKRCNLTLELGKPKLPLFPTPDGMSLDDYLVQLSKEGLEKRLEQLYPDEAERAAQRATYYERLEFECGTIIKMGFPGYFLIVADFINWAKNNGVPVGPGRGSGAGSLVAYALGVTDLDPLRYNLLFERFLNP…	1189	0			1	1			1	RHDLDRAPQ	0	0		13	RFVHLRVHSEFSI	22	EFSIADGIVRL	47	LALTDLGNAFG	72	PIAGCDVWITN	86	RDKPSRLLLLV	138	LALSGAQQGDV	205	VVATHPMQFMTPD		DDD	1		406
AKH19315.1	C	DnaE1			GCA_001007875.1_ASM100787v1	Sedimenticola thiotaurini	1543721	Bacteria	Proteobacteria	Gammaproteobacteria			Sedimenticola		3962284	57.6152	MNPVFIHLRVHSEYSLVDGLVRIKPLVARVAELGMPAVAMTDQSNLFSLVKFYKASIAAGVKPISGVDVWIRDPEDPNTPFRLLLLVQNPRGYRNLTCLVSRSYREGQHLGKAMLEADWFTRESCEGLIALSGGRAGDVGRALLTGHTTDAEQRLRHWLDLFGDRYYLELHRTGREGEERCLHASVDLASRLDVPVVATNDVRFLTPDDFEAHEVRVCIHEGRTLDDSRRPKHFSREQYLRTPQEMAELFADIPEALENSVEIARRCNIELTLGKNFLPDFPIPDNMTIEEYFSRESKRGLEQRLEIILDRTAPDYAERRKVYDDRLQVELDVINQMGFPGYFLIVADFIQWAKDNGIPVGPGRGSGAGSIVAYALKITDLDPIEHDLLFERFLNPERV…	1188	0			1	1			1	RHDQDRGDR	0	0		9	VFIHLRVHSEYSL	18	EYSLVDGLVRI	43	VAMTDQSNLFS	68	PISGVDVWIRD	82	PNTPFRLLLLV	134	IALSGGRAGDV	201	VVATNDVRFLTPD		DDD	1		403
BAU57463.1	C	DnaE1			GCA_002356555.2_HH1059_assembly_1.0	Halorhodospira halochloris	1052	Bacteria	Proteobacteria	Gammaproteobacteria	Chromatiales	Ectothiorhodospiraceae	Halorhodospira		2834560	56.028	MANSCGDFVHLRVHTELSLVDGVVRIKELVAAARDAGMPAVAVTDQSNLFGMVKFYQAALAAGIKPIIGSDVWLEDPAAELGRSRLTLLCRNVDGYRALSRLLTRAYREGTKGDTPVISRDWLQADSNGLIALSGGSHGDVGRALLRGDQELALEYLREHRRTFGADGYYLELHRLGRPGDEHHLHAAVDLAAAEQAPVVATNDVRFMRAEDYDAHEVRVCIHQGRTLDDPQRPRPYTESQYFASSAEMAERFADIPEALETTVQIAAKCSVDVELGTPYLPDFPVPEGQTVASLLRQEALVGLEQRLAEYGGVGDDANHAWSDYKQRLEHELDVIEQMGFPGYFLIVADFIRWARENNIPVGPGRGSGAGSLVAYALGITNLDPLRYDLLFERFLNPE…	1188	0			1	1			1	RHDQDRGDR	0	0		12	DFVHLRVHTELSL	21	ELSLVDGVVRI	46	VAVTDQSNLFG	71	PIIGSDVWLED	85	ELGRSRLTLLC	136	IALSGGSHGDV	204	VVATNDVRFMRAE		DDD	1		405
AUT60055.1	C	DnaE1			GCA_002902925.1_ASM290292v1	Paraburkholderia terrae	311230	Bacteria	Proteobacteria	Betaproteobacteria	Burkholderiales	Burkholderiaceae	Paraburkholderia		10062489	61.9184	MSPMSDPRFVHLRVHSEFSIADGIVRIDDVVDSAAKDGQGALALTDLGNAFGLVRFYQEARGKGVKPIAGCDVWITNPDDRDKPSRLLLLVKNKTGYLNLCELLSKAWLTNQYRGRAEVEPAWLEGGLAEGLLALSGAQHGDVGLALAAGNEEAAKRNAQRWASIFPNGFYIELQRGGQPGVEAYVQQAVALAASLKLPVVATHPLQFMTPDDFTAHEARVCISEGDMLANPRRQKRFTTDQYFRTQAEMVELFADIPSAVANTIEIAKRCNLTLELGKPKLPLFPTPDGMSLDDYLVQLSKEGLEKRLEQLFPEQAERDAQRDTYYARLDFECGTIIKMGFPGYFLIVADFINWAKNNGVPVGPGRGSGAGSLVAYALGITDLDPLRYNLLFERFLNP…	1188	0			1	1			1	RHDLDRAPQ	0	0		13	RFVHLRVHSEFSI	22	EFSIADGIVRI	47	LALTDLGNAFG	72	PIAGCDVWITN	86	RDKPSRLLLLV	138	LALSGAQHGDV	205	VVATHPLQFMTPD		DDD	1		406
QSQ96501.1	C	DnaE1			GCA_017309445.1_ASM1730944v1	Acinetobacter indicus	756892	Bacteria	Proteobacteria	Gammaproteobacteria	Moraxellales	Moraxellaceae	Acinetobacter		3013505	46.0123	MHFVHLGIHTEFSITESIVRIPDLVKAAASEEMPALAITDLSNLHAAVKFYGKCLGKGIKPIMGSEIRLNDAEHRMTLLAMNNHGWRNLTEIVSRGFIEGQQLDIPCVQKDWVLEQHDDLIALLGIHSDVGKMLCTSNPQKAEPLLEEWIAKFGNRVYLALTRTNRPNEEDFIYEAVQLAKKYNIGVVAHNDVHFISREDFEAHEARVCIADGYVLGDSRRPKNYSPEQYFKTAAEMTELFADIPSAIENTYHIAKRCNVTLQLGKYFLPDYPIPEGHTIETFFAHLSKEGLEERLNHLYPVAQRDEDWPEIRKPYDERIEYEINIINSMGFPGYFLIVMDFIQWSKNNGVPVGPGRGSGAGSLVAYSLKITDLDPLRYELLFERFLNPERVSMPDFDV…	1188	0			1	1			1	GHELERGDH	0	0		7	HFVHLGIHTEFSI	16	EFSITESIVRI	41	LAITDLSNLHA	66	PIMGSEIRLND	75	NDAEHRMTLLA	125	LIALLGIHSDV	192	VVAHNDVHFISRE		DDD	1		396
ACC71257.1	C	DnaE1			GCA_000020045.1_ASM2004v1	Paraburkholderia phymatum STM815	391038	Bacteria	Proteobacteria	Betaproteobacteria	Burkholderiales	Burkholderiaceae	Paraburkholderia	Paraburkholderia phymatum	8676562	62.2924	MSPMSDPRFVHLRVHSEFSIADGIVRIDDVVDAAAKDGQGALALTDLGNAFGLVRFYKEARGKGVKPIAGCDVWITNPDDRDKPSRLLLLVRNKTGYLNLCELLSKAWLTNQYRGRAEVETAWLESGLAEGLLALSGAQHGDVGLALAAGNQEAAQRNAQRWAQIFPNGFYIELQRGGQAGAEAYVQQAVALAASLKLPVVATHPLQFMTPDDFTAHEARVCISEGDILANPRRQKRFTTDQYFRTQDEMIALYADIPSAIANTVEIAKRCNLTLELGKPKLPLFPTPDGMSLDDYLVQLSKEGLEKRLEQLFPEQAERDAQREGYYARLDFECGTIIKMGFPGYFLIVADFINWAKNNGVPVGPGRGSGAGSLVAYALGITDLDPLRYNLLFERFLNP…	1187	0			1	1			1	RHDLDRAPQ	0	0		13	RFVHLRVHSEFSI	22	EFSIADGIVRI	47	LALTDLGNAFG	72	PIAGCDVWITN	86	RDKPSRLLLLV	138	LALSGAQHGDV	205	VVATHPLQFMTPD		DDD	1		406
BBE09081.1	C	DnaE1			GCA_003966915.1_ASM396691v1	Mycoavidus cysteinexigens	1553431	Bacteria	Proteobacteria	Betaproteobacteria	Burkholderiales	Burkholderiaceae	Mycoavidus		2795004	48.936	MLNPRFIHLRLHSEYSITDGIVRLDDAVKAAAADGQGALALTDLGNLFGLVKFYQTARSAGVKPIIGCDVWLTNPLDGDKPSRVLLLVCELQGYLNLCELLSRAWLTNQHRGRAQIQIEWLESGLAQGLIALSGGLTGDIGQAFAAGNEEAARRFAQRWAQIFPQRFYLEVQRAELPGEALYIQQVAALAAELQLPLVATHPVQFMTPDDFTAHEARVCIAAGNLLADPRRARPFTRAQYFRTQAEMAELFADLPSALANTVEIAQRCNLTLELGKPKLPLFPTPAGLSLDDYLMQEARQGLEQRLEQLFADVAQRERERSTYCQRLEFECATIIKMGFPGYFLIVADFINWAKQNGVPVGPGRGSGAGSLVAFALGITDLDPLRYKLLFERFLNPERV…	1187	0			1	1			1	RHDLDRGPQ	0	0		10	RFIHLRLHSEYSI	19	EYSITDGIVRL	44	LALTDLGNLFG	69	PIIGCDVWLTN	83	GDKPSRVLLLV	135	IALSGGLTGDI	202	LVATHPVQFMTPD		DDD	1		403
QTD58632.1	C	DnaE1			GCA_017498585.1_ASM1749858v1	Acinetobacter towneri	202956	Bacteria	Proteobacteria	Gammaproteobacteria	Moraxellales	Moraxellaceae	Acinetobacter		2799835	41.4772	MRFVHLGIHTEFSITESIVRVPDLIKAAVNEEMPALALTDLSNLHAAVKFYGKCLGQGIKPILGSVLRLNDADHRVTLLSMNNHGWRNLTELVSRGYIEGQQLNIPCVNKAWILEQADDLILLLGIQSDVGKMLITSNPQKAEPLLEEWIEKFGNRVYLALTRTDRPDEDAFIAEAVKLAKKYNIGVVAHNDVHFVRREDYEAHEARVCIADGYVLGDNRRPKTYSPEQYFKTTAEMTELFSDIPSAIENSYHIAKRCNVTLQLGKYFLPDYPIPDGHTIDTYFAHLSKQGLEERLNVLYPVTQRDEDWAEIRKPYDERIEYEINIINSMGFPGYFLIVMDFIQWSKNNGVPVGPGRGSGAGSLVAYSLKITDLDPLRYELLFERFLNPERVSMPDFDV…	1187	0			1	1			1	GHELVRGDH	0	0		7	RFVHLGIHTEFSI	16	EFSITESIVRV	41	LALTDLSNLHA	66	PILGSVLRLND	75	NDADHRVTLLS	125	LILLLGIQSDV	192	VVAHNDVHFVRRE		DDD	1		396
AAZ26027.1	C	DnaE1			GCA_000012325.1_ASM1232v1	Colwellia psychrerythraea 34H	167879	Bacteria	Proteobacteria	Gammaproteobacteria	Alteromonadales	Colwelliaceae	Colwellia	Colwellia psychrerythraea	5373180	38.0054	MLSGEIATEAEPSVFVPPKFIHLRVHSDYSMCDGLKKVKPIVAKAVELNMPALALTDQTNLCGLVKYYHAAHGAGIKPIIGCDFWVKSDELEDELSRIVVLTTNNVGYKNITELISKAYMRGHIQNKAVIDKSWLVEYKEGLILLSGGREGDIGKALLKGNTELVDEMVSFYQQHFDRCYFLELVRTGRNDEENYIHLAVELAEKENLPVVATNEVMFLSPNDFDAHEIRVAIHDGFTLDDKRRPKRYSSEQYLRSEEEMCELFSDIPEALANSVEIAKRCNVTVTLGEYVLPDFPTEGLEINDFFIKVSEKGLEKRLDQLFDRQADDFAEIRKPYDERLAIELEVVNNMGFPGYFLIVMEFIQWSKDNNIPVGPGRGSGAGSLVAYALDITDLDPLEY…	1186	0			1	1			1	RHDQDRGEM	0	0		24	KFIHLRVHSDYSM	33	DYSMCDGLKKV	58	LALTDQTNLCG	83	PIIGCDFWVKS	97	EDELSRIVVLT	148	ILLSGGREGDI	215	VVATNEVMFLSPN		DDD	1		416
QRN52607.1	C	DnaE1			GCA_016865235.1_ASM1686523v1	Dyella caseinilytica	1849581	Bacteria	Proteobacteria	Gammaproteobacteria	Xanthomonadales	Rhodanobacteraceae	Dyella		4812204	59.5676	MSLRFAHLHLHSEYSLVDSTIRIKALVAACVQAGTGAVALTDECNMFALVKFYKACSAAGIKPIGGCDLWISSLDDPRPWRLTVLCQNRDGYLNLSRLVSRTWREGQQGGRALTDAGWLTPDATDGLIALLGRESEIGRIAVNQGTEAAASRLRALMQLFPDRLYLELTRCGREGEESWNNAALMLATELDLPVIASNDVRFLKQDDFEAHEARVCIHQGRVLADPKRPRDYSDQQYLKTPEDMATLFADIPEALENTVELAKRCNLELTFGTYYLPNFPVPEGHDLASYIRELAREGLKERLASAPLAQGHTLADYEARLERELDVIIEMGFPGYFLIVADFINWGKQNGIPVGPGRGSGAGSLVAWVLKITDLDPLQFNLLFERFLNPERVSMPDFD…	1186	0			1	1			1	HHDEDRRDR	0	0		9	RFAHLHLHSEYSL	18	EYSLVDSTIRI	43	VALTDECNMFA	68	PIGGCDLWISS	81	DPRPWRLTVLC	133	IALLGRESEIG	199	VIASNDVRFLKQD		DDD	1		397
QGZ54194.1	C	DnaE1			GCA_009789655.1_ASM978965v1	Paraburkholderia acidiphila	2571747	Bacteria	Proteobacteria	Betaproteobacteria	Burkholderiales	Burkholderiaceae	Paraburkholderia		7804892	64.3254	MTPMSDPRFVHLRVHSEFSIADGIVRLDDLVKAAAKDGQGALALTDLGNAFGLVRFYSEARGKGVKPIAGCDVWITNPDDRDKPSRLLLLVKDKRGYLNLCELLSKAWLTNQYRGRAEVDVAWLEAGLAEGLLAISGAQQGDVGLALAAGNAESAKRHAQRWAKLFPNAYYIELQRCGQPGGEQYVEQAVALASQLKLPVVATHPMQFMTDEEYTAHEARVCISEGDILANPRRQKRFTTDQRFRTQEEMAALFADIPSAIANTIEIAKRCNLTLELGKPKLPLFPTPDGMSLDDYLVQLSREGLEKRLVQLYPNEAEREQERARYNERLEFECGTIIKMGFPGYFLIVADFINWAKNNGVPVGPGRGSGAGSLVAYALGITDLDPLRYNLLFERFLNP…	1185	0			1	1			1	RHDLDRAPQ	0	0		13	RFVHLRVHSEFSI	22	EFSIADGIVRL	47	LALTDLGNAFG	72	PIAGCDVWITN	86	RDKPSRLLLLV	138	LAISGAQQGDV	205	VVATHPMQFMTDE		DDD	1		406
QNN77561.1	C	DnaE1			GCA_014397415.1_ASM1439741v1	Pseudoxanthomonas mexicana	128785	Bacteria	Proteobacteria	Gammaproteobacteria	Xanthomonadales	Xanthomonadaceae	Pseudoxanthomonas		3966848	67.3928	MSSRFVHLHLHTEFSLADSIIRVPEKPDHADPKKAKQANLLSRAVELGMPALAVTDRNNLFALVKFYKAAEGVGIKPIAGADVMVAEGGEAPWPVTLLCRDREGYLSLSRLLSRAWMEGHRTDGVAIEPEWLRADHQGLFAIIGRQSLAGRLALTGRHDLAEQHLADWQRTFGEDLHLELTRTQRDGEEAFNAFALHAAGTRGMPVIASNDVRFLSPDDFDAHEARVCIASGRVLDDPKRPREYSAEQYMKSAEQMAELFADVPDAIDNTRALAQRCNIEMRLGTYFLPAYPVPDDETLDSWIRRQSHDGLKARLEKNPLAPGHTREDYEKRLDFELDTICKMGFPGYFLIVADFIQWGKNHGIPIGPGRGSGAGSLVAWALQITDLDPLPYGLLFERF…	1185	0			1	1			1	HHDRDPRDR	0	0		9	RFVHLHLHTEFSL	18	EFSLADSIIRV	57	LAVTDRNNLFA	82	PIAGADVMVAE	94	GEAPWPVTLLC	145	FAIIGRQSLAG	211	VIASNDVRFLSPD		DDD	1		409
AFC85181.1	C	DnaE1			GCA_000242255.3_ASM24225v3	Frateuria aurantia DSM 6220	767434	Bacteria	Proteobacteria	Gammaproteobacteria	Xanthomonadales	Rhodanobacteraceae	Frateuria	Frateuria aurantia	3603458	63.3958	MSARFIPLHLHSEYSLVDSTIRIKQLVAACAEAGLPAVALTDDSNMFALVKFYKACSAAGIKPICGSDLWLAGHDEGRPWRMTLLCQNREGYLNLSRLVSQVWRDGQTAGRPLLDTQWLGTGPDGASAGLIALFGRDSETARLAMDQGLDVARTALQPWLQRFPDRLYLELSRTGHPREEHWNNLALQLATELDLPVIASNDTRFLKQSDFDAHEARVCINQGRVLADPKRPRDYTDQQYLKNAEAMAALFADVPEALENTVELARRCNLELSFGTYYLPDFPVPEGHDLASYIREIAREGLKERLAAAPLAEGHSLADYEARLERELDVIIKMGFPGYFLIVADFINWGKQNGIPVGPGRGSGAGSLVAWVLKITDLDPLQFNLLFERFLNPERVSMP…	1184	0			1	1			1	HHDDDRADR	0	0		9	RFIPLHLHSEYSL	18	EYSLVDSTIRI	43	VALTDDSNMFA	68	PICGSDLWLAG	81	EGRPWRMTLLC	132	SAGLIALFGRD	202	VIASNDTRFLKQS		DDD	1		400
ALO46052.1	C	DnaE1			GCA_001444425.1_ASM144442v1	Pseudohongiella spirulinae	1249552	Bacteria	Proteobacteria	Gammaproteobacteria			Pseudohongiella		3345119	54.0046	MNTPQFVHLHVHTEYSIVDGLVRVKPLISAAAEMGMPAVAVTDQTNLFAMIKFYSGAISAGIKPICGCDVMLQNPDNPDRPYPMVLLVKDLTGYRNLTRLISRAYTENQGQGVPVIQKSWLQGMSQGLIALSGGHYGEIGRLLLDGDEQGAAEVLYNSMKLFPDSFYLELQRCGRPGEDAYIQAVIELSAKHNCPLVATNDVRFLKSDDFEAHEVRVCIHERRTLDDPRRSRHYTEQQYLRSPSEMAELFSDIPEALENSVVIARRCNLDIELGKPFLPNYPVPAGMTMDEYFRQLSLEGLEQRLAGDFSVEGMSENEIFAGRKPYLERLEFELDVIIQMGFPGYFLIVMEFIQWAKNNDIPVGPGRGSGAGSIVAYALGITDLDPLKYDLLFERFLNP…	1184	0			1	1			1	HHDQDPGDR	0	0		10	QFVHLHVHTEYSI	19	EYSIVDGLVRV	44	VAVTDQTNLFA	69	PICGCDVMLQN	83	PDRPYPMVLLV	134	IALSGGHYGEI	201	LVATNDVRFLKSD		DDD	1		406
ASP49202.1	C	DnaE1			GCA_002076895.1_ASM207689v1	Cognaticolwellia beringensis	1967665	Bacteria	Proteobacteria	Gammaproteobacteria	Alteromonadales	Colwelliaceae	Cognaticolwellia		4661274	38.5026	MSESESTLTIAESDVIPARSDPKFIHLRIHSDYSMSDGLKKVKPIVARAAELNMPAMALTDQTNLCGLVKYYHAAHGAGLKPIIGCDFWVKSEALEGELSRLVVLASSNIGYKNLTELISKAYLRGHIQGKAVLDRDWLIERAEGLILLSGGREGDVGKALLKGNREFVEEMLAFYLQYFPNCYYIELIRTNRNDEENYIHLAVELAASHDLPVVATNEVMFLSPNDFDAHEIRVAIHDGFTLDDKRRPKKYSKEQYLRTEEEMVELFADIPEALANSVEIAKRCNVTVRLGEYVLPDFPTEGLSIEDYLVKVSEEGLQERLEFLFDKDAPDFAEKRKPYDERLAIELKVVNNMGFPGYFLIVMEFIQWSKDNNIPVGPGRGSGAGSLVAYAQKITDLD…	1184	0			1	1			1	RHDQDRGEM	0	0		28	KFIHLRIHSDYSM	37	DYSMSDGLKKV	62	MALTDQTNLCG	87	PIIGCDFWVKS	101	EGELSRLVVLA	152	ILLSGGREGDV	219	VVATNEVMFLSPN		DDD	1		420
ABM62220.1	C	DnaE1			GCA_000015585.1_ASM1558v1	Halorhodospira halophila SL1	349124	Bacteria	Proteobacteria	Gammaproteobacteria	Chromatiales	Ectothiorhodospiraceae	Halorhodospira	Halorhodospira halophila	2678452	67.9817	MSEDPPPFVHLRLHSEFSLVDGIVRINEAVSAAREAGMPAVAITDQSNLFGMVKFYRAALAAGVKPIIGGDVWLADDTVEFGYARLTLLCRDRGGYRALSRLLSRAYREGACGDIPVIRREWLQADAGGLLALSGGAQGDIGQALLRGDEATARRYAEEHRRTFGEDGFYLELHRLGRPGDERHLHAAVALAADEDLPVVATNDVRFMRPEDYDAHEVRVCIHQGRTLDDPNRPRHYTEQQYFADAADMAERFSDLPEALETSVRIAERCSVDLELDTNYLPDFPVPEGHTVASFLRAESERGLTQRLEQRGLAEDEDADEVEATYHRRLDHELAVIEQMGFPGYFLIVADFIRWARDNHIPVGPGRGSGAGSLVAYALGITNLDPLRYDLLFERFLNP…	1183	0			1	1			1	RHDQDRGDR	0	0		12	PFVHLRLHSEFSL	21	EFSLVDGIVRI	46	VAITDQSNLFG	71	PIIGGDVWLAD	85	EFGYARLTLLC	136	LALSGGAQGDI	204	VVATNDVRFMRPE		DDD	1		406
ATQ75387.1	C	DnaE1			GCA_002752675.1_ASM275267v1	Massilia violaceinigra	2045208	Bacteria	Proteobacteria	Betaproteobacteria	Burkholderiales	Oxalobacteraceae	Massilia		7530059	63.4712	MSTDVIEAGSTTLAAPAKPAAPAFVHLRVHSEYSIVDGLVRIDDVVAAAARDKQPALAITDLANLFGMVKFYKSARGKGIKPVIGVDAWISNDDNRDKPSRLLLLAKNRMGYLQLCELLSKAWLTNQHKGRAEIHPDWLDALATSESSLSPGENQANGLIVLSGAHFGDVGTAIENGNLALAERCAQRWASVFPGHFYIEVQRAGQPNQEAQVRHAVALAAKLGLPVVATHPIQFLSAGEFIAHEARTCIAEGEMLANAKRVKRFNEEMRFKSQAEMAELFADMPAALANSVEIAKRCNVVLTLGKPQLPNFPTPPGMSIDEFLVAESQAGLEQRLLHLYPDPVKREAARPRYDARLKFETDTICNMKFPGYFLIVAEFIKWAKENGVPVGPGRGSGAG…	1183	0			1	1			1	RHDLDRAPQ	0	0		28	AFVHLRVHSEYSI	37	EYSIVDGLVRI	62	LAITDLANLFG	87	PVIGVDAWISN	101	RDKPSRLLLLA	165	IVLSGAHFGDV	232	VVATHPIQFLSAG		DDD	1		433
ABI57193.1	C	DnaE1			GCA_000014785.1_ASM1478v1	Alkalilimnicola ehrlichii MLHE-1	187272	Bacteria	Proteobacteria	Gammaproteobacteria	Chromatiales	Ectothiorhodospiraceae	Alkalilimnicola	Alkalilimnicola ehrlichii	3275944	67.5313	MSAQSGFVHLNVHSEFSLSDGILRIPELVDAVAGQGMPAVAITDQGNLFGMVKFYKAALAAGVKPIVGAEIRVEDEEAERDHSALTLLCRDLDGYAALSRLLSLSYQQGRTVDDTPVVQRAWLEADHEGLIVLSGGKDGDVGKALLAGNTRRAESLARWYAGHFPDAYFLELQRTGRPGDEDHLHAAVALATELALPVVATNAVRFLAADDYDAHEVRVCIHDGYTLDDPKRPRRYTNQQYLRSPAEMGALFSDLPEALENTVEIARRCSLDLTLGENVLPDFPIPEGLTIEEFLHQEALRGLEQRLEERGLAEGETEEGVRETYRQRLDWELGIINQMGFPGYFLIVADFIRWAKEHDIPVGPGRGSGAGSLVAYALAITDLDPLRYDLLFERFLNPE…	1182	0			1	1			1	NHDQEAGAR	0	0		11	GFVHLNVHSEFSL	20	EFSLSDGILRI	45	VAITDQGNLFG	70	PIVGAEIRVED	84	ERDHSALTLLC	136	IVLSGGKDGDV	203	VVATNAVRFLAAD		DDD	1		405
ASJ74834.1	C	DnaE1			GCA_002215215.1_ASM221521v1	Granulosicoccus antarcticus IMCC3135	1192854	Bacteria	Proteobacteria	Gammaproteobacteria	Chromatiales	Granulosicoccaceae	Granulosicoccus	Granulosicoccus antarcticus	7783862	52.8605	MTDENVDTAIVELAELSPAAPAFVHLSIHTEFSLVDSTVRIKPLAKQVKQSMPAAAVTDRCNMFSLVKYYRAALAAGVKPIAGVDMGVRGALPDDEISRVILLVQDADGYRNLTNLVSRGYQEGQSSGSPIVDLEWIFEANEGLIVLSGGVEGDIGQALKRGHADEALELATRWQTVFGDRYYLELCRTGKEFEEQYIVGACDIAVKADIPVVATNDVRFLKAGDFSAHETRLCIQTGYVLADTRRPKLVTEEQYLKSAEQMHELFADIPIALENSVEIAKRCNLTLKLGTPVLPDFPIPEGMTETEFFYASAEEGLETRLKQLYDTSRPDFAEIRIPYDARLKRELDVIAGMGFPGYFLIVADFIKWSRDNDIPVGPGRGSGAGSLVAYVLTITDLDP…	1182	0			1	1			1	SHDRDRGDR	0	0		27	AFVHLSIHTEFSL	36	EFSLVDSTVRI	60	AAVTDRCNMFS	85	PIAGVDMGVRG	99	DDEISRVILLV	150	IVLSGGVEGDI	217	VVATNDVRFLKAG		DDD	1		419
AVR89352.1	C	DnaE1			GCA_003030465.1_ASM303046v1	Thauera aromatica K172	44139	Bacteria	Proteobacteria	Betaproteobacteria	Rhodocyclales	Zoogloeaceae	Thauera	Thauera aromatica	3711792	67.1731	MNSAPAPAALQAEPSLVPSAPRFVHLRLHSEYSITDGIVQLDPAIASAAAEGMPALGISDLANLFGMVKFYKGARAKGIKPIIGVDAWIQNEAERDKPFRVLLICRDRAGYGQLCALLTRAYLDNKYRGRAEMRREWFDDGAASGLLCLSGALDGDIGAALAAGNGELAAQLAADWARRFPDAFYIEIQRAGHPGTESYIRHAVDIAARLGLPVVATHPVQFLKREDFKAHEARVCIAQGYVLADKRRPREFTEEQYLKSQAEMCELFADLPEALDNAVEIARRCSLTVQLGKNFLPLFPTPEGMTLDDFLIAEAKAGLERRLAQLYPHPEEREKQRPRYEQRLKFETDTIIQMGFPGYFLIVADFIRWGKNNGVPVGPGRGSGAGSLVAYSLDITDLD…	1182	0			1	1			1	RHDLDRAPQ	0	0		27	RFVHLRLHSEYSI	36	EYSITDGIVQL	61	LGISDLANLFG	86	PIIGVDAWIQN	100	RDKPFRVLLIC	152	LCLSGALDGDI	219	VVATHPVQFLKRE		DDD	1		420
QHP90551.1	C	DnaE1			GCA_009931375.1_ASM993137v1	Burkholderia glumae	337	Bacteria	Proteobacteria	Betaproteobacteria	Burkholderiales	Burkholderiaceae	Burkholderia		6691685	68.2117	MADPRFVHLRVHSEFSIADGIVRLDDIVKAAAADGQGALALTDLGNAFGLVRFYKEARSKGIKPIAGCDVWITNHDDRDKPARLLLLVRDKSGYLNLCELLSKAWLTNQYRGRAEIDPQWLESELGGGLLALSGAQQGDIGIALAAGNNESARRHAQRWARVFPGSFYIELQRYGQPGAEAYIQDAVKLAAELKLPVVATHPLQFMEDEDFTAHEARVCISEGDILANPRRQKRFTTEQRFRTQAEMAELFADLPSAVLNTVEIAKRCNLTIELGKPKLPLFPTPDGMSLDDYLVQLSKEGLEKRLVQLYPDEAERDAQRDTYYQRLDFECGTITKMGFPGYFLIVADFINWAKNNGVPVGPGRGSGAGSLVAYSLGITDLDPLRYNLLFERFLNPERV…	1182	0			1	1			1	RHDLDRAPQ	0	0		10	RFVHLRVHSEFSI	19	EFSIADGIVRL	44	LALTDLGNAFG	69	PIAGCDVWITN	83	RDKPARLLLLV	135	LALSGAQQGDI	202	VVATHPLQFMEDE		DDD	1		403
QKD43826.1	C	DnaE1			GCA_012530715.1_ASM1253071v1	Alicycliphilus denitrificans	179636	Bacteria	Proteobacteria	Betaproteobacteria	Burkholderiales	Comamonadaceae	Alicycliphilus		4770033	68.1025	MFVHLRLHTEFSVVDGTTRIDEAVKAAAKDGQPALAVTDLNNLFGAVKFYKEGRGKGVKPIVGAEVCLEGDAGAPPSRMVLLVQNRQGYLNLSELLTRAWTRNVVKNLPLCTWDWLAELNEGLIVLAGAQAGPVGQALMKGDDDGAAAVALRLAGIFPHRFYIEIQRAGRADDEAHVTTAVQLAARLQLPVVATHPVQFATADGYEAHEARVCIAEGEILANPRRVRRFTREQYFKSGAEMQALFADVPSAIANTLEIAKRCNLTLVLGKPQLPDFPTPGGMAIEEYFRVASYDGLKERLLHLFPDEAERERQRLRYEERLEFELGTILKMGFPGYFLIVGDFIQWAKNNGCPVGPGRGSGAGSLVAYALKITDLDPLQYNLLFERFLNPERVSMPDFD…	1182	0			1	1			1	RHDLERAPQ	0	0		6	MFVHLRLHTEFSV	15	EFSVVDGTTRI	40	LAVTDLNNLFG	65	PIVGAEVCLEG	78	GAPPSRMVLLV	129	IVLAGAQAGPV	196	VVATHPVQFATAD		DDD	1		397
AKH39039.1	C	DnaE1			GCA_001007935.1_ASM100793v1	Nitrosomonas communis	44574	Bacteria	Proteobacteria	Betaproteobacteria	Nitrosomonadales	Nitrosomonadaceae	Nitrosomonas		4067838	44.7318	MLTDPAFIHLRLHSEYSIVDSIVRIDEVLSKAASDNMPAVALTDLANLFGLIKFYQSAYKKGIKPIIGCDSWITNETDRDKPTRVLLLCQSFTGYLLLCRLLSRAYRENLYRGRAEFRKSWFHANESGTDGLILLSGAYRSEIGLHLSQNNLSAAETLAQEWASLFPGRFYIEVQRIGYANEESCVRNSLQLASKLQLPVVATHPVQFLEPEDYKAHEARVCIAEGYVLGDRRRPHRFNEQQYFKTQAEMQALFADIPAALANSIEIAKRCSLVLELGVNRLPRFPTPGAVSIEQYLREQAEAGLEKRLHVLFPEIEVYASKLPKYQNRLDFEVNTIIQMGFAGYFLIVADFINWAKQNDVPVGPGRGSGAGSLVAYSLGITDLDPMRYDLLFERFLNP…	1181	0			1	1			1	RHDLDRAPQ	0	0		11	AFIHLRLHSEYSI	20	EYSIVDSIVRI	45	VALTDLANLFG	70	PIIGCDSWITN	84	RDKPTRVLLLC	138	ILLSGAYRSEI	205	VVATHPVQFLEPE		DDD	1		406
AMN47346.1	C	DnaE1			GCA_001579945.1_ASM157994v1	Steroidobacter denitrificans	465721	Bacteria	Proteobacteria	Gammaproteobacteria	Nevskiales	Steroidobacteraceae	Steroidobacter		3467246	61.6617	MNFIHLHLHTEYSLADSVVRITSEGQQGGLMDAVAAAGMPAVALTDQGNLFAMVKFYKAALARGVKPLIGVDLRVREPDERADPSTLVMLCQNETGYRNLTRLVSRSWQEGQSKGIPMVDRGWLTREDLAGLIALSGARAGDVGRAIVNGRPEDARTALGFWLDLFGDRFYLELQRTGREAEERLIQGSLELACERGVPIVATNDVRFLRPTDFDAHEARVCIQEGSLLDDPKRSRHYSREQYLKSPQEMAALFKELPEALTNSVEIARRCTLQLTLGKSVLPPYPVPSGMSMEDFLREESQRGLQQRLLRLGAAPMKARVITPREYQERLDAELGVICPMGFAGYFLIVADFIRWARDNGVPVGPGRGSGAGSLVAYALGITDLDPLRYDLLFERFLN…	1181	0			1	1			1	HHDQDTADR	0	0		7	NFIHLHLHTEYSL	16	EYSLADSVVRI	47	VALTDQGNLFA	72	PLIGVDLRVRE	86	RADPSTLVMLC	138	IALSGARAGDV	205	IVATNDVRFLRPT		DDD	1		407
AND69337.1	C	DnaE1			GCA_001641285.1_ASM164128v1	Dyella thiooxydans	445710	Bacteria	Proteobacteria	Gammaproteobacteria	Xanthomonadales	Rhodanobacteraceae	Dyella		4227172	67.9802	MPARFVHLHLHSEYSLVDSTIRIKALVDGCVRAGMPAVALTDDSNMFALVKFYKACSAAGIKPIGGSDLWVNAPDDPRPWRLTVLCQNHAGYLNLSRMVSRAWRDGQAGGKAMVDAAWLTPGASEGLIALLGRESEVARVAVNQGTDAALAKLRPLARLFPDRLYLELVRTGREGEEAWNAAALILATELELPVIASNDVRFLKQEDFESHEARVCIHQGRVLADPKRPRDYSNQQYLKSPEEMEALFADLPEALENTVELAKRCNLELKFGTYYLPDFPVPDGHDLASYIRELAREGLAERLAAAPLAEGKTLADYEARLERELDVIIEMGFPGYFLIVADFINWGKQNGIPVGPGRGSGAGSLVAWVLKITDLDPLQYDLLFERFLNPERVSMPDFD…	1181	0			1	1			1	HHDDDRRDR	0	0		9	RFVHLHLHSEYSL	18	EYSLVDSTIRI	43	VALTDDSNMFA	68	PIGGSDLWVNA	81	DPRPWRLTVLC	133	IALLGRESEVA	199	VIASNDVRFLKQE		DDD	1		397
APG04660.1	C	DnaE1			GCA_001887595.1_ASM188759v1	Luteibacter rhizovicinus DSM 16549	1440763	Bacteria	Proteobacteria	Gammaproteobacteria	Xanthomonadales	Rhodanobacteraceae	Luteibacter	Luteibacter rhizovicinus	4765486	64.7218	MSVRFAHLHLHSEYSLVDSTIRIKQLVAACVRTGMPAVALTDENNLFGLVKFYKQCTAAGIKPIAGCDVWVSSPDDPRPWRLTLMCQDRDGYLNLSRLVSRAWREGQGTGRALVDATWMHPESVRGLIAVVGRESELARVALGAGLPAAGLRLESLRRLFPDRLYLELTRTGRQHEEDWVRAAMALAGDYELPVIASNDVRFLEREGFESHEARTCINQGRVLADPKRPHDYSEEQYFKSAEEMEALFADIPEALENTVELAKRCNLELTFGEYFLPNFPVPEGHTLDTFIRAQAQAGLEERLAVHPLAAGKTREDYQARLDREVDVIIGMGFPGYFLIVADFIGWGKDNGIPVGPGRGSGAGSLVAWVLKITDLDPLQFELLFERFLNPERVSMPDFD…	1181	0			1	1			1	HHDEDRRDR	0	0		9	RFAHLHLHSEYSL	18	EYSLVDSTIRI	43	VALTDENNLFG	68	PIAGCDVWVSS	81	DPRPWRLTLMC	133	IAVVGRESELA	199	VIASNDVRFLERE		DDD	1		397
QDE38734.1	C	DnaE1			GCA_006385595.1_ASM638559v1	Luteibacter pinisoli	2589080	Bacteria	Proteobacteria	Gammaproteobacteria	Xanthomonadales	Rhodanobacteraceae	Luteibacter		4610696	66.1424	MSVRFTHLHLHSEYSLVDSTIRIKQLIAACVRAGMPAVALTDENNMFGLVKFYKQCTAAGIKPIGGCDIWVSSPDDPRPWRLTLICQDRDGYLNLSRLVSRAWREGQGTGRALVDASWLTPGTVSGLIAIAGRESETARIALGSGLPAASTKLAFLRHLFPQRLYLELTRTGRENEEAWVRAAMALAGEHGLPVIASNDVRFLERSGYDAHEARTCINQGRVLADPKRPRYYSEEQYFKSADDMAELFADIPEALENTVELAKRCNLELSFGTYYLPDFPVPEGHTLDTYIREQAQKGLDERLAHHPLAPGKTLADYQARLDREVDVIIGMGFPGYFLIVADFIGWGKDNGIPVGPGRGSGAGSLVAWVLKITDLDPLQFELLFERFLNPERVSMPDFD…	1180	0			1	1			1	HHDEDRRDR	0	0		9	RFTHLHLHSEYSL	18	EYSLVDSTIRI	43	VALTDENNMFG	68	PIGGCDIWVSS	81	DPRPWRLTLIC	133	IAIAGRESETA	199	VIASNDVRFLERS		DDD	1		397
ALK31532.1	C	DnaE1			GCA_001411805.1_ASM141180v1	Burkholderia plantarii	41899	Bacteria	Proteobacteria	Betaproteobacteria	Burkholderiales	Burkholderiaceae	Burkholderia		8081051	68.5529	MSDPRFVHLRVHSEFSIADGIVRLDDIVKAAAADGQGALALTDLGNAFGLVRFYKEARGKGIKPIAGCDVWVTNHDDRDKPARLLLLVRDKAGYLNLCELLSKAWLTNQYRGRAEIDPQWLESELGGGLLALSGAQQGDIGIALAAGNAESARRHAQRWARVFPGGFYIELQRYGQPGAEAYIQEAVKLAAELKLPVVATHPLQFMGDEDFTAHEARVCISEGDILANPRRQKRFTTDQRFRTQAEMAELFADLPSAVLNTVEIAKRCNLTIELGKPKLPLFPTPDGMSLDDYLVQLSKEGLEKRLVQLYPDEAERSAQRDTYYQRLDFECGTITKMGFPGYFLIVADFINWAKNNGVPVGPGRGSGAGSLVAYSLGITDLDPLRYNLLFERFLNPERV…	1179	0			1	1			1	RHDLDRAPQ	0	0		10	RFVHLRVHSEFSI	19	EFSIADGIVRL	44	LALTDLGNAFG	69	PIAGCDVWVTN	83	RDKPARLLLLV	135	LALSGAQQGDI	202	VVATHPLQFMGDE		DDD	1		403
ANJ74395.1	C	DnaE1			GCA_001663855.1_ASM166385v1	Ralstonia insidiosa	190721	Bacteria	Proteobacteria	Betaproteobacteria	Burkholderiales	Burkholderiaceae	Ralstonia		6177004	62.9536	MNSPRFVHLRLHSEYSVVDGNVRLDDAVKAAAKDGMGALALTDLANAFGLVRFYKEARGKGVKPIVGADVWITNHDERDKPSRLLLLVRNKQGYLNLCQLLARAWLSNQHRGRAEIAPEWFDEPGVEDAPLATGLLALSGGMAGDIGMALANGNDALARKLATNWSRVFPGAFYIELQRAGHAGTEAYIQQAVKLASAMHLPVVATHPVQFMTPDDFTAHEARTCISEGELLANPRRTKRFTTDQYFKTQDEMCALFADIPSALANAVQIAQRCNLTLELGKPKLPLFPTPDGMSLDDYLVQLAKEGLEKRMEVLFPDEAVRESKRPEYYARLEFETGTIIKMGFPGYFLIVADFINWAKNNGVPVGPGRGSGAGSLVAYALGITDLDPLKYNLLFERF…	1179	0			1	1			1	RHDLDRGPQ	0	0		10	RFVHLRLHSEYSV	19	EYSVVDGNVRL	44	LALTDLANAFG	69	PIVGADVWITN	83	RDKPSRLLLLV	141	LALSGGMAGDI	208	VVATHPVQFMTPD		DDD	1		409
ASI67828.1	C	DnaE1			GCA_002214645.1_ASM221464v1	Diaphorobacter polyhydroxybutyrativorans	1546149	Bacteria	Proteobacteria	Betaproteobacteria	Burkholderiales	Comamonadaceae	Diaphorobacter		4061276	66.6547	MFVHLRLHTEFSVVDGTTRIDEVVKAAAKDGQPALAITDLNNLFGAIKFYKEGRGKGVKPILGAEIYLEGEAAGAPSRMVLLVQNRTGYLNLSELLARAWTRNIVRNQALCTWEWLQELGDGLIALAGAQAGPVGQALMKGDDAGAARLALRLAGIFPHRFYLEVQRAGRPDDEAHVTAAVQLAARLALPVVATHPVQFATPDDYEAHEARVCIAEGEILANPRRVRRFTREQYFKSSAEMEALFADVPSALANTVEVAKRCNVSLVLGKPQLPNFPIPGGMTMEQYFRHASHEGLEERLLHLYPDTAERDRQRPRYQERLEFELGTILKMGFPGYFLIVGDFIQWAKKNGCPVGPGRGSGAGSLVAYALKITDLDPLQYNLLFERFLNPERVSMPDFD…	1179	0			1	1			1	RHDLERAPQ	0	0		6	MFVHLRLHTEFSV	15	EFSVVDGTTRI	40	LAITDLNNLFG	65	PILGAEIYLEG	78	AGAPSRMVLLV	129	IALAGAQAGPV	196	VVATHPVQFATPD		DDD	1		397
AVR22747.1	C	DnaE1			GCA_003019965.1_ASM301996v1	Burkholderia multivorans	87883	Bacteria	Proteobacteria	Betaproteobacteria	Burkholderiales	Burkholderiaceae	Burkholderia		6322859	67.242	MSDPRFVHLRVHSEFSIADGIVRLDDIVKAAAADGQGALALTDLGNAFGLVRFYKEARSKGVKPIAGCDVWITNPDDRDKPSRLLLLVKNKRGYLNLCELLSKAWLTNQYRGRAELDASWLEGELSEGLLALSGAQQGDIGLALAAGNEEAARRHAQRWAKVFPGGFYIELQRYGQPGAEAYIQQAATLAASLKLPVVATHPTQFMTDDDFTAHEARVCISEGDILANPRRQKRFTTEQYFRTQDEMVALFADLPSAIANTVEIAKRCNLTLELGKPKLPLFPTPDGMSLDDYLIQLSKEGLEKRLVQLYPDEAERDAQRDTYYKRLEFECGTITKMGFPGYFLIVADFINWAKNNGVPVGPGRGSGAGSLVAYALGITDLDPLRYNLLFERFLNPERV…	1179	0			1	1			1	RHDLDRAPQ	0	0		10	RFVHLRVHSEFSI	19	EFSIADGIVRL	44	LALTDLGNAFG	69	PIAGCDVWITN	83	RDKPSRLLLLV	135	LALSGAQQGDI	202	VVATHPTQFMTDD		DDD	1		403
BAO44093.1	C	DnaE1			GCA_000828615.1_ASM82861v1	Thiolapillus brandeum	1076588	Bacteria	Proteobacteria	Gammaproteobacteria			Thiolapillus		3153637	56.2379	MEPRFVHLHLHTEYSMVDSVVRIKPLVESLAEQGMPAVAVTDQFNLFSLVKFYRATTGAGIKPIFGVDLHLRNPENLNHPDRLVLLARNDTGYRNLRELVSRGYQQGQHLGKPMLDRDWLTLQSCEGLIALSGARDGDVGRALLAGHQQQAEELLDYWLERFGDAYYLQLVRTGRPDEEDCLHLSVELAARRQVPVVATNEVCFLKEEDFQAHEVRVCINQGRTLDDPRRPRDYSPQQYLRSAEEMAELFRDIPEALENSVEIARRCNVTMTFGENFLPDFPVPDGLSMDEFFRQLAWEGLEKRLDRILDRNAGDFEEQRKPYDERLKTELDVIIEMGFPGYFLIVADFIQWAKDNDIPVGPGRGSGAGSLVAYALKITDLDPLALELLFERFLNPERV…	1178	0			1	1			1	HHDQDRAEC	0	0		9	RFVHLHLHTEYSM	18	EYSMVDSVVRI	43	VAVTDQFNLFS	68	PIFGVDLHLRN	82	LNHPDRLVLLA	134	IALSGARDGDV	201	VVATNEVCFLKEE		DDD	1		403
QKV53185.1	C	DnaE1			GCA_013363755.1_ASM1336375v1	Acidovorax antarcticus	2743470	Bacteria	Proteobacteria	Betaproteobacteria	Burkholderiales	Comamonadaceae	Acidovorax		5025439	66.3064	MFVHLRLHSEFSVVDGTTRINAIVKAAAADGQPAMAITDYNNMFGAIKFYKEGRGKGVKPVLGTEIQLEGEDGAAPSRVILLVQNKAGYHNLCELLARGWTRNVVKSQAVYTWEWLQELGEGLILLSGAQAGPVGQALLRGDTAGASAMALRLAKLFPHRFYIELQRAGRPDDEPHVLAAVQLAARLNLPVVATHPIQFATADDYEAHEARVCIAEGEILGNPKRVRRFTREQHFKTQVEMQALFADLPSALENSVEIARRCSLTLVLGQPQLPNFPVPEGMTMESFFRQESFDGLEVRLALLYPDVARRDAERPRYVERLEFELATILKMGFPGYFLIVGDFIKWAKNNGCPVGPGRGSGAGSLVAYVLNITDLDPLEYNLLFERFLNPERVSMPDFD…	1178	0			1	1			1	RHDYERAPQ	0	0		6	MFVHLRLHSEFSV	15	EFSVVDGTTRI	40	MAITDYNNMFG	65	PVLGTEIQLEG	78	GAAPSRVILLV	129	ILLSGAQAGPV	196	VVATHPIQFATAD		DDD	1		397
ABV88188.1	C	DnaE1			GCA_000018285.1_ASM1828v1	Shewanella pealeana ATCC 700345	398579	Bacteria	Proteobacteria	Gammaproteobacteria	Alteromonadales	Shewanellaceae	Shewanella	Shewanella pealeana	5174581	44.662	MFYSVRLTSSLQLSNRKILHIMSEPRFVHLRVHSDFSMSDGLSKVKPIIAKVAELGMPAVALTDQTNMCGLVKFYEACHGNGVKPIIGTDFWVKVPGFDEFCSITALAMDNTGYSNLTLLISDAYLRGNINDKAVIDHEWLAKYSEGLILLSGAKDGDVGRALLKENQNQVDSLIEFYKTHFPDRYYLELLRTGRPDEERYLHMAIALAEQKDLPVVATNQVVFNKPEQFDAHEIRVAIYDGFTLADPRRPKKYSDQQYFKSSDEMCELFEDIPEAIQNTVEIAKRCNATVRLHEYFLPNFPTGDLTIEDFLVDVSEKGLEERLEFLFPDPEVRAEKRPEYDERLDIELKVINQMGFPGYFLIVMEFIQWGKDNDIPIGPGRGSGAGSLVAYALKITDL…	1177	0			1	1			1	RHDQDSAQV	0	0		31	RFVHLRVHSDFSM	40	DFSMSDGLSKV	65	VALTDQTNMCG	90	PIIGTDFWVKV	103	FDEFCSITALA	154	ILLSGAKDGDV	221	VVATNQVVFNKPE		DDD	1		421
ABZ77515.1	C	DnaE1			GCA_000019185.1_ASM1918v1	Shewanella halifaxensis HAW-EB4	458817	Bacteria	Proteobacteria	Gammaproteobacteria	Alteromonadales	Shewanellaceae	Shewanella	Shewanella halifaxensis	5226917	44.5909	MFYSVRLTSSLHLSKRKILHIMSDPRFVHLRVHSDFSMSDGLSKVKPIIAKVAELGMPAVALTDQTNMCGLVKFYEACHGNGVKPIIGTDFWVKVPGFDEFCSITALAMDNKGYSNLTLLISDAYLRGNINDKAVIDQEWLVKYNEGLIILSGAKDGDVGRALLKENQNQVDSLIDFYKSNFPDRYYLELLRTGRPDEERYLHMAVALAEQKDLPVVATNQVVFNKPEQFDAHEIRVAIYDGFTLADPRRPKKYSDQQYFKSSEEMCELFEDIPEAIQNTVEIAKRCNATVRLHEYFLPNFPTGDLTIEDFLVDVSEKGLEERLEFLFPDPEVRAEKRPEYDERLDIELKVINQMGFPGYFLIVMEFIQWGKDNDIPIGPGRGSGAGSLVAYALKITDL…	1177	0			1	1			1	RHDQDSAQV	0	0		31	RFVHLRVHSDFSM	40	DFSMSDGLSKV	65	VALTDQTNMCG	90	PIIGTDFWVKV	103	FDEFCSITALA	154	IILSGAKDGDV	221	VVATNQVVFNKPE		DDD	1		421
AJY12815.1	C	DnaE1			GCA_000959505.1_ASM95950v1	Burkholderia dolosa AU0158	350701	Bacteria	Proteobacteria	Betaproteobacteria	Burkholderiales	Burkholderiaceae	Burkholderia	Burkholderia dolosa	6409095	67.0081	MSDPRFVHLRVHSEFSIADGIVRLDDIVKAAAADGQGALALTDLGNAFGLVRFYQEARGKGIKPIAGCDVWIANPDDRDKPSRLLLLVKDKRGYLNLCELLSKAWLTNQYRGRAELDASWLEGELSQGLLALSGAQQGDIGLALAAGNEEAARRHAERWAKVFPGGFYIELQRYGQPGAEAYIQQAASLAASLRLPVVATHPTQFMTADDFTAHEARVCISEGDILANPRRQKRFTTEQYFRTQDEMVALFADLPSAIANTVEIAKRCNLKLELGKPKLPLFPTPDGMSLDDYLVQLSREGLEKRLAQLYPDEAERDAQRDTYYKRLEFECGTITKMGFPGYFLIVADFINWAKNNGVPVGPGRGSGAGSLVAYALGITDLDPLRYNLLFERFLNPERV…	1177	0			1	1			1	RHDLDRAPQ	0	0		10	RFVHLRVHSEFSI	19	EFSIADGIVRL	44	LALTDLGNAFG	69	PIAGCDVWIAN	83	RDKPSRLLLLV	135	LALSGAQQGDI	202	VVATHPTQFMTAD		DDD	1		403
AKL99003.1	C	DnaE1			GCA_001028665.1_ASM102866v1	Burkholderia pyrrocinia	60550	Bacteria	Proteobacteria	Betaproteobacteria	Burkholderiales	Burkholderiaceae	Burkholderia		7961346	66.4588	MSDPRFVHLRVHSEFSIADGIVRLDDIVKAAAADGQGALALTDLGNAFGLVRFYQEARGKGIKPIAGCDVWITNPDDRDKPSRLLLLVKDKVGYLNLCELLSKAWLTNQYRGRAELDASWLDGELAQGLLALSGAQQGDIGLALAAGNEEAARRHAERWAKVFPGGFYIELQRYGQPGAEAYIQQAATLAASLKLPVVATHPTQFMTDDDFTAHEARVCISEGDILANPRRQKRFTTDQYFRTQDDMAALFADLPSAVANTVEIAKRCNLKLELGKPKLPLFPTPDGMSLDDYLVQLSKEGLETRLAQLYPAEAERDAQRDTYYKRLEFECGTITKMGFPGYFLIVADFINWAKNNGVPVGPGRGSGAGSLVAYALGITDLDPLRYNLLFERFLNPERV…	1177	0			1	1			1	RHDLDRAPQ	0	0		10	RFVHLRVHSEFSI	19	EFSIADGIVRL	44	LALTDLGNAFG	69	PIAGCDVWITN	83	RDKPSRLLLLV	135	LALSGAQQGDI	202	VVATHPTQFMTDD		DDD	1		403
AOI66214.1	C	DnaE1			GCA_001718335.1_ASM171833v1	Burkholderia territorii	1503055	Bacteria	Proteobacteria	Betaproteobacteria	Burkholderiales	Burkholderiaceae	Burkholderia		6902370	66.7347	MSDPRFVHLRVHSEFSIADGIVRLDDIVKAAAADGQGALALTDLGNAFGLVRFYQEARGKGIKPIAGCDVWITNPDDRDKPSRLLLLVKDKTGYLNLCELLSKAWLTNQYRGRAELDASWLEGELSQGLLALSGAQQGDIGLALAAGNEEAARRHAERWAKVFPGGFYIELQRYGQPGAEAYIQQAATLAASLKLPVVATHPTQFMTDDDFTAHEARVCISEGDMLANPRRQKRFTTEQYFRTQDDMVALFADIPSAVANTVEIAKRCNLKLELGKPKLPLFPTPDGMSLDDYLVQLSKEGLEKRLEQLYPDAAEREAQRDTYYKRLEFECGTITKMGFPGYFLIVADFINWAKNNGVPVGPGRGSGAGSLVAYALGITDLDPLRYNLLFERFLNPERV…	1177	0			1	1			1	RHDLDRAPQ	0	0		10	RFVHLRVHSEFSI	19	EFSIADGIVRL	44	LALTDLGNAFG	69	PIAGCDVWITN	83	RDKPSRLLLLV	135	LALSGAQQGDI	202	VVATHPTQFMTDD		DDD	1		403
AOJ25451.1	C	DnaE1			GCA_001718535.1_ASM171853v1	Burkholderia seminalis	488731	Bacteria	Proteobacteria	Betaproteobacteria	Burkholderiales	Burkholderiaceae	Burkholderia		7648944	67.2978	MSDPRFVHLRVHSEFSIADGIVRIDDIVKAAAADGQGALALTDLGNAFGLVRFYQEARGKGIKPIAGCDVWIANPDDRDKPSRLLLLVKDKVGYLNLCELLSKAWLTNQYRGRAELDASWLDGPLSQGLLALSGAQQGDIGLALAAGNEDAARRHAERWAKVFPGGFYIELQRYGQPGAEAYIQQAATLAAALKLPVVATHPTQFMTDDDFTAHEARVCISEGDILANPRRQKRFTTDQYFRTQDDMVALFADLPSAVANTVEIAKRCNLKLELGKPKLPLFPTPDGMSLDDYLVQLSKEGLETRLAQLYPVEAERDAQRDTYYKRLEFECGTITKMGFPGYFLIVADFINWAKNNGVPVGPGRGSGAGSLVAYALGITDLDPLRYNLLFERFLNPERV…	1177	0			1	1			1	RHDLDRAPQ	0	0		10	RFVHLRVHSEFSI	19	EFSIADGIVRI	44	LALTDLGNAFG	69	PIAGCDVWIAN	83	RDKPSRLLLLV	135	LALSGAQQGDI	202	VVATHPTQFMTDD		DDD	1		403
AOJ32186.1	C	DnaE1			GCA_001718555.1_ASM171855v1	Burkholderia metallica	488729	Bacteria	Proteobacteria	Betaproteobacteria	Burkholderiales	Burkholderiaceae	Burkholderia		7424240	67.0898	MSDPRFVHLRVHSEFSIADGIVRIDDIVKAAAADGQGALALTDLGNAFGLVRFYQEARGKGVKPIAGCDVWIANPDDRDKPSRLLLLVKDKVGYLNLCELLSKAWLTNQYRGRAELDASWLEGELAQGLLALSGAQQGDIGLALAAGNEEAARRHAERWAKVFPGGFYIELQRYGQPGAEAYIQQAATLAAALKLPVVATHPTQFMTGDDFTAHEARVCISEGDILANPRRQKRFTTDQYFRTQDDMVALFADLPSAIANTVEIAKRCNLKLELGKPKLPLFPTPDGMSLDDYLVQLSKEGLETRLVQLYPVEAERDAQRETYYKRLEFECGTITKMGFPGYFLIVADFINWAKNNGVPVGPGRGSGAGSLVAYALGITDLDPLRYNLLFERFLNPERV…	1177	0			1	1			1	RHDLDRAPQ	0	0		10	RFVHLRVHSEFSI	19	EFSIADGIVRI	44	LALTDLGNAFG	69	PIAGCDVWIAN	83	RDKPSRLLLLV	135	LALSGAQQGDI	202	VVATHPTQFMTGD		DDD	1		403
AOJ63403.1	C	DnaE1			GCA_001718655.1_ASM171865v1	Burkholderia ubonensis	101571	Bacteria	Proteobacteria	Betaproteobacteria	Burkholderiales	Burkholderiaceae	Burkholderia		7235060	66.8368	MSDPRFVHLRVHSEFSIADGIVRLDDIVKAAAADGQGALALTDLGNAFGLVRFYKEARGKGIKPIAGCDVWIANPDDRDKPSRLLLLVKDKRGYLNLCELLSKAWLTNQYRGRAELDASWLDGELAQGLLALSGAQQGDIGLALAAGNEEAARRHAQRWAKVFPGGFYIELQRYGQPGAEAYIQQAATLAAALKLPVVATHPTQFMTDDDFTAHEARVCISEGDILANPRRQKRFTTDQYFRTQDDMAALFADLPSAVANTVEIAKRCNLTLELGKPKLPLFPTPDGMSLDDYLIQLSKEGLEKRLVQLYPDEAERDAQRDTYYKRLEFECGTITKMGFPGYFLIVADFINWAKNNGVPVGPGRGSGAGSLVAYALGITDLDPLRYNLLFERFLNPERV…	1177	0			1	1			1	RHDLDRAPQ	0	0		10	RFVHLRVHSEFSI	19	EFSIADGIVRL	44	LALTDLGNAFG	69	PIAGCDVWIAN	83	RDKPSRLLLLV	135	LALSGAQQGDI	202	VVATHPTQFMTDD		DDD	1		403
AOK34993.1	C	DnaE1			GCA_001718895.1_ASM171889v1	Burkholderia cenocepacia	95486	Bacteria	Proteobacteria	Betaproteobacteria	Burkholderiales	Burkholderiaceae	Burkholderia		7780598	67.2537	MSDPRFVHLRVHSEFSIADGIVRIDDIVKAAAADGQGALALTDLGNAFGLVRFYQEARGKGIKPIAGCDVWIANPDDRDKPSRLLLLVKDKVGYLNLCELLSKAWLTNQYRGRAELDASWLDGELAQGLLALSGAQQGDIGLALAAGNEEAARRHAERWARVFPGGFYIELQRYGQPGAEAYIQQAATLAASLKLPVVATHPTQFMTDDDFTAHEARVCISEGDILANPRRQKRFTTDQYFRTQDDMAALFADLPSAIANTVEIAKRCNLKLELGKPKLPLFPTPDGMSLDDYLVQLSKEGLETRLAQLYPVEAERDAQRDTYYKRLEFECGTITKMGFPGYFLIVADFINWAKNNGVPVGPGRGSGAGSLVAYALGITDLDPLRYNLLFERFLNPERV…	1177	0			1	1			1	RHDLDRAPQ	0	0		10	RFVHLRVHSEFSI	19	EFSIADGIVRI	44	LALTDLGNAFG	69	PIAGCDVWIAN	83	RDKPSRLLLLV	135	LALSGAQQGDI	202	VVATHPTQFMTDD		DDD	1		403
BAV97214.1	C	DnaE1			GCA_002355975.1_ASM235597v1	Lysobacter enzymogenes	69	Bacteria	Proteobacteria	Gammaproteobacteria	Xanthomonadales	Xanthomonadaceae	Lysobacter		6096022	69.3636	MSAPFVHLHLHSEYSLADSTLRIGELVKRCVALGQPAVALTDLDNIFAAVKFYKACEGAGIKPIIGADVHLADGNESASRLTLLCRDRGGYLSLSRLLSRAWMEGHRTEGVVLRPEWLREDNDGLFALAGRNSLAARLAASNREELAHAWLVDWQGVFGDRLHLELTRTQRDGEDAFNAFALQAASKRGLPVVASNDARFLDRDGFEAHEARVCIASGRVLDDPKRPRDYSEEQYLKTGEEMAALFADVPDAFDNALALATRCNVELKLGEYALPAFPTPSDHTIESWLRSQSREGLAKRLEKNPLAPGKTREEYEQRLEIELDVIIKMGFPGYFLIVADFINWAKDHEIPVGPGRGSGAGSLVAWALGITDLDPLPYDLLFERFLNPERVSMPDFDID…	1177	0			1	1			1	HHDLDRRDR	0	0		9	PFVHLHLHSEYSL	18	EYSLADSTLRI	43	VALTDLDNIFA	68	PIIGADVHLAD	80	NESASRLTLLC	131	FALAGRNSLAA	197	VVASNDARFLDRD		DDD	1		395
AWI54281.1	C	DnaE1			GCA_003100395.1_ASM310039v1	Aquabacterium olei	1296669	Bacteria	Proteobacteria	Betaproteobacteria	Burkholderiales		Aquabacterium		4256308	67.2905	MPFVHLRSHTEFSVVDGTVRIDDLVKAAAKDNQPAVAISDLSNLFGALKLYKSAQKKGVQPIIAADVWLEPEEAGKAPTRLLLVIQNRQGYLRLCELLGEAWTAPGQRTHAWVAWDSLAQRNEGLICLSGADLGPVGQAVLMGDLAKAEMWVRKLAEIFPGRFYLELQRGGHATNEPHIRAVVPMAARLGLPVVATHPIQFMTPDDFEAHEARVCIAEGETLGNPKRIKRFTKEQHFKTTAEMSALFADIPSAIANTVAIARRCALTLVLGKPQLPDFPTPIMPDGQPQPMEDFFRELSHQGLEERLAHLFPDEAERNAQRPTYVERLDFEINTILKMGFPGYFLIVQDFINWAKNNGCPVGPGRGSGAGSLVAYALKITDLDPLKYNLLFERFLNPER…	1177	0			1	1			1	RHDLDRAPQ	0	0		7	PFVHLRSHTEFSV	16	EFSVVDGTVRI	41	VAISDLSNLFG	66	PIIAADVWLEP	80	GKAPTRLLLVI	131	ICLSGADLGPV	198	VVATHPIQFMTPD		DDD	1		404
QPS82724.1	C	DnaE1			GCA_016027815.1_ASM1602781v1	Delftia lacustris	558537	Bacteria	Proteobacteria	Betaproteobacteria	Burkholderiales	Comamonadaceae	Delftia		7274508	66.1808	MFVHLRLHTEFSVVDGTNRINAIVKAAAEDGQVALAVTDFNNLFGGVKFYREGRAKGVKPVLGAEIQIEGENGAAISRIIVLVQSPLGYHNLSELLARGWTRNVVKGQAVHTWAWLQELGEGLIVLAGAQAGPVGQALMRGDEAGAAAVAQRLASMFPHRFFIELQRAGRPDDEAHVLAAVQLADRLNLPVVATHPIQFFGPDDYEAHEARVCIAEGEILANPKRVRRFTRDQHFKTVAQMQALFADIPSAIANTVEIARRCSLTLVLGKPQLPNFPVPEGMTMDEFFRQESFAGLEERLIHLYPDPAKREAQRERYVERLEFEIGTILKMGFPGYFLIVGDFIKWAKLNGCPVGPGRGSGAGSLVAYVLKITDLDPLEYNLLFERFLNPERVSMPDFD…	1177	0			1	1			1	RHDFERAPQ	0	0		6	MFVHLRLHTEFSV	15	EFSVVDGTNRI	40	LAVTDFNNLFG	65	PVLGAEIQIEG	78	GAAISRIIVLV	129	IVLAGAQAGPV	196	VVATHPIQFFGPD		DDD	1		397
VEG78185.1	C	DnaE1			GCA_900637305.1_50618_F02	Cardiobacterium hominis	2718	Bacteria	Proteobacteria	Gammaproteobacteria	Cardiobacteriales	Cardiobacteriaceae	Cardiobacterium		2670755	59.2265	MNALTHLHIHSEFSLSDSILRVGEIVDFAKSQGAEAIALTDRNNLYGALKFYKKARAAGIKPILGCDLTVRDSDGTDNQLILLAQNLKGFIHLCELVSFAYQYDQDHQGVAVHIERFTPTQCEGLIALSGGIDGDLARFLRRRDAQGAEKRAAFWQGIFPDRYYLQLARHGQPGEAEYFDWCRDAGRKLGIAAVATNLACFPTADDYDVHEVRVCISNGWLRADDKRPRYFTQKYHFTSDAVMAERFADAPQILANTHAVAARCNLELTLGKNYLPDFPLPDGVNIETFLIDSAKSGLELRLAQLFPDEAERAAKRAPYDERLAIELGVINQMGFPGYFLIVADFIQWAKDHDIPVGPGRGSGAGSLVAYALKITDLDPLAYDLFFERFLNPERVSMPD…	1177	0			1	1			1	HHDRDQGLC	0	0		8	ALTHLHIHSEFSL	17	EFSLSDSILRV	42	IALTDRNNLYG	67	PILGCDLTVRD	79	DGTDNQLILLA	131	IALSGGIDGDL	198	AVATNLACFPTAD		DDD	1		399
ABB09249.1	C	DnaE1			GCA_000012945.1_ASM1294v1	Burkholderia lata	482957	Bacteria	Proteobacteria	Betaproteobacteria	Burkholderiales	Burkholderiaceae	Burkholderia		8676277	66.2724	MSDPRFVHLRVHSEFSIADGIVRIDDIVKAAAADGQGALALTDLGNAFGLVRFYQEARGKGIKPIAGCDVWIANPDDRDKPSRLLLLVKDKVGYLNLCELLSKAWLTNQYRGRAELDASWLDGELSQGLLALSGAQQGDIGLALAAGNEEAARRHAERWAKVFPGGFYIELQRYGQPGAEAYIQQAATLAAALKLPVVATHPTQFMTDDDFTAHEARVCISEGDILANPRRQKRFTTDQYFRTQDDMAALFADLPSAIANTVEVAKRCNLKLELGKPKLPLFPTPDGMSLDDYLVQLSKEGLETRLAQLYPAEAERDAQRDTYYKRLEFECGTITKMGFPGYFLIVADFINWAKNNGVPVGPGRGSGAGSLVAYALGITDLDPLRYNLLFERFLNPERV…	1176	0			1	1			1	RHDLDRAPQ	0	0		10	RFVHLRVHSEFSI	19	EFSIADGIVRI	44	LALTDLGNAFG	69	PIAGCDVWIAN	83	RDKPSRLLLLV	135	LALSGAQQGDI	202	VVATHPTQFMTDD		DDD	1		403
ACO80024.1	C	DnaE1			GCA_000021045.1_ASM2104v1	Azotobacter vinelandii DJ	322710	Bacteria	Proteobacteria	Gammaproteobacteria	Pseudomonadales	Pseudomonadaceae	Azotobacter	Azotobacter vinelandii	5365318	65.6755	MSVSFVHLRVHTEFSLVDGLVRVKPLIKAVAGAGMPAVAVTDQSNMCSLVKFYKAAMAGGVKPICGADIWLASAEPDAPLSRLTLLAMDAKGYRNLTELVSRGWTEGQHGDGLVIIQRDWVKEAAEGVIALSGAKEGEIGQALLNGHVDQAAALLEEWLAVFPERFYLEVQRTGRVGDEEYLHAAVELADRYGAPLVATNDVRFLKQEDFEAHETRVCIGEGRTLGDPRRPRNYSDQQYLKTPAEMWELFSDLPEALENSVEIARRCNIEVRLGKYFLPNFPVPAGMTIDDYLRQVAYEGLEERLAVLWPQETTPDYADKREVYVERLEFELNTIIQMGFPGYFLIVMDFIKWAKNNGVPVGPGRGSGAGSLVAYALKITDLDPLAYDLLFERFLNPER…	1176	0			1	1			1	RHDQDRADR	0	0		9	SFVHLRVHTEFSL	18	EFSLVDGLVRV	43	VAVTDQSNMCS	68	PICGADIWLAS	82	DAPLSRLTLLA	134	IALSGAKEGEI	201	LVATNDVRFLKQE		DDD	1		404
CDM41379.1	C	DnaE1			GCA_000297075.2_Ppseudo_final	Pseudomonas pseudoalcaligenes CECT 5344	1182590	Bacteria	Proteobacteria	Gammaproteobacteria	Pseudomonadales	Pseudomonadaceae	Pseudomonas	Pseudomonas oleovorans	4686340	62.3424	MTQAFVHLRLHTEYSLVDGLVRVKPLIKAVAGAGMPAVAVTDMSNMCSLVKFYKAAMGAGIKPICGADIWLASAEEDGPLTRLTLLAMNAKGYRNLTELISRGWAEGQSNDLVIIQRDWVKEAAEGLIALSGAREGEVGQALLAGDEALAETRLREWMAVFPDRFYLEVQRTSRVGDEEYLHAAVALADRVEAPLVATNDVRFIKQGDFEAHETRVCIGEGRTLDDPRRPRNYSDQQYLKSAEEMWELFSDLPEALENTVEIAKRCNIDVQLGKYFLPDFPTPNGMGIDDYLRHASFEGLEERLQVLLPKDTPDYEAKRQVYIDRLNFELDIIIQMGFPGYFLIVMDFIQWAKNNGVPVGPGRGSGAGSLVAYVLKITDLDPLAYDLLFERFLNPERVS…	1176	0			1	1			1	RHDMDRADR	0	0		9	AFVHLRLHTEYSL	18	EYSLVDGLVRV	43	VAVTDMSNMCS	68	PICGADIWLAS	82	DGPLTRLTLLA	133	IALSGAREGEV	200	LVATNDVRFIKQG		DDD	1		402
ALN18645.1	C	DnaE1			GCA_000733715.2_ASM73371v2	Pseudomonas mendocina S5.2	1225174	Bacteria	Proteobacteria	Gammaproteobacteria	Pseudomonadales	Pseudomonadaceae	Pseudomonas	Pseudomonas mendocina	5372474	62.3794	MTQAFVHLRLHTEYSLVDGLVRVKPLIKAVAGAGMPAVAVTDMSNMCSLVKFYKTAMGAGVKPICGADIWMASAEEDGPLTRLTLLAMNAKGYRNLTELISRGWAEGQSNDLVIIQRDWVKDAAEGLIALSGAREGEVGQALLGGDEVLAEARLREWMSVFPDRFYLEVQRTSRVGDEEYLHAAVALADRVEAPLVATNDVRFIKQDDFEAHETRVCIGEGRTLDDPRRPRNYSDQQYLKSAEEMWELFSDLPEALENTVEIAKRCNIDVQLGKYFLPDFPTPNGMGIDDYLRHASFEGLEERLEVLLPKDTPDYEAKKQVYIDRLNFELDIIIQMGFPGYFLIVMDFIQWAKNNGVPVGPGRGSGAGSLVAYVLKITDLDPLAYDLLFERFLNPERIS…	1176	0			1	1			1	RHDMDRADR	0	0		9	AFVHLRLHTEYSL	18	EYSLVDGLVRV	43	VAVTDMSNMCS	68	PICGADIWMAS	82	DGPLTRLTLLA	133	IALSGAREGEV	200	LVATNDVRFIKQD		DDD	1		402
AMR66202.1	C	DnaE1			GCA_001597285.1_ASM159728v1	Pseudomonas alcaligenes	43263	Bacteria	Proteobacteria	Gammaproteobacteria	Pseudomonadales	Pseudomonadaceae	Pseudomonas		4406305	65.4993	MTASFVHLRLHTEFSLVDGLVRVKPLVKAVAAAGMPAVAVTDMSNMCSLVKFYKTAMGAGIKPICGADIWLASPEEDGPLSRLTLLVMNAKGYRNLTELISRGWAEGQDNGLVIIQRDWVKESAEGLIALSGAREGEVGMALLAGEGARAEAFLNEWLAVFPERFYLEVQRTNRVNDEEHLHAAVELAGRTGVPLVATNDVRFLKQGDFEAHETRVCIGEGRTLDDPRRPRNYSEEQYLKTPQEMAELFSDLPEALQNTVEIAKRCNIEVQLGKYFLPDFPTPNGMGIDDYLRHASFEGLEDRLRVLLPRDTPDYEAKKQVYIDRLNFELDIIIQMGFPGYFLIVMDFIQWAKNNGVPVGPGRGSGAGSLVAYVLKITDLDPLAYDLLFERFLNPERIS…	1176	0			1	1			1	RHDMDRADR	0	0		9	SFVHLRLHTEFSL	18	EFSLVDGLVRV	43	VAVTDMSNMCS	68	PICGADIWLAS	82	DGPLSRLTLLV	133	IALSGAREGEV	200	LVATNDVRFLKQG		DDD	1		402
AOS97456.1	C	DnaE1			GCA_001750105.1_ASM175010v1	Microbulbifer aggregans	1769779	Bacteria	Proteobacteria	Gammaproteobacteria	Cellvibrionales	Microbulbiferaceae	Microbulbifer		3864326	58.8511	MTQLFVHLRVHSEYSLIDGLVRIKPLVARAAELEMPALAITDQTNFYGQVKFYKACMGAGIKPLTGADFWLSEGGEENPTLITLYAMNKEGYRNVTELISRAWMEGQYHGNAYIRREWLPEYAEGVLALSGAKYGDVGRALVAGRKAQAQELAQEWARIFPDRYYLELQRTGRPGDEEYLHAAVELAGQLQLPVVATNDVRFLEESEFEAHEVRVCIHDGRALDDPRRERKYSPDQYLRTPEEMQELFSDIPEALENTVEIARRCSAPIQLGKYFLPEFPIPEGMTEDQFFEKVSFEGLDRRLDKILDKSAPDYAQRRKVYEDRLRFELDIIIQMGFPGYFLIVMDFIQWAKDHDIPVGPGRGSGAGSLVAYSLDITDLDPLQYDLLFERFLNPERVSM…	1176	0			1	1			1	RHDQDLADR	0	0		9	LFVHLRVHSEYSL	18	EYSLIDGLVRI	43	LAITDQTNFYG	68	PLTGADFWLSE	81	EENPTLITLYA	132	LALSGAKYGDV	199	VVATNDVRFLEES		DDD	1		401
ATD68049.1	C	DnaE1			GCA_002327105.1_ASM232710v1	Luteimonas chenhongjianii	2006110	Bacteria	Proteobacteria	Gammaproteobacteria	Xanthomonadales	Xanthomonadaceae	Luteimonas		3351776	68.2951	MSTRFAHLHVHSEYSLSDSTIRIKELVKRCAALDQPSVALTDRNNLFALVKFYRAAEGAGIKPVMGADISIAEGDEPASTLTLLCRNHDGYLSLSRLLTRAWMEGHRTDGVVVRPEWLREANAGLFAIAGRHGPAAKLLTGGRDDLARQWYAQWREVFDDRLFLQLTRCGFEDEAVHNALALQVSSDLSLPVIAGNDVRFLDAEGFDAHEARVCISTGRVLDDPRRPKLYTREQYLKSAEEMAALFSDVPDAIDNTLALAQRCNLELRLGTYYLPAYPVPDEHTLDTWIRSQSHEGLEERLAKYPLAPGHTRESYIERLDVELDVICKMGFPGYFLIVSDFIKWAKDHDIPVGPGRGSGAGSLVAWALKITDLDPLPYDLLFERFLNPERVSMPDFDID…	1176	0			1	1			1	HHDRDTRDR	0	0		9	RFAHLHVHSEYSL	18	EYSLSDSTIRI	43	VALTDRNNLFA	68	PVMGADISIAE	80	DEPASTLTLLC	131	FAIAGRHGPAA	197	VIAGNDVRFLDAE		DDD	1		395
BBD77705.1	C	DnaE1			GCA_003574215.1_ASM357421v1	Hydrogenophilus thermoluteolus	297	Bacteria	Proteobacteria	Hydrogenophilalia	Hydrogenophilales	Hydrogenophilaceae	Hydrogenophilus		2288780	61.634	MSTQAHPFVHLRLHTEFSIREGIVKIPDAVKRAAAEGMPALAITDVMNVFGLVKFYKACRSAGVKPIIGVDARVAHPDAPNDPERALELLLIVRNRDGYRQLCELVSRAWLENQHRGQALLRPEWLTRETCAGLMALSGGARGVLAPALLAGETRGAKAALAHWAGCFPDGAFFVEVQRAGLPNEAEYLAAAVPFAAELGVPVVATHPIQFLRPEDFTAHEVRFCIAEGYVLNDPNRPRPFTEAQYFLSAEEMADRFADLPEALENTLLIAQKANLTITLGKSFLPAFPTPEGMSLDEFFISEAKRGLAARLEERFPDPEERERERPRYEQRLAFECDTIIQMGFPGYFLIVADFINWAKQNDVPVGPGRGSGAGSLVAYALRITDLDPLSYALLFERF…	1176	0			1	1			1	RHEVDEGPQ	0	0		12	PFVHLRLHTEFSI	21	EFSIREGIVKI	46	LAITDVMNVFG	71	PIIGVDARVAH	88	PERALELLLIV	140	MALSGGARGVL	208	VVATHPIQFLRPE		DDD	1		409
QBB72712.1	C	DnaE1			GCA_004168365.1_ASM416836v1	Pseudolysobacter antarcticus	2511995	Bacteria	Proteobacteria	Gammaproteobacteria	Xanthomonadales	Xanthomonadaceae	Pseudolysobacter		4728975	58.6533	MSPSFVHLHIHSDYSLIDSTIRLPEKAEPGATPRANLIDQAVALGMPALALTDQSNQFALVKFFKAAQYAGIKPIIGADLWIADATDAARPTRITLLCQNREGYLNLSRLISRGWVEGQRGDFAMLQPEWFDHACGGLIAMLGRDSDLGRLLLADKRDAIASCAQHWLQRFDDRLYLELTRTGHADEEHFLQAALQLANARDIAAVASNDVRFLTRDDFEAHEARVCIQQGRVINDPKRPRDYTAEQYLKSPEEMAILFSDLPEALENSIQIAKRCNLDFSFGTYYLPAFPTPPSEDEPAFLRRLSREGLRGRIERYGIDANFAHADYIQRLETELDVIVKMGFPGYFLIVADFINWAKQHGIPVGPGRGSGAGSLVAYALGITDLDPLRYGLLFERFL…	1176	0			1	1			1	HHDQDRRDR	0	0		9	SFVHLHIHSDYSL	18	DYSLIDSTIRL	54	LALTDQSNQFA	79	PIIGADLWIAD	93	AARPTRITLLC	144	IAMLGRDSDLG	210	AVASNDVRFLTRD		DDD	1		408
QBG35130.1	C	DnaE1			GCA_004295665.1_ASM429566v1	Litorilituus sediminis	718192	Bacteria	Proteobacteria	Gammaproteobacteria	Alteromonadales	Colwelliaceae	Litorilituus		4275717	39.4445	MSDEAIVEQPYVEPNFIHLRVHSDFSMCDGLSKVKPIIAKAAELNMPAIALTDQTNLCGLVKYYHASHGAGIKPIIGCDFWVKSDELEDELFRLVVICSNNVGYKNLTELISKAYLRGHIQHRAVLEKSWLVEHKEGLIILSGGREGDVGKALLKGNNELVMQMLQFYQQHFHDCYFLELIRTGRSDEENYLHLAVELASQQDLPVVATNEVVFISPEDFDAHEIRVAIHDGFTLDDKRRPKRYSKQQYLRSSEEMAELFSDIPEALANTVEIAKRCNVTVRLGEYVLPDFPTDGMDINDYFIKVSEEGLQERLEFLFDKDADDFAEIRKPYDERLKVELEVVNNMGFPGYFLIVMEFIQWSKDNNIPVGPGRGSGAGSLIAYALKITDLDPLEFDLLF…	1176	0			1	1			1	RHDQDRGEV	0	0		20	NFIHLRVHSDFSM	29	DFSMCDGLSKV	54	IALTDQTNLCG	79	PIIGCDFWVKS	93	EDELFRLVVIC	144	IILSGGREGDV	211	VVATNEVVFISPE		DDD	1		412
QFS37542.1	C	DnaE1			GCA_009586235.1_ASM958623v1	Burkholderia cepacia	292	Bacteria	Proteobacteria	Betaproteobacteria	Burkholderiales	Burkholderiaceae	Burkholderia		8366868	66.7509	MSDPRFVHLRVHSEFSIADGIVRIDDIVKAAAADGQGALALTDLGNAFGLVRFYQEARGKGIKPIAGCDVWIANPDDRDKPSRLLLLVKDKVGYLNLCELLSKAWLTNQYRGRAELDASWLDGELAQGLLALSGAQQGDIGLAFAAGNEEAARRHAERWAKVFPGGFYIELQRYGQPGAEAYIQQAATLAAALKLPVVATHPTQFMTDDDFTAHEARVCISEGDILANPRRQKRFTTDQYFRTQDDMAALFADLPSAIANTVEIAKRCNLKLELGKPKLPLFPTPDGMSLDDYLVQLSKEGLETRLAQLYPAEAERDAQRDTYYKRLEFECGTITKMGFPGYFLIVADFINWAKNNGVPVGPGRGSGAGSLVAYALGITDLDPLRYNLLFERFLNPERV…	1176	0			1	1			1	RHDLDRAPQ	0	0		10	RFVHLRVHSEFSI	19	EFSIADGIVRI	44	LALTDLGNAFG	69	PIAGCDVWIAN	83	RDKPSRLLLLV	135	LALSGAQQGDI	202	VVATHPTQFMTDD		DDD	1		403
QJP10912.1	C	DnaE1			GCA_012971725.1_ASM1297172v1	Pseudomonas multiresinivorans	95301	Bacteria	Proteobacteria	Gammaproteobacteria	Pseudomonadales	Pseudomonadaceae	Pseudomonas		6517592	64.8693	MTATFVHLRLHTEFSLVDGLVRVKPLIKAVGGAGMPAVAVTDLSNMCSLVKFYKTAMGGGIKPICGADIWLANRDEDGPLTRLTLLAMNAKGYRNLTELISRGWQEGQRNGEIIIERQWVKDAAEGLIALSGSKEGEIGMALLEGDDAHADSLLAEWLEVFPDRFYLDIQRTNRVNDEEHVHAAVALSARSGAPLVATNDVRFIKEADFEAHETRVCIGEGRALDDPRRSRNYSDQQYLKSPEEMAELFSDIPEALENSVEIAKRCNIDVQLGKYFLPNFPIPYDDMDINQYLRHVSYEGLEERLAVLWPKETTPNYEEKRQIYVDRLEFELGTIIQMGFPGYFLIVMDFIKWAKNNGVPVGPGRGSGAGSLVAYVLKITDLDPLAYDLLFERFLNPER…	1176	0			1	1			1	RHDLDRSDR	0	0		9	TFVHLRLHTEFSL	18	EFSLVDGLVRV	43	VAVTDLSNMCS	68	PICGADIWLAN	82	DGPLTRLTLLA	133	IALSGSKEGEI	200	LVATNDVRFIKEA		DDD	1		404
QNH02934.1	C	DnaE1			GCA_013409125.2_ASM1340912v2	Pseudomonas sediminis	1691904	Bacteria	Proteobacteria	Gammaproteobacteria	Pseudomonadales	Pseudomonadaceae	Pseudomonas		4934017	62.4248	MTQAFVHLRLHTEYSLVDGLVRVKPLIKAVAGAGMPAVAVTDMSNMCSLVKFYKTAMGAGVKPICGADIWMASAEEDGPLTRLTLLAMNAKGYRNLTELISRGWSEGQSNDLVIIQRDWVKGAAEGLIALSGAREGEVGQALLAGDEALAETRLREWMAVFPDRFYLEVQRTSRVGDEEYLHAAVALADRVEAPLVATNDVRFIKQGDFEAHETRVCIGEGRTLDDPRRPRHYSDQQYLKSADEMWELFSDLPEALENTVEIAKRCNIDVQLGKYFLPDFPTPNGMGIDDYLRHASFEGLEERLEVLLPKDTPDYEAKKQVYIDRLNFELDIIIQMGFPGYFLIVMDFIQWAKNNGVPVGPGRGSGAGSLVAYVLKITDLDPLAYDLLFERFLNPERIS…	1176	0			1	1			1	RHDMDRADR	0	0		9	AFVHLRLHTEYSL	18	EYSLVDGLVRV	43	VAVTDMSNMCS	68	PICGADIWMAS	82	DGPLTRLTLLA	133	IALSGAREGEV	200	LVATNDVRFIKQG		DDD	1		402
QSL93191.1	C	DnaE1			GCA_017167985.1_ASM1716798v1	Pseudomonas toyotomiensis	554344	Bacteria	Proteobacteria	Gammaproteobacteria	Pseudomonadales	Pseudomonadaceae	Pseudomonas		5235458	62.7733	MTQAFVHLRLHTEYSLVDGLVRVKPLIKAVAGAGMPAVAVTDMSNMCSLVKFYKAAMGAGVKPICGADIWMASAEEDGPLTRLTLLAMNAKGYRNLTELISRGWAEGQSNDLVIIQRDWVKDAAEGLIALSGAREGEVGQALLTGDEALAEMRLREWMAVFPDRFYLEVQRTSRVGDEEYLHAAVALADRVEAPLVATNDVRFIKQGDFEAHETRVCIGEGRTLDDPRRPRHYSDQQYLKSAEEMWELFSDLPEALENTVEIAKRCNIDVQLGKYFLPDFPTPNGMGIDDYLRHASFEGLEERLEVLLPKDTPDYEAKKQVYIDRLNFELDIIIQMGFPGYFLIVMDFIQWAKSNGVPVGPGRGSGAGSLVAYVLKITDLDPLAYDLLFERFLNPERVS…	1176	0			1	1			1	RHDMDRADR	0	0		9	AFVHLRLHTEYSL	18	EYSLVDGLVRV	43	VAVTDMSNMCS	68	PICGADIWMAS	82	DGPLTRLTLLA	133	IALSGAREGEV	200	LVATNDVRFIKQG		DDD	1		402
QTS85054.1	C	DnaE1			GCA_017915135.1_ASM1791513v1	Pseudomonas khazarica	2502979	Bacteria	Proteobacteria	Gammaproteobacteria	Pseudomonadales	Pseudomonadaceae	Pseudomonas		5384159	65.0223	MTQAFVHLRLHTEYSLVDGLVRVKPLIKAVAGGGMPAVAVTDMSNMCSLVKFYKTAMGAGVKPICGADIWMASAEEDGPLSRLTLLAMNAKGYRNLTELISRGWSEGQSNDLVIIQRDWVKASADGLIALSGAREGEVGMALLAGDEAQAEARLREWMQVFPERFYLEVQRTSRVGDEEYLHAAVALADRVEAPLVATNDVRFIKQDDFEAHETRVCIGEGRTLDDPRRPRHYSDQQYLKSPAEMWELFSDLPEALENTVEIAKRCNIEVQLGKYFLPDFPTPGGMGIDDYLRHASFEGLEERLEVLLPKDTPDYEAKKQVYIDRLNFELDIIIQMGFPGYFLIVMDFIQWAKNNGVPVGPGRGSGAGSLVAYVLKITDLDPLAYDLLFERFLNPERIS…	1176	0			1	1			1	RHDMDRADR	0	0		9	AFVHLRLHTEYSL	18	EYSLVDGLVRV	43	VAVTDMSNMCS	68	PICGADIWMAS	82	DGPLSRLTLLA	133	IALSGAREGEV	200	LVATNDVRFIKQD		DDD	1		402
QUP53270.1	C	DnaE1			GCA_018243215.1_ASM1824321v1	Ralstonia syzygii	28097	Bacteria	Proteobacteria	Betaproteobacteria	Burkholderiales	Burkholderiaceae	Ralstonia		5694719	66.3067	MNSPRFVHLRLHSEYSIVDGNVRLDEAVKAAAADGMGALALTDLANAFGLVRFYKEARGKGVKPVVGADVWITNHDERDKPGRLLLLVRNKQGYLNLCMLLARAWLSNQHRGRAEIAPEWFGEPGVEDAPLATGLLALSGAMGGDIGMALANGNEALARKLAAQWSSVFPKAFYIELQRAGQAGTEAYVQRAVKLAASMHLPVVATHPVQFMTPDDFTAHEARVCIAEGDLLANPRRARRFTTDQYFKTQDEMCALFADIPSALANAVQIAQRCNLTLELGKPKLPLFPTPDGMSLDDYLVHLAKQGLEQRMEVLFPDPAVREAKRPEYYARLEFETGTIIKMGFPGYFLIVADFINWAKNNGVPVGPGRGSGAGSLVAYALGITDLDPLKYNLLFERF…	1176	0			1	1			1	RHDLDRAPQ	0	0		10	RFVHLRLHSEYSI	19	EYSIVDGNVRL	44	LALTDLANAFG	69	PVVGADVWITN	83	RDKPGRLLLLV	141	LALSGAMGGDI	208	VVATHPVQFMTPD		DDD	1		409
BAN22678.1	C	DnaE1			GCA_000402035.1_ASM40203v1	Caballeronia insecticola	758793	Bacteria	Proteobacteria	Betaproteobacteria	Burkholderiales	Burkholderiaceae	Caballeronia		6964487	63.1526	MYNVAMSDPRFVHLRVHSEFSIADGIVRLDDVVKAAAKDGQGALALTDLGNAFGLVRFYKEARGAGVKPIAGCDVWITNPDDRDKPSRLLLLVRDKQGYLNLCELLSRAWLTNQYRGRAEVLVEWLDEGLAEGLLALSGAQTGDIGMALAAGNAASAQRHAERWAKCFPDAFYIELQRAGQPGEQAYITEAVALAAKLRLPVVATHPLQFMTADDYTAHEARVCISEGDMLANPRRQKRFTTDQYFRTQDEMCALFADLPSALANTVEIAKRCNLTLELGKPKLPLFPTPDGMSLDDYLVHLSKEGLEVRLQQLYPVEAEREAQRQTYYERLEFECGTIIKMGFPGYFLIVADFIMWAKNNGVPVGPGRGSGAGSLVAYALGITDLDPLRYNLLFERFL…	1175	0			1	1			1	RHDLDRAPQ	0	0		15	RFVHLRVHSEFSI	24	EFSIADGIVRL	49	LALTDLGNAFG	74	PIAGCDVWITN	88	RDKPSRLLLLV	140	LALSGAQTGDI	207	VVATHPLQFMTAD		DDD	1		408
AMO78145.1	C	DnaE1			GCA_001586155.1_ASM158615v1	Pseudomonas citronellolis	53408	Bacteria	Proteobacteria	Gammaproteobacteria	Pseudomonadales	Pseudomonadaceae	Pseudomonas		6951444	67.1127	MTASFVHLRLHSEYSLVDGLVRVKPLCKAVAGAGMPAVAITDQSNMCSLVKFYKTAMGAGIKPICGADIWLASRDEDGPLSRLSLLVMNAKGYRNLTELISRGWQEGQRNGEIIIERDWVKEAAEGLIALSAAKEGEIGHALLDGEDALADSLLAEWMEVFPDRFYLEVQRTARVNDEEHLHAAVALAERSGAPLVATNDVRFIKQEDFEAHETRVCIGEGRALDDPRRSRNYSDQQYLKSPAEMAELFSDLPEALENTVEIAKRCNIEVQLGKYFLPNFPIPIEGMDINDYLRHVSYEGLEERLAVLLPKDTPNYEEKRQVYVDRLEFELGTIIQMGFPGYFLIVMDFIKWAKNNGVPVGPGRGSGAGSLVAYVLKITDLDPLAYDLLFERFLNPERI…	1175	0			1	1			1	RHDQDRADR	0	0		9	SFVHLRLHSEYSL	18	EYSLVDGLVRV	43	VAITDQSNMCS	68	PICGADIWLAS	82	DGPLSRLSLLV	133	IALSAAKEGEI	200	LVATNDVRFIKQE		DDD	1		403
AMX02962.1	C	DnaE1			GCA_001617625.1_ASM161762v1	Microbulbifer thermotolerans	252514	Bacteria	Proteobacteria	Gammaproteobacteria	Cellvibrionales	Microbulbiferaceae	Microbulbifer		3938396	56.5686	MTNPFVHLRVHSEYSLIDGLVRIKPLVARAAELQMPALALSDQTNFFAQIKFYRACLGAGIKPLSAADFWLSEGGEDKPTLITLYAMNGTGYRNLTELISRAWMEGQYHGNAFVKREWVKDYSEGVLMLSGARFGDVGRALIAGRRQQAEELAREWSQVFPGRYYLELQRTGRPGDEEYLHAAVNLAQTLELPVVATNDVRFLDESEFEAHEVRVCIHEGRTLDDPRRERRYSPEQYFRTPEEMWELFADIPEALENTVEIAKRCSAPIQLGKYFLPEYPIPEGMNENQFFEKVCFEGLERRLDKILDKSAPDYAERRAVYEERLRFELDIIIQMGFPGYFLIVMDFIQWAKDHDIPVGPGRGSGAGSLVAYALKITDLDPLQYDLLFERFLNPERVSM…	1175	0			1	1			1	RHDQDLADR	0	0		9	PFVHLRVHSEYSL	18	EYSLIDGLVRI	43	LALSDQTNFFA	68	PLSAADFWLSE	81	EDKPTLITLYA	132	LMLSGARFGDV	199	VVATNDVRFLDES		DDD	1		401
AOK53392.1	C	DnaE1			GCA_001718955.1_ASM171895v1	Burkholderia stagnalis	1503054	Bacteria	Proteobacteria	Betaproteobacteria	Burkholderiales	Burkholderiaceae	Burkholderia		7583807	67.6519	MSDPRFVHLRVHSEFSIADGIVRLDDVVKAAAADGQGALALTDLGNAFGLVRFYQEARGKGIKPIAGCDVWIANPDDRDKPSRLLLLVKDKRGYLNLCELLSKAWLTNQYRGRAELDASWLDGELSQGLLALSGAQQGDIGLALAAGNEEAARRHAARWAKVFPGGFYIELQRYGQPGAEAYIQQAATLAAALKLPVVATHPTQFMTDDDFTAHEARVCISEGDILANPRRQKRFTTDQYFRTQDDMVALFADLPSAVANTVEIAKRCNLTLELGKPKLPLFPTPDGMSLDDYLIQLSKEGLEKRLEQLYPDAAERDAQRGTYYQRLEFECGTITKMGFPGYFLIVADFINWAKNNGVPVGPGRGSGAGSLVAYALGITDLDPLRYNLLFERFLNPERV…	1175	0			1	1			1	RHDLDRAPQ	0	0		10	RFVHLRVHSEFSI	19	EFSIADGIVRL	44	LALTDLGNAFG	69	PIAGCDVWIAN	83	RDKPSRLLLLV	135	LALSGAQQGDI	202	VVATHPTQFMTDD		DDD	1		403
BCT93096.1	C	DnaE1			GCA_018406605.1_ASM1840660v1	Lysobacter caseinilyticus	2675101	Bacteria	Proteobacteria	Gammaproteobacteria	Xanthomonadales	Xanthomonadaceae	Lysobacter		3270651	67.9127	MPAFAHLHLHSEYSLVDSTIRIPELVARCVALGQPAVAVTDQNNLFALVKFYKAAEGAGVKPIAGADILLADGDEAPTRLTLLCRDRAGYLSLSRLLTRAWMEGHRNDGVVVRPAWLRDENEGLFALAGRHSEAGRLAAAGKHELAEQWLADWQRHTGERMYLELSRTAREGEDTFNAFALHAATRRGLPVIATNDARFLDADGFEAHEARVCIATGRVLDDPKRPKDYSTEQFVKSSEAMSELFADVPDAIDNAIALATRCNLELRLGTYYLPAFPVPDDETLDSWMRVQAREGLVKRLEKAPIAAGHTRETYFERLEIELDVIIKMGFPGYFLIVADFINWAKDHDIPVGPGRGSGAGSLVAWALGITDLDPLPYDLLFERFLNPERVSMPDFDIDF…	1175	0			1	1			1	HHDQDRRDR	0	0		8	AFAHLHLHSEYSL	17	EYSLVDSTIRI	42	VAVTDQNNLFA	67	PIAGADILLAD	79	DEAPTRLTLLC	130	FALAGRHSEAG	196	VIATNDARFLDAD		DDD	1		394
BCT96248.1	C	DnaE1			GCA_018406645.1_ASM1840664v1	Lysobacter helvus	2675059	Bacteria	Proteobacteria	Gammaproteobacteria	Xanthomonadales	Xanthomonadaceae	Lysobacter		3270620	67.9129	MPAFAHLHLHSEYSLVDSTIRIPELVARCVALGQPAVAVTDQNNLFALVKFYKAAEGAGVKPIAGADILLADGDEAPTRLTLLCRDRAGYLSLSRLLTRAWMEGHRNDGVVVRPAWLRDENEGLFALAGRHSEAGRLAAAGKHELAEQWLADWQRHTGERMYLELSRTAREGEDTFNAFALHAATRRGLPVIATNDARFLDADGFEAHEARVCIATGRVLDDPKRPKDYSTEQFVKSSEAMSELFADVPDAIDNAIALATRCNLELRLGTYYLPAFPVPDDETLDSWMRVQAREGLVKRLEKAPIAAGHTRETYFERLEIELDVIIKMGFPGYFLIVADFINWAKDHDIPVGPGRGSGAGSLVAWALGITDLDPLPYDLLFERFLNPERVSMPDFDIDF…	1175	0			1	1			1	HHDQDRRDR	0	0		8	AFAHLHLHSEYSL	17	EYSLVDSTIRI	42	VAVTDQNNLFA	67	PIAGADILLAD	79	DEAPTRLTLLC	130	FALAGRHSEAG	196	VIATNDARFLDAD		DDD	1		394
ABM95208.1	C	DnaE1			GCA_000015725.1_ASM1572v1	Methylibium petroleiphilum PM1	420662	Bacteria	Proteobacteria	Betaproteobacteria	Burkholderiales		Methylibium	Methylibium petroleiphilum	4643639	68.7819	MTSSPSFVHLRTHTEYSVVDGMLRVDDMVAAAAADEQPALAITDLSNLFGAIKFYGAARGKGVQPLIGADLWLEAESDEKQPSRLLLLVQNRTGYLNLCELISHAWTENLQRHQACVAWPQLAKHGDGLIALSGADLGAVGLALLAGDAVRAEAQALRLAALFPGRFYLELQRAGQAGNEAQVRAVVPLAAKLGLPVVATHPVQFLSADDFEAHEARVCIAEGETLTNPRRVKRFTREQHFKTAAQMVELFADIPSAIANTLAIARRCHLTLTLGKPQLPDFPTPIVDGQRMAPDDYFRHASHAGLNERLAQLYPNEDERERHRARYVERLDFEIETILKMGFPGYFLIVADFINWAKGNGCPVGPGRGSGAGSLVAYALKITDLDPLAYNLLFERFLN…	1174	0			1	1			1	RHDLDRAPQ	0	0		11	SFVHLRTHTEYSV	20	EYSVVDGMLRV	45	LAITDLSNLFG	70	PLIGADLWLEA	84	EKQPSRLLLLV	135	IALSGADLGAV	202	VVATHPVQFLSAD		DDD	1		407
CAK16894.1	C	DnaE1			GCA_000026105.1_ASM2610v1	Pseudomonas entomophila L48	384676	Bacteria	Proteobacteria	Gammaproteobacteria	Pseudomonadales	Pseudomonadaceae	Pseudomonas	Pseudomonas entomophila	5888780	64.1597	MSVSFVHLRVHSEFSLVDGLVRIKPLAKALAGMNMPAVAITDQSNMCSLVKFYKTAMGAGIKPICGADLWLAGADSEAPLSRICFLAMNPKGYRNLTELISRGWTDGQRNGLVIIQRDWIAPASEGLIALSAGKEGDIGMALMAGRQAEAEVLLGDWMGMFPERFYVEVQRTNRAGDEEYVHAAVALADQFGAPLVATNDVRFVKQSDFDAHETRVCIGEGWTLDDPRRPRGYSDQQYLKSAEEMAELFSDLPDAIANTVEIAKRCNITVQLGKYFLPDFPTPNGMGIDDYLRHVSHEGLEERLAVLWPKETTPNYEEKRQVYLDRLKFELDIIIQMGFPGYFLIVMDFIKWAKNNDVPVGPGRGSGAGSLVAYVLKITDLDPLAYDLLFERFLNPERI…	1174	0			1	1			1	RHDQDRGDR	0	0		9	SFVHLRVHSEFSL	18	EFSLVDGLVRI	43	VAITDQSNMCS	68	PICGADLWLAG	82	EAPLSRICFLA	133	IALSAGKEGDI	200	LVATNDVRFVKQS		DDD	1		403
ABB76018.1	C	DnaE1			GCA_000196355.1_ASM19635v1	Nitrosospira multiformis ATCC 25196	323848	Bacteria	Proteobacteria	Betaproteobacteria	Nitrosomonadales	Nitrosomonadaceae	Nitrosospira	Nitrosospira multiformis	3234309	53.8771	MSAPTTFIHLRLHSEYSVVDGIVRIDEAVAKAVAEGMPALALTDLSNLFGLIKFYQEARNKGLKPIVGCDVWISNDIDRDKSFRILLLCQSYPGYLALCRLLSRAYRENQYRGRAEIRKSWLSASDLGTEGLIALSGANLGDIGLALIHNDLDQARTLAQEWTELFPGRFYIEVQRAGHANAEALVQRSLALAAALRLPVVATHPVQYLNPEDYRAHEARVCISQGYVLGDRRRPRHCTEEQYFKTQAEMSALFADIPSALANTMEIARRCNLALELGINRLPQFPTPNNESLDLYLRNQASTGLEKRMRALFPDPDRRAAEMPKYRARLDFEADTIVQMGFAGYFLIVADFINWAKQNDVPVGPGRGSGAGSLVAYSLGITDLDPLRYDLLFERFLNP…	1174	0			1	1			1	RHDLDRAPQ	0	0		11	TFIHLRLHSEYSV	20	EYSVVDGIVRI	45	LALTDLSNLFG	70	PIVGCDVWISN	84	RDKSFRILLLC	138	IALSGANLGDI	205	VVATHPVQYLNPE		DDD	1		406
BAN56014.1	C	DnaE1			GCA_000412675.1_ASM41267v1	Pseudomonas putida NBRC 14164	1211579	Bacteria	Proteobacteria	Gammaproteobacteria	Pseudomonadales	Pseudomonadaceae	Pseudomonas	Pseudomonas putida	6156701	62.3308	MSVPFVHLRVHSEFSLVDGLVRIKPLAKALAGMNMPAVAITDQSNMCSLVKFYKTAMGAGIKPICGADLWLAGADPEAPLSRICFLAMDAKGYRNLTELISRGWTDGQRNGLVILQREWIAPASEGLIALSAGKEGDIGMALLSGRDEEAQALLQDWMGMFPERFYVEVQRTNRARDEEYVHAAVALADKLGAPLVATNDVRFIKQADFDAHETRVCIGEGWTLDDPRRPRGYSDQQYLKSSEEMAELFSDLPDAIANTVEIAKRCNIQVQLGKHFLPDFPTPNGMGIDDYLRLVSHEGLEERLAVLWPKDTTPNYEEKRQVYLDRLKFELDIIIQMGFPGYFLIVMDFIKWAKNNGVPVGPGRGSGAGSLVAYVLKITDLDPLAYDLLFERFLNPERV…	1174	0			1	1			1	RHDQDRGDR	0	0		9	PFVHLRVHSEFSL	18	EFSLVDGLVRI	43	VAITDQSNMCS	68	PICGADLWLAG	82	EAPLSRICFLA	133	IALSAGKEGDI	200	LVATNDVRFIKQA		DDD	1		403
AIN59952.1	C	DnaE1			GCA_000498975.2_ASM49897v2	Pseudomonas soli	1306993	Bacteria	Proteobacteria	Gammaproteobacteria	Pseudomonadales	Pseudomonadaceae	Pseudomonas		6247860	63.3925	MSVSFVHLRVHSEFSLVDGLVRIKPLAKALAGMNMPAVAITDQSNMCSLVKFYKTAMGAGIKPICGADLWLAGVDPEAPLSRICFLAMNPKGYRNLTELISRGWTDGQRNGLVIIQRDWIAPASEGLIALSAGKEGDIGMALMANRQDEAQALLADWMSMFPERFYVEVQRTNRAGDEEYVHAAVALADKLGAPLVATNDVRFVKQSDFDAHETRVCIGEGWTLDDPRRPRGYSDQQYLKSAEEMAELFSDLPDAIANTVEIAKRCNITVQLGKYFLPDFPTPNGMGIDDYLRHVSHEGLEERLAVLWPKETTPNYEEKRQVYLDRLKFELDIIIQMGFPGYFLIVMDFIKWAKNNDVPVGPGRGSGAGSLVAYVLKITDLDPLAYDLLFERFLNPERI…	1174	0			1	1			1	RHDQDRGDR	0	0		9	SFVHLRVHSEFSL	18	EFSLVDGLVRI	43	VAITDQSNMCS	68	PICGADLWLAG	82	EAPLSRICFLA	133	IALSAGKEGDI	200	LVATNDVRFVKQS		DDD	1		403
AHG63608.1	C	DnaE1			GCA_000521505.1_ASM52150v1	Advenella mimigardefordensis DPN7	1247726	Bacteria	Proteobacteria	Betaproteobacteria	Burkholderiales	Alcaligenaceae	Advenella	Advenella mimigardefordensis	4764126	54.2223	MTSVDASPSFVHLRTHSEFSVVDGTARIGELVAAAAAYSQPAIALTDLSNLFGLIKFYKAARSKGIKPIAGCDVWLTNEQDRDKPFRVLLLVQNREGYLALCELLARAWTANQYKGRAELQREWLQNQPGLILLSGGMAGDVGQALLAGRTEQAEALARRWAQWFPRSYFIELQRTGPQADERYVQLAMQLAARLNLPVVATHPVQFTRPDDFRMHEARVCIAEGELLGSKTRTRRFSEDQYVLSSEQMAEKFADVPSAIANTVEIARRCSLTLSLGKPHLPDFPTPDNSSLDDYLVKLSEEGLEVRLAQLYPDEQEREKARPAYQDRLKLECKTIIGMGFPGYFLIVADFINWGKNNGVPVGPGRGSGAGSLVAFALGITDLDPLRYDLLFERFLNPE…	1174	0			1	1			1	RHDLDRGPQ	0	0		14	SFVHLRTHSEFSV	23	EFSVVDGTARI	48	IALTDLSNLFG	73	PIAGCDVWLTN	87	RDKPFRVLLLV	137	ILLSGGMAGDV	204	VVATHPVQFTRPD		DDD	1		405
AJX31557.1	C	DnaE1			GCA_000959365.1_ASM95936v1	Burkholderia oklahomensis C6786	441162	Bacteria	Proteobacteria	Betaproteobacteria	Burkholderiales	Burkholderiaceae	Burkholderia	Burkholderia oklahomensis	7135022	67.0666	MSDPRFVHLRVHSEFSIADGIVRLDDIVKAAAADGQGALALTDLGNAFGLVRFYKEARDAGIKPIAGCDVWITNHDDRDKPSRLLLLVKDKRGYLNLCELLSKAWLTNQYRGRAELDASWLEGEFAEGLLALSGAQQGDIGLALAAGNEAAARRHAERWAKTFPGGFYIELQRYGQPGAEAYIQQAVTIAAELKLPVVATHPLQFMTADDFTAHEARVCISEGDILANPRRQKRFTTDQFFRTQDDMAALFADLPSALANTVEIAKRCNLTLELGKPKLPLFPTPDGMSLDDYLVQLSKEGLEKRLVQLYPDEAEREAQRDTYCQRLDFECGTIKKMGFPGYFLIVADFINWAKNNGVPVGPGRGSGAGSLVAYSLGITDLDPLRYNLLFERFLNPERV…	1174	0			1	1			1	RHDLDRAPQ	0	0		10	RFVHLRVHSEFSI	19	EFSIADGIVRL	44	LALTDLGNAFG	69	PIAGCDVWITN	83	RDKPSRLLLLV	135	LALSGAQQGDI	202	VVATHPLQFMTAD		DDD	1		403
ALN80048.1	C	DnaE1			GCA_001442745.1_ASM144274v1	Lysobacter antibioticus	84531	Bacteria	Proteobacteria	Gammaproteobacteria	Xanthomonadales	Xanthomonadaceae	Lysobacter		5916388	66.8209	MSAPFVHLHLHSEYSLADSTIRIGELVKRCVALGQPAVALTDIDNLFATVKFYKACEGAGIKPIIGADIGLADGNETASRLTLLCRDRGGYLTLSRLLSRAWMEGHRTEGVVLRPEWLREDNQGLFALAGRHSLAGRLAAGNRVELAHAWLVDWQGVFGDRLHLELTRTQRDGEEAFNAFAMQAASKRGLPLIASNDARFLDREGYEAHEARVCIASGRVLDDPKRPRDYSAEQYVKSTEEMRELFADVPDAVDNALALATRCNVELKLGEYALPDFPVPDEHTIESWLRAQSREGLIKRLEKNPLAPGKSREVYDERLEIELDVIIKMGFPGYFLIVADFINWAKDHEIPVGPGRGSGAGSLVAWALGITDLDPLPYDLLFERFLNPERVSMPDFDID…	1174	0			1	1			1	HHDIDRRDR	0	0		9	PFVHLHLHSEYSL	18	EYSLADSTIRI	43	VALTDIDNLFA	68	PIIGADIGLAD	80	NETASRLTLLC	131	FALAGRHSLAG	197	LIASNDARFLDRE		DDD	1		395
AMP73299.1	C	DnaE1			GCA_001587155.1_ASM158715v1	Ralstonia solanacearum	305	Bacteria	Proteobacteria	Betaproteobacteria	Burkholderiales	Burkholderiaceae	Ralstonia		5530249	66.638	MNSPRFVHLRLHSEYSIVDGNVRLDEAVKAAAADGMGALALTDLANAFGLVRFYKEARGKGVKPVVGADVWITNHDERDKPGRLLLLVRNKQGYLNLCTLLARAWLSNQHRGRAEIAPEWFDEPGVEDAPLSTGLLALSGAMGGDVGMALANGNEALARKLATHWSRVFPQAFYIELQRAGQAGTEAYIQQAVKLAASMQLPVVATHPVQFMTQDDFTAHEARVCIAEGDLLANPRRTRRFSTEQYFKKQDEMCALFADIPSALANTVQIAQRCNLTLELGKPKLPLFPTPDGMSLDDYLVHLAKDGLEKRMEVLFPDAAVREAKRPEYYARLEFETGTIIKMGFPGYFLIVADFINWAKNNGVPVGPGRGSGAGSLVAYALGITDLDPLKYNLLFERF…	1174	0			1	1			1	RHDLDRAPQ	0	0		10	RFVHLRLHSEYSI	19	EYSIVDGNVRL	44	LALTDLANAFG	69	PVVGADVWITN	83	RDKPGRLLLLV	141	LALSGAMGGDV	208	VVATHPVQFMTQD		DDD	1		409
AOJ56242.1	C	DnaE1			GCA_001718635.1_ASM171863v1	Burkholderia thailandensis	57975	Bacteria	Proteobacteria	Betaproteobacteria	Burkholderiales	Burkholderiaceae	Burkholderia		6950257	67.5052	MSDPRFVHLRVHSEFSIADGIVRLDDIVKSAAEDGQGALALTDLGNAFGLVRFYKEARDAGIKPIAGCDVWITNRDDRDKPSRLLLLVKNKRGYLNLCELLSKAWLTNQYRGRAELDASWLEGELADGLLALSGAQQGDIGLALAAGNEAAARRHAQRWAQVFPGGFYIELQRYGQPGAEAYIQQAVTIAAELKLPVVATHPLQYMTADDFTAHEARVCISEGDILANPRRQKRFTTEQFFRTQGDMAALFADLPSALANTVEIAKRCNLTLELGKPKLPLFPTPDGMSLDDYLVQLSQEGLEKRLAQLYPDEAEREAQRDKYNQRLDFECGTIKKMGFPGYFLIVADFINWAKNNGVPVGPGRGSGAGSLVAYSLGITDLDPLRYNLLFERFLNPERV…	1174	0			1	1			1	RHDLDRAPQ	0	0		10	RFVHLRVHSEFSI	19	EFSIADGIVRL	44	LALTDLGNAFG	69	PIAGCDVWITN	83	RDKPSRLLLLV	135	LALSGAQQGDI	202	VVATHPLQYMTAD		DDD	1		403
ASL27469.1	C	DnaE1			GCA_002220155.1_ASM222015v1	Azotobacter chroococcum	353	Bacteria	Proteobacteria	Gammaproteobacteria	Pseudomonadales	Pseudomonadaceae	Azotobacter		5023055	66.1353	MSVSFVHLRVHTEFSLVDGLVRVKPLIKAVAGAGMPAVAVTDQSNMCSLVKFYKAAMGGGVKPICGADLWLASPEADGPLSRLTLLAMDARGYRNLTELVSRGWADGQHGDGLVIIQRDWVKEAAEGLIALSGAREGEIGLALLNGHVDEAAALLEEWLVVFPGRFYLEVQRTGRVGDEEYLHAVVELASRCDAPLVATNDVRFLKQEDFEAHETRVCIGEGRVLGDPRRPRNYSDQQYLKTPAEMWELFSDLPEALENSVEIARRCNIEVRLGKHFLPNFPVPEGMTIDDYLRQVSFEGLEERLEVLLPKDTPDYEERYQVYVDRLEFELGTIIQMGFPGYFLIVMDFIKWAKNNGVPVGPGRGSGAGSLVAYVLKITDLDPLAYDLLFERFLNPERV…	1174	0			1	1			1	RHDQDRADR	0	0		9	SFVHLRVHTEFSL	18	EFSLVDGLVRV	43	VAVTDQSNMCS	68	PICGADLWLAS	82	DGPLSRLTLLA	134	IALSGAREGEI	201	LVATNDVRFLKQE		DDD	1		403
ATD93565.1	C	DnaE1			GCA_002346025.1_ASM234602v1	Burkholderia mallei	13373	Bacteria	Proteobacteria	Betaproteobacteria	Burkholderiales	Burkholderiaceae	Burkholderia		5592049	68.4729	MSDPRFVHLRVHSEFSIADGIVRLDDIVKSAAEDGQGALALTDLGNAFGLVRFYKEARDAGIKPIAGCDVWITNHDDRDKPSRLLLLVKDKRGYLNLCELLSKAWLTNQYRGRAELDASWLEGELAEGLLALSGAQQGDIGLALAAGNEAAARRHAQRWARVFPGGFYIELQRYGQPGAEAYIQQAVTIAAELKLPVVATHPLQYMTADDFTAHEARVCISEGDILANPRRQKRFTTEQFFRTQGDMAALFADLPSALANTVEIAKRCNLTLELGKPKLPRFPTPDGMSLDDYLVQLSQEGLDKRLVQLYPDEAEREAQRGKYNQRLDFECGTIKKMGFPGYFLIVADFINWAKNNGVPVGPGRGSGAGSLVAYSLGITDLDPLRYNLLFERFLNPERV…	1174	0			1	1			1	RHDLDRAPQ	0	0		10	RFVHLRVHSEFSI	19	EFSIADGIVRL	44	LALTDLGNAFG	69	PIAGCDVWITN	83	RDKPSRLLLLV	135	LALSGAQQGDI	202	VVATHPLQYMTAD		DDD	1		403
BAU76206.1	C	DnaE1			GCA_002355475.1_ASM235547v1	Pseudomonas furukawaii	1149133	Bacteria	Proteobacteria	Gammaproteobacteria	Pseudomonadales	Pseudomonadaceae	Pseudomonas		6242949	65.4919	MTASFVHLRLHSEYSLVDGLVRIKPLVKAVAGAGMPAVAVTDQSNMCSLVKFYKAAMGGGIKPICGADIWLASPFEDGPLTRMTLLAMHADGYRNLTELVSRGWSEGQSNGLVIIQRDWVKAAADGLIALSGAKEGEIGMALLSGDQAGAEALLAEWMAVFPDRFYLELQRTARVNDEEHVHAAVALAERTGAPLVATNDVRFIKREDFEAHETRVCIGEGRVLDDPRRPRNYSDQQYLKSPEEMAELFADIPEALENTVEIAKRCNIEVRLGKHFLPDFPTPNGMGIDDYLRHASYEGLEERLAVLLPRETTPDYEEQRQRYVDRLEFELGTIIQMGFPGYFLIVADFIQWAKNNGVPVGPGRGSGAGSLVAYVLKITDLDPLAYDLLFERFLNPERV…	1174	0			1	1			1	RHDQDRADR	0	0		9	SFVHLRLHSEYSL	18	EYSLVDGLVRI	43	VAVTDQSNMCS	68	PICGADIWLAS	82	DGPLTRMTLLA	133	IALSGAKEGEI	200	LVATNDVRFIKRE		DDD	1		403
AXM98286.1	C	DnaE1			GCA_003391255.1_ASM339125v1	Pseudomonas plecoglossicida	70775	Bacteria	Proteobacteria	Gammaproteobacteria	Pseudomonadales	Pseudomonadaceae	Pseudomonas		5525520	62.6615	MSVPFVHLRVHSEFSLVDGLVRIKPLAKALAGMNMPAVAITDQSNMCSLVKFYKTAMGAGIKPICGADLWLAGADPEAPLSRICFLAMDPKGYRNLTELISRGWTDGQRNGLVILQRDWIALASEGLIALSAGKEGDIGMALMAGRNAEAEALLGDWMGMFPERFYVEVQRTNRAGDEEYVHAAVALADKLGAPLVATNDVRFIKQSDFDAHETRVCIGEGWTLDDPRRPRGYSDQQYLKSAEEMAELFSDLPDAIANTVEIAKRCNIQVQLGKYFLPDFPTPNGMGIDDYLRHVSHEGLEERLAVLWPKETTPDYEEKRQVYLDRLKFELDIIIQMGFPGYFLIVMDFIKWAKNNDVPVGPGRGSGAGSLVAYVLKITDLDPLAYDLLFERFLNPERV…	1174	0			1	1			1	RHDQDRGDR	0	0		9	PFVHLRVHSEFSL	18	EFSLVDGLVRI	43	VAITDQSNMCS	68	PICGADLWLAG	82	EAPLSRICFLA	133	IALSAGKEGDI	200	LVATNDVRFIKQS		DDD	1		403
BBA34105.1	C	DnaE1			GCA_003584645.1_ASM358464v1	Methylocaldum marinum	1432792	Bacteria	Proteobacteria	Gammaproteobacteria	Methylococcales	Methylococcaceae	Methylocaldum		6088916	58.747	MTEALDPRFIHLRVHTEYSLVDGLVDVKALVKRTAAMGMPAVAVTDQSNLFALVKFYKSALAEGVKPIAGADVLLYNEADPASPHGMTLFVQNTGGYRTLTELISRSYRENQHQGVPLLMPEWLEEKNEGLLALSGGRRGDIGQALLMGNGGEAKRLLEHWLRVFDQRFYLELQRTGRPSEEEYIEGAVNLAIEFDAPVVATNDVRFISPSEFEAHEARVCIHQGRVLDDPRRPRDYTEQQYLRSPEEMAQLFADLPEALENTVEIAKRCNIELTLGKNFLPKFPVPEGMSTAEYFAEESRKGLKERLALRPPTGKGTLEERHKRYEERLELEISVINQMDFPGYFLIVADFIQWAKKNGIPVGPGRGSGAGSLVAYALKITDLDPIEFELLFERFLNP…	1174	0			1	1			1	RHDQDGGDR	0	0		13	RFIHLRVHTEYSL	22	EYSLVDGLVDV	47	VAVTDQSNLFA	72	PIAGADVLLYN	86	PASPHGMTLFV	137	LALSGGRRGDI	204	VVATNDVRFISPS		DDD	1		406
AZC22890.1	C	DnaE1			GCA_003850565.1_ASM385056v1	Pseudomonas sessilinigenes	658629	Bacteria	Proteobacteria	Gammaproteobacteria	Pseudomonadales	Pseudomonadaceae	Pseudomonas		6896611	62.8041	MPASFVHLRLHTEFSLVDGLVRIKPLVKALAGMGMPAVAVTDQSNMCSLVKFYKTSMGAGIKPICGADLWLSSKDQDGPLSRISLLAMNAEGYRNLTELISRGFTEGQRNGLTIIEREWVAQAAEGLIMLSAAKEGEIGMALVDGDLQVAEALALEWMAVFPDRFYLEVQRTSRPNDEEQLHGAVALADKIGAPLVATNDVRFIKQDDFEAHETRVCIGEGRALDDPRRSKNYSDQQYLKSAEEMAELFSDLPEALENTVEIAKRCNITVQLGKYFLPDFPTPNGMGIDDYLRHVSHEGLEERLAVLWPKDTTPNYEEKRQLYLDRLKFELDIIIQMGFPGYFLIVMDFIKWAKNNDVPVGPGRGSGAGSLVAYVLKITDLDPLAYDLLFERFLNPERI…	1174	0			1	1			1	RHDQDRADR	0	0		9	SFVHLRLHTEFSL	18	EFSLVDGLVRI	43	VAVTDQSNMCS	68	PICGADLWLSS	82	DGPLSRISLLA	133	IMLSAAKEGEI	200	LVATNDVRFIKQD		DDD	1		403
QEY64580.1	C	DnaE1			GCA_008807375.1_ASM880737v1	Pseudomonas lalkuanensis	2604832	Bacteria	Proteobacteria	Gammaproteobacteria	Pseudomonadales	Pseudomonadaceae	Pseudomonas		6056953	64.2352	MTASFVHLRLHSEYSLVDGLVRVKPLVKAVAGAGMPAVAITDQSNMCSLVKFYKTAMGGGIKPICGADIWLDSPVEDGPLSRMTLLVMNAKGYRNLTELVSRGWSEGQSNGLVIIQRDWVKEAAEGLIALSGAKEGEIGMALLSGDQVGAEALLAEWQAVFPDRFYLELQRTARVNDEEHVHAAVALADRCGAPLVATNDVRFIKPDDFEAHETRVCIGEGRVLDDPRRPRNFSDQQYLKSPAEMAELFADIPEALENTVEIAKRCNIEVQLGKHFLPDFPTPNGMSIDDYLRHASFEGLEERLAVLLPKDTTPDYEEKRQAYIDRLEFELGTIIQMGFPGYFLIVADFIQWAKNNGVPVGPGRGSGAGSLVAYVLKITDLDPLAYDLLFERFLNPERV…	1174	0			1	1			1	RHDQDRADR	0	0		9	SFVHLRLHSEYSL	18	EYSLVDGLVRV	43	VAITDQSNMCS	68	PICGADIWLDS	82	DGPLSRMTLLV	133	IALSGAKEGEI	200	LVATNDVRFIKPD		DDD	1		403
QGT78828.1	C	DnaE1			GCA_009734265.1_ASM973426v1	Guyparkeria halophila	47960	Bacteria	Proteobacteria	Gammaproteobacteria	Chromatiales	Thioalkalibacteraceae	Guyparkeria		2594469	66.1802	MSFVHLHVHSEYSLIDGTLRVKDAVKHAKERGMPAIALTDQGNLFAMVKFYKAALGAGIKPIFGADCFVYENAQTPPSRVVLLAQNDTGFLHLTELLSQAYCEGQHDDRPCLNRDWLTPEKTDGLIALIGVDSDLGRGLVHGLDHVVDEALAFWTVRFPDRLYLELTRTNRVNEGAFIESAVDLAIAKDLPVVASNDVRFLDQSDFEAHEVRVCINQGRTLEDPRRPRDYSDRQYLRTANEMRELFADLPEAIDNSLAIAERCNVTLKLGENFLPNFPTPAGQTESDYLRELSAQGLEERLKRVPAEDHQTYRERLERELDVIIQMGFPGYFLIVADFIQWAKRQDIPVGPGRGSGAGSIVAWALLITDIDPMAYDLLFERFLNPERVSMPDFDIDFCM…	1174	0			1	1			1	HHDQDRVDR	0	0		7	SFVHLHVHSEYSL	16	EYSLIDGTLRV	41	IALTDQGNLFA	66	PIFGADCFVYE	79	QTPPSRVVLLA	131	IALIGVDSDLG	197	VVASNDVRFLDQS		DDD	1		392
BCA30370.1	C	DnaE1			GCA_011397855.1_ASM1139785v1	Pseudomonas otitidis	319939	Bacteria	Proteobacteria	Gammaproteobacteria	Pseudomonadales	Pseudomonadaceae	Pseudomonas		6089454	67.2218	MTVSFVHLRLHSEYSLVDGLVRVKPLIKAVAAAGMPAVAVTDQSNMCSLVKFYKAAQGGGIKPICGADIWLASLDEDGPLSRMTLLAMDGKGYRNLTELISRGWSDGQSNGLVIIQRDWVKEAAEGLIALSGAKEGEIGMALLNGDTAAAERLLAEWQAVFPDRFYLELQRTGRVNDEEHVHAAVALADRCGAPLVATNDVRFIKADDFEAHETRVCIGEGRTLDDPRRPRNYSNQQYLKSPEEMAELFSDLPDAIENTVEIARRCNIDVRLGKHFLPDFPTPNGMGIDDYLRHASYEGLEERLAVLWPKETTPDYEEKRQLYIDRLEFELGTIIQMGFPGYFLIVADFIQWAKNNGVPVGPGRGSGAGSLVAYVLKITDLDPLAYDLLFERFLNPERV…	1174	0			1	1			1	RHDQDRADR	0	0		9	SFVHLRLHSEYSL	18	EYSLVDGLVRV	43	VAVTDQSNMCS	68	PICGADIWLAS	82	DGPLSRMTLLA	133	IALSGAKEGEI	200	LVATNDVRFIKAD		DDD	1		403
QXI29697.1	C	DnaE1			GCA_014268755.2_ASM1426875v2	Pseudomonas vanderleydeniana	2745495	Bacteria	Proteobacteria	Gammaproteobacteria	Pseudomonadales	Pseudomonadaceae	Pseudomonas		7026924	62.9689	MPASFVHLRLHTEFSLVDGLVRIKPLVKALNGMGMPAVAVTDQSNMCSLVKFYKTAMGGGIKPICGADLWLSNKDPEAPLSRISLLAMNAQGYRNLTELISRGYTDGQRNGLIIIEREWVAEAAEGVIMLSAAKEGEIGMALVGGNPEVAEALALEWMAIFPDRFYMEVQRTNRLNDEEHLHAAVALADRIGAPLVATNDVRFIKQEDFDAHETRVCIGEGRALDDPRRSRNYSDQQYLKSAEEMAELFSDLPEALENTVEIAKRCNITVQLGKYFLPDFPTPNGMGIDDYLRHVSHEGLEERLAVLWPKDTTPNYEEKRQLYLDRLKFELDIIIQMGFPGYFLIVMDFIKWAKNNGVPVGPGRGSGAGSLVAYVLKITDLDPLAYDLLFERFLNPERI…	1174	0			1	1			1	RHDQDRADR	0	0		9	SFVHLRLHTEFSL	18	EFSLVDGLVRI	43	VAVTDQSNMCS	68	PICGADLWLSN	82	EAPLSRISLLA	133	IMLSAAKEGEI	200	LVATNDVRFIKQE		DDD	1		403
QXI37392.1	C	DnaE1			GCA_014268885.2_ASM1426888v2	Pseudomonas xantholysinigenes	2745490	Bacteria	Proteobacteria	Gammaproteobacteria	Pseudomonadales	Pseudomonadaceae	Pseudomonas		5607668	64.158	MSVSFVHLRVHSEFSLVDGLVRIKPLAKALAGMNMPAVAITDQSNMCSLVKFYKTAMGAGIKPICGADLWLAGADPEAPLSRICFLAMDPKGYRNLTELISRGWTDGQRNGLVIIQRDWIAPASEGLIALSAAREGDIGMALASGRQDEAEALLGDWMGMFPDRFYVEVQRTNRAGDEEYVHAAVALADKFGAPLVATNDVRFIKQSDFDAHETRVCIGEGWTLDDPRRPRGYSDQQYLKSAEEMAELFSDLPDAIANTVEIAKRCNITVQLGKYFLPDFPTPNGMGIDDYLRHVSHEGLEERLAVLWPKDTTPNYEEKRQVYLDRLKFELDIIIQMGFPGYFLIVMDFIKWAKNNDVPVGPGRGSGAGSLVAYVLKITDLDPLAYDLLFERFLNPERI…	1174	0			1	1			1	RHDQDRADR	0	0		9	SFVHLRVHSEFSL	18	EFSLVDGLVRI	43	VAITDQSNMCS	68	PICGADLWLAG	82	EAPLSRICFLA	133	IALSAAREGDI	200	LVATNDVRFIKQS		DDD	1		403
QXI32800.1	C	DnaE1			GCA_014269025.2_ASM1426902v2	Pseudomonas promysalinigenes	485898	Bacteria	Proteobacteria	Gammaproteobacteria	Pseudomonadales	Pseudomonadaceae	Pseudomonas		5046521	60.622	MSVPFVHLRVHSEFSLVDGLVRIKPLAKALAGMNMPAVAITDQSNMCSLVKFYKTAMGAGIKPICGADLWLAGADPEAPLSRICFLAMNPKGYRNLTELISRGWTDGQRNGLVIVQREWIAPASDGLIALSAGKEGDIGMALASGRQAEAQALLRDWMGMFPDRFYVEVQRTNRAGDEDYVHAAVALADQLGAPLVATNDVRFIKQSDFDAHETRVCIGEGWTLDDPRRPRNYSDQQYLKSAEEMAELFSDLPDAIANTVEIAKRCNIQVQLGKYFLPDFPTPNGMGIDDYLRHVSHEGLEERLAVLWPKETTPNYEEKRQVYLDRLKFELDIIIQMGFPGYFLIVMDFIKWAKNNDVPVGPGRGSGAGSLVAYVLKITDLDPLAYDLLFERFLNPERI…	1174	0			1	1			1	RHDQDRGDR	0	0		9	PFVHLRVHSEFSL	18	EFSLVDGLVRI	43	VAITDQSNMCS	68	PICGADLWLAG	82	EAPLSRICFLA	133	IALSAGKEGDI	200	LVATNDVRFIKQS		DDD	1		403
QXI48985.1	C	DnaE1			GCA_014269225.2_ASM1426922v2	Pseudomonas anuradhapurensis	485870	Bacteria	Proteobacteria	Gammaproteobacteria	Pseudomonadales	Pseudomonadaceae	Pseudomonas		5393636	63.4293	MSVPFVHLRVHSEFSLVDGLVRIKPLAKALAGMNMPAVAITDQSNMCSLVKFYKTAMGAGIKPICGADLWLAGDDPEAPLSRICFLAMNPKGYRNLTELISRGWTDGQRNGLVVLQRDWIAPASEGLIALSAGKEGDIGMALLAGRDEEAEALLQGWMGMFPERFYVEVQRTNRARDEEYVHAAVALADKFGAPLVATNDVRFIKQSDFDAHETRVCIGEGWTLDDPRRPRMYSDQQYLKSAEEMAELFSDLPDAIANTVEIAKRCNIQVQLGKYFLPDFPTPNGMGIDDYLRHVSHEGLEERLAVLWPKETTPNYEEKRQVYLDRLKFELDIIIQMGFPGYFLIVMDFIKWAKNNGVPVGPGRGSGAGSLVAYVLKITDLDPLAYDLLFERFLNPERI…	1174	0			1	1			1	RHDQDRGDR	0	0		9	PFVHLRVHSEFSL	18	EFSLVDGLVRI	43	VAITDQSNMCS	68	PICGADLWLAG	82	EAPLSRICFLA	133	IALSAGKEGDI	200	LVATNDVRFIKQS		DDD	1		403
QNR49020.1	C	DnaE1			GCA_014524625.1_ASM1452462v1	Pseudomonas chlororaphis	587753	Bacteria	Proteobacteria	Gammaproteobacteria	Pseudomonadales	Pseudomonadaceae	Pseudomonas		6827675	63.0631	MPASFVHLRLHTEYSLVDGLVRIKPLVKTLTGMGMPAVAVTDQNNMCSLVKFYKAAMGTGIKPICGADLWLSNKDPENPLSRISLLVMNAVGYRNLTELISRGFIDGQRNGQIIIEREWVAEAAEGLIMLSAAKEGEIGLALLSGDLQEAETLAREWMAVFPDRFYLEVQRTNRPNDEEQLHAAVALADKIGTPLVATNDVRFIKREDFEAHETRVCIGEGRALDDPRRSKNYSDQQYLKSAEEMAELFSDLPEALENTVEIAKRCNIEVKLGKHFLPDYPIPDGMTIDEYFRKVSFDGLEERLSVLLPKDTTEDYEAKRQVYVDRLNFELDIIIQMGFPGYFLIVMDFIQWAKSNGVPVGPGRGSGAGSLVAYVQKITDLDPLAYDLLFERFLNPERV…	1174	0			1	1			1	RHDQDRADR	0	0		9	SFVHLRLHTEYSL	18	EYSLVDGLVRI	43	VAVTDQNNMCS	68	PICGADLWLSN	82	ENPLSRISLLV	133	IMLSAAKEGEI	200	LVATNDVRFIKRE		DDD	1		403
QTR54890.1	C	DnaE1			GCA_017901175.1_ASM1790117v1	Thiothrix unzii	111769	Bacteria	Proteobacteria	Gammaproteobacteria	Thiotrichales	Thiotrichaceae	Thiothrix		3724392	50.7437	MTQFVHLRLHTEYSLTDSTIRIKPLMKAAEKIGMPAIAITDLTNFFGLVKFYKAAMGAGIKPIFGVDVLLVDETGGDTLFHVILLCQNNTGYRNLTKLISRAWQQGQVLGVPRVQRAWLTEFSDGVIMLSGGRDGDVGQALLAGNQELAEKRLQEWLAAFPERYYLELQRTGRDGEEHYTHAAVDLALAYDVPVVATNDVRFVAASDFNSHEARVCINSGNVLADPKRPKHYSQQQYLRTSEEMVALFADIPAAIANTLEIAKRCNVLLTLGKNYLPQFPIPEGMTEAEYFCKVSEEGLEQRLDFLFGEQFPRGTAEFAQKRQPYDERLAIELGVINAMGFPGYFLIVADFIQWAKDNAIPVGPGRGSGAGSLVAYALKITDLDPLAYDLLFERFLNPE…	1174	0			1	1			1	RHDLDHGDR	0	0		8	QFVHLRLHTEYSL	17	EYSLTDSTIRI	42	IAITDLTNFFG	67	PIFGVDVLLVD	81	GDTLFHVILLC	132	IMLSGGRDGDV	199	VVATNDVRFVAAS		DDD	1		405
BBJ00366.1	C	DnaE1			GCA_018324385.1_ASM1832438v1	Ferrigenium kumadai	1682490	Bacteria	Proteobacteria	Betaproteobacteria	Nitrosomonadales	Gallionellaceae	Ferrigenium		2572603	60.5991	MPQPSFVHLRLHSEYSISDGMLRVDEAVSAAKGDSMPALALTDLNNVFGLIKFYKSARGSGVKPVLGCDVFVTNDTDRDRPHRLLLLCQSREGYLLLCDLLSRAYLENQYRGRAEVRREWFHEGTGGLIALSGAHLGDVGSSLLTGNAAQARQYAQEWAALFANRYYIEVQRCGFADEELHIHGATRLAAELALPVVATHPVQFLKAEDFKAHEARVCIAEGYVLNDKRRAKAFTEQQYFKTQAEMAELFADLPEALQNSVEIARRCNLTLVLGKPRLPDFPTPNGESLDDFLRGEAERGLMQRMAALYPDEAVRAAKLPEYMARLKFETETIIQMGFPGYFLIVADFIRWAKAYRSKAFPNGVPVGPGRGSGAGSLVAYCLLITDLDPLRYELLFERF…	1174	0			1	1			1	RHDLDRAPQ	0	0		10	SFVHLRLHSEYSI	19	EYSISDGMLRV	44	LALTDLNNVFG	69	PVLGCDVFVTN	83	RDRPHRLLLLC	134	IALSGAHLGDV	201	VVATHPVQFLKAE		DDD	1		409
QXH34735.1	C	DnaE1			GCA_019139535.1_ASM1913953v1	Pseudomonas muyukensis	2842357	Bacteria	Proteobacteria	Gammaproteobacteria	Pseudomonadales	Pseudomonadaceae	Pseudomonas		5527654	65.1136	MSVSFVHLRVHSEFSLVDGLVRIKPLAKALAGMNMPAVAITDQSNMCSLVKFYKTAMGAGIKPICGADLWLAGADPEAPLSRICFLAMNPKGYRNLTELISRGWTDGQRNGLVIIQRDWIAPASEGLIALSAGKEGDIGMALMSNRQDEAQALLADWMAMFPERFYVELQRTNRAGDEEYVHAAVALADKLGAPLVASNDVRFIKQSDFDAHETRVCIGEGWTLDDPRRPRGYSDQQYLKSAEEMAELFSDLPDAIANTVEIAKRCNITVQLGKYFLPDFPTPNGMGIDDYLRHVSHEGLEERLAVLWPKETTPNYEEKRQVYLDRLKFELDIIIQMGFPGYFLIVMDFIKWAKNNDVPVGPGRGSGAGSLVAYVLKITDLDPLAYDLLFERFLNPERI…	1174	0			1	1			1	RHDQDRGDR	0	0		9	SFVHLRVHSEFSL	18	EFSLVDGLVRI	43	VAITDQSNMCS	68	PICGADLWLAG	82	EAPLSRICFLA	133	IALSAGKEGDI	200	LVASNDVRFIKQS		DDD	1		403
QXH57774.1	C	DnaE1			GCA_019139675.1_ASM1913967v1	Pseudomonas maumuensis	2842354	Bacteria	Proteobacteria	Gammaproteobacteria	Pseudomonadales	Pseudomonadaceae	Pseudomonas		5758328	64.1198	MSVSFVHLRVHSEFSLVDGLVRIKPLAKALAGMNMPAVAITDQSNMCSLVKFYKTAMGAGIKPICGADLWLAGADPEAPLSRICFLAMNPKGYRNLTELISRGWTDGQRNGLVIIQRDWIAPASEGLIALSAGKEGDIGMALMANRQDEAQVLLADWMSMFPERFYVEVQRTNRAGDEEYVHAAVALADKLGAPLVATNDVRFVKQSDFDAHETRVCIGEGWTLDDPRRPRGYSDQQYLKSAEEMAELFSDLPDAIANTVEIAKRCNITVQLGKYFLPDFPTPNGMGIDDYLRHVSHEGLEERLAVLWPKETTPNYEEKRQVYLDRLKFELDIIIQMGFPGYFLIVMDFIKWAKNNDVPVGPGRGSGAGSLVAYVLKITDLDPLAYDLLFERFLNPERI…	1174	0			1	1			1	RHDQDRGDR	0	0		9	SFVHLRVHSEFSL	18	EFSLVDGLVRI	43	VAITDQSNMCS	68	PICGADLWLAG	82	EAPLSRICFLA	133	IALSAGKEGDI	200	LVATNDVRFVKQS		DDD	1		403
QXH45790.1	C	DnaE1			GCA_019139835.1_ASM1913983v1	Pseudomonas xanthosomae	2842356	Bacteria	Proteobacteria	Gammaproteobacteria	Pseudomonadales	Pseudomonadaceae	Pseudomonas		5987104	64.1861	MSVSFVHLRVHSEFSLVDGLVRIKPLAKALAGMNMPAVAITDQSNMCSLVKFYKTAMGAGIKPICGADLWLAGADPEAPLSRICFLAMDPKGYRNLTELISRGWTDGQRNGLVIIQRDWIAPASEGLIALSAGKEGDIGMALMSGRQEEAEALLGDWLGMFPDRFYVEVQRTNRAGDEEYVHAAVALADKLGAPLVATNDVRFIKQSDFDAHETRVCIGEGWTLDDPRRPRGYSDQQYLKSPEEMAELFSDLPDAIANTVEIAKRCNITVQLGKYFLPDFPTPNGMGIDDYLRHVSHEGLEERLAVLWPKDTTPNYEEKRQVYLDRLKFELDIIIQMGFPGYFLIVMDFIKWAKNNDVPVGPGRGSGAGSLVAYVLKITDLDPLAYDLLFERFLNPERV…	1174	0			1	1			1	RHDQDRGDR	0	0		9	SFVHLRVHSEFSL	18	EFSLVDGLVRI	43	VAITDQSNMCS	68	PICGADLWLAG	82	EAPLSRICFLA	133	IALSAGKEGDI	200	LVATNDVRFIKQS		DDD	1		403
QXH50375.1	C	DnaE1			GCA_019139895.1_ASM1913989v1	Pseudomonas fakonensis	2842355	Bacteria	Proteobacteria	Gammaproteobacteria	Pseudomonadales	Pseudomonadaceae	Pseudomonas		6147080	64.2724	MSVSFVHLRVHSEFSLVDGLVRIKPLAKALAGMNMPAVAITDQSNMCSLVKFYKTAMGAGVKPICGADLWLAGADPEAPLSRICFLAMDPKGYRNLTELISRGWTDGQRNGLVIIQRDWIAPASEGLIALSAGKEGDIGMALMSGRQDEAEALLGDWLGMFPERFYVEVQRTNRVGDEEYVHAAVALADKLGAPLVATNDVRFIKQSDFDAHETRVCIGEGWTLDDPRRPRGYSDQQYLKSPEEMAELFSDLPDAIANTVEIAKRCNITVQLGKYFLPDFPTPNGMGIDDYLRHVSHEGLEERLAVLWPKDTTPNYEEKRQVYLDRLKFELDIIIQMGFPGYFLIVMDFIKWAKNNDVPVGPGRGSGAGSLVAYVLKITDLDPLAYDLLFERFLNPERV…	1174	0			1	1			1	RHDQDRGDR	0	0		9	SFVHLRVHSEFSL	18	EFSLVDGLVRI	43	VAITDQSNMCS	68	PICGADLWLAG	82	EAPLSRICFLA	133	IALSAGKEGDI	200	LVATNDVRFIKQS		DDD	1		403
AAG07028.1	C	DnaE1			GCA_000006765.1_ASM676v1	Pseudomonas aeruginosa PAO1	208964	Bacteria	Proteobacteria	Gammaproteobacteria	Pseudomonadales	Pseudomonadaceae	Pseudomonas	Pseudomonas aeruginosa	6264404	66.5557	MTVSFVHLRLHTEFSLVDGLVRVKPLAKAVAGLGMPAVAVTDQSNMCSLVKFYKTAMGAGIKPICGADIWLASREEDGPLSRLSLLAMNAKGYRNLTELISRGWSEGQRNGEIIIERDWVKEAAEGLIALSAAKEGEIGHALLDGEEAKAEALLREWMEVFPERFYVEVQRTSRVNDEEHLHAAVALASRCNAPLVATNDVRFIKQEDFEAHETRVCIGEGRTLDDPRRPRTYSDQQYLKSPAEMAELFSDLPEALENTVEIAKRCNIEVQLGKYFLPDFPTPNGMGIDDYLRHASFEGLEERLEVLLPKDTPDYEAKRQVYVDRLNFELDIIIQMGFPGYFLIVMDFIKWAKNNGVPVGPGRGSGAGSLVAYVLKITDLDPLAYDLLFERFLNPERIS…	1173	0			1	1			1	RHDQDRADR	0	0		9	SFVHLRLHTEFSL	18	EFSLVDGLVRV	43	VAVTDQSNMCS	68	PICGADIWLAS	82	DGPLSRLSLLA	133	IALSAAKEGEI	200	LVATNDVRFIKQE		DDD	1		402
AAO55069.1	C	DnaE1			GCA_000007805.1_ASM780v1	Pseudomonas syringae pv. tomato str. DC3000	223283	Bacteria	Proteobacteria	Gammaproteobacteria	Pseudomonadales	Pseudomonadaceae	Pseudomonas	Pseudomonas syringae group genomosp. 3	6538260	58.3392	MPASFVHLRLHTEYSLVDGLVRVKPLIKSLTSMNMPAVAVTDQNNMCSLVKFYKAAQGSGIKPICGVDLWLAGRDEDAALSRISLLAMNAQGYRNLTELISRGFIEGQRNGQIVIQRQWVAQASEGVIALSAAKEGEIGMALLGGNPGEADELLREWLTVFPDRFYIEVQRTNRANDEEHLHAAVALAERHGAPLVATNDVRFINQADFEAHETRVCIGEGRALDDPRRSHNYSDQQYLKSPEEMAELFSDLPEALENSVEIAKRCNIDVKLGTHFLPNFPIPDGMTIDEYFRKVSFDGLEERLAVLMPRDTTEDYETKRQVYVDRLNFELDIIIQMGFPGYFLIVMDFIQWAKSNGVPVGPGRGSGAGSLVAYVQKITDLDPLEYDLLFERFLNPERV…	1173	0			1	1			1	RHDQDRADR	0	0		9	SFVHLRLHTEYSL	18	EYSLVDGLVRV	43	VAVTDQNNMCS	68	PICGVDLWLAG	82	DAALSRISLLA	133	IALSAAKEGEI	200	LVATNDVRFINQA		DDD	1		403
ABD80368.1	C	DnaE1			GCA_000013665.1_ASM1366v1	Saccharophagus degradans 2-40	203122	Bacteria	Proteobacteria	Gammaproteobacteria	Cellvibrionales	Cellvibrionaceae	Saccharophagus	Saccharophagus degradans	5057531	45.8261	MSSQFVHLRVRTEFSLVDSIIRVKPLVARAAQAQMPAIAVTDFHNFFGLVKFYKAAQGAGVKPICGCDFRMEPLDEESNPAIFTLLAMNPEGYRNITELISLSYQKGQKHGEPYIKFEWLEKFSAGVIALSGGRVGEVGQALVGNRQVDAEAALQRWIDVYPNRFYIELQRTGRENEERYLHKAMALAEKYQLPVVATNDVRFLDQDLFDVHEARVCIGEGRALDDPRRERKYTDQQYLKTAEEMQELFSDIPEAIENTVEIAKRCSIEIQLGTYFLPEYPIPEGMTENSFFEKISYEGLERRLKTILKEDDPDYATKKQPYLNRLKFELDIIIQMGFPGYFLIVMDFIQWAKDHNIPVGPGRGSGAGSLVAYVLDITDLDPLQYDLLFERFLNPERVS…	1173	0			1	1			1	RRDFDIGDR	0	0		9	QFVHLRVRTEFSL	18	EFSLVDSIIRV	43	IAVTDFHNFFG	68	PICGCDFRMEP	82	ESNPAIFTLLA	133	IALSGGRVGEV	200	VVATNDVRFLDQD		DDD	1		402
ABM04663.1	C	DnaE1			GCA_000015285.1_ASM1528v1	Psychromonas ingrahamii 37	357804	Bacteria	Proteobacteria	Gammaproteobacteria	Alteromonadales	Psychromonadaceae	Psychromonas	Psychromonas ingrahamii	4559598	40.0863	MSAEQSTSISTKQPKFIHLRVHSDYSMVDGVTKIKPLVAKAAALNMPALAITEQTNFCGLVKFYGAAHDAGIKPIVGVDFWVKSELLADEQFRITALAMNNAGYKNLTELISKAYLRGHVGGRAVIDQDWLAEHNQGIILLSGGKDGDLGKVLLKGNHELAVEIIQFYQQYFAQRYYIELIRTNRLNEETYLHYALDWAEKYQLPVVATNEVVFADKALYDAHEIRVCINQGYTLGDNRRPKQYSDEQYLRSQEEMCELFADIPEALKNSVEIAKRCNVTLRLGEYFLPDFPTGDMSITDYFCDVSRKGLEDRLAILFDKNAPEFADIRAPYDQRLQIELDVINTMGFPGYFLIVMEFIQWSKDNKIPVGPGRGSGAGSLVAYALKITDLDPLELELLF…	1173	0			1	1			1	RHDQDRGEV	0	0		20	KFIHLRVHSDYSM	29	DYSMVDGVTKI	54	LAITEQTNFCG	79	PIVGVDFWVKS	93	ADEQFRITALA	144	ILLSGGKDGDL	211	VVATNEVVFADKA		DDD	1		412
QED83542.1	C	DnaE1			GCA_000145945.2_ASM14594v2	Pseudomonas amygdali pv. tabaci str. ATCC 11528	573066	Bacteria	Proteobacteria	Gammaproteobacteria	Pseudomonadales	Pseudomonadaceae	Pseudomonas	Pseudomonas amygdali	6201720	58.02	MPASFVHLRLHTEYSLVDGLVRVKPLIKALTGMNMPAVAVTDQNNMCSLVKFYKAAQGSGIKPICGVDLWLAGRDEDAALSRISLLAMNAQGYRNLTELISRGFIEGQRNGQIVIQRQWVAQASEGVIALSAAKEGEIGMALLGGNPGEADELLREWMAVFPERFYIEVQRTNRNNDEEHLHAAVALAERHGAPLVATNDVRFIKQTDFEAHETRVCIGEGRALDDPRRSHNYSDQQYLKSPEEMAELFSDLPEALENTVEIAKRCNIDVKLGTHFLPNFPIPDGMTIDEYFRKVSFDGLEERLAVLLPKDTTEDYEAKRQVYVDRLNFELDIIIQMGFPGYFLIVMDFIQWAKSNGVPVGPGRGSGAGSLVAYVQKITDLDPLEYDLLFERFLNPERV…	1173	0			1	1			1	RHDQDRADR	0	0		9	SFVHLRLHTEYSL	18	EYSLVDGLVRV	43	VAVTDQNNMCS	68	PICGVDLWLAG	82	DAALSRISLLA	133	IALSAAKEGEI	200	LVATNDVRFIKQT		DDD	1		403
AHF66416.1	C	DnaE1			GCA_000517305.1_ASM51730v1	Pseudomonas cichorii JBC1	1441629	Bacteria	Proteobacteria	Gammaproteobacteria	Pseudomonadales	Pseudomonadaceae	Pseudomonas	Pseudomonas cichorii	5986012	58.1034	MPASFVHLRLHTEYSLVDGLVRVKPLIKALAGMNMPAVAVTDQNNMCSLVKFYKAAQGAGIKPICGADLWLAGKDEDAQLSRISLLVMNPQGYRNLTELISRGFIEGQRNGLIIVEREWIAEANEGLIALSAAKEGEIGMALLGGNPGEADELLREWMAIFPDRFYIELQRTNRTNDEEHLHAAVALADRHGAPLVATNDVRFIKQTDFEAHETRVCIGEGRALDDPRRSHNYSDQQYLKSPEEMAELFSDLPEALENTVEIAKRCNIDVKLGTHFLPNFPIPDGMTIDEYFRKVSFEGLEERLSVLLPKDTTEDYEAKRQVYVDRLNFELDIIIQMGFPGYFLIVMDFIQWAKNNGVPVGPGRGSGAGSLVAYVQKITDLDPLEYDLLFERFLNPERV…	1173	0			1	1			1	RHDQDRADR	0	0		9	SFVHLRLHTEYSL	18	EYSLVDGLVRV	43	VAVTDQNNMCS	68	PICGADLWLAG	82	DAQLSRISLLV	133	IALSAAKEGEI	200	LVATNDVRFIKQT		DDD	1		403
KDO01590.1	C	DnaE1			GCA_000696345.2_ASM69634v2	Pseudomonas donghuensis	1163398	Bacteria	Proteobacteria	Gammaproteobacteria	Pseudomonadales	Pseudomonadaceae	Pseudomonas		5656185	62.3608	MSASFVHLRLHTEYSLVDGLVRIKPLAKALVAMNMPAVAVTDQSNMCSLVKFYKNAMGAGIKPICGADLWLANSDPDAPLSRICLLAMDAKGYRNLTELISRGWVDGQRNGLVIIERPWIAEASEGLIALSAAKEGDIGMALLNGNPDEAEALLRDWLQMFPERFYVEVQRTNRAGDEEYLHAAVALADKLDAPLVATNDVRFIKQSDYDAHETRVCIGEGRALDDPRRSRNYSDQQYLKSPEEMAELFSDLPEAIANTVEIAKRCNIQVQLGKHFLPDFPTPNGMGIDDYLRHVSHEGLEERLAVLWPKDTTPNYEEKRQVYLDRLKFELDIIIQMGFPGYFLIVMDFIKWAKNNGVPVGPGRGSGAGSLVAYVLKITDLDPLAYDLLFERFLNPERV…	1173	0			1	1			1	RHDQDRADR	0	0		9	SFVHLRLHTEYSL	18	EYSLVDGLVRI	43	VAVTDQSNMCS	68	PICGADLWLAN	82	DAPLSRICLLA	133	IALSAAKEGDI	200	LVATNDVRFIKQS		DDD	1		403
AIS15961.1	C	DnaE1			GCA_000761155.1_ASM76115v1	Pseudomonas rhizosphaerae	216142	Bacteria	Proteobacteria	Gammaproteobacteria	Pseudomonadales	Pseudomonadaceae	Pseudomonas		4688635	61.9942	MSVSFVHLRLHTEYSLVDGLVRIKPLVKALAGMNMPAVAVTDQNNMCSLVKFYKAAMGAGIKPICGADLWLANRDPDGPLSRISLLAMNAVGYRNITELISRGFIEGQRNGQVIVERQWVAEASEGVICLSAAKEGEIGMALLGGYPGDADNLLREWMAIFPERFYVEVQRTNRTNDEEYLHAAVALADRLGAPLVATNDVRFIKQEDFEAHETRVCIGEGRALDDPRRNKNYSDQQYLKSAEEMAELFSDLPEALENTVEIARRCNIDVKLGKHFLPDYPIPDGMTIDEYFRKVSFDGLEERLAVLLPKDTTENYEERRQVYVDRLNFELDIIIQMGFPGYFLIVMDFIQWAKSNGVPVGPGRGSGAGSLVAYVQKITDLDPLEYDLLFERFLNPERV…	1173	0			1	1			1	RHDQDRADR	0	0		9	SFVHLRLHTEYSL	18	EYSLVDGLVRI	43	VAVTDQNNMCS	68	PICGADLWLAN	82	DGPLSRISLLA	133	ICLSAAKEGEI	200	LVATNDVRFIKQE		DDD	1		403
AJP50938.1	C	DnaE1			GCA_000934565.1_ASM93456v1	Pseudomonas simiae	321846	Bacteria	Proteobacteria	Gammaproteobacteria	Pseudomonadales	Pseudomonadaceae	Pseudomonas		6143950	60.3571	MPASFVHLRLHTEYSLVDGLVRIKPLVKTLVGMNMPAVAVTDQNNMCSLVKFYKNAMGAGIKPICGADLWLSNKDPDNPLSRISLLAMNGVGYRNLTELISRGFIDGQRNGSIIIEREWVAEASEGLIMLSAAKEGEIGIALLGGNPQEAEVLAKEWMQVFPDRFYLEVQRTNRPNDEEHLHAAVALADKLGAPLVATNDVRFIKKEDFEAHETRVCIGEGRALDDPRRSKNYSEEQYLKSAEEMAELFSDLPEALENSVEIAKRCNIEVKLGKHFLPNFPIPDGMTIDEYFRKVSFDGLEERLSVLLPKDTTEDYEAKRQVYVDRLNFELDIIIQMGFPGYFLIVMDFIQWAKNNGVPVGPGRGSGAGSLVAYVQKITDLDPLEYDLLFERFLNPERV…	1173	0			1	1			1	RHDQDRADR	0	0		9	SFVHLRLHTEYSL	18	EYSLVDGLVRI	43	VAVTDQNNMCS	68	PICGADLWLSN	82	DNPLSRISLLA	133	IMLSAAKEGEI	200	LVATNDVRFIKKE		DDD	1		403
ALE89424.1	C	DnaE1			GCA_001294575.1_ASM129457v1	Pseudomonas versuta	1788301	Bacteria	Proteobacteria	Gammaproteobacteria	Pseudomonadales	Pseudomonadaceae	Pseudomonas		5149788	58.2311	MPASFVHLRLHTEYSLVDGLVRIKPLIKTLAGMNMPAVAVTDQNNMCSLVKFYKAAMGGGIKPICGADLWLSNKDPENPVSRLSLLAMNGVGYRNLTELISRGFIDGQRNGQVIIEREWVAEAAEGLIMLSSAKEGEIGIALISGNTEEAEVLAREWMTVFPDRFYLEVQRTKRPNDEEHLHAAVALAETVGAPLVATNDVRFLKQEDFEAHETRVCIGEGRALDDPRRSKNYSDQQYLKSAEEMAELFSDLPEALANSVEIAKRCNIEVKLGKHFLPNFPIPDGMTIDEYFRKVSFDGLEDRLSVLLPKDTTEDYDARRQVYVDRLNFELDIIIQMGFPGYFLIVMDFIQWAKSNGVPVGPGRGSGAGSLVAYVQKITDLDPLEYDLLFERFLNPERV…	1173	0			1	1			1	RHDQDRADR	0	0		9	SFVHLRLHTEYSL	18	EYSLVDGLVRI	43	VAVTDQNNMCS	68	PICGADLWLSN	82	ENPVSRLSLLA	133	IMLSSAKEGEI	200	LVATNDVRFLKQE		DDD	1		403
AMQ82422.1	C	DnaE1			GCA_001594225.2_ASM159422v2	Pseudomonas glycinae	1785145	Bacteria	Proteobacteria	Gammaproteobacteria	Pseudomonadales	Pseudomonadaceae	Pseudomonas		6396728	60.4786	MPASFVHLRLHTEYSLVDGLVRIKPLVKALTGMGMPAVAVTDQNNMCSLVKFYKNAMGAGIKPICGADLWLSNKDPDGPLSRISLLVMNAQGYRNLTELISRGFIDGQRNGMVIIEREWVAEANEGLIMLSAAKEGEIGMAMIGGNPAEAEALAREWMAVFPDRFYLEIQRTNRPNDEEQLHGAVALAEKLGAPLVATNDVRFIKQEDFAAHETRVCIGEGRALDDPRRSKNYSDQQYLKSAEEMAELFSDLPDAIENTVEIAKRCNIDVKLGKHFLPDYPIPDGMTIDEYFRKVSFDGLEERLSVLLPKDTTEDYEAKRQVYVDRLNFELDIIIQMGFPGYFLIVMDFIQWAKNNGVPVGPGRGSGAGSLVAYVQKITDLDPLEYDLLFERFLNPERV…	1173	0			1	1			1	RHDQDRADR	0	0		9	SFVHLRLHTEYSL	18	EYSLVDGLVRI	43	VAVTDQNNMCS	68	PICGADLWLSN	82	DGPLSRISLLV	133	IMLSAAKEGEI	200	LVATNDVRFIKQE		DDD	1		403
AMW85507.1	C	DnaE1			GCA_001612705.2_ASM161270v2	Pseudomonas yamanorum	515393	Bacteria	Proteobacteria	Gammaproteobacteria	Pseudomonadales	Pseudomonadaceae	Pseudomonas		6856835	60.6101	MPASFVHLRLHTEYSLVDGLVRIKPLVKTLVGMNMPAVAVTDQNNMCSLVKFYKAAMGAGIKPICGADLWLSNKDPDNPLSRISLLAMNGVGYRNLTELISRGFIDGQRNGSIIIEREWVAEASEGLIMLSAAKEGEIGIALLGGNPHEAEVLAREWMEVFPNRFYLEIQRTNRPNDEEQLHAAVALAEKLGAPLVATNDVRFIKKEDFEAHETRVCIGEGRALDDPRRSKNYSEEQYLKSADEMAELFSDLPEALENSVEIAKRCNIEVKLGKHFLPNFPIPDGMTIDEYFRKVSFDGLEERLSVLLPKDTTEDYEAKRQVYVDRLNFELDIIIQMGFPGYFLIVMDFIQWAKSNGVPVGPGRGSGAGSLVAYVQKITDLDPLEYDLLFERFLNPERV…	1173	0			1	1			1	RHDQDRADR	0	0		9	SFVHLRLHTEYSL	18	EYSLVDGLVRI	43	VAVTDQNNMCS	68	PICGADLWLSN	82	DNPLSRISLLA	133	IMLSAAKEGEI	200	LVATNDVRFIKKE		DDD	1		403
ANJ54537.1	C	DnaE1			GCA_001661075.1_ASM166107v1	Pseudomonas silesiensis	1853130	Bacteria	Proteobacteria	Gammaproteobacteria	Pseudomonadales	Pseudomonadaceae	Pseudomonas		6823539	59.5825	MPASFVHLRLHTEYSLVDGLVRIKPLVKTLVGMNMPAVAVTDQNNMCSLVKFYKAAMGAGIKPICGADLWLSNKDPDNALSRISLLAMNAVGYRNLTELISRGFIDGQRNGSVIIEREWVAEASEGLIMLSAAKEGEIGLAMLSGNPAEAENLAREWMAVFPDRFYLEIQRTNRPNDEEQLHGAVALAEKIGAPLVATNDVRFIKQEDFAAHETRVCIGEGRALDDPRRSKNYSDQQYLKSAEEMAELFSDIPEALANTVEIAKRCNIEVKLGKHFLPNFPIPDGMTIDEYFRKVSFDGLEDRLSVLLPKDTTEDYEAKRQVYVDRLNFELDIIIQMGFPGYFLIVMDFIQWAKSNGVPVGPGRGSGAGSLVAYVQKITDLDPLEYDLLFERFLNPERV…	1173	0			1	1			1	RHDQDRADR	0	0		9	SFVHLRLHTEYSL	18	EYSLVDGLVRI	43	VAVTDQNNMCS	68	PICGADLWLSN	82	DNALSRISLLA	133	IMLSAAKEGEI	200	LVATNDVRFIKQE		DDD	1		403
AOE64177.1	C	DnaE1			GCA_001708425.1_ASM170842v1	Pseudomonas corrugata	47879	Bacteria	Proteobacteria	Gammaproteobacteria	Pseudomonadales	Pseudomonadaceae	Pseudomonas		6124363	60.6592	MPASFVHLRLHTEYSLVDGLVRIKPLVKTLVGMNMPAVAVTDQNNMCSLVKFYKTAMGGGIKPICGADLWLSSKDPDAPLSRISLLVMNAVGYRNLTELISRGFIDGQRNGSIIIEREWVAEASEGLIMLSAAKEGEIGLALLSGNADEAETLARDWMDVFPDRFYIEVQRTNRPNDEEHLHAAVALADKIGAPLVATNDVRFIKQEDFEAHETRVCIGEGRALDDPRRPKNYSDQQYLKSAEEMAELFSDLPEALENTVEIAKRCNIEVKLGKHFLPNFPIPDGMTIDEYFRKVSFDGLEERLSVLLPKDTTQDYEAKRQVYIDRLNFELDIIIQMGFPGYFLIVMDFIQWAKNNGVPVGPGRGSGAGSLVAYVQKITDLDPLEYDLLFERFLNPERV…	1173	0			1	1			1	RHDQDRADR	0	0		9	SFVHLRLHTEYSL	18	EYSLVDGLVRI	43	VAVTDQNNMCS	68	PICGADLWLSS	82	DAPLSRISLLV	133	IMLSAAKEGEI	200	LVATNDVRFIKQE		DDD	1		403
AOE78086.1	C	DnaE1			GCA_001708485.1_ASM170848v1	Pseudomonas lurida	244566	Bacteria	Proteobacteria	Gammaproteobacteria	Pseudomonadales	Pseudomonadaceae	Pseudomonas		6253326	60.7398	MPASFVHLRLHTEYSLVDGLVRIKPLVKTLVGMNMPAVAVTDQNNMCSLVKFYKNAMGAGIKPICGADLWLSNKDPDNPLSRISLLAMNGVGYRNLTELISRGFIDGQRNGSIIIEREWVADASEGLIMLSAAKEGEIGIALLGGNPQEAEVLAKEWMQVFPDRFYLEVQRTNRPNDEEHLHAAVALADKLGAPLVATNDVRFIKKEDFEAHETRVCIGEGRALDDPRRSKNYSEEQYLKSAEEMAELFSDLPEALENSVEIAKRCNIEVKLGKHFLPNFPIPDGMTIDEYFRKVSFDGLEERLSVLLPKDTTEDYDAKRQVYVDRLNFELDIIIQMGFPGYFLIVMDFIQWAKNNGVPVGPGRGSGAGSLVAYVQKITDLDPLEYDLLFERFLNPERV…	1173	0			1	1			1	RHDQDRADR	0	0		9	SFVHLRLHTEYSL	18	EYSLVDGLVRI	43	VAVTDQNNMCS	68	PICGADLWLSN	82	DNPLSRISLLA	133	IMLSAAKEGEI	200	LVATNDVRFIKKE		DDD	1		403
APR04866.1	C	DnaE1			GCA_001922305.1_ASM192230v1	Thauera chlorobenzoica	96773	Bacteria	Proteobacteria	Betaproteobacteria	Rhodocyclales	Zoogloeaceae	Thauera		3735506	67.2852	MNSAAPAAAQAEPGFVPSAPRFVHLRLHSEYSISDGIVQLDPAIATAAADGMPALGISDLANLFGMVKFYKGARARGIKPIIGVDAWIQNETERDKPFRALLICRDRIGYGQLCELLTRAYLDNKYRGRAEMRREWFDDGAASGLLCLSGALEGDVGAALAAGNGELAAQLAADWARRFPDAFYIEIQRAGHPGTESYIRHAVDIAGRLGLPVVATHPVQFLTGEDFKAHEARVCIAQGYVLADKRRPREFTEEQYLKSQAEMCELFADLPEALENAVEIARRCSLTVQLGKNFLPLFPTPEGMTLDDFLVEEAKAGLERRLAQLYPQPEEREKQRPRYEQRLKFETDTIIQMGFPGYFLIVADFIRWGKKNGVPVGPGRGSGAGSLVAYSLDITDLDP…	1173	0			1	1			1	RHDLDRAPQ	0	0		26	RFVHLRLHSEYSI	35	EYSISDGIVQL	60	LGISDLANLFG	85	PIIGVDAWIQN	99	RDKPFRALLIC	151	LCLSGALEGDV	218	VVATHPVQFLTGE		DDD	1		419
AQY64749.1	C	DnaE1			GCA_002028325.1_ASM202832v1	Pseudomonas veronii	76761	Bacteria	Proteobacteria	Gammaproteobacteria	Pseudomonadales	Pseudomonadaceae	Pseudomonas		6852809	61.063	MPASFVHLRLHTEYSLVDGLVRIKPLVKTLVGMNMPAVAVTDQNNMCSLVKFYKNAMGAGIKPICGADLWLSNKDPDNPLSRISLLAMNGVGYRNLTELISRGFIDGQRNGAVIIEREWVAEASEGVIMLSAAKEGEIGIALLGGNPQEAEVLAREWMAVFPDRFYLEVQRTNRPNDEEHLHAAVALADKLGAPLVATNDVRFIKKEDFEAHETRVCIGEGRALDDPRRSKNYSEEQYLKSAEEMAELFSDLPEALENSVEIAKRCNIEVKLGKHFLPNFPIPEGMTIDEYFRKVSFDGLEERLSVLLPKDTTEDYEAKRQVYVDRLNFELDIIIQMGFPGYFLIVMDFIQWAKSNGVPVGPGRGSGAGSLVAYVQKITDLDPLEYDLLFERFLNPERV…	1173	0			1	1			1	RHDQDRADR	0	0		9	SFVHLRLHTEYSL	18	EYSLVDGLVRI	43	VAVTDQNNMCS	68	PICGADLWLSN	82	DNPLSRISLLA	133	IMLSAAKEGEI	200	LVATNDVRFIKKE		DDD	1		403
AWV06817.1	C	DnaE1			GCA_003233695.1_ASM323369v1	Lysobacter maris	1605891	Bacteria	Proteobacteria	Gammaproteobacteria	Xanthomonadales	Xanthomonadaceae	Lysobacter		4018049	69.0351	MPASRFVHLHLHSEYSLADSTVRIGELVKRSVELDQPAVAITDIDNVFAAVKFYKKAEGAGIKPIIGADIGLADGNEATSRLTLLCRDREGYLTLSRLLTRVWMEGHRADSVAMRPEWLREDNAGLFVLAGRHSLAGKLTVANKHDHAEAWLADWQGAFGERLHIELTRAGRDGEEAFNAFALHASAKRGLPVVASNDVRFLDREGFDAHEARVCIASGRVLDDPRRPKDYSPEQYLKSTGQMLELFADVPDAIDNALALATRCNVEMKLGEYALPAFPVPSEHTIESWLRNEAREGLSTRLEKAPLAEGKTRQDYDDRLETELDVIIKMGFPGYFLIVADFINWGKQHDIPVGPGRGSGAGSLVAWALGITDLDPLPYDLLFERFLNPERVSMPDFDI…	1173	0			1	1			1	HHDIDRRDR	0	0		10	RFVHLHLHSEYSL	19	EYSLADSTVRI	44	VAITDIDNVFA	69	PIIGADIGLAD	81	NEATSRLTLLC	132	FVLAGRHSLAG	198	VVASNDVRFLDRE		DDD	1		396
AXA84371.1	C	DnaE1			GCA_003293695.1_ASM329369v1	Lysobacter oculi	2698682	Bacteria	Proteobacteria	Gammaproteobacteria	Xanthomonadales	Xanthomonadaceae	Lysobacter		2592821	67.0952	MTARFAHLQLHSEYSLADSTLRIKELVDAAVKRGIPALAITDRNNLFALVKFFKAAEAAGIKPIAGADLAIALPGEPVSWLTLLCRDNGGYKALSRLISRAWMEGHRNDGVAIAPQWLDEEDLSGLIAIAGRASQAGALLAQNRHDAAEDALRAMQARFGDRLNLAIARNGREGEEAFNGFAMAMSSKLGIPLVAGNDVRFLDAEGFDAHEARVCIASGRVLDDPKRPRDYTDQQYLKSADEMAALFADAPDALDNTLRLAERCNASLNLGTYYLPDFPVPDEHTLESWIRTQAAEGLAARLEKQPLSPGKTRDEYDARLTRELDVIIQMGFPGYFLIVADFINWGKAHGIPVGPGRGSGAGSLVAWALGITDLDPLPYDLLFERFLNPERVSMPDFDI…	1173	0			1	1			1	QHDRDWRDR	0	0		9	RFAHLQLHSEYSL	18	EYSLADSTLRI	43	LAITDRNNLFA	68	PIAGADLAIAL	80	GEPVSWLTLLC	132	IAIAGRASQAG	198	LVAGNDVRFLDAE		DDD	1		396
AXI02507.1	C	DnaE1			GCA_003351745.1_ASM335174v1	Aquirhabdus parva	2283318	Bacteria	Proteobacteria	Gammaproteobacteria	Moraxellales	Moraxellaceae	Aquirhabdus		3777352	46.0139	MTFIHLGVHSEFSITDSIARVGDLVKQAAAFNMPALALTDLSNLYAAVKFYTGCRNKGIKPILGSELRLEDAQGRVTLLAMNQVGWRHLTEIVSQGFIEGLSLGLPLIKTDWIFHKNNGLIAILGQYSDVGQALRSATPERAETLIEAWREHFGDRVYLAITRTDRPGEAAYVDAVLELAERLQIPVVAHNDVRFLHTDDFDAHEARVCISSGHVLADERRPREYSSEQYFKNTEQMVALFADVPEAIANTIEIAKRCTVTIELGKNYLPDFPVPEGYDIARFFAETSQEGLNIRLGELYPESERDENWLERRKVYDDRLNFEIKTINDMGFPGYFLIVMDFIRWSKNNGVPVGPGRGSGAGSLVAYSLGITDLDPLKYDLLFERFLNPERVSMPDFDI…	1173	0			1	1			1	GHDLERQDR	0	0		7	TFIHLGVHSEFSI	16	EFSITDSIARV	41	LALTDLSNLYA	66	PILGSELRLED	75	EDAQGRVTLLA	126	IAILGQYSDVG	192	VVAHNDVRFLHTD		DDD	1		396
AXI60102.1	C	DnaE1			GCA_003352185.1_ASM335218v1	Pseudomonas kribbensis	1628086	Bacteria	Proteobacteria	Gammaproteobacteria	Pseudomonadales	Pseudomonadaceae	Pseudomonas		6324282	60.5451	MPASFVHLRLHTEYSLVDGLVRIKPLVKALTGMGMPAVAVTDQNNMCSLVKFYKNTMGAGIKPICGADLWLSNKDPDGPLSRISLLVMNALGYRNLTELISRGFIDGQRNGMIIIEREWVVEANEGLIMLSAAKEGEIGMAMIGGNPAEAEVLTREWMSVFPDRFYLEIQRTNRPNDEEQLHGAVALAEKLGAPLVATNDVRFIKQEDFAAHETRVCIGEGRALDDPRRSKNYSDQQYLKSAEEMAELFSDLPDAVENTVEIAKRCNIDVKLGKHFLPDYPIPDGMTIDEYFRKVSFDGLDERLSVLLPKDTTEDYEAKRQVYVDRLNFELDIIIQMGFPGYFLIVMDFIQWAKNNGVPVGPGRGSGAGSLVAYVQKITDLDPLEYDLLFERFLNPERV…	1173	0			1	1			1	RHDQDRADR	0	0		9	SFVHLRLHTEYSL	18	EYSLVDGLVRI	43	VAVTDQNNMCS	68	PICGADLWLSN	82	DGPLSRISLLV	133	IMLSAAKEGEI	200	LVATNDVRFIKQE		DDD	1		403
AST27743.1	C	DnaE1			GCA_003595305.1_ASM359530v1	Ralstonia pseudosolanacearum	1310165	Bacteria	Proteobacteria	Betaproteobacteria	Burkholderiales	Burkholderiaceae	Ralstonia		5810238	66.9771	MNSPRFVHLRLHSEYSVVDGNVRLDEAVKAAAADGMGALALTDLANAFGLVRFYKEARGKGVKPIVGADVWITNHDERDKPSRLLLLVRNKQGYLNLCMLLARAWLSNQHRGRAEVAPEWFGEPGVEEAPMATGLLALSGAMGGDIGMALANGNEALARKLATQWSQVFPASFYIELQRAGNAGTEAYVQQAVKLAASMQLPVVATHPVQFMTPDDFTAHEARVCIAEGDLLANPRRTRRFTTDQYFKTQDEMCALFADIPSALANTAQIAQRCNLTLELGKPKLPLFPTPDGMSLDDYLVHLAKDGLEKRMAVLFPDEAVREAKRPEYYARLEFETGTIIKMGFPGYFLIVADFINWAKNNGVPVGPGRGSGAGSLVAYALGITDLDPLKYNLLFERF…	1173	0			1	1			1	RHDLDRAPQ	0	0		10	RFVHLRLHSEYSV	19	EYSVVDGNVRL	44	LALTDLANAFG	69	PIVGADVWITN	83	RDKPSRLLLLV	141	LALSGAMGGDI	208	VVATHPVQFMTPD		DDD	1		409
AZE65699.1	C	DnaE1			GCA_003851555.1_ASM385155v1	Pseudomonas synxantha	47883	Bacteria	Proteobacteria	Gammaproteobacteria	Pseudomonadales	Pseudomonadaceae	Pseudomonas		6562330	59.6426	MPASFVHLRLHTEYSLVDGLVRIKPLVKTLVGMNMPAVAVTDQNNMCSLVKFYKNAMGAGIKPICGVDLWLSNKDPDNPLSRISLLAMNGVGYRNLTELISRGFIDGQRNGSIIIEREWVAEASEGVIMLSAAKEGEIGIALLGGNPQEAEVLAREWMQVFPDRFYLEVQRTNRPNDEEHLHAAVALADKLGAPLVATNDVRFIKKEDFEAHETRVCIGEGRALDDPRRSKNYSEEQYLKSAEEMAELFSDLPEALENSVEIAKRCNIEVKLGKHFLPNFPIPDGMTIDEYFRKVSFDGLEERLSVLLPKDTTEDYEAKRQVYVDRLNFELDIIIQMGFPGYFLIVMDFIQWAKNNGVPVGPGRGSGAGSLVAYVQKITDLDPLEYDLLFERFLNPERV…	1173	0			1	1			1	RHDQDRADR	0	0		9	SFVHLRLHTEYSL	18	EYSLVDGLVRI	43	VAVTDQNNMCS	68	PICGVDLWLSN	82	DNPLSRISLLA	133	IMLSAAKEGEI	200	LVATNDVRFIKKE		DDD	1		403
AZE82688.1	C	DnaE1			GCA_003852045.1_ASM385204v1	Pseudomonas orientalis	76758	Bacteria	Proteobacteria	Gammaproteobacteria	Pseudomonadales	Pseudomonadaceae	Pseudomonas		5919814	60.642	MPASFVHLRLHTEYSLVDGLVRIKPLVKTLVGMNMPAVAVTDQNNMCSLVKFYKNAMGAGIKPICGADLWLSNKDPDNPLSRISLLAMNGVGYRNLTELISRGFIEGQRNGSIIIEREWVAEASEGVIMLSAAKEGEIGIALLGGNPHEAEVLAREWMQVFPNRFYLEVQRTNRPNDEEHLHAAVALADKLGAPLVATNDVRFIKKEDFEAHETRVCIGEGRALDDPRRSKNYSEEQYLKSAEEMAELFSDLPEALENSVEIAKRCNIEVKLGKHFLPNFPIPDGMTIDEYFRKVSFDGLEDRLRVLLPKDTTEDYEAKRQVYVDRLNFELDIIIQMGFPGYFLIVMDFIQWAKNNGVPVGPGRGSGAGSLVAYVQKITDLDPLEYDLLFERFLNPERV…	1173	0			1	1			1	RHDQDRADR	0	0		9	SFVHLRLHTEYSL	18	EYSLVDGLVRI	43	VAVTDQNNMCS	68	PICGADLWLSN	82	DNPLSRISLLA	133	IMLSAAKEGEI	200	LVATNDVRFIKKE		DDD	1		403
AZP11232.1	C	DnaE1			GCA_003955735.1_ASM395573v1	Undibacterium parvum	401471	Bacteria	Proteobacteria	Betaproteobacteria	Burkholderiales	Oxalobacteraceae	Undibacterium		4910324	50.1529	MNTELTLSSNPAVVEAAAVVKKSPQFVHLRLHSEYSIVDGLVRIDDVVKAAAKDMQVALAMTDLANLFGLIKFYRAARGKGIKAIAGCDVWITNELDRDKPTRLLLLVKNRAGYLQLCELLAQAWLENQHRGRAELKFEWLQAIFEKGAPPGLIVLSGAHFGDVGTAIDNGNLELAESHAQRWASIFPGHFYIEIQRAGQPNMEAHVRLAVALAHKLGLPVVATHPIQFIHKEDFTAHEARTCISEGEMLANGRRARRFNDQQCFKTQDEMAALFSDLPGALQNAVEIAKRCNLTLVLGKPQLPDFPTPDGMTINDFLVSESKKGLEYRLSQIFLNEEKREQVRPRYEARLKFETDTIIKMGFPGYFLIVADFIQWAKNNGVPVGPGRGSGAGSLVAYS…	1173	0			1	1			1	RHDLDRAPQ	0	0		30	QFVHLRLHSEYSI	39	EYSIVDGLVRI	64	LAMTDLANLFG	89	AIAGCDVWITN	103	RDKPTRLLLLV	159	IVLSGAHFGDV	226	VVATHPIQFIHKE		DDD	1		427
AZS51851.1	C	DnaE1			GCA_003991975.1_ASM399197v1	Entomomonas moraniae	2213226	Bacteria	Proteobacteria	Gammaproteobacteria	Pseudomonadales	Pseudomonadaceae	Entomomonas		3337477	38.0503	MPVSFVHLRVHTEYSLVDGLVRVKPLIKAVAKANMPAVAVTDQNNLCGLIKFYKAANGAGIKPICGADLWLASRFPDGPVSRLTLLVMNEKGYRNLTELISQGYENGQHEGMVIIEKEWLIQANEGLIVLSGAREGELGQALLSNNPNDADELLTDWLVYFNDRFYIEVQRTERPYEEEYLHAAVTLATKYNVPLVATNDVRFLTEEEFEAHETRVCIGEGRVLDDSKRPRNYSRQQYLKTPEQMAELFSDLPEALENTVEIAKRCNIKVQLGKYFLPNYPIPEGMTMDDFFRKESLDGLEERLSHILPLDTPDYETKKQVYLDRLKFELDIIIQMGFPGYFLIVMDFIKWAKKNGVPVGPGRGSGAGSLVAYSLKITDLDPLAYDLLFERFLNPERIS…	1173	0			1	1			1	RHDQDRADR	0	0		9	SFVHLRVHTEYSL	18	EYSLVDGLVRV	43	VAVTDQNNLCG	68	PICGADLWLAS	82	DGPVSRLTLLV	133	IVLSGAREGEL	200	LVATNDVRFLTEE		DDD	1		402
QAX82076.1	C	DnaE1			GCA_004124255.1_ASM412425v1	Candidatus Pseudomonas adelgestsugas	1302376	Bacteria	Proteobacteria	Gammaproteobacteria	Pseudomonadales	Pseudomonadaceae	Pseudomonas		1835598	39.469	MPVSFVHLRLHTEYSLVNGLVQIRPLVQALVDMNMPAVAVTEQNNMCSLVKFYKNAMSAGIKPICGVDLWLSNKDQDNPLSSISLLAMNSVGYRNLTELISRGFLDGQRNGSVIIEREWIVKASDGVIMLSAAKEGEIGIAMLGGNMKKAEALTIEWMRVFPDRFYLEVQRTNRPNDEEHLHATVTLADKLGVPIVATNDVRFIKKEEFEAHETRVCISEGRTLDDPRRSKNCSEEQYLKSANEMVNLFKDLPEALENSVEIAKRCNIEVTLDKHFLPRFLAPDGMIIDEYFRKVSFDGLEERFSIMLPKDSTKDYEAKRQVYIDRLNLELDIIIQMGFPGYFLIVMDFINWAKSNGVPVGPGRGSGAGSLVAYAQKITDLDPLEYGLLFERFLNPERV…	1173	0			1	1			1	RHNQDSADR	0	0		9	SFVHLRLHTEYSL	18	EYSLVNGLVQI	43	VAVTEQNNMCS	68	PICGVDLWLSN	82	DNPLSSISLLA	133	IMLSAAKEGEI	200	IVATNDVRFIKKE		DDD	1		403
QBZ88243.1	C	DnaE1			GCA_004786035.1_ASM478603v1	Pseudomonas viciae	2505979	Bacteria	Proteobacteria	Gammaproteobacteria	Pseudomonadales	Pseudomonadaceae	Pseudomonas		6704877	60.3381	MPASFVHLRLHTEYSLVDGLVRIKPLVKTLVGMNMPAVAVTDQNNMCSLVKFYKAAMGAGIKPICGADLWLSNKDPDAPLSRISLLAMNAQGYRNLTELISRGFIDGQRNGSIIIEREWVAEASAGLIMLSAAKEGEIGLALLSGDTEQAEALARDWMAVFPDRFYIEVQRTNRPNDEEHLHAAVALADKIGAPLVATNDVRFIKQEDFEAHETRVCIGEGRALDDPRRSKNYSDQQYLKSAEEMAELFSDLPEALENTVEIAKRCNIEVKLGKHFLPNFPIPDGMTIDEYFRKVSFDGLEDRLSVLLPKDTTEDYEAKRQVYVDRLNFELDIIIQMGFPGYFLIVMDFIQWAKNNGVPVGPGRGSGAGSLVAYVQKITDLDPLEYDLLFERFLNPERV…	1173	0			1	1			1	RHDQDRADR	0	0		9	SFVHLRLHTEYSL	18	EYSLVDGLVRI	43	VAVTDQNNMCS	68	PICGADLWLSN	82	DAPLSRISLLA	133	IMLSAAKEGEI	200	LVATNDVRFIKQE		DDD	1		403
QDH70642.1	C	DnaE1			GCA_006547045.1_ASM654704v1	Lysobacter alkalisoli	2591633	Bacteria	Proteobacteria	Gammaproteobacteria	Xanthomonadales	Xanthomonadaceae	Lysobacter		3857091	66.5602	MSAPRFIHLHLHSEYSLADSTVRIGELVKRCVEHGQPAVAITDIDNVFAAVKFYRKAEGAGIKPIIGADIGLADGNEPTSRLTLLCRDREGYLTLSRLLTRVWMEGHRTDSVAMRPEWLREDNAGLFVLAGRHSLAGRLTVANKHEHAEAWLADWQGVFDDRLHIELTRAGRDGEEAFNNFALHASAKRGLPVVASNDVRFLDRDGFEAHEARVCIASGRVLDDPKRPKDYTPEQYLKSTEEMAALFADVPDAIDNALALAMRCNVEMKLGEYALPAFPVPADHTIESWLRNEAREGLKKRLEKAPLAEGRTRQDYEDRLETELDVIISMGFPGYFLIVADFINWGKQHDIPVGPGRGSGAGSLVAWALGITDLDPLPYDLLFERFLNPERVSMPDFDI…	1173	0			1	1			1	HHDIDRRDR	0	0		10	RFIHLHLHSEYSL	19	EYSLADSTVRI	44	VAITDIDNVFA	69	PIIGADIGLAD	81	NEPTSRLTLLC	132	FVLAGRHSLAG	198	VVASNDVRFLDRD		DDD	1		396
QEO77097.1	C	DnaE1			GCA_008370715.1_ASM837071v1	Pseudomonas brassicacearum	930166	Bacteria	Proteobacteria	Gammaproteobacteria	Pseudomonadales	Pseudomonadaceae	Pseudomonas		6738544	60.8348	MPASFVHLRLHTEYSLVDGLVRIKPLVKTLVGMNMPAVAVTDQNNMCSLVKFYKAAMGAGIKPICGADLWLSNKDPDAPLSRISLLVMNALGYRNLTELISRGFIDGQRNGSIIIEREWVAEASEGLIMLSAAKEGEIGLALLSGNPEEAETLARDWMSVFPDRFYIEVQRTNRPNDEEHLHAAVALADKIGAPLVATNDVRFIKQDDFEAHETRVCIGEGRALDDPRRSKNYSNQQYLKSAEEMAELFSDLPEALENTVEIAKRCNIDVKLGKHFLPNFPIPDGMTIDEYFRKVSFDGLEERLSVLLPKDTTEDYEAKRQVYVDRLNFELDIIIQMGFPGYFLIVMDFIQWAKNNGVPVGPGRGSGAGSLVAYVQKITDLDPLEYDLLFERFLNPERV…	1173	0			1	1			1	RHDQDRADR	0	0		9	SFVHLRLHTEYSL	18	EYSLVDGLVRI	43	VAVTDQNNMCS	68	PICGADLWLSN	82	DAPLSRISLLV	133	IMLSAAKEGEI	200	LVATNDVRFIKQD		DDD	1		403
QGW78970.1	C	DnaE1			GCA_009755645.1_ASM975564v1	Pseudomonas alkylphenolica	237609	Bacteria	Proteobacteria	Gammaproteobacteria	Pseudomonadales	Pseudomonadaceae	Pseudomonas		5612010	61.179	MSASFVHLRLHTEFSLVDGLVRIKPLAKALASMNMPAVAVTDQSNMCSLVKFYKNAMGSGIKPICGADLWLANRDPDAPLSRICFLAMDAKGYRNLTELISRGWVEGQRNGLVVIERDWIPAASEGLIALSAAKEGDIGMALLNGNPEEAEALLQDWMAMFPDRFYVEVQRTNRAGDEEYLHAAVALADKLNAPLVATNDVRFIKQSDYDAHETRVCIGEGRALDDPRRSRNYSDQQYLKSPEEMAELFSDLPDAVANTVEIAKRCNIQVQLGKHFLPDFPTPNGMGIDDYLRHVSHEGLEERLAVLWPKETTPNYEEKRQVYLDRLKFELDIIIQMGFPGYFLIVMDFIKWAKNNGVPVGPGRGSGAGSLVAYVLKITDLDPLAYDLLFERFLNPERV…	1173	0			1	1			1	RHDQDRADR	0	0		9	SFVHLRLHTEFSL	18	EFSLVDGLVRI	43	VAVTDQSNMCS	68	PICGADLWLAN	82	DAPLSRICFLA	133	IALSAAKEGDI	200	LVATNDVRFIKQS		DDD	1		403
QIE34697.1	C	DnaE1			GCA_011040435.1_ASM1104043v1	Pseudomonas psychrophila	122355	Bacteria	Proteobacteria	Gammaproteobacteria	Pseudomonadales	Pseudomonadaceae	Pseudomonas		5313922	57.4371	MPASFVHLRLHTEYSLVDGLVRIKPLIKTLAGMNMPAVAVTDQNNMCSLVKFYKAAMGGGIKPISGADLWLSNKDPENPLSRISLLAMNPLGYRNLTELISRGYIDGQRNGQVIIEREWVAEAAAGLIMLSAAKEGEIGVALISGNTEEAEALAREWMTVFPDRFYLEVQRTKRPNDEEHLHAAVALADKIGAPLVATNDVRFIKQQDFEAHETRVCIGEGRALDDPRRSKNYSDQQYLKSAEEMAELFSDLPEALANTVEIAKRCNIEVKLGTHFLPNFPIPDGMTIDEYFRKVSFDGLEDRLSVLLPKDATEDYDAKRQVYVDRLNFELDIIIQMGFPGYFLIVMDFIQWAKSNGVPVGPGRGSGAGSLVAYVQKITDLDPLEYDLLFERFLNPERV…	1173	0			1	1			1	RHDQDRADR	0	0		9	SFVHLRLHTEYSL	18	EYSLVDGLVRI	43	VAVTDQNNMCS	68	PISGADLWLSN	82	ENPLSRISLLA	133	IMLSAAKEGEI	200	LVATNDVRFIKQQ		DDD	1		403
QJC77873.1	C	DnaE1			GCA_012647205.1_ASM1264720v1	Pseudomonas umsongensis	198618	Bacteria	Proteobacteria	Gammaproteobacteria	Pseudomonadales	Pseudomonadaceae	Pseudomonas		6690075	59.5994	MPASFVHLRLHTEYSLVDGLVRIKPLVKTLVGMNMPAVAVTDQNNMCSLVKFYKNAMGAGIKPICGADLWLSNKDPDNPLSRISLLVMNAAGYRNLTELISRGFIEGQRNGSIIIEREWVAEASDGLIMLSAAKEGEIGQAMLSGNPQEAENLAREWMAVFPDRFYLEIQRTNRPNDEEQLHGAVALAEKIGAPLVATNDVRFLKQEDFAAHETRVCIGEGRALDDPRRSKNYSDQQYLKSAEEMAELFSDIPEALENTVEIAKRCNIEVKLGTHFLPNFPIPDGMTIDEYFRKVSFDGLEERLSVLLPKDTTEDYEAKRQVYVDRLNFELDIIIQMGFPGYFLIVMDFIQWAKNNGVPVGPGRGSGAGSLVAYVQKITDLDPLEYDLLFERFLNPERV…	1173	0			1	1			1	RHDQDRADR	0	0		9	SFVHLRLHTEYSL	18	EYSLVDGLVRI	43	VAVTDQNNMCS	68	PICGADLWLSN	82	DNPLSRISLLV	133	IMLSAAKEGEI	200	LVATNDVRFLKQE		DDD	1		403
QKJ72372.1	C	DnaE1			GCA_013285305.1_ASM1328530v1	Pseudomonas rhodesiae	76760	Bacteria	Proteobacteria	Gammaproteobacteria	Pseudomonadales	Pseudomonadaceae	Pseudomonas		5779157	60.6221	MPASFVHLRLHTEYSLVDGLVRIKPLVKTLVGMNMPAVAVTDQNNMCSLVKFYKNAMAAGIKPICGADLWLSNKDPDNPLSRISLLAMNGVGYRNLTELISRGFIDGQRNGSIIIEREWVAEASEGLIMLSAAKEGEIGIALLGGNPQEAEVLAREWMQVFPDRFYLEVQRTNRPNDEEHLHAAVALADKLGAPLVATNDVRFIKKEDFEAHETRVCIGEGRALDDPRRSKNYSEEQYLKSAEEMAELFSDLPEALENSVEIAKRCNIEVKLGKHFLPNFPIPDGMTIDEYFRKVSFDGLEERLAVLLPKETTEDYEAKRQVYVDRLNFELDIIIQMGFPGYFLIVMDFIQWAKNNGVPVGPGRGSGAGSLVAYVQKITDLDPLEYDLLFERFLNPERV…	1173	0			1	1			1	RHDQDRADR	0	0		9	SFVHLRLHTEYSL	18	EYSLVDGLVRI	43	VAVTDQNNMCS	68	PICGADLWLSN	82	DNPLSRISLLA	133	IMLSAAKEGEI	200	LVATNDVRFIKKE		DDD	1		403
QKS82725.1	C	DnaE1			GCA_013347965.1_ASM1334796v1	Pseudomonas bijieensis	2681983	Bacteria	Proteobacteria	Gammaproteobacteria	Pseudomonadales	Pseudomonadaceae	Pseudomonas		6730360	60.8528	MPASFVHLRLHTEYSLVDGLVRIKPLVKTLVGMSMPAVAVTDQNNMCSLVKFYKASMGAGIKPICGADLWLSNKDPDAPLSRISLLVMNAVGYRNLTELISRGFIDGQRNGSIIIEREWVAEASEGLIMLSAAKEGEIGLALLSGNPEEAETLARDWMSVFPDRFYIEVQRTNRPNDEEHLHAAVALADKIGAPLVATNDVRFIKQEDFEAHETRVCIGEGRALDDPRRPKNYSDQQYLKSAEEMAELFSDLPEALENTVEIAKRCNIEVKLGKHFLPNFPIPDGMTIDEYFRKVSFDGLEERLSVLLPKDTTEDYEAKRQVYVDRLNFELDIIIQMGFPGYFLIVMDFIQWAKNNGVPVGPGRGSGAGSLVAYVQKITDLDPLEYDLLFERFLNPERV…	1173	0			1	1			1	RHDQDRADR	0	0		9	SFVHLRLHTEYSL	18	EYSLVDGLVRI	43	VAVTDQNNMCS	68	PICGADLWLSN	82	DAPLSRISLLV	133	IMLSAAKEGEI	200	LVATNDVRFIKQE		DDD	1		403
QKZ06318.1	C	DnaE1			GCA_013374995.1_ASM1337499v1	Pseudomonas eucalypticola	2599595	Bacteria	Proteobacteria	Gammaproteobacteria	Pseudomonadales	Pseudomonadaceae	Pseudomonas		6401699	63.1232	MSVSFVHLRLHTEYSLVDGLVRIKPLIKALTGMNMPAVAVTDQNNMCSLVKFYKTAMGGGIKPICGADLWLANKDADGPLSRISLLAMNAQGYRNITELISRGFIDGQRNGQVIIEREWVAEASEGVICLSAAKEGEIGLSLLGGNPQDAEALLQEWMAVFPGRFYVEIQRTNRTNDEEYLHAAVALADKCGAPLVATNDVRFIRQEDFEAHETRVCIGEGRALDDPRRNKNYSDQQYLKSAEEMHALFSDLPEALENTVEIAKRCNIDVKLGKHFLPDYPIPDGMTIDEYFRKVSFDGLEERLSVLLPRDTTEDYEAKRQVYVDRLNFELDIIIQMGFPGYFLIVMDFIQWAKNNGVPVGPGRGSGAGSLVAYVQKITDLDPLEYDLLFERFLNPERV…	1173	0			1	1			1	RHDQDRADR	0	0		9	SFVHLRLHTEYSL	18	EYSLVDGLVRI	43	VAVTDQNNMCS	68	PICGADLWLAN	82	DGPLSRISLLA	133	ICLSAAKEGEI	200	LVATNDVRFIRQE		DDD	1		403
QXH85303.1	C	DnaE1			GCA_014268275.3_ASM1426827v3	Pseudomonas tritici	2745518	Bacteria	Proteobacteria	Gammaproteobacteria	Pseudomonadales	Pseudomonadaceae	Pseudomonas		6240195	59.8737	MPASFVHLRLHTEYSLVDGLVRIKPLVKTLVGMNMPAVAVTDQNNMCSLVKFYKNAMGAGIKPICGADLWLSNKDPDNALSRISLLAMNGVGYRNLTELISRGFIDGQRNGSIIIEREWVAEASEGLIMLSAAKEGEIGLALLGGNPQEAEGLAREWMQVFPDRFYLEVQRTNRPNDEEHLHAAVALADKLGAPLVATNDVRFIKKEDFEAHETRVCIGEGRALDDPRRSKNYSEEQYLKSADEMAELFSDLPEALENSVEIAKRCNIEVKLGKHFLPNFPIPDGMTIDEYFRKVSFDGLEERLSVLLPKDTTEDYDAKRQVYVDRLNFELDIIIQMGFPGYFLIVMDFIQWAKSNGVPVGPGRGSGAGSLVAYVQKITDLDPLEYDLLFERFLNPERV…	1173	0			1	1			1	RHDQDRADR	0	0		9	SFVHLRLHTEYSL	18	EYSLVDGLVRI	43	VAVTDQNNMCS	68	PICGADLWLSN	82	DNALSRISLLA	133	IMLSAAKEGEI	200	LVATNDVRFIKKE		DDD	1		403
QXH77158.1	C	DnaE1			GCA_014268375.2_ASM1426837v2	Pseudomonas salmasensis	2745514	Bacteria	Proteobacteria	Gammaproteobacteria	Pseudomonadales	Pseudomonadaceae	Pseudomonas		6289056	60.1604	MPASFVHLRLHTEYSLVDGLVRIKPLVKTLVGMNMPAVAVTDQNNMCSLVKFYKNAMGAGIKPICGADLWLSNKDPDNPLSRISLLAMNGVGYRNLTELISRGFIDGQRNGSIIIEREWVAEASEGVIMLSAAKEGEIGIALLGGNPQEAEVLAREWMQVFPGRFYLEVQRTNRPNDEEHLHAAVALADKLGAPLVATNDVRFIKKEDFEAHETRVCIGEGRALDDPRRSKNYSEEQYLKSADEMAELFSDLPEALENSVEIAKRCNIEVKLGKHFLPNFPIPDGMTIDEYFRKVSFDGLEERLSVLLPKDTTEDYEAKRQVYVDRLNFELDIIIQMGFPGYFLIVMDFIQWAKSNGVPVGPGRGSGAGSLVAYVQKITDLDPLEYDLLFERFLNPERV…	1173	0			1	1			1	RHDQDRADR	0	0		9	SFVHLRLHTEYSL	18	EYSLVDGLVRI	43	VAVTDQNNMCS	68	PICGADLWLSN	82	DNPLSRISLLA	133	IMLSAAKEGEI	200	LVATNDVRFIKKE		DDD	1		403
QXI07383.1	C	DnaE1			GCA_014268445.2_ASM1426844v2	Pseudomonas tensinigenes	2745511	Bacteria	Proteobacteria	Gammaproteobacteria	Pseudomonadales	Pseudomonadaceae	Pseudomonas		6621778	59.1721	MPASFVHLRLHTEYSLVDGLVRIKPLVKALTAMNMPAVAVTDQNNMCSLVKFYKNTMGAGIKPICGADLWLSNKDPDAPLSRLSLLVMNAKGYRNLTELISRGFIEGQRNGMIIVEREWVAEANEGLIMLSAAKEGEIGMAMIGGNPAEAEVLAREWMAVFPDRFYLEIQRTNRPNDEEQLHGAVALADKLGAPLVATNDVRFIKQEDFAAHETRVCIGEGRALDDPRRSKNYSDQQYLKSAEEMIELFSDIPDAIENTVEIAKRCNIEVKLGTHFLPNFPIPDGMTIDEYFRKVSFDGLEERLSVLLPKDTTEDYEAKRQVYVDRLNFELDIIIQMGFPGYFLIVMDFIQWAKNNGVPVGPGRGSGAGSLVAYVQKITDLDPLEYDLLFERFLNPERV…	1173	0			1	1			1	RHDQDRADR	0	0		9	SFVHLRLHTEYSL	18	EYSLVDGLVRI	43	VAVTDQNNMCS	68	PICGADLWLSN	82	DAPLSRLSLLV	133	IMLSAAKEGEI	200	LVATNDVRFIKQE		DDD	1		403
QXH90572.1	C	DnaE1			GCA_014268455.2_ASM1426845v2	Pseudomonas shahriarae	2745512	Bacteria	Proteobacteria	Gammaproteobacteria	Pseudomonadales	Pseudomonadaceae	Pseudomonas		6054205	60.5915	MPASFVHLRLHTEYSLVDGLVRIKPLVKTLVGMNMPAVAVTDQNNMCSLVKFYKSAMGAGIKPICGADLWLSNKDPDNALSRISLLAMNGVGYRNLTELISRGFIDGQRNGSIIIEREWVAEASEGLIMLSAAKEGEVGLALLGGNPQEAEVLAREWMAVFPDRFYLEVQRTNRPNDEEHLHAAVALAEKLGAPLVATNDVRFIKKEDFEAHETRVCIGEGRALDDPRRSKNYSEEQYLKSAEEMAELFSDLPEALENSVEIAKRCNIEVKLGKHFLPNFPIPDGMTIDEYFRKVSFDGLEERLSVLLPKDTTEDYEAKRQVYVDRLNFELDIIIQMGFPGYFLIVMDFIQWAKSNGVPVGPGRGSGAGSLVAYVQKITDLDPLEYDLLFERFLNPERV…	1173	0			1	1			1	RHDQDRADR	0	0		9	SFVHLRLHTEYSL	18	EYSLVDGLVRI	43	VAVTDQNNMCS	68	PICGADLWLSN	82	DNALSRISLLA	133	IMLSAAKEGEV	200	LVATNDVRFIKKE		DDD	1		403
QXI13175.1	C	DnaE1			GCA_014268485.2_ASM1426848v2	Pseudomonas zeae	2745510	Bacteria	Proteobacteria	Gammaproteobacteria	Pseudomonadales	Pseudomonadaceae	Pseudomonas		6630739	58.9899	MPASFVHLRLHTEYSLVDGLVRIKPLVKALTAMNMPAVAVTDQNNMCSLVKFYKNTMGAGIKPICGADLWLSNKDPDAPLSRLSLLVMNAKGYRNLTELISRGFIEGQRNGMIIVEREWVAEANEGLIMLSAAKEGEIGMAMIGGNPAEAEALAREWMAVFPDRFYLEIQRTNRPNDEEQLHGAVALADKLGAPLVATNDVRFIKQEDFAAHETRVCIGEGRALDDPRRSKNYSDQQYLKSAEEMIELFSDIPDAIENTVEIAKRCNIEVKLGTHFLPNFPIPDGMTIDEYFRKVSFDGLEERLSVLLPKDTTEDYEAKRQVYVDRLNFELDIIIQMGFPGYFLIVMDFIQWAKNNGVPVGPGRGSGAGSLVAYVQKITDLDPLEYDLLFERFLNPERV…	1173	0			1	1			1	RHDQDRADR	0	0		9	SFVHLRLHTEYSL	18	EYSLVDGLVRI	43	VAVTDQNNMCS	68	PICGADLWLSN	82	DAPLSRLSLLV	133	IMLSAAKEGEI	200	LVATNDVRFIKQE		DDD	1		403
QXI01673.1	C	DnaE1			GCA_014268495.2_ASM1426849v2	Pseudomonas monsensis	2745509	Bacteria	Proteobacteria	Gammaproteobacteria	Pseudomonadales	Pseudomonadaceae	Pseudomonas		6422728	60.0509	MPASFVHLRLHTEYSLVDGLVRIKPLVKALTGMNMPAVAVTDQNNMCSLVKFYKNAMGAGIKPICGADLWLSNKDPDAPLSRISLLVMNAKGYRNLTELISRGFIEGQRNGMIIVEREWVAEANEGLIMLSAAKEGEIGMAMIGGNPAEAEALAREWMAVFPDRFYLEIQRTNRPNDEEQLHGAVALADKLGAPLVATNDVRFIKQEDFAAHETRVCIGEGRALDDPRRSKNYSDQQYLKSAEEMAELFSDIPDAIENTVEIAKRCNIEVKLGTHFLPNFPIPDGMTIDEYFRKVSFDGLEERLAVLLPKDTTEDYEAKRQVYVDRLNFELDIIIQMGFPGYFLIVMDFIQWAKNNGVPVGPGRGSGAGSLVAYVQKITDLDPLEYDLLFERFLNPERV…	1173	0			1	1			1	RHDQDRADR	0	0		9	SFVHLRLHTEYSL	18	EYSLVDGLVRI	43	VAVTDQNNMCS	68	PICGADLWLSN	82	DAPLSRISLLV	133	IMLSAAKEGEI	200	LVATNDVRFIKQE		DDD	1		403
QXI19671.1	C	DnaE1			GCA_014268595.2_ASM1426859v2	Pseudomonas hamedanensis	2745504	Bacteria	Proteobacteria	Gammaproteobacteria	Pseudomonadales	Pseudomonadaceae	Pseudomonas		6045338	59.9914	MPASFVHLRLHTEYSLVDGLVRIKPLVKALTGMNMPAVAVTDQNNMCSLVKFYKNAMGAGIKPICGADLWLANKDPDAPLSRISLLVMNAKGYRNLTELISRGFIEGQRNGMVIVEREWVAEASEGLIMLSAAKEGEIGMAMIGGNPAEAEALAREWMAVFPDRFYLEIQRTNRPNDEEQLHGAVALADKLGAPLVATNDVRFIKQEDFAAHETRVCIGEGRALDDPRRSKNYSDQQYLKSAEEMIELFSDIPDAVENTVEIAKRCNIEVKLGTHFLPNFPIPDGMTIDEYFRKVSFDGLEERLAVLLPKDTTEDYEAKRQVYVDRLNFELDIIIQMGFPGYFLIVMDFIQWAKSNGVPVGPGRGSGAGSLVAYVQKITDLDPLEYDLLFERFLNPERV…	1173	0			1	1			1	RHDQDRADR	0	0		9	SFVHLRLHTEYSL	18	EYSLVDGLVRI	43	VAVTDQNNMCS	68	PICGADLWLAN	82	DAPLSRISLLV	133	IMLSAAKEGEI	200	LVATNDVRFIKQE		DDD	1		403
QOF90443.1	C	DnaE1			GCA_015377145.2_2T-2-5-2v4	Pseudomonas lundensis	86185	Bacteria	Proteobacteria	Gammaproteobacteria	Pseudomonadales	Pseudomonadaceae	Pseudomonas		4934136	58.6059	MPASFVHLRLHTEYSLVDGLVRIKPLIKTLAGMNMPAVAVTDQNNMCSLVKFYKAAMGGGIKPISGADLWLSNKDPENPLSRISLLAMNGVGYRNLTELISRGFIDGQRNGQVIIEREWVAEAADGLIMLSAAKEGEIGVALISGNTEEAEALAREWMEVFPDRFYLEVQRTQRPNDEEHLHAAVALADKIGAPLVATNDVRFLKQQDFEAHETRVCIGEGRALDDPRRSKNYSDQQYLKSAEEMAELFSDLPEALENTVEIAKRCNIEVKLGKHFLPNFPIPDGMTIDEYFRKVSFDGLEERLSVLLPKDTTEDYDAKRQVYVDRLNFELDIIIQMGFPGYFLIVMDFIQWAKSNGVPVGPGRGSGAGSLVAYVQKITDLDPLEYDLLFERFLNPERV…	1173	0			1	1			1	RHDQDRADR	0	0		9	SFVHLRLHTEYSL	18	EYSLVDGLVRI	43	VAVTDQNNMCS	68	PISGADLWLSN	82	ENPLSRISLLA	133	IMLSAAKEGEI	200	LVATNDVRFLKQQ		DDD	1		403
QQN23510.1	C	DnaE1			GCA_016599635.1_ASM1659963v1	Pseudomonas cannabina pv. alisalensis	757414	Bacteria	Proteobacteria	Gammaproteobacteria	Pseudomonadales	Pseudomonadaceae	Pseudomonas	Pseudomonas cannabina	6144893	58.7372	MPASFVHLRLHTEYSLVDGLVRVKPLIKALTGMNMPAVAVTDQNNMCSLVKFYKAAQGSGIKPICGVDLWLAGRDEDAALSRISLLAMNAQGYRNLTELISRGFIEGQRNGQIVIQRQWVAQASEGVIALSAAKEGEIGMALLGGNPGEADDLLREWLQVFPDRFYIEVQRTNRTNDEEHLHAAVALAQRHGAPLVATNDVRFIKQTDFEAHETRVCIGEGRALDDPRRSHNYSDQQYLKSPEEMAELFSDLPEALENTVEIAKRCNIDVKLGTHFLPNFPIPDGMTIDEYFRKVSFDGLEERLSVLLPKETTEDYEAKRQVYVDRLNFELDIIIQMGFPGYFLIVMDFIQWAKSNGVPVGPGRGSGAGSLVAYVQKITDLDPLEYDLLFERFLNPERV…	1173	0			1	1			1	RHDQDRADR	0	0		9	SFVHLRLHTEYSL	18	EYSLVDGLVRV	43	VAVTDQNNMCS	68	PICGVDLWLAG	82	DAALSRISLLA	133	IALSAAKEGEI	200	LVATNDVRFIKQT		DDD	1		403
QQQ51969.1	C	DnaE1			GCA_016694755.2_ASM1669475v2	Pseudomonas syringae	317	Bacteria	Proteobacteria	Gammaproteobacteria	Pseudomonadales	Pseudomonadaceae	Pseudomonas		6018586	59.136	MPASFVHLRLHTEYSLVDGLVRVKPLIKALTGMNMPAVAVTDQNNMCSLVKFYKAAQGSGIKPICGVDLWLAGRDEDAALSRISLLAMNAQGYRNLTELISRGFIEGQRNGQIVIQRQWVAQASEGVIALSAAKEGEIGMALLGGNPGEADELLREWLEVFPDRFYIEVQRTNRANDEEHLHAAVALAERHGAPLVATNDVRFIKQADFEAHETRVCIGEGRALDDPRRSHNYSDQQYLKSPEEMAELFSDLPEALENTVEIAKRCNIDVKLGTHFLPNFPIPDGMTIDEYFRKVSFDGLEERLAVLLPKDTTEDYEAKRQVYVDRLNFELDIIIQMGFPGYFLIVMDFIQWAKSNGVPVGPGRGSGAGSLVAYVQKITDLDPLEYDLLFERFLNPERV…	1173	0			1	1			1	RHDQDRADR	0	0		9	SFVHLRLHTEYSL	18	EYSLVDGLVRV	43	VAVTDQNNMCS	68	PICGVDLWLAG	82	DAALSRISLLA	133	IALSAAKEGEI	200	LVATNDVRFIKQA		DDD	1		403
QSL86820.1	C	DnaE1			GCA_017167965.1_ASM1716796v1	Pseudomonas atacamensis	2565368	Bacteria	Proteobacteria	Gammaproteobacteria	Pseudomonadales	Pseudomonadaceae	Pseudomonas		5990776	60.1467	MPASFVHLRLHTEYSLVDGLVRIKPLVKALTAMNMPAVAVTDQNNMCSLVKFYKNAMGAGIKPICGADLWLANKDPDAPLSRLSLLVMNAQGYRNLTELISRGFIEGQRNGMVIVEREWVAEANEGLIMLSAAKEGEIGMAMIGGNPAEAEALAREWMAVFPDRFYLEIQRTNRPNDEEQLHGAVALADKLGAPLVATNDVRFIKQEDFAAHETRVCIGEGRALDDPRRSKNYSDQQYLKSAEEMLELFSDIPDAIENTVEIAKRCNIEVKLGTHFLPNFPIPDGMTIDEYFRKVSFEGLEERLAVLLPKDTTEDYEARRQVYVDRLNFELDIIIQMGFPGYFLIVMDFIQWAKNNGVPVGPGRGSGAGSLVAYVQKITDLDPLEYDLLFERFLNPERV…	1173	0			1	1			1	RHDQDRADR	0	0		9	SFVHLRLHTEYSL	18	EYSLVDGLVRI	43	VAVTDQNNMCS	68	PICGADLWLAN	82	DAPLSRLSLLV	133	IMLSAAKEGEI	200	LVATNDVRFIKQE		DDD	1		403
QTD77644.1	C	DnaE1			GCA_017498685.1_ASM1749868v1	Yersinia ruckeri	29486	Bacteria	Proteobacteria	Gammaproteobacteria	Enterobacterales	Yersiniaceae	Yersinia		3894226	47.5051	MGVIQSTNFWYLDMAEPRFVHLRVHSDYSMIDGLAKIGPLVKRAAALGMPALAVTDFTNLCGLVKFYGSAHGAGIKPIIGADFCVQSDMLGDELAQLTVLAKNNQGYQNLTLLISEAYQRGYGPAGPTIDRDWLIKHREGLILLSGGRMGDVGKFLVRGNQSQVDQCLDFYQEYFPDSYYLELIRTGRPDEENYLHAAVALATARSLPVVATNDVRFIDESDFDAHEIRVAIHDGFTLVDPKRPKNYSPQQFMRDEEQMCELFADIPEALINSVEIAKRCNVTIRLGEYFLPQFPTGDMSTEDFLVEKSRQGLEERLEFLFPDPEVRAQKRPEYDERLDIELKVINQMGFPGYFLIVMEFIQWSKDNGVPVGPGRGSGAGSLVAYALKITDLDPLEFDL…	1173	0			1	1			1	RHDFDQGDR	0	0		23	RFVHLRVHSDYSM	32	DYSMIDGLAKI	57	LAVTDFTNLCG	82	PIIGADFCVQS	96	GDELAQLTVLA	147	ILLSGGRMGDV	214	VVATNDVRFIDES		DDD	1		414
QVL20146.1	C	DnaE1			GCA_018398475.1_ASM1839847v1	Pseudomonas qingdaonensis	2056231	Bacteria	Proteobacteria	Gammaproteobacteria	Pseudomonadales	Pseudomonadaceae	Pseudomonas		5938989	63.8071	MSASFVHLRLHTEFSLVDGLVRIKPLVKALAGMNMPAVAVTDQSNMCSLVKFYKTAMGSGIKPICGADLWLSNADPDLPLSRICLLAMNAKGYRNLTELISRGWMDGQRNGVVVIEREWIAPASEGLIALSAAREGDIGMALLGNNPQEAEALLRDWMAMFPDRFYVEVQRTNRSGDEEYLHAAVALADRLGAPLVATNDVRFIKQTDYDAHETRVCIGEGRALDDPRRSRNYSDQQYLKSPEEMAELFSDLPDALANTVEIAKRCNIEVQLGKHFLPDFPTPNGMGIDEYLRHVSHEGLEERLAVLWPKDTTPNYEEKRQVYLDRLKFELDIIIQMGFPGYFLIVMDFIKWAKNNGVPVGPGRGSGAGSLVAYVLKITDLDPLAYDLLFERFLNPERV…	1173	0			1	1			1	RHDQDRADR	0	0		9	SFVHLRLHTEFSL	18	EFSLVDGLVRI	43	VAVTDQSNMCS	68	PICGADLWLSN	82	DLPLSRICLLA	133	IALSAAREGDI	200	LVATNDVRFIKQT		DDD	1		403
QXH63112.1	C	DnaE1			GCA_019139795.1_ASM1913979v1	Pseudomonas azerbaijanoriens	2842350	Bacteria	Proteobacteria	Gammaproteobacteria	Pseudomonadales	Pseudomonadaceae	Pseudomonas		6228218	60.1058	MPASFVHLRLHTEYSLVDGLVRIKPLVKTLVGMNMPAVAVTDQNNMCSLVKFYKNAMGAGIKPICGADLWLSNKDPDNPLSRISLLVMNAEGYRNLTELISRGFIEGQRNGAIIIEREWVAEASAGLIMLSAAKEGEIGQAMLSGNHAEAETLAREWMDVFPDRFYLEIQRTNRPNDEEQLHGAVALAEKLGAPLVATNDVRFIKQEDFAAHETRVCIGEGRALDDPRRSKNYSDQQYLKSAEEMAELFSDIPEALENTVEIAKRCNIEVKLGTHFLPNFPIPDGMTIDEYFRKVSFDGLEERLAVLLPKDTTEDYEAKRQVYVDRLNFELDIIIQMGFPGYFLIVMDFIQWAKNNGVPVGPGRGSGAGSLVAYVQKITDLDPLEYDLLFERFLNPERV…	1173	0			1	1			1	RHDQDRADR	0	0		9	SFVHLRLHTEYSL	18	EYSLVDGLVRI	43	VAVTDQNNMCS	68	PICGADLWLSN	82	DNPLSRISLLV	133	IMLSAAKEGEI	200	LVATNDVRFIKQE		DDD	1		403
QXH68719.1	C	DnaE1			GCA_019139815.1_ASM1913981v1	Pseudomonas asgharzadehiana	2842349	Bacteria	Proteobacteria	Gammaproteobacteria	Pseudomonadales	Pseudomonadaceae	Pseudomonas		6107031	60.5911	MPASFVHLRLHTEYSLVDGLVRIKPLVKTLVGMNMPAVAVTDQNNMCSLVKFYKNAMGAGIKPICGADLWLSNKDPDNALSRISLLAMNGVGYRNLTELISRGFIEGQRNGSIIIEREWVAEASEGLIMLSAAKEGEIGIALLGGNPHEAEVLAKEWMQVFPDRFYLEVQRTNRPNDEEHLHAAVALADKLGAPLVATNDVRFIKKEDFEAHETRVCIGEGRALDDPRRSKNYSEEQYLKSAEEMAELFSDLPEALENSVEIAKRCNIEVKLGKHFLPNFPIPDGMTIDEYFRKVSFDGLEERLSVLLPKDTTEDYEAKRQVYVDRLNFELDIIIQMGFPGYFLIVMDFIQWAKSNGVPVGPGRGSGAGSLVAYVQKITDLDPLEYDLLFERFLNPERV…	1173	0			1	1			1	RHDQDRADR	0	0		9	SFVHLRLHTEYSL	18	EYSLVDGLVRI	43	VAVTDQNNMCS	68	PICGADLWLSN	82	DNALSRISLLA	133	IMLSAAKEGEI	200	LVATNDVRFIKKE		DDD	1		403
QXI52409.1	C	DnaE1			GCA_019141525.1_ASM1914152v1	Pseudomonas alvandae	2842348	Bacteria	Proteobacteria	Gammaproteobacteria	Pseudomonadales	Pseudomonadaceae	Pseudomonas		6307666	60.8558	MPASFVHLRLHTEYSLVDGLVRIKPLVKTLVGMNMPAVAVTDQNNMCSLVKFYKNAMGAGIKPICGADLWLANKDPDAPLSRISLLVMNALGYRNLTELISRGFIDGQRNGSIIIEREWVAEASEGLIMLSAAKEGEIGQALLSGNVEEAEQLARDWMAVFPDRFYIEVQRTNRPNDEEHLHAAVALADKLGAPLVATNDVRFIKQEDFEAHETRVCIGEGRALDDPRRPKNYSDQQYLKSAEEMAELFSDLPEALENTVEIAKRCNIEVKLGKHFLPNFPIPDGMTIDEYFRKVSFDGLEERLSVLLPKDTTEDYEAKRQVYVDRLNFELDIIIQMGFPGYFLIVMDFIQWAKSNGVPVGPGRGSGAGSLVAYVQKITDLDPLEYDLLFERFLNPERV…	1173	0			1	1			1	RHDQDRADR	0	0		9	SFVHLRLHTEYSL	18	EYSLVDGLVRI	43	VAVTDQNNMCS	68	PICGADLWLAN	82	DAPLSRISLLV	133	IMLSAAKEGEI	200	LVATNDVRFIKQE		DDD	1		403
QZA99326.1	C	DnaE1			GCA_019693255.1_ASM1969325v1	Pseudomonas mandelii	75612	Bacteria	Proteobacteria	Gammaproteobacteria	Pseudomonadales	Pseudomonadaceae	Pseudomonas		6749770	59.2966	MPASFVHLRLHTEYSLVDGLVRIKPLVKTLVGMNMPAVAVTDQNNMCSLVKFYKAAMGAGIKPICGADLWLSNKDPDNALSRISLLVMNAVGYRNLTELISRGFIDGQRNGSVIIEREWVAEASEGLIMLSAAKEGEIGLAMLSGNPAEAENLAREWMAVFPDRFYLEIQRTNRPNDEEQLHGAVALAEKIGAPLVATNDVRFIKQEDFAAHETRVCIGEGRALDDPRRSKNYSDQQYLKSAEEMAELFSDIPEALANTVEIAKRCNIEVKLGTHFLPNFPIPDGMTIDEYFRKVSFDGLEERLSVLLPRDTTEDYETKRQVYVDRLNFELDIIIQMGFPGYFLIVMDFIQWAKSNGVPVGPGRGSGAGSLVAYVQKITDLDPLEYDLLFERFLNPERV…	1173	0			1	1			1	RHDQDRADR	0	0		9	SFVHLRLHTEYSL	18	EYSLVDGLVRI	43	VAVTDQNNMCS	68	PICGADLWLSN	82	DNALSRISLLV	133	IMLSAAKEGEI	200	LVATNDVRFIKQE		DDD	1		403
BCY01653.1	C	DnaE1			GCA_019704535.1_ASM1970453v1	Pseudomonas stutzeri	316	Bacteria	Proteobacteria	Gammaproteobacteria	Pseudomonadales	Pseudomonadaceae	Pseudomonas		4545686	64.2976	MPASFVHLRLHTEYSLVDGLVRVKPLIKAVAAGGMPAVAVTDMSNMCSLVKFYKTAQGAGIKPICGADIWLAGCDEDGPLSRLTLLAMNPKGYRNLTELISRGWTEGQRNDLVIIEREWVKEAAEGLIALSGAKEGEIGHALLNGDEALAASRLAEWREVFADRFYLEVQRTNRVNDEEHLHAAVALAERSGAPLVATNDVRFLKQEDFEAHETRVCIGEGRTLDDPRRPRTYSDQQYLKTPEEMAELFADLPEALENTVEIAKRCNIEVQLGTYFLPNFPVPEGMTIDDYLRQVSFEGLEERLEVLLPKDTPDYEAKKQVYIDRLEFELGTIIQMGFPGYFLIVMDFIKWAKNNGVPVGPGRGSGAGSLVAYVLKITDLDPLAYDLLFERFLNPERIS…	1173	0			1	1			1	RHDMDRADR	0	0		9	SFVHLRLHTEYSL	18	EYSLVDGLVRV	43	VAVTDMSNMCS	68	PICGADIWLAG	82	DGPLSRLTLLA	133	IALSGAKEGEI	200	LVATNDVRFLKQE		DDD	1		402
VAV67500.1	C	DnaE1			GCA_900560965.1_PPRCHA0	Pseudomonas protegens CHA0	1124983	Bacteria	Proteobacteria	Gammaproteobacteria	Pseudomonadales	Pseudomonadaceae	Pseudomonas	Pseudomonas protegens	6868303	63.3901	MPASFVHLRLHTEYSLVDGLVRIKPLVKALAGMGMPAVAVTDQNNMCSLVKFYKTSMGAGIKPICGADLWLSNKDPDNPLSRISLLVMNAVGYRNLTELISRGFIDGQRNGQIIIEREWVAEAAEGLIMLSAAKEGEIGMALIAGDLEVAETLAREWMTVFPERFYLEVQRTNRPNDEEQLHAAVALADKIGAPLVATNDVRFIKQEDFEAHETRVCIGEGRALDDPRRSKNYSDQQYLKSAEEMAELFSDLPEALENTVEIAKRCNIEVKLGKHFLPDYPIPDGMTIDEYFRKVSFDGLEERLSVLLPKDTTEDYEAKRQVYVDRLNFELDIIIQMGFPGYFLIVMDFIQWAKNNGVPVGPGRGSGAGSLVAYVQKITDLDPLEYDLLFERFLNPERV…	1173	0			1	1			1	RHDQDRADR	0	0		9	SFVHLRLHTEYSL	18	EYSLVDGLVRI	43	VAVTDQNNMCS	68	PICGADLWLSN	82	DNPLSRISLLV	133	IMLSAAKEGEI	200	LVATNDVRFIKQE		DDD	1		403
AJW45786.1	C	DnaE1			GCA_000954135.2_ASM95413v2	Ralstonia mannitolilytica	105219	Bacteria	Proteobacteria	Betaproteobacteria	Burkholderiales	Burkholderiaceae	Ralstonia		5072301	65.4861	MNSPRFVHLRLHSEYSVVDGNVRLDDAVKAAAKDGMGALALTDLANAFGLVRFYKEARGKGIKPIVGADVWITNHDERDKPSRLLLLVRNKQGYLNLCQLLARAWLSNQHRGRAEIAPEWFDEPGVEGAPLAGGLLALSGAMGGDIGMALANGNEALARKLATHWSRVFPNAFYIELQRAGHAGTEAYIQQAVKLAAAMHLPVVATHPVQFMTPDDFTAHEARVCIAEGDLLANPRRARRFTTDQYFKTQDEMCALFADIPSALANAVQVAQRCNLTLELGKPKLPRFPTPDGMSLDDYLVQLAKEGLEKRLEVLFPDEAVRESKRPEYYARLEFETGTIIKMGFPGYFLIVADFINWAKNNGVPVGPGRGSGAGSLVAYALGITDLDPLKYNLLFERF…	1172	0			1	1			1	RHDLDRAPQ	0	0		10	RFVHLRLHSEYSV	19	EYSVVDGNVRL	44	LALTDLANAFG	69	PIVGADVWITN	83	RDKPSRLLLLV	141	LALSGAMGGDI	208	VVATHPVQFMTPD		DDD	1		409
ANO51088.1	C	DnaE1			GCA_001677435.1_ASM167743v1	Woeseia oceani	1548547	Bacteria	Proteobacteria	Gammaproteobacteria	Chromatiales	Woeseiaceae	Woeseia		4059891	57.8298	MSKPFVHLHLHTEYSIVDGTVRIPALMQRCEDTGMPAVALTDQNNIFALVKFYRKALAHGIKPIIGADLRIRRDEEGGLYDGLVLLCQNQQGYQNLTTLVSRCYLEGQYRGVPMAHRDWLDADNCKGLIALSGGMHGDVGRALTNGHEDEAEAMLERWQGVFGDRYYLELTRTGRSGEASCMQRSLQLASRRGVAVVASNDVRFLDASDFNAHEARVCIHDGRTLDDASRTRKYSAEQYLRNGDEMAALFADVPEAISNSLEIARRCNLNLTLGQSVLPAFPVPEGQTTEEFLRAESERGLEQMLRRKALADKIPQERLEAIATPYRQRLVSELDVICEMGFPGYFLIVADFIRWAKEQEIPVGPGRGSGAGSLVAYVLGITDIDPLQYDLLFERFLNP…	1172	0			1	1			1	HHDQDGGDR	0	0		9	PFVHLHLHTEYSI	18	EYSIVDGTVRI	43	VALTDQNNIFA	68	PIIGADLRIRR	82	GGLYDGLVLLC	134	IALSGGMHGDV	201	VVASNDVRFLDAS		DDD	1		406
ANQ86366.1	C	DnaE1			GCA_001682385.1_ASM168238v1	Azoarcus olearius	418699	Bacteria	Proteobacteria	Betaproteobacteria	Rhodocyclales	Zoogloeaceae	Azoarcus		4451751	67.8333	MNAAHPAPHEPRFIHLRLHTEYSITDGIVQIDQAIAQAAADGMPALGISDLANLFGMVKFYKGARGKGVKPIIGVDAWIQNEAERDKPYRVLLICKSRKGYGQLCELLTQAYLENKYRGRAEMRREWFENGAADELLCLSGAFFGDVGQAIVNGNIDLAERLAADWSRLFPGAFYIEIQRAGHPGTETYIRHALQIANKLDLPVVATHPVQFLTPDDFQAHEARVCIAQGYVLADKRRPRDFTEQQYLKSQDEMCALFADIPDALENAVEIAKRCSVTVQLGKNFLPLFPTPDGMTLDDFLVQEAKKGLEERLVQLYPHPEEREKQRPRYEERLKFETDTIIQMGFPGYFLIVADFIQWGKNNGVPVGPGRGSGAGSLVAYSLKITDLDPLEYALLFER…	1172	0			1	1			1	RHDLDRAPQ	0	0		17	RFIHLRLHTEYSI	26	EYSITDGIVQI	51	LGISDLANLFG	76	PIIGVDAWIQN	90	RDKPYRVLLIC	142	LCLSGAFFGDV	209	VVATHPVQFLTPD		DDD	1		410
AOU98205.1	C	DnaE1			GCA_001753245.1_ASM175324v1	Acidihalobacter yilgarnensis	2819280	Bacteria	Proteobacteria	Gammaproteobacteria	Chromatiales	Ectothiorhodospiraceae	Acidihalobacter		3566941	59.91	MEPTYIHLSLHTEYSLTDSVLRIGPLMKALATQGVPAVALTDQCNLFAMVKFYRAAQRAGIKPIIGVDAWLREPPGMPGGEAEAPARVLFLCQNETGYRNLTRLVSRSYQEGQHGGIAMLDYDWLEGRSDGLIVLSGGRTGDVGRALLAGRQSQAEARLEFWRRLFPDRYYLELQRTGREGEEEYLQAAIALAGATDTPVVATNDVRFLSSADFDAHEARVCIHDGDVLADPRRSRRYTEQQYLRTPEEMAILFADLPEALENTVEIARRCSLGLTLGQSVLPQFPVPEGMDTDTFLRREAEKGLESRLAQVIDPATPNAQQRRVEYDERLALELDVIIQMGFPGYFLIVADFIQWAKRNQIPVGPGRGSGAGSLVAYVLGITDLDPIRYDLLFERFLN…	1172	0			1	1			1	SHDQDRGDR	0	0		9	TYIHLSLHTEYSL	18	EYSLTDSVLRI	43	VALTDQCNLFA	68	PIIGVDAWLRE	87	AEAPARVLFLC	138	IVLSGGRTGDV	205	VVATNDVRFLSSA		DDD	1		407
AQQ68373.1	C	DnaE1			GCA_001999945.1_ASM199994v1	Microbulbifer agarilyticus	260552	Bacteria	Proteobacteria	Gammaproteobacteria	Cellvibrionales	Microbulbiferaceae	Microbulbifer		4255625	55.4405	MTQPFVHLRVHSEYSLIDGLVRIKPLIGRVAELEMPAVAITDQTNFYAQVKFYKACMGAGIKPITGADFWLKEGGEEQPTLVSLYAMNADGYRNITELISRAWMEGQYHGHAFVEREWIKEASEGVLMLSGAKYGDVGRALVAGRTSQAEALAQEWSSIFPGRYYLELQRTGRAGDEEYLHAAVELAGKMNLPVVATNDVRFIEDSEFEAHEVRVCIREGRALDDPRRERRYSAEQYLRTPEEMCELFKDIPEALENTVEIARRCSSPIQLGKYFLPQFPIPEGMTENQFFEKISFDGLYERLEHILDKSAPDYEARKKEYEDRLRFELDIVIQMGFPGYFLIVMDFIQWAKDHDIPVGPGRGSGAGSLIAYSQKITDLDPLQYDLLFERFLNPERVSM…	1172	0			1	1			1	RHDQDLADR	0	0		9	PFVHLRVHSEYSL	18	EYSLIDGLVRI	43	VAITDQTNFYA	68	PITGADFWLKE	81	EEQPTLVSLYA	132	LMLSGAKYGDV	199	VVATNDVRFIEDS		DDD	1		401
ATE71337.1	C	DnaE1			GCA_002355295.1_ASM235529v1	Lysobacter capsici	435897	Bacteria	Proteobacteria	Gammaproteobacteria	Xanthomonadales	Xanthomonadaceae	Lysobacter		6270417	66.807	MSAPFVHLHLHSEYSLADSTIRIGDLVKRCVALGQPAVALTDFDNLFAAVKFYKTCEGAGIKPIIGADVHLADGNETASRLTLLCRDRGGYLTLSRLLSRAWMEGHRTEGVVLRPEWLREDNAGLFCLAGRHSLGGRLAATNRHELAHAWLVDWQGVFGDRLHLEITRTQRDGEELFNAFAIQAAGKRGLPLIASNDARFLDAEGFEAHEARVCIASGRVLDDPKRPRDYSAEQYLKSSEEMRELFADVPDAIDNALALATRCNVELKLGEYALPDFPVPAEHTIESWLRAQSREGLIKRLEKNPIAPGKTRQIYDERLETELDVIIKMGFPGYFLIVADFINWAKDHEIPVGPGRGSGAGSLVAWALGITDLDPLPYDLLFERFLNPERVSMPDFDID…	1172	0			1	1			1	HHDFDRRDR	0	0		9	PFVHLHLHSEYSL	18	EYSLADSTIRI	43	VALTDFDNLFA	68	PIIGADVHLAD	80	NETASRLTLLC	131	FCLAGRHSLGG	197	LIASNDARFLDAE		DDD	1		395
QHQ38638.1	C	DnaE1			GCA_009931115.1_ASM993111v1	Microbulbifer hydrolyticus	48074	Bacteria	Proteobacteria	Gammaproteobacteria	Cellvibrionales	Microbulbiferaceae	Microbulbifer		4209307	57.6003	MTQPFVHLRIHTEYSLIDGLVRIKPLISRVAELEMPAVAITDQTNFYGQVKFYKGCMGAGIKPITGADFWLKEGGEEQPTLLTLYAMNTTGYRNITELISRAWMEGQYHGHAFVERAWIEQASEGVLMLSGAKYGDVGRALIANRQSQAETLAQEWERIFPGRYYLELQRTGRPGDEEYLHAAAALAGKLNLPVVATNDVRFLEDSEFEAHEVRVCIREGRALDDPRRERRYSSEQFLRSPEEMQELFRDIPEALQNTVEIARRCSSPIQLGKYFLPQFPIPEGMTENEFFEKVSFDGLYERLEFILDKSAPDYEARKKEYEDRLRFELDIVIQMGFPGYFLIVMDFIQWAKDHDIPVGPGRGSGAGSLIAYSQKITDLDPLQYDLLFERFLNPERVSM…	1172	0			1	1			1	RHDQDLADR	0	0		9	PFVHLRIHTEYSL	18	EYSLIDGLVRI	43	VAITDQTNFYG	68	PITGADFWLKE	81	EEQPTLLTLYA	132	LMLSGAKYGDV	199	VVATNDVRFLEDS		DDD	1		401
BBU68610.1	C	DnaE1			GCA_009938305.1_ASM993830v1	Fluviibacter phosphoraccumulans	1751046	Bacteria	Proteobacteria	Betaproteobacteria	Rhodocyclales	Fluviibacteraceae	Fluviibacter		2409216	54.2372	MLPDFVHLRLHSEYSITDGIVRLEKAVARARDDGQPALALTDLGNAFGLVKFYQAARKAGIKPLLGADVWVGNPQEPDDASRLLLLCRNNEGYRQLCELLSRGALWSDRRERVVLDPAWFGEVGCEGLVALSGAAEGDVGKAILQGRIDEAALRVTAWKKLFGTGFYLEVQRYGHPDEEILVAQTAQLSLDADVPLVATHPVQFVDREDFRAHDARVCIATGYTLADKRRPRVFTEQQYFQTRADMAERFSDMPQALTNAFEIARRCNVTLTLGKSFLPDFPTPNGEGLDEFLVAEARRGLAERMQQLYPDDAVRASRQAEYDDRLDFECKTIVQMGFPGYFLIVADFINWAKNNGVPVGPGRGSGAGSLVAYSLGITDLDPLAYALLFERFLNPERVS…	1172	0			1	1			1	RHDLDRAPQ	0	0		9	DFVHLRLHSEYSI	18	EYSITDGIVRL	43	LALTDLGNAFG	68	PLLGADVWVGN	82	PDDASRLLLLC	134	VALSGAAEGDV	201	LVATHPVQFVDRE		DDD	1		402
QKE62425.1	C	DnaE1			GCA_013200955.2_ASM1320095v2	Pseudomonas campi	2731681	Bacteria	Proteobacteria	Gammaproteobacteria	Pseudomonadales	Pseudomonadaceae	Pseudomonas		4436925	63.451	MTTTFVHLRLHTEFSLVDGLVRVKPLVKAVAGAGMPAVAVTDQSNMCSLVKFYKAAQGGGIKPICGADIWLASAEEDGPLTRMTLLAMNAKGYRNLTELVSRGWSDGQSNDLVIIQRDWVKEAAEGLIALSGARDGEIGHALLAGEQARAEALLGEWQAVFPERFYLELHRCNRINDEEHVHAAVALAARCGAALVATNDVRFLKQGDFEAHETRVCIGESRTLDDPRRPRTYSDQQYLKTPAEMAELFSDIPEALENTVEIAKRCNIEVQLGKYFLPDFPVPDGMTIDEYFRKVSFDGLDERLEVLLPKDTPDYEAKKQVYIDRLNFELDIIIQMGFPGYFLIVMDFIQWAKSNGVPVGPGRGSGAGSLVAYVQKITDLDPLAYDLLFERFLNPERVS…	1172	0			1	1			1	RHDQDRADR	0	0		9	TFVHLRLHTEFSL	18	EFSLVDGLVRV	43	VAVTDQSNMCS	68	PICGADIWLAS	82	DGPLTRMTLLA	133	IALSGARDGEI	200	LVATNDVRFLKQG		DDD	1		402
QKQ27080.1	C	DnaE1			GCA_013343005.1_ASM1334300v1	Candidatus Reidiella endopervernicosa	2738883	Bacteria	Proteobacteria	Gammaproteobacteria			Candidatus Reidiella		3446950	54.1023	MTPPFVHLRTHTEYSLVDGIVRIKPLVKSVAAAGMAAVAVTDQSNLFAMVKFYRAALGAGIKPIVGADVWIEGDEESGAPSRLVLLCKDSEGYLNLSELISRSYTEGQVRGIPILKRAWFEGTTAGLIALSGGREGDVGQALIAGNQTQANELLMAWQRLFPDSYYLELQRTGRADEERYLHAAVELAMQHRLPVVATNDVHFLKQNDFGAHEARVCIHDGRTLDDKRRPKRHSEQQYLRSPEEMAELFSDIPEAIANSVEIARRCNLELNLGTPVLPDFPIPPGMTEAEFFREESRQGLEQRLERIFDKASADFAELRKPYDERLEIELDVINSMGFPGYFLIVADFIRWAKENDVPVGPGRGSGAGSLVAYALTITDLDPLEYDLLFERFLNPERVS…	1172	0			1	1			1	RHDQDRGDH	0	0		9	PFVHLRTHTEYSL	18	EYSLVDGIVRI	43	VAVTDQSNLFA	68	PIVGADVWIEG	82	SGAPSRLVLLC	133	IALSGGREGDV	200	VVATNDVHFLKQN		DDD	1		402
QSX76326.1	C	DnaE1			GCA_016613475.2_ASM1661347v2	Lysobacter arenosi	2795387	Bacteria	Proteobacteria	Gammaproteobacteria	Xanthomonadales	Xanthomonadaceae	Lysobacter		3947892	66.869	MTAPRFVHLHLHSEYSLADSTIRIGEMVKRCVALSQPAVALTDLDNLFATVKFYKAAEGAGIKPIIGADVGLADGNETASHMTLLCRDRNGYLTLSRLLSRAWMEGHRTDGVALRPEWLREDNAGLFALVGRNSLAGRMAVGGRHELAEAWLADWRGSFGERLHLELTRTGRDGEDAFNSFALHAASTRGIPVIASNDVRFLDRDGFEAHEARVCIASGRVLDDPKRPKDYTEEQYLKSSQEMAALFADIPDAIDNAVSLATRCNVEMKLGEYALPAFPVPSEHTIESWLRNSAREGLDKRLEKAPLAPGKTREEYDARLEIELDVIIKMGFPGYFLIVADFINWAKDHDIPVGPGRGSGAGSLVAWALGITDLDPLPYDLLFERFLNPERVSMPDFDI…	1172	0			1	1			1	HHDLDHRDR	0	0		10	RFVHLHLHSEYSL	19	EYSLADSTIRI	44	VALTDLDNLFA	69	PIIGADVGLAD	81	NETASHMTLLC	132	FALVGRNSLAG	198	VIASNDVRFLDRD		DDD	1		396
QYY30751.1	C	DnaE1			GCA_019602855.1_ASM1960285v1	Cupriavidus pinatubonensis	248026	Bacteria	Proteobacteria	Betaproteobacteria	Burkholderiales	Burkholderiaceae	Cupriavidus		7548664	64.2896	MSAPRFVHLRVHSEYSVVDGIVRLDDAVKAAASDGMGALALTDLANAFGLIRFYKEARGGGVKPVVGADVWLANEDDRDKPARLLLLVQDRVGYLNLCTLLSRAWLTNQHRGRAEIEPGWFEEPGEGGQPLATGLIALSGAMGGDVGMALANGNVDAARRAAAHWAAVFPQRFYIELQRAGHPGTDAYVQQAVHLAAEMQLPVVATHPVQFMTPDDFTAHEARVCIAEGELLANPRRTRRFTTDQYFKTQDEMCALFADIPSALQNAVEIARRCNLTLELGKPRLPLFPTPDGMSLDDYLVFMAKDGLEKRLSVLFPNEAEREAKRPEYYARLEFETGTIIKMGFPGYFLIVADFINWAKNNGVPVGPGRGSGAGSLVAYALGITDLDPLKYALLFERF…	1172	0			1	1			1	RHDLDRAPQ	0	0		10	RFVHLRVHSEYSV	19	EYSVVDGIVRL	44	LALTDLANAFG	69	PVVGADVWLAN	83	RDKPARLLLLV	141	IALSGAMGGDV	208	VVATHPVQFMTPD		DDD	1		409
CAE6934163.1	C	DnaE1			GCA_900682675.2_P_marincola_YSy11_v2	Pseudomonas marincola	437900	Bacteria	Proteobacteria	Gammaproteobacteria	Pseudomonadales	Pseudomonadaceae	Pseudomonas		4770427	57.2833	MTVPFVHLRVHSEYSLVDGLVRVKPLIKAVAGAGMPAVAVTDQSNMCSLVKFYKASMGAGIKPICGADIWLASADEDGALTRMTLLVMNGKGYRNLTELVSRGWSEGQSNDLVIIQRDWVKAAAEGLIALSGAREGEVGRALLAGDPVLAEQRLREWQAVFPDRFYVELHRTNRVNDEEYLHMAVELADRVGAPLVATNDVRFINQDDYEAHETRVCIGEGRSLDDPRRLRNYSDQQYLKTPEEMAELFSDLPEALENTVEIAKRCNIDVQLGTYFLPNFPIPDGMTMDEYFRKVSFDGLDERLEVLLPKDTPDYEAKKQVYVDRLNFELDIIIQMGFPGYFLIVMDFIKWAKNNGVPVGPGRGSGAGSLVAYVQKITDLDPLAYDLLFERFLNPERVS…	1172	0			1	1			1	RHDQDRADR	0	0		9	PFVHLRVHSEYSL	18	EYSLVDGLVRV	43	VAVTDQSNMCS	68	PICGADIWLAS	82	DGALTRMTLLV	133	IALSGAREGEV	200	LVATNDVRFINQD		DDD	1		402
AMO37352.1	C	DnaE1			GCA_001051995.2_ASM105199v2	Thauera humireducens	1134435	Bacteria	Proteobacteria	Betaproteobacteria	Rhodocyclales	Zoogloeaceae	Thauera		4171754	66.4206	MIADPNSSSLTPHQPRFVHLRLHSEFSITDGIVQIDQAVAAAADDGMPALGISDLANLFGTVKFYKTARGKGVKPVVGVDAWIQNEAERDKPHRVLLICKNRVGYGQLCELLTRAYLDNKYRGRAEMRREWFENGAASELLCLSGAMHGDIGVAIAAGNRELATQLAADWSRLFPDAFYLEIQRAGHPGTEAYIRHALDIAGELGIPVVATHPVQFLKREDFRAHEARVCIAQGYVLADKRRPRDFTEEQYLKSQAEMCELFADIPEALENAVEIARRCSLTVQLGKNFLPLFPTPEGMTLDDFLVQEAKAGLEKRLVQLYPQPEEREKQRPRYEERLKFETDTIIQMGFPGYFLIVADFIRWGKKNGVPVGPGRGSGAGSLVAYSLDITDLDPLEYAL…	1171	0			1	1			1	RHDLDRAPQ	0	0		21	RFVHLRLHSEFSI	30	EFSITDGIVQI	55	LGISDLANLFG	80	PVVGVDAWIQN	94	RDKPHRVLLIC	146	LCLSGAMHGDI	213	VVATHPVQFLKRE		DDD	1		414
AKX52601.1	C	DnaE1			GCA_001267255.1_ASM126725v1	Thiopseudomonas alkaliphila	1697053	Bacteria	Proteobacteria	Gammaproteobacteria	Pseudomonadales	Pseudomonadaceae	Thiopseudomonas		2294397	47.4292	MNPSFIHLRLHSEFSLVDGLVRIKPLMDALTQMNMPAVAITDQSNMCSLVKFYRSAMGKGIKPIIGADIWLAAEERDQSATRLTLLAMNNQGYRNLTEIVSLGYTQGQHLGQMLVQKEWVVANSEGLIALCGAKEGEIGRALLQRNSDKAKQLASFWQSTFPERFYLELQRTQRPGDEEHVQQAIQLAAALELPVVATNDVRFLVQEDYEAHETRVCIGEGRILDDPRRPRNYSDQQYLKTPEQMAQLFQDIPEALANTVEIAKRCNVEVRLGQHFLPDFPVPEGMTIDDYLRHVSFEGLEERLSVSLPKDTEDYAAKRQVYVDRLTFELDIIIQMGFPGYFLIVMDFIKWAKNNGVPVGPGRGSGAGSLVAYVLHITDLDPLQYDLLFERFLNPERVS…	1171	0			1	1			1	RHDQDRADR	0	0		9	SFIHLRLHSEFSL	18	EFSLVDGLVRI	43	VAITDQSNMCS	68	PIIGADIWLAA	82	DQSATRLTLLA	133	IALCGAKEGEI	200	VVATNDVRFLVQE		DDD	1		402
QEL11964.1	C	DnaE1			GCA_008247605.1_ASM824760v1	Kushneria phosphatilytica	657387	Bacteria	Proteobacteria	Gammaproteobacteria	Oceanospirillales	Halomonadaceae	Kushneria		3624619	59.1319	MTTPFVHLRLHSEYSLADGLIRLKPLIARASEVGQPALAITDETNLFALVKSYKSARAAGLKPIIGSDVWLQNPFDEAHPWRLTLLAMNNDGYRNLTELISRGWQEGQVQGRAVLRKEWVLERSDGLIALSGAREGEIGRFLLAEHRETAESLLKEWQRFFPDRFYLELQRTGRALDEECLHASVALAAATDTPVVATNDVRFLDREDYWAHETRVAIGEGRALDDPRRERRYSEDQYFRSGEEMAELFSDIPEAIENTVMIAARCNVDVRLGEIFLPEYPVPEGQSMEQFFRELAHDGLIKRLEVLFEGSHPIYPGRERAEHEPSYRERLDFELDIINRMGFPGYFLIVMDFIRWAKDNDVPVGPGRGSGAGSLVAYALEITDLDPLEYDLLFERFLN…	1171	0			1	1			1	RHDEDRADR	0	0		9	PFVHLRLHSEYSL	18	EYSLADGLIRL	43	LAITDETNLFA	68	PIIGSDVWLQN	82	EAHPWRLTLLA	133	IALSGAREGEI	200	VVATNDVRFLDRE		DDD	1		407
QEZ48406.1	C	DnaE1			GCA_008807855.1_ASM880785v1	Cupriavidus oxalaticus	96344	Bacteria	Proteobacteria	Betaproteobacteria	Burkholderiales	Burkholderiaceae	Cupriavidus		7296847	66.3344	MSAPRFVHLRLHSEYSVVDGIVRLDDAVKAAAADGMGALALTDLANAFGLIRYYKEARGKGVKPVVGADVWLTNAEDRDKPARLLLLVQDRRGYLNLCMLLSRAWLGNQHRGRAEVDPSWFLEPGEDDMPLATGLIALSGAMGGDIGMALANGNADGARRAAQHWASVFAQRFYIELQRAGHAGTDAYVQQAVQLAAELQLPVVATHPVQFMTPDDYTAHEARVCIAEGELLANPRRTRRFTTDQYFKTQDEMCALFADIPSALENAVEIARRCNLTLELGKPRLPLFPTPDGMSLDDYLVFMAKDGLEKRMAVLFPDEAVRAAKRPEYYARLEFETGTIIKMGFPGYFLIVADFINWAKNNGVPVGPGRGSGAGSLVAYALGITDLDPLKYALLFERF…	1171	0			1	1			1	RHDLDRAPQ	0	0		10	RFVHLRLHSEYSV	19	EYSVVDGIVRL	44	LALTDLANAFG	69	PVVGADVWLTN	83	RDKPARLLLLV	141	IALSGAMGGDI	208	VVATHPVQFMTPD		DDD	1		409
QCB99963.1	C	DnaE1			GCA_004798725.1_ASM479872v1	Cupriavidus necator H16	381666	Bacteria	Proteobacteria	Betaproteobacteria	Burkholderiales	Burkholderiaceae	Cupriavidus	Cupriavidus necator	7414561	66.3396	MSAPRFVHLRLHSEYSIVDGIVRLEDAVKAAAADGMGALALTDLANAFGLIRYYKEARGKGVKPVVGADVWLTNAEDRDKPSRLLLLVQDRRGYLNLCMLLSRAWLGNQHRGRAEIDPAWFLEPGEDDLPLATGLIALSGAMGGDIGMALANGNADGARRAAQHWSTVFAQRFYIELQRAGNAGTDAYVQQAVQLAAELQLPVVATHPVQFMTPDDYTAHEARVCIAEGELLANPRRTRRFTTDQYFKTQDEMCALFADIPSALENAVEIARRCNLTLELGKPRLPLFPTPDGMSLDDYLVYMAKDGLEKRLAVLFPDEAVRESKRPEYYARLEFETGTIIKMGFPGYFLIVADFINWAKNNGVPVGPGRGSGAGSLVAYALGITDLDPLKYALLFERF…	1170	0			1	1			1	RHDLDRAPQ	0	0		10	RFVHLRLHSEYSI	19	EYSIVDGIVRL	44	LALTDLANAFG	69	PVVGADVWLTN	83	RDKPSRLLLLV	141	IALSGAMGGDI	208	VVATHPVQFMTPD		DDD	1		409
QOT77393.1	C	DnaE1			GCA_008801925.2_ASM880192v2	Cupriavidus basilensis	68895	Bacteria	Proteobacteria	Betaproteobacteria	Burkholderiales	Burkholderiaceae	Cupriavidus		8942610	65.028	MSAPRFVHLRLHSEYSVVDGIVRLDDAVKAAAADGMGALALTDLANAFGLIRFYKEARGGGVKPVVGADVWLTNADDRDKPTRLLLLVRDRIGYLNLCVLLSRAWLSNQYRGRAEIDPAWFDEAGEEGQPLATGLIALSGAMGGDIGMALANGNDAAAAQAAAHWAKVFPQRFYIELQRAGLPGTDAYVQQAVQLAARMGLPVVATHPVQFMTPDDFTAHEARTCIAEGELLANPRRVRRFTTDQYFKTQDEMCALFADIPSALENAVQIARRCNLTLELGKPRLPLFPTPDGMSLDDYLVHLAKEGLEKRMAVLFPDEAVREAKRPEYYARLEFETGTIIKMGFPGYFLIVADFINWAKNNGVPVGPGRGSGAGSLVAYALGITDLDPLKYALLFERF…	1170	0			1	1			1	RHDLDRAPQ	0	0		10	RFVHLRLHSEYSV	19	EYSVVDGIVRL	44	LALTDLANAFG	69	PVVGADVWLTN	83	RDKPTRLLLLV	141	IALSGAMGGDI	208	VVATHPVQFMTPD		DDD	1		409
QKS63113.1	C	DnaE1			GCA_013347325.1_ASM1334732v1	Cupriavidus gilardii	82541	Bacteria	Proteobacteria	Betaproteobacteria	Burkholderiales	Burkholderiaceae	Cupriavidus		5760010	67.4519	MSSPRFVHLRLHSEYSIVDGIVRLEDAVKAAAADGMGALALTDLANAFGLIRFYKEARGGGVKPIVGADVWLTNADDRDKPARMLLLVQDRRGYLNLCVLLSRAWLSNQYRGRAELEPGWFEEPGEDGLPLSSGLIALSGAMGGDVGQALANGNEAAAQRAARHWATVFPQRYYIELQRAGHPGTEAYVQRAVQLAAALQLPVVATHPVQFMTPDDHTAHEARVCIAEGELLANPRRARRFTTDQYFKTQDEMCALFADIPSALENAVQIARRCNLTLELGKPRLPLFPTPDGMSLDDYLVHMSKEGLERRLEVLFPDEATREAKRPEYYARLEFETGIIIKMGFPGYFLIVADFINWAKNNGVPVGPGRGSGAGSLVAYALGITDLDPLKYALLFERF…	1170	0			1	1			1	RHDLDRAPQ	0	0		10	RFVHLRLHSEYSI	19	EYSIVDGIVRL	44	LALTDLANAFG	69	PIVGADVWLTN	83	RDKPARMLLLV	141	IALSGAMGGDV	208	VVATHPVQFMTPD		DDD	1		409
QNU63056.1	C	DnaE1			GCA_014697095.1_ASM1469709v1	Halomonas titanicae	664683	Bacteria	Proteobacteria	Gammaproteobacteria	Oceanospirillales	Halomonadaceae	Halomonas		5279693	54.6052	MTVPFVHLRLHSEYSLVDGLVKLKSLVSTTAERAMPALALTDEANLFGLVKFYKAAQGAGLKPIIGSDLWLHNPHDESHPYRLTLLAMNDVGYRNLTELISKGWTHGQRQGRAILDKQWVLEQSEGLIALSGAREGEIGRHLLSDHEQDARVLLEEWQAAFPERFYLELIRTGRPLEEACVHASVKLAIETGTPVVATNDVRFLEREDYWAHETRVAIGEGKALDDPRRERRYTEEQYLKSPDEMAALFADIPEALENSVMIAERCSVDVRLGEIFLPEFGIPEGMTQDEFFRKVSHDGLTERLDFLFPAERYPRDSEEYQAIDQRYRDRLEFELNVIIQMGFPGYFLIVMDFIQWAKDNRVPVGPGRGSGAGSLVAYAQKITDLDPIGYDLLFERFLN…	1170	0			1	1			1	RHDEDRADR	0	0		9	PFVHLRLHSEYSL	18	EYSLVDGLVKL	43	LALTDEANLFG	68	PIIGSDLWLHN	82	ESHPYRLTLLA	133	IALSGAREGEI	200	VVATNDVRFLERE		DDD	1		407
CAD85889.1	C	DnaE1			GCA_000009145.1_ASM914v1	Nitrosomonas europaea ATCC 19718	228410	Bacteria	Proteobacteria	Betaproteobacteria	Nitrosomonadales	Nitrosomonadaceae	Nitrosomonas	Nitrosomonas europaea	2812094	50.7182	MPIDPVFIHLRLHSEYSVVDGIVRVEEAVAKARDVGMPALALTDLSNLFGLVKFYQCAFKAGIKPIAGCDVWVTNENDADRPFRLLLLCQSFSGYLLLSRLLSRAYRENMCRGRAELKKSWFREEDAGTEGLIALSGGGQGEVEQLLLADPPAAVTAAQQWADLFPGRFYLEIQRCGRPNEETSGYALLDLASSLKLPVVATHPVQFMRPEDFRAHEARVCIAQGYVLGDRRRPKEFTGQQYFKTPAEMGELFRDVPEALANSVEIARRCSLMLELGVNRLPDFPTPAGISVEQHLRELAQTGLEARLLQSFPQVLQRDERRPIYQMRLDFEVETIIQMGFAGYFLIVADFIGWAKQHDVPVGPGRGSGAGSLVAYSLGITDLDPLLYDLLFERFLNPE…	1169	0			1	1			1	RHDLDRGPQ	0	0		11	VFIHLRLHSEYSV	20	EYSVVDGIVRV	45	LALTDLSNLFG	70	PIAGCDVWVTN	84	ADRPFRLLLLC	138	IALSGGGQGEV	204	VVATHPVQFMRPE		DDD	1		405
ADI30013.1	C	DnaE1			GCA_000093025.1_ASM9302v1	Methylotenera versatilis 301	666681	Bacteria	Proteobacteria	Betaproteobacteria	Nitrosomonadales	Methylophilaceae	Methylotenera	Methylotenera versatilis	3059871	42.6351	MLQTSQSDIKQPIFVHLRCHSEYSIVDGIVRIDDYVKQALNDKMPALALTDLSNLFGAIKFYKTARGKGIKPILGCDIWLENTANRDQPTRLLLLCQSHAGYLLLCQLLSRAYLSNQYRGRAEFKREWFVECGTEGLIMLSGAIAGDVGQACTQDNLALATKLAQSWENLFPDRFYLEVQRTASVAESSTPESNALQHQQENYIQQVRSIAHSLNLPIVATHPIQFITPDDFRAHEARTCISEGYVLADTRRPKNFTTEQYFKPQADMATLFEDIPEALTNSVEIAKRCNLMLTLGKNYLPNFPTPNNESLNEYLIAEARRGLLQRLEVLYPNEEVRAAKKPAYDARLDFETKVINQMGFAGYFLIVADFIQWAKGNGVPVGPGRGSGAGSVVAYSLKI…	1169	0			1	1			1	RHDLDRAPQ	0	0		18	IFVHLRCHSEYSI	27	EYSIVDGIVRI	52	LALTDLSNLFG	77	PILGCDIWLEN	91	RDQPTRLLLLC	143	IMLSGAIAGDV	223	IVATHPIQFITPD		DDD	1		424
CBV43673.1	C	DnaE1			GCA_000196875.2_ASM19687v2	Halomonas elongata DSM 2581	768066	Bacteria	Proteobacteria	Gammaproteobacteria	Oceanospirillales	Halomonadaceae	Halomonas	Halomonas elongata	4061825	63.6084	MTTPFVHLRVHSEFSLVDGLIRLKPLIKAAVEQGTPALALTDEANLFALVKYYTGAQGAGLKPLIGSDLWLANPHDEEHPYRLTLLAMDATGYRNLTELISRGWVEGQRQGRALLERSWVMAQSEGLIALSGGREGDIGRHLLSDHHAEARALLDEWNAAFPGRYYLELTRTGRALEEECVHLSVDLAVETQTPVVATNDVRFLEREDFWAHETRVAIGEGKALDDPRRERHYTEEQYLKTPEEMAELFSDIPEALENSVMIAARCNVDVRLGEIFLPEYGIPEGMTQEEFFRKISHDGLTERLDFLYPAERYPRDGAEYAEIDARYRKRLDFELDIILQMGFPGYFLIVMDFIQWAKDNDVPVGPGRGSGAGSLVAYAQKITDLDPLEYDLLFERFLN…	1169	0			1	1			1	RHDEDRGDR	0	0		9	PFVHLRVHSEFSL	18	EFSLVDGLIRL	43	LALTDEANLFA	68	PLIGSDLWLAN	82	EEHPYRLTLLA	133	IALSGGREGDI	200	VVATNDVRFLERE		DDD	1		407
ARS51928.1	C	DnaE1			GCA_002155145.1_ASM215514v1	Kushneria konosiri	698828	Bacteria	Proteobacteria	Gammaproteobacteria	Oceanospirillales	Halomonadaceae	Kushneria		3584631	59.1047	MTTPFVHLRLHSEYSLTDGLIRLKALTQKAVEVGQPALAVTDETNLFGLVKIYKQSQGAGLKPIVGSDVWLYNAQDPAHPYRLTLLAMNQAGYLNLTELISRAWQHGQQQGRAYLHKEWIFEQSEGLIALSGAREGEIGRYLLHGHAETARELLTEWQRFFPDRFYLELQRTARENDEECLHLSVGLAMETGTPVVATNDVRFLSREDYWAHETRVSIAEGKALDDPRRETRYTEEQYFKTPEEMAELFVDIPEALENSVHIASRCSVNMRLGEIFLPEYPVPEGQTMEEFFCELSHAGLSRRLDLLFGGERPIYPGRSREEHEPEYRKRLDFELNIINQMGFPGYFLIVMDFIRWAKQNDVPVGPGRGSGAGSLVAYALEITDLDPLEYDLLFERFLN…	1169	0			1	1			1	RHDEDRADR	0	0		9	PFVHLRLHSEYSL	18	EYSLTDGLIRL	43	LAVTDETNLFG	68	PIVGSDVWLYN	82	PAHPYRLTLLA	133	IALSGAREGEI	200	VVATNDVRFLSRE		DDD	1		407
ART63776.1	C	DnaE1			GCA_002157205.1_ASM215720v1	Kushneria marisflavi	157779	Bacteria	Proteobacteria	Gammaproteobacteria	Oceanospirillales	Halomonadaceae	Kushneria		3667185	59.0473	MTTPFVHLRLHSEYSLTDGLIRLKALTQKAVEVGQPALAVTDETNLFGLVKIYKQAQGAGLKAIVGSDVWLYNAQDPAHPYRLTLLAMNQTGYLNLTELISRAWQHGQQQGRAYLHKEWIFEQSEGLIALSGAREGEIGRYLLHGHAETARELLTDWQRFFPDRFYLELQRTARENDEECLHLSVELAMETGTPVVATNDVRFLSREDYWAHETRVSIAEGKALDDPRRETRYTEEQYFKTPEEMAELFVDIPEALENSVHIAARCSVEMRLGEIFLPDYPVPEGQTMEEFFCELSHDGLSRRLDLLFGGERPIYPGRSREEHEPEYRKRLDFELNIINQMGFPGYFLIVMDFIRWAKQNDVPVGPGRGSGAGSLVAYALEITDLDPLEYDLLFERFLN…	1169	0			1	1			1	RHDEDRADR	0	0		9	PFVHLRLHSEYSL	18	EYSLTDGLIRL	43	LAVTDETNLFG	68	AIVGSDVWLYN	82	PAHPYRLTLLA	133	IALSGAREGEI	200	VVATNDVRFLSRE		DDD	1		407
QHJ00847.1	C	DnaE1			GCA_009906855.1_ASM990685v1	Xylophilus rhododendri	2697032	Bacteria	Proteobacteria	Betaproteobacteria	Burkholderiales		Xylophilus		5873400	68.3718	MFVHLRLHTEFSVVDGTNRIDDVVKAAARDGQPALAITDLGNLFGAVKFYKAARGKGVKPIIGAELYLEGIGADPAVLSKVVVLVQDWKGYLNLSELIARAWTKGVVKALAVCKLEWLRELNEGMILLAGAQAGPVGQALIRQDDSAAADAALLLAGIFPHRFYLEIQRAGRVDDEAHTVAAVQLAARLNLPVVATHPTQFTEVDDYEAHEARVCISEGEILGNQRRVRKFTREQYFKSTAQMEALFADVPSAIANTVEIARRCSIVLDLGKPQLPDFPTPNNVPIADYFRIASFEGLEVRLAHLYPDLAKRNAKRPEYVERLEFEINTILKMGFPGYFLIVGDFINWAKNNGCPVGPGRGSGAGSLVAYALKITDLDPLEYKLLFERFLNPERVSMPD…	1169	0			1	1			1	RHDLEKAPQ	0	0		6	MFVHLRLHTEFSV	15	EFSVVDGTNRI	40	LAITDLGNLFG	65	PIIGAELYLEG	80	PAVLSKVVVLV	131	ILLAGAQAGPV	198	VVATHPTQFTEVD		DDD	1		399
ACX95437.1	C	DnaE1			GCA_000024765.1_ASM2476v1	Halothiobacillus neapolitanus c2	555778	Bacteria	Proteobacteria	Gammaproteobacteria	Chromatiales	Halothiobacillaceae	Halothiobacillus	Halothiobacillus neapolitanus	2582886	54.7136	MSFVHLHLHTEFSLIDGTLRIKPMLAAAKERGLPALALTDQANLFAMVKFYEAARKSGIKPILGADCLVVDEPGSTPYRVVLLAQNNLGFRHLTELLSRGYCEGQIQDRPMLRREWLTQEQCAGLIALSGGHLGEIGQLLLHGKARERKAAIKFWTERFPDRFYLELTRCGRPDEEKYLHAAVELAEQAQLPVVATNDVRFLDQENFEAHEVRVCIQQGRVLDDPRRPHDYTALQYLRPADEMQALFADIPEAIENSLAVAERCNVTLQLGKNFLPNFPTPNGETEADYLRTLSEQGLAHRFERVPAEQHEAYRERLNIELDVIIQMGFSGYFLIVADFIQWAKRQGIPVGPGRGSGAGSLVAWALLITDIDPIPYDLLFERFLNPERVSMPDFDIDFC…	1168	0			1	1			1	HHDQDRGDR	0	0		7	SFVHLHLHTEFSL	16	EFSLIDGTLRI	41	LALTDQANLFA	66	PILGADCLVVD	79	GSTPYRVVLLA	131	IALSGGHLGEI	198	VVATNDVRFLDQE		DDD	1		393
ABE57940.1	C	DnaE1			GCA_000055785.1_ASM5578v1	Chromohalobacter salexigens DSM 3043	290398	Bacteria	Proteobacteria	Gammaproteobacteria	Oceanospirillales	Halomonadaceae	Chromohalobacter	Chromohalobacter salexigens	3696649	63.9119	MTTPFVHLRVHTEYSLVDGLVRLKPLIEATVEGGMPAVAVTDDSNLFGLVKTYKAAQGAGLKPVIGADLWMENPHDEEHPYRVTLLAMDNDGYRHLTELISQGWSEGQQRGQGILKKEWIFARSAGLIALSGARDGEIGRYLLSEHGQAARELCEGWKAAFPGRFYLEVQRTGREHDEECLHLSVALAAETETPVVATNDVRFLTREDYWAHETRVAIGEGKALDDPRRERRYSEEQYLKSPQEMAELFSDLPEALENSVMIAARCNVDVPLGEIFLPEYPVPDGMSMDGFFRKISHDGLTERLDKLFSGENPIYPGRDLAEYEPAYRERLDFELNIILEMGFPGYFLIVMDFIQWAKDNDIPVGPGRGSGAGSLVAYALKITDLDPLEYDLLFERFLN…	1168	0			1	1			1	RHDDDRADR	0	0		9	PFVHLRVHTEYSL	18	EYSLVDGLVRL	43	VAVTDDSNLFG	68	PVIGADLWMEN	82	EEHPYRVTLLA	133	IALSGARDGEI	200	VVATNDVRFLTRE		DDD	1		407
AHF01153.1	C	DnaE1			GCA_000227665.3_ASM22766v3	Thiomicrospira aerophila AL3	717772	Bacteria	Proteobacteria	Gammaproteobacteria	Thiotrichales	Piscirickettsiaceae	Thiomicrospira	Thiomicrospira aerophila	2158359	45.9122	MADTPATFVHLHLHSEFSVRDSLLHIKPLMAKVKEEGQPALALTDQSNMFALLKFYSAARSQGIKPILGADLWVHHDGQVFSITLLCQDATGYLNLSKLISKAYLTNQQVYQANQLPLVEQAWLSEHQAGLIVLLGLHSNIGQALSKDNKTLAKEQQAWWQAHFANRVYLELVRTQRPGEEAFIQQVLPLAQTWQWPVVATNDVRFLARDDFDAHEIRCCIHSGYVIEDPNRPRTYSEEQYLKSSAEMEALFADIPQAITNTLLIAQRCNFSLALGTYYLPEFPIPPELTLDQFFRQECHQGLDARLEFLFGHLAADEFNAKQQEYRERLDFELNTILQMGFPGYFLIVADFIQWAKNHQIPVGPGRGSGAGSLVAYSLKITDLDPIQYDLLFERFLNP…	1168	0			1	1			1	HHDQDSGDR	0	0		12	TFVHLHLHSEFSV	21	EFSVRDSLLHI	46	LALTDQSNMFA	71	PILGADLWVHH	82	DGQVFSITLLC	136	LIVLLGLHSNI	203	VVATNDVRFLARD		DDD	1		406
ALM51351.1	C	DnaE1			GCA_001431725.1_ASM143172v1	Halomonas huangheensis	1178482	Bacteria	Proteobacteria	Gammaproteobacteria	Oceanospirillales	Halomonadaceae	Halomonas		4757486	58.5292	MSVPFVHLRVHSEFSLVDGLVRLKPYIKAGEQQGAPALALTDESNLFGLVKFYNGAQGAGIKPIIGSDLWLSNIHDPEHPYRLTLLAMNDVGYRNLTELISRGWMHGQRQGRAILDKAWVMEQSEGLIALSGGRDGEVGRYLLSDHQHEAHQVLEEWTSAFPGRFYLELTRTGRPLEEDCVHASVALALETDTPVVATNDVRFLAREDFWAHETRVSIGEGRALDDPRRERRYTEEQYFKSPTEMAELFADIPEAIENTVMIAARCSVDVRLGEIFLPEYGIPDGMTQDEFFRKISHDGLTERLDALYPLETHPRGTEEWAETEKRYRERLDFELNIILQMGFPGYFLIVMDFIQWAKDNDVPVGPGRGSGAGSLVAYAQKITDLDPIQYDLLFERFLN…	1168	0			1	1			1	RHDEDRGDR	0	0		9	PFVHLRVHSEFSL	18	EFSLVDGLVRL	43	LALTDESNLFG	68	PIIGSDLWLSN	82	PEHPYRLTLLA	133	IALSGGRDGEV	200	VVATNDVRFLARE		DDD	1		407
AMY67905.1	C	DnaE1			GCA_001620265.1_ASM162026v1	Frigidibacter mobilis	1335048	Bacteria	Proteobacteria	Alphaproteobacteria	Rhodobacterales	Rhodobacteraceae	Frigidibacter		4987611	66.5331	MTKAPRFIHLRVHTEYSLLEGAVPVKKLIAAATGMAMPAVAVTDTNNLFAALEFSVLAKGAGLQPIVGCQVDLAYDLPQPGERPRRPAPVVLLAQTEAGYRNLMKLNSRLYLDKTGELPQVTPEQLAAHAEGLICLSGGPDGPIGRLLQAGQHAKAEAFLARLAAIYPGRLYVELQRHPGEGGQLPEAERLTERGQVEMAYAMGLPLVATNDVYFPKAEMYEAHDALICIAEGAYVDQQEPRRRLTPQHYLKTPDEMAALFADLPEALESTVEIARRCAFAVKKHAPILPRFADDEVEELRRQAREGLAARLAVIPHSVPVAEYEARLEFELGIIEQMGFPGYFLIVADFIKWAKGQGIPVGPGRGSGAGSLVAYALTITDLDPLRYSLLFERFLNPER…	1168	0			1	1			1	RHETQPGDY	0	0		11	RFIHLRVHTEYSL	20	EYSLLEGAVPV	45	VAVTDTNNLFA	70	PIVGCQVDLAY	89	PRRPAPVVLLA	139	ICLSGGPDGPI	212	LVATNDVYFPKAE		DDD	1		404
APE31252.1	C	DnaE1			GCA_001886615.1_ASM188661v1	Halomonas aestuarii	1897729	Bacteria	Proteobacteria	Gammaproteobacteria	Oceanospirillales	Halomonadaceae	Halomonas		3543891	67.8833	MTAPFVHLRVHSEFSLVDGLVRLKPLVQAAVDQGLPAVTLTDEANLFGLVKFYKGAQGAGLKPIIGSDLWLANPHDEEHPYRLTLLAMDETGYRNLTELISRGWMHGQRQGQALLDKAWVLEQSGGLIALSGGREGEVGRHLLSDHHDEARVLLEEWNAAFPGRFYLELTRTGRPLEEECVHLSVDLAIETGTPVVATNDVRFLEREDFWAHETRVAIGEGKALDDKRRERRYTEEQYLKSPAEMAELFADIPEALENSVMIAARCNVDVRLGEIFLPEFEIPEGLTQDEFFRKISHDGLTERLDFLYPAERYPRDGDEYAEIDARYRKRLDFELDIIIQMGFPGYFLIVMDFIQWAKDNDVPVGPGRGSGAGSLVAYAQKITDLDPIGYDLLFERFLN…	1168	0			1	1			1	RHDEDRGDR	0	0		9	PFVHLRVHSEFSL	18	EFSLVDGLVRL	43	VTLTDEANLFG	68	PIIGSDLWLAN	82	EEHPYRLTLLA	133	IALSGGREGEV	200	VVATNDVRFLERE		DDD	1		407
ART78851.1	C	DnaE1			GCA_002157875.1_ASM215787v1	Oceanisphaera avium	1903694	Bacteria	Proteobacteria	Gammaproteobacteria	Aeromonadales	Aeromonadaceae	Oceanisphaera		2902896	47.053	MSEESSLLKPSAAPVSFVHLRVHSDFSMVDGVAKIAPINQRAQALGYPAIALTDQMNMCGLVRFYGDSHRKGLKPIIGVDIWLQSEELGEQIFRLTLLAMNNTGYQNITRIISAAFERGHIQHKPVVDKAWLAQYNEGVIVLSGAREGDVGSSLLKGNEALALECLAFYQRYFKDRFYLELQRTQRSDEETYLHLAVALASEANLPVVATNEVVFLDKSDFDAHEIRVAIHDGFTLDDKRRPRHYSAEQYLKSPSEMAALFADIPEALANSVEIAKRCNVTVRLGEYFLPDFPTGEMSIEDYLVKCSEQGLEERLNFLFPDNAVREAKRGEYDARLKIELDVINQMGFPGYFLIVMEFIQWSKDNGIPVGPGRGSGAGSLVAYALKITDLDPLEFDLLF…	1168	0			1	1			1	RHDQDRAEV	0	0		21	SFVHLRVHSDFSM	30	DFSMVDGVAKI	55	IALTDQMNMCG	80	PIIGVDIWLQS	94	GEQIFRLTLLA	145	IVLSGAREGDV	212	VVATNEVVFLDKS		DDD	1		412
ATJ84190.1	C	DnaE1			GCA_002549795.1_ASM254979v1	Halomonas beimenensis	475662	Bacteria	Proteobacteria	Gammaproteobacteria	Oceanospirillales	Halomonadaceae	Halomonas		4053030	68.3989	MTAPFVHLRVHSEFSLVDGLVRLKPLIKTAVAQGTPALALTDEANLFALVKFYTGAQGAGLKPIIGSDFWLANPHDEAHPYRLTLLAMNDAGYRNLTELISRGWMEGQQGGQALLDKAWVLAQSEGLIALSGGREGEIGRHLLTDHHAEARALLEEWQAAFPGRFYLELTRTGRPLEEECVHLSVDLAVETDTPVVATNDVRFLEREDFWAHETRVAIGEGKALDDKRRERRYTEEQYLKSPEEMAELFSDIPEALENSVMIAARCNVDVRLGEIFLPEYEIPEGMTQDEFFRKISHDGLTERLDFLYPADQYPRDGAEYAEIDARYRQRLDFELDIIVQMGFPGYFLIVMDFIQWAKDNDVPVGPGRGSGAGSLVAYAQKITDLDPIGYDLLFERFLN…	1168	0			1	1			1	RHDEDRGDR	0	0		9	PFVHLRVHSEFSL	18	EFSLVDGLVRL	43	LALTDEANLFA	68	PIIGSDFWLAN	82	EAHPYRLTLLA	133	IALSGGREGEI	200	VVATNDVRFLERE		DDD	1		407
ATX76117.1	C	DnaE1			GCA_002795845.1_ASM279584v1	Reinekea forsetii	1336806	Bacteria	Proteobacteria	Gammaproteobacteria	Oceanospirillales	Saccharospirillaceae	Reinekea		3660060	52.9984	MANFVHLRVHTEYSLSDGIVRIKKLIEKIGESQMPAVAITDISNFFGLIKFYNQALAAGIKPILGADLWIENEQDDADPFLMTVLACTNQGYRNLTELMSDGYQSNQRKGRPQVKADWLHAKQAGLILLSGARNGDVGQALLRGKAEQAESCAQRWQASFGDRYYLELQRTRRDQDEALVQGSLLLARKHGIPVVATNAVMFIARDDFEAHETRVCINEGVTLDDPKRNKHYSEEQYLKSADEMTALFVDIPEALDNSLLVAQRCSAQIELGKYYLPDYPVPAGKTMDEYFRELSAGGLEKRLAVVLKPDQLDFQERRQDYYDRLEFELNIIIQMGFPGYFLIVMDFIRWGKNNGVPVGPGRGSGAGSLVAWVLDITDLDPLEYDLLFERFLNPERVSM…	1168	0			1	1			1	RHDIDLAAM	0	0		8	NFVHLRVHTEYSL	17	EYSLSDGIVRI	42	VAITDISNFFG	67	PILGADLWIEN	81	DADPFLMTVLA	132	ILLSGARNGDV	199	VVATNAVMFIARD		DDD	1		401
QFX96357.1	C	DnaE1			GCA_009662475.1_ASM966247v1	Acidithiobacillus thiooxidans ATCC 19377	637390	Bacteria	Proteobacteria	Acidithiobacillia	Acidithiobacillales	Acidithiobacillaceae	Acidithiobacillus	Acidithiobacillus thiooxidans	3415726	53.037	MSEPTFVHLHVHSEYSLEDGIIPVKALAKRCAEKNMPAVAITDHGNLFALVKFYNAARSQGVKPLIGSEIWVHDEGDADRPASLILLCMNKTGYANLSRLLSRAYLEGHQQGRPQIAAGWLQQASDGLIALSAAGQGEIGRALLRRDHAQAELLAKRYADWFPERFYLELQRNGEKDQESLLQATLGLAEKLDLPVVATNNAHFLDAADFAAFDARQCISAGLTLDDPRRPRRFTAEHRLPDPEEMRTLFADLPEACDNTVEIAKRCNLELVLGQYALPDYPIPEGQSVDEYLHEAAQKGLQVRLNALGIRAEGSLPYHERLLREVGVIQQMGFPGYFLIVADFIQWAKNNGVPVGPGRGSGAGSLVAYALGITDLDPISNGLLFERFLNPERVSMPDF…	1168	0			1	1			1	HHDHESANH	0	0		10	TFVHLHVHSEYSL	19	EYSLEDGIIPV	44	VAITDHGNLFA	69	PLIGSEIWVHD	83	ADRPASLILLC	134	IALSAAGQGEI	201	VVATNNAHFLDAA		DDD	1		398
QGO56766.1	C	DnaE1			GCA_009708955.1_ASM970895v1	Piscirickettsia salmonis	1238	Bacteria	Proteobacteria	Gammaproteobacteria	Thiotrichales	Piscirickettsiaceae	Piscirickettsia		3351503	39.6823	MSEAEALRVLPQFVHLRVHTEYSLIKGIVRIKSLIQSVQAQGMRAVAMTDHANLFGLIKFYRAARDAGIKPLVGAEIWVQHEGDQTRYPLLLLCQNKQGYDNLCSLLSKAYLYGQVGDEAIIQSGWLIECSGGLIALSGGKKGDIGQALLQEKRDLANARLHAWCELFPGRFYLELQRTSREQDEDYIHSAVVLASEAQVPVVATNDVCFLKKDDFDAHEARVCIHDGVVLIDPRREKNYSSMQYLRSETEMAELFADIPEALKNSIEIAKRCNLTLNLGQPYLPNFPIPVGKTTEEYFIEQARDGLAKRLEVLLDQAQYSSEDAYQSRQQVYLDRLDFELNVINQMGFAGYFLIVADFISWAKEKQIPVGPGRGSGAGSLVAYSLLITDLDPLAYDLL…	1168	0			1	1			1	RHKHEPGDC	0	0		17	QFVHLRVHTEYSL	26	EYSLIKGIVRI	51	VAMTDHANLFG	76	PLVGAEIWVQH	89	DQTRYPLLLLC	140	IALSGGKKGDI	207	VVATNDVCFLKKD		DDD	1		413
QSI78280.1	C	DnaE1			GCA_017161445.1_ASM1716144v1	Niveibacterium microcysteis	2811415	Bacteria	Proteobacteria	Betaproteobacteria	Rhodocyclales	Rhodocyclaceae	Niveibacterium		4854389	64.1444	MTSAAPAPHQPAFVHLRMHTEFSIEDGIVRIDDAIKAAAADGMPALGISDLANLFGMVKHYKGCRSAGIKPVAAVDAWITNDADREKPFRVMLICKHRAGYGQLCELVTKAFLDNQHRGRAEMRKEWFENGAASGLICLSGAMLGDVGAAIAAGNIESARRLLGDWSRLFPDSFYVEVQRAGHPGTESYIRQAAALAAELDLPVVATHPIQFLKREDFKAHEARVCIAQGYVLADTRRPKNFTEEQYFKTQAEMAELFADMPEALENSVEIARRCSLTITLGKNFLPQFPTPEGMTLDDFLVAEAKKGLEDRLRELYPNEDDRERERPRYEARLKFETDTIIQMGFPGYFLIVADFIQWGKNNGVPVGPGRGSGAGSLVAYSLKITDIDPTAYALLFER…	1168	0			1	1			1	RHDLDRAPQ	0	0		17	AFVHLRMHTEFSI	26	EFSIEDGIVRI	51	LGISDLANLFG	76	PVAAVDAWITN	90	REKPFRVMLIC	142	ICLSGAMLGDV	209	VVATHPIQFLKRE		DDD	1		410
AEG31645.1	C	DnaE1			GCA_000214825.1_ASM21482v1	Thiomicrospira cyclica ALM1	717773	Bacteria	Proteobacteria	Gammaproteobacteria	Thiotrichales	Piscirickettsiaceae	Thiomicrospira	Thiomicrospira cyclica	1932455	46.9802	MADAPATFVHLHLHSEYSVKDSLLHIKPLVAKVKGLGQPALALTDQSNMFALLKFYNAARSQGIKPLLGADLWVHHEGEVFSITLLCQNHSGYLNLSKLISQAYLTNQQVYQANQLPLVEQAWLAEHQAGLIVLLGLHSNIGQALARGNQALADQQQAWWQTHFADRVYLELVRTQRPGEEAFIQQVLPLAQAWQWPVVATNDVRFLAREDFDAHEIRCCIHSGYVIEDPNRPRTYSEEQYLKSADEMQALFADIPQAITNTWLIAQRCNLSLDLGTYYLPEFPIPPDMTLDEYFRHECHKGLDARLAFLFGDLAAEDFNAKQQEYRDRLDFELNTILQMGFPGYFLIVADFIQWAKNNQIPVGPGRGSGAGSLVAYALNITDLDPIQYDLLFERFLNP…	1167	0			1	1			1	HHDQDSGDR	0	0		12	TFVHLHLHSEYSV	21	EYSVKDSLLHI	46	LALTDQSNMFA	71	PLLGADLWVHH	82	EGEVFSITLLC	136	LIVLLGLHSNI	203	VVATNDVRFLARE		DDD	1		406
AFT70211.1	C	DnaE1			GCA_000300005.1_ASM30000v1	Alcanivorax dieselolei B5	930169	Bacteria	Proteobacteria	Gammaproteobacteria	Oceanospirillales	Alcanivoracaceae	Alcanivorax	Alcanivorax dieselolei	4928223	61.6316	MSEPRFVHLRLHTDYSLVDGVVRVKELIKTCTAQGMPAVAVTDENNLFALIKFYSNAQNAGIKPVMGADLWVQADDPEDEPSYITCLVQNEQGYRNLTLLISRAWQTNQVRERALIRREWLLELNEGLIVLSGARFGDVGKWLLAEKTDLARERATEYKTVFGDRYYLEVQRTQRPGDEDCLHASVALAAELDIPVVASNDVRFLKREDFEAHEARVCIHDGNTLDDPRRPRKYSEEQYLKSAEEMAELFSDLPEALQNSVEIARRCTLDIRLGKNFLPDFPVPEGMTIEQYFEKVSRDGLEERLVKILDPQAPDYAERRKIYDDRLKFELDIINQMGFPGYFLIVADFIQWGKEHQVPVGPGRGSGAGSLVAYALKITDLDPIAYDLLFERFLNPERV…	1167	0			1	1			1	RHDEDYADR	0	0		10	RFVHLRLHTDYSL	19	DYSLVDGVVRV	44	VAVTDENNLFA	69	PVMGADLWVQA	83	EDEPSYITCLV	134	IVLSGARFGDV	201	VVASNDVRFLKRE		DDD	1		403
ALQ52644.1	C	DnaE1			GCA_001455205.1_ASM145520v1	Nitrosomonas ureae	44577	Bacteria	Proteobacteria	Betaproteobacteria	Nitrosomonadales	Nitrosomonadaceae	Nitrosomonas		3307820	44.4832	MPTKPAFIHLRMHSEYSILDSTIRIHDVVKKAVADQMPGLALTDLANLFGLVKFYQTTYKNGIKPILGCDIWIANESDRSKPIRLLVLCQTHAGYLLLSRLLSRAYRENQFQNRAEIKESWLQPDDWGTEGLIALSGARVGDIGLSLLQNNILQAEIQIQKWANLFPDRFYLEIQRDGHANETMLVQHSLALARKFSLPIVATQAVQFLNAEDYQAHEARVCIAEGYILEDKRRQKSFTEQQYFKTQAEMTQLFADIPAALTNTIEIAKRCNLVLELGVNRLPLFPTPNNEGLDQYLRSQAEIGLIKRMTNLFPDTEVRNARIVQYQSRLEFEVNTIIQMGFAGYFLIVADFINWAKHNNVPVGPGRGSGAGSLVAYSLGITDLDPLRYDLLFERFLNP…	1167	0			1	1			1	RHDLDRAAQ	0	0		11	AFIHLRMHSEYSI	20	EYSILDSTIRI	45	LALTDLANLFG	70	PILGCDIWIAN	84	RSKPIRLLVLC	138	IALSGARVGDI	205	IVATQAVQFLNAE		DDD	1		406
ATU64544.1	C	DnaE1			GCA_002762215.1_ASM276221v1	Rhizobacter gummiphilus	946333	Bacteria	Proteobacteria	Betaproteobacteria	Burkholderiales		Rhizobacter		6398100	69.7235	MAFVHLRSHTEFSVVDGTLRIDELVDAAAGDGQAALAITDLSNLFGGVKFYKEARKAGVKPVLGADVWLEPDTAAGEKLPSRLLLLAQNRNGYLNLCEILSRAWIQDVQQGRAWVRWESLAALGSDLIVLSGADLGAVGQALLANDTERAKAIATRLSDLFPQRFYIELQRAGLPGHEPHVRAAVPLAAELGLPVVATHPLQFQTPEDFEAHEARTCIAEGETLTNPRRVKKFTRDQHFKTQAEMEALFADVPTAIRNTVEIAKRCSLTLVLGKPRLPDFPVPEVEGRLMEPEEYFRYVSHEGLKERMIHLFPDPAKREAENPRYVERLDFEINTILKMGFPGYFLIVADFIIWAKGHGCPVGPGRGSGAGSLVAYALKITDLDPLRYNLLFERFLNPE…	1167	0			1	1			1	RHDLDRAPQ	0	0		7	AFVHLRSHTEFSV	16	EFSVVDGTLRI	41	LAITDLSNLFG	66	PVLGADVWLEP	82	EKLPSRLLLLA	133	IVLSGADLGAV	200	VVATHPLQFQTPE		DDD	1		405
AVP96333.1	C	DnaE1			GCA_003015185.1_ASM301518v1	Ahniella affigens	2021234	Bacteria	Proteobacteria	Gammaproteobacteria	Xanthomonadales	Rhodanobacteraceae	Ahniella		6120935	60.447	MTRPFVHLNVHSEYSLIDSTIRVDDLARACATANMPAVALTDDSNFFALVKFYGACESAGIKPLVGCDFWVADGTEQSRVSVLAQNRAGYLRLSRVLSDAYRSRGKNDRVLVPRDRLLAEAEDVFVLLGERSDVARAADLDRASQLLSEWQRAFDDRLYVQVARLNRGATEESSNQRLLHLASRYDLPAVASNEVRFTGRDDFEAHEARVCIATSRVLNDPKRPREYTPEQYLKSPAEMAERFADLPVLVDNAVELAKRCNVELSFGKYYLPAYPVPKTHTLETFIRERAEVGLGKRLQIQPPSGDYAEPDYHERLKIELDVIVKMGFEGYFLIVADFINWAKDNGIPVGPGRGSGAGSLVAYALGITDIDPLPLDLLFERFLNPERVSMPDFDIDFCM…	1167	0			1	1			1	NHDDDREER	0	0		9	PFVHLNVHSEYSL	18	EYSLIDSTIRV	43	VALTDDSNFFA	68	PLVGCDFWVAD	79	GTEQSRVSVLA	130	FVLLGERSDVA	194	AVASNEVRFTGRD		DDD	1		392
BBG29524.1	C	DnaE1			GCA_003610015.1_ASM361001v1	Zymobacter palmae	33074	Bacteria	Proteobacteria	Gammaproteobacteria	Oceanospirillales	Halomonadaceae	Zymobacter		3028543	56.0569	MTTPFVHLRVHTEYSLVDGLVRLKPLTKTVTEMGMPAQCITDETNLFALVKGYKAAQGAGTKPVVGSDLWMINPQDEEHPYRLTLLAMNAEGYKNLTELISRGWQHGQVKGVPLLHKEWIFEASEGLIALSGAREGEIGRFLLADHAEMARTLLAEWQRFFPDRFYLELQRTGRQYDEECVHLSVALAAETGTPVVATNDVRFLKREDFWAHETRVSIGEGRALNDPRREQRYTEEQYLKSPAEMAELFDDIPEALENTVMIAARCNVDLRLGTYFLPEYPIPDGLSIEEFFNKLSHEGLTKRLELLFEGPNAIYRERSREEEEPKYRERLEFELQIINQMGFPGYFLIVMDFIRWAKQNGIPVGPGRGSGAGSLVAYSLEITDLDPLEYDLLFERFLN…	1167	0			1	1			1	RHDEDRADR	0	0		9	PFVHLRVHTEYSL	18	EYSLVDGLVRL	43	QCITDETNLFA	68	PVVGSDLWMIN	82	EEHPYRLTLLA	133	IALSGAREGEI	200	VVATNDVRFLKRE		DDD	1		407
BBF66066.1	C	DnaE1			GCA_003966655.1_ASM396665v1	Acidithiobacillus ferridurans	1232575	Bacteria	Proteobacteria	Acidithiobacillia	Acidithiobacillales	Acidithiobacillaceae	Acidithiobacillus		2921399	58.428	MMGAPQFVHLHVHSEYSLEDGIIPVKALARRCAERGMPAVAITDHGNLFALVKFYNAARAQGVKPLIGSEVWVHDGAEPEQPVGLILLCMDKTGYRNLSRLLSRAYLEGSRHGRPQIDAAWLEGASDGLIALSAAGQGEIGRALQRHPQQAESRARYYARLFPERFYLEVQRNGEAGQEALVQATVALAEKLDLPLVATNNAHFLDAADFAAFDARQCISAGVTLDDPRRPRRFTPEHRLPDPEEMRERFADLPEACDNTVEIARRCNMELVLGRYALPDYPIPASQSVDEYLHDAAQNGLQERLRELRISGDATLPYHERLLREVGVIQQMGFPGYFLIVADFIQWAKNNGVPVGPGRGSGAGSLVAYALRITDLDPIGNGLLFERFLNPERVSMPDF…	1167	0			1	1			1	HHDHEGANH	0	0		11	QFVHLHVHSEYSL	20	EYSLEDGIIPV	45	VAITDHGNLFA	70	PLIGSEVWVHD	84	PEQPVGLILLC	135	IALSAAGQGEI	201	LVATNNAHFLDAA		DDD	1		398
BCB06651.1	C	DnaE1			GCA_011399095.1_ASM1139909v1	Halomonas hydrothermalis	115561	Bacteria	Proteobacteria	Gammaproteobacteria	Oceanospirillales	Halomonadaceae	Halomonas		4120823	53.1665	MTVPFVHLRLHSEYSLVDGLVKLKSLVSTTAERGMPALALTDEANLFGLVKFYKAAQGAGLKPIIGSDLWLYNPHDEAHPYRITLLAMNDVGYRNLTELISKGWTDGQRQGRAILDKQWVLAQSEGLIALSGGREGEIGRHLLSDHEREARELLEEWQQAFPDRFYLELIRTGRPLEEDCVHASVKLAIESNIPVVATNDVRFLEREDFWAHETRVAIGEGKALDDPRRERRYTEEQYLKSPEEMAALFADIPEALENSVMIAERCSVDVRLGEIFLPEFEIPEGMTQDEFFRKVSHDGLTERLDFLFPVEQYPRDSDAYREIDQRYRDRLEFELNVIIQMGFPGYFLIVMDFIQWAKDNNVPVGPGRGSGAGSLVAYAQKITDLDPIGYDLLFERFLN…	1167	0			1	1			1	RHDEDRGDR	0	0		9	PFVHLRLHSEYSL	18	EYSLVDGLVKL	43	LALTDEANLFG	68	PIIGSDLWLYN	82	EAHPYRITLLA	133	IALSGGREGEI	200	VVATNDVRFLERE		DDD	1		407
QPC32752.1	C	DnaE1			GCA_015476235.1_ASM1547623v1	Schlegelella thermodepolymerans	215580	Bacteria	Proteobacteria	Betaproteobacteria	Burkholderiales	Comamonadaceae	Schlegelella		3858501	70.2774	MPFVHLRTHTEYSVVDGTLRIDDMVAAAAQDGQVALAITDLSNLFGAIKFYKAARGKGIKPIIGADVWLEPEDAAASPGDRQPSRLLLLIQNREGYLNLCELLARGWTQNVNRAQAWLKWEWLERLNGGLIALSGAEQGAVGQALMNRDPRRAEAVAQRLAGLFPGRFYLEVQRAGQPGNEAHVRAVVPLAARLQLPVVATHPVQFQTPEDFEAHEARVCIAEGETLANPRRIKRFTREQYFKTQAEMEALFADLPSALANTVEIARRCSLTLVLGKPRLPDFPTPNGMPMEEYFRYAAHEGLKARLEHLYPDPEERERQRPRYVERLDFEINTILQMGFPGYFLIVADFINWAKNNGCPVGPGRGSGAGSLVAYALKITDLDPLRYNLLFERFLNPER…	1167	0			1	1			1	RHDLDRAPQ	0	0		7	PFVHLRTHTEYSV	16	EYSVVDGTLRI	41	LAITDLSNLFG	66	PIIGADVWLEP	85	DRQPSRLLLLI	136	IALSGAEQGAV	203	VVATHPVQFQTPE		DDD	1		404
BBL70664.1	C	DnaE1			GCA_019669985.1_ASM1966998v1	Methylogaea oryzae	1295382	Bacteria	Proteobacteria	Gammaproteobacteria	Methylococcales	Methylococcaceae	Methylogaea		4018824	63.2463	MQPRFVHLRLHTEYSLSDGLVRIKPLVKRAAALKMPAIAVTDQGNLFALVKFYKAALGAGLKPIAGADLWLVNESDIAAPYRLTLLVRDAAGYGNLTELLSLGYMEGQHQGVPMIRAEWLEKHNRGLIVLSGGREGQVGQALLAGREQEAEALLRHYWALFPDAFYLELQRTGRPQEEAYIDAAVELAARCDVPVVATNDVRFLQSDEFEAHEARVCIHQGRVLEDPRRPKSYSDQQYLRSEEEMLALFADIPSALENTVEIAKRCNLVLTLGKPVLPDFPVPEGMTPEQFFDQQARQGLEERLRQHPPKKPVEEYWQRLDIELSVILQMGFPGYFLIVADFIQWGKANGIPVGPGRGSGAGSLVAYALKITDLDPLEFDLLFERFLNPERVSMPDFDI…	1167	0			1	1			1	RHDQDRGDR	0	0		9	RFVHLRLHTEYSL	18	EYSLSDGLVRI	43	IAVTDQGNLFA	68	PIAGADLWLVN	82	IAAPYRLTLLV	133	IVLSGGREGQV	200	VVATNDVRFLQSD		DDD	1		396
SQF82705.1	C	DnaE1			GCA_900475315.1_43721_G02	Neisseria cinerea	483	Bacteria	Proteobacteria	Betaproteobacteria	Neisseriales	Neisseriaceae	Neisseria		1832904	50.9021	MTYTAIQRQPCYNTPFIVHADFAMTEPTYIPLRLHTEFSITDGMVRIKKLIAKAQEYGLPALGISDLMNEFGLVKFYKACRSAGIKPIGAADVWIGNPNAPDKPFRAMLIIRNDAGYLRLSELLTEAYVGKDRNIHHTELNPEWLENGDNSGLICLSGAHYGEVGVNLLNGNEDAARAAALKYAAWFPDAFYLELQRLPERPEWEACVSGSVKLAEELGLPVVATHPTQFMSRDDFNAHEARVCIAGGWVLTDKKRPRDFTPSQFFIPPETMAERFADLPEALENTVEIAKRCNLHITLGKNFLPLFPTPDGLSLDDYLVKLSNEGLQERMVQLYPDEAERAAKMPEYQERLDFELNIIIQMKFPGYFLIVQDFINWAKTHGCPVGPGRGSGAGSLVAY…	1167	0			1	1			1	RHDLDRAPQ	0	0		33	TYIPLRLHTEFSI	42	EFSITDGMVRI	67	LGISDLMNEFG	92	PIGAADVWIGN	106	PDKPFRAMLII	159	ICLSGAHYGEV	227	VVATHPTQFMSRD		DDD	1		428
CAL16606.1	C	DnaE1			GCA_000009365.1_ASM936v1	Alcanivorax borkumensis SK2	393595	Bacteria	Proteobacteria	Gammaproteobacteria	Oceanospirillales	Alcanivoracaceae	Alcanivorax	Alcanivorax borkumensis	3120143	54.7278	MTDPRFVHLRLHTDYSLVDGIVRVKELTKTCVNEQIPAVAVTDDSNLFALIKFYQNAMNAGIKPLMGADLWVQGTHIDEPAYLSFLVLNEVGYQNLTLLISRAWQTNQDRGRALVKPEWLAELNEGLIVLSAASQGEVGQLLLAGKHEQAQQYARWLVSTYGDRFYLEVQRTSRPGDEDCLHASVALAEQLGLPVVATNDVRFLRREDFEAHESRVCIHDGNTLDDPRRPKKYSEEQYLKSADEMAQLFSDLPEALENTVEIARRCTLDIRLGENFLPDFPIPEGMTIEQYFEKVSHDGLEERLKVLLDSDDPEYALKRKDYDDRLRFELDIINQMGFPGYFLIVADFIQWAKDNEVPVGPGRGSGAGSLVAYALKITDLDPIGYDLLFERFLNPERVS…	1166	0			1	1			1	RHDDDYADR	0	0		10	RFVHLRLHTDYSL	19	DYSLVDGIVRV	44	VAVTDDSNLFA	69	PLMGADLWVQG	82	IDEPAYLSFLV	133	IVLSAASQGEV	200	VVATNDVRFLRRE		DDD	1		402
ABI58662.1	C	DnaE1			GCA_000014765.1_ASM1476v1	Nitrosomonas eutropha C91	335283	Bacteria	Proteobacteria	Betaproteobacteria	Nitrosomonadales	Nitrosomonadaceae	Nitrosomonas	Nitrosomonas eutropha	2781824	48.541	MLINPVFVHLRLHSEYSVVDGIVRIEEAVAKARDTGMPALALTDLSNLFGLVKFYQHACKAGIKPIAGCDVWISNENDADRPFRLLLLCQSFSGYLLLSRLLSRAYRENMQRGRAELKKDWFREGAGTEGLIALSGGEQGEVERLLLADPDAATTAAQEWAALFPERFYLEIQRCGRPDEEVTNHAMLELVSGLKLPVVATHPVQFMQPEDFRAHEARVCIAQGYVLGDRRRPREFTEQQYFKTAAEMSELFGDVPEALANSVEIARRCSLMLELGVNRLPDFPTPAGISVEQYLRDRAQAGLVVRMTQLFPEAAQRDEKYPAYQARLDFEVETIIQMGFAGYFLIVSDFISWAKQHDVPVGPGRGSGAGSLVAYSLDITDLDPLRYDLLFERFLNPER…	1166	0			1	1			1	RHDLDRGPQ	0	0		11	VFVHLRLHSEYSV	20	EYSVVDGIVRI	45	LALTDLSNLFG	70	PIAGCDVWISN	84	ADRPFRLLLLC	137	IALSGGEQGEV	203	VVATHPVQFMQPE		DDD	1		404
AJD48817.1	C	DnaE1			GCA_000299335.2_ASM29933v2	Alcanivorax pacificus W11-5	391936	Bacteria	Proteobacteria	Gammaproteobacteria	Oceanospirillales	Alcanivoracaceae	Alcanivorax	Alcanivorax pacificus	4168427	62.5985	MSTPAFIHLRVHTDYSLVDGVARVKPLVKQCVSRQMPAVAVTDDSNLFCLIKFYKAAQGAGIKPIAGADLWLESTVLEEPARLCALVQNGTGYQNLTLLISRAWQHNQQRGRAVVRREWLDELHEGLIFLSAARQGEVGQLLLAGKQEEATQVASGFRDLCGDRFYIEVQRTSRPGDEHCLHASVALASALDLPVVATNDVRFLRQDDFEAHEARVCIHDGAAIDDPRRPRKYSDQQYLKSAEEMAELFSDLPEALANTVEIARRCSLDIRLNENFLPDFPIPDGYTIEQFIQEESRRGLDKRLALILDPAAEDYAARRKEYEDRLQFELDTINSMGFPGYFLIVSDFIRWAKENGVPVGPGRGSGAGSLVAYSLEITDLDPIEYDLLFERFLNPERVS…	1166	0			1	1			1	RHDDDRADR	0	0		10	AFIHLRVHTDYSL	19	DYSLVDGVARV	44	VAVTDDSNLFC	69	PIAGADLWLES	82	LEEPARLCALV	133	IFLSAARQGEV	200	VVATNDVRFLRQD		DDD	1		402
CEN55766.1	C	DnaE1			GCA_000953015.1_Candidatus_Methylopumilus_turicensis_MMS-10A-171	Candidatus Methylopumilus turicensis	1581680	Bacteria	Proteobacteria	Betaproteobacteria	Nitrosomonadales	Methylophilaceae	Candidatus Methylopumilus		1754988	44.5179	MRHGYFNQVKFNAMSVNLSQPSFVHLRCHSEYSIVDGTVRIDDYVAHATKDQMPALALTDLSNLFGAIKFYKEARGNGVKPILGCDLWLENSTNRDQPYRVMLLCQTLVGYTKLCALISRAYLENQYRGKPEIKREWLIEAGSEGLIMLSSGMMGDIGQALLQGNTATAKQLAQAWADLFPNRFYIELQRAGHAQQEAYISRAVALASQLALPVVATHPVQFIETEDFKAHEARVCIAEGYVLADTRRPKAFTEDQYFKTQAEMNALFVDIPEALANSVEIAKRCNLTLSLGKNFLPQFPTPNGEGLDEYLVTQAQEGLLKRLEVLYPDAEKRAAKAPEYEARLAFETSIIIQMGFPGYFLIVADFINWAKHNGVPVGPGRGSGAGSVVAYSLGITDLD…	1166	0			1	1			1	RHDLDRGPQ	0	0		27	SFVHLRCHSEYSI	36	EYSIVDGTVRI	61	LALTDLSNLFG	86	PILGCDLWLEN	100	RDQPYRVMLLC	152	IMLSSGMMGDI	219	VVATHPVQFIETE		DDD	1		420
AKS41990.1	C	DnaE1			GCA_001187785.1_ASM118778v1	Wenzhouxiangella marina	1579979	Bacteria	Proteobacteria	Gammaproteobacteria	Chromatiales	Wenzhouxiangellaceae	Wenzhouxiangella		3675202	65.2557	MDRENSAAPPFIHLRLHTEYSLEDGTVRIGPLIDRAAELGMPAIAVTDWHNLFGLVKFYRKAMDKGIKPIAGADLRVSDPEHPERFGVITLLIQDRTGYLNLCRLLSRSFLEGRFRGQPRVHPAWLKGQTEGLITLLGRSSNLGQALSNGRRNLARSQLNEWLQLFPGRCYLALERLGRDGEKLLENGLLDLAIQTETPVVASNDVRFLDQDDFFAHEARVCIHQSRLLDDKRRSRDYVDQQYLKSSEAMAELFADLPVALHNTWELAQRCNLELTLGEYALPAFPVPDGETEADFLRRKSREGLDQRLKRHGLAPDTTREDYDQRLERELEVIVSMGFPGYFLIVADFITWAFENGVPVGPGRGSGAGSLVAWVLGITGLDPIRYELLFERFLNPERV…	1166	0			1	1			1	RHDWDVRDR	0	0		15	PFIHLRLHTEYSL	24	EYSLEDGTVRI	49	IAVTDWHNLFG	74	PIAGADLRVSD	88	PERFGVITLLI	139	ITLLGRSSNLG	205	VVASNDVRFLDQD		DDD	1		403
AMD02014.1	C	DnaE1			GCA_001545155.1_ASM154515v1	Halomonas chromatireducens	507626	Bacteria	Proteobacteria	Gammaproteobacteria	Oceanospirillales	Halomonadaceae	Halomonas		3973651	62.8043	MTTPFVHLRVHTEYSLVDGLVRLKPLIKATAERGMPALAVTDEANLFGLVKFYRGAQGAGLKPIIGADLWLANPFDEGHPYRLTLLAMNDIGYRNLTELISRGWMEGQRQGRALLDRAWVLEQSEGLIALSGARDGEIGRHLLSDHRDEARALLDEWNAAFPGRFYLELVRTGRPLEEECVHLSVALAMETGTPVVATNDVRFLERDDFWAHETRVSIGEGRALDDKRRERRYTEEQYLKSPEEMADLFSDIPAALENSLMIAARCSVDVRLGEIFLPEFEIPEGMTQDEFFRKVSHDGLTERLDFLFPAERYPRDGAEYAEIDARYRKRLDFELDIIIQMGFPGYFLIVMDFIQWAKDNNVPVGPGRGSGAGSLVAYAQKITDLDPLEYDLLFERFLN…	1166	0			1	1			1	RHDEDRADR	0	0		9	PFVHLRVHTEYSL	18	EYSLVDGLVRL	43	LAVTDEANLFG	68	PIIGADLWLAN	82	EGHPYRLTLLA	133	IALSGARDGEI	200	VVATNDVRFLERD		DDD	1		407
ANB39672.1	C	DnaE1			GCA_001633145.1_ASM163314v1	Rhodovulum sulfidophilum	35806	Bacteria	Proteobacteria	Alphaproteobacteria	Rhodobacterales	Rhodobacteraceae	Rhodovulum		4196493	66.8483	MSAPRFIHLRLHTEYSLLEGAVRVKKLPGLCAAAGMPAVAVTDTNNMFCALEFSSYATGAGIQPILGCQVDLTYDPAAPGERPRAPAPVVLLAQNEAGYGNLMKLNSCLYLGETGELPQVSPDELIAHADGLICLTGGPDGPVGRLIRDGQRAKAEALVTRLAAAFPTRLYVELQRHPGEGGQPTEAERETERAHVEMAYAMDLPLVATNDVYFPKSDMYEAHDALLCIADGAYVDQAEPRRRLTPQHYFKTPEEMAALFADLPEALENTVEIARRCAVKSEKRKPILPRFADDEVEELRRQAWEGLEARLAVIPHAAPVEDYEKRLKFELGIIEGMGFPGYFLIVADFIKWGKEHGIPVGPGRGSGAGSLVAYALTITDLDPLRYSLLFERFLNPERV…	1166	0			1	1			1	RHETQPGDY	0	0		10	RFIHLRLHTEYSL	19	EYSLLEGAVRV	44	VAVTDTNNMFC	69	PILGCQVDLTY	88	PRAPAPVVLLA	138	ICLTGGPDGPV	211	LVATNDVYFPKSD		DDD	1		403
AUW32216.1	C	DnaE1			GCA_001650235.3_ASM165023v3	Acidithiobacillus caldus	33059	Bacteria	Proteobacteria	Acidithiobacillia	Acidithiobacillales	Acidithiobacillaceae	Acidithiobacillus		2950006	61.366	MSTTGFVHLHVHSEYSLEDGIIPIKALIRRCVDWGMPAIAVTDHGNLFALVKFYQAAREAGVKAIIGSEVWLCPPDQPEDPSSLVLLCRDRTGFRNLSRLLSRGYLEGLRHGRPQLQHDWLQGHTEGLIALSAAARGDVGRALLQHQPDVARQWAERYAQWFPEAFYLELQRNGEPGQEALLAATVDLAYALDLPVVATNNAHFLDAEDFKAFDARRCIAAGYTLDDERRPRRFNPEHRLASPAEMLERFRDLPEACLQTVEIAKRCTVELTLGRYALPDYPTPDGSPIDVYFQKAAEQGLAERLEALGIDGAAATPYRERLLREVDVIRQMGFPGYFLIVADFIQWAKDHDVPVGPGRGSGAGSLVAYALRITDLDPIAYGLLFERFLNVERVSMPDF…	1166	0			1	1			1	HHDHESANH	0	0		10	GFVHLHVHSEYSL	19	EYSLEDGIIPI	44	IAVTDHGNLFA	69	AIIGSEVWLCP	83	PEDPSSLVLLC	134	IALSAAARGDV	201	VVATNNAHFLDAE		DDD	1		398
AOZ05498.1	C	DnaE1			GCA_001854325.1_ASM185432v1	Cupriavidus malaysiensis	367825	Bacteria	Proteobacteria	Betaproteobacteria	Burkholderiales	Burkholderiaceae	Cupriavidus		7949449	68.4694	MSAPRFVHLRLHSEYSVVDGIVRLEDAVKAAAADGMGALALTDLANAFGLIRFYKEARGGGVKPLVGADVWLTNADDRDKAPRLQLLVQDRRGYLNLCTLLSRAWLVNQYRGRAEIDPGWFEEPGEGGEPLATGLIALSGAMGGDIGMALANGNPAGAERAAQHWAALFPQRFYIELQRAGHAGTESYVQQAVQLAAALRLPVVATHPVQFMTPDDYTAHEARTCIAEGELLANPRRTRRFTTDQYFKTQDEMCALFADIPSALQNTVEIARRCNLTLELGKPRLPLFPTPDGMSLDDYLVHMAKEGLEKRLEILFPDAAEREAKRPEYYERLEFETGTIIKMGFPGYFLIVADFINWAKNNGVPVGPGRGSGAGSLVAYALGITDLDPLKYALLFERF…	1166	0			1	1			1	RHDLDRAPQ	0	0		10	RFVHLRLHSEYSV	19	EYSVVDGIVRL	44	LALTDLANAFG	69	PLVGADVWLTN	83	RDKAPRLQLLV	141	IALSGAMGGDI	208	VVATHPVQFMTPD		DDD	1		409
BBL34779.1	C	DnaE1			GCA_006742785.1_ASM674278v1	Nitrosomonas stercoris	1444684	Bacteria	Proteobacteria	Betaproteobacteria	Nitrosomonadales	Nitrosomonadaceae	Nitrosomonas		2382370	44.8003	MPINPVFVHLRLHSEYSVVDSIVRIEEAVAKARDTSMPALALTDLTNLFGLIKFYQQACKAGVKPIAGCDVWISNDSEADKPFRLLLLCQSFAGYLLLSRLLSRAYRENMQRGRPELRKDWFREEDAGTVGLIALSGGEQGEVERLILTDPPTAITMAQEWAALFPERFYLEIQRYDRPDEETINRALLNLASEQKLPVVATHPVQFMQPEDFRAHEARVCIAQGYVLGDRRRPRNFTEQQYFKTAAEMAERFHDVPEALANSVEIARRCSLLLELGVNRLPNFPTPNGISIEQHLRDRVQTGLTTRMAQLFPEAAQRDEKWPIYQARLDFEVETIIQMGFAGYFLIVSDFISWAKQHNVPVGPGRGSGAGSLVAYALDITDLDPLRYDLLFERFLNPE…	1166	0			1	1			1	RHDLDRGPQ	0	0		11	VFVHLRLHSEYSV	20	EYSVVDSIVRI	45	LALTDLTNLFG	70	PIAGCDVWISN	84	ADKPFRLLLLC	138	IALSGGEQGEV	204	VVATHPVQFMQPE		DDD	1		405
QLK43618.1	C	DnaE1			GCA_013462805.1_ASM1346280v1	Acidithiobacillus ferrooxidans	920	Bacteria	Proteobacteria	Acidithiobacillia	Acidithiobacillales	Acidithiobacillaceae	Acidithiobacillus		3257037	58.5087	MRTPQFVHLHVHSEYSLEDGIIPVKALARRCAERGMPAVAITDHGNLFALVKFYNAARGQGVKPLIGSEVWVHDVAEPERPVSLVLLCMDKTGYRNLSRLLSRAYLEGSRHGRPQIDVAWLEGSSDGLIALSAAGQGEIGRALQRHPQQAESRARYYARLFPERFYLEVQRNGEAEQEALVQATVALAEKLDLPLVATNNAHFLDAADFAAFDARQCISAGFTLDDPRRPRRFTPEHRLPDPEEMRERFADLPEACDNTVEIARRCNMELVLGHYALPDYPIPANQSVDEYLHDAAQKGLQERLQELRITGDATLPYHERLLREVGVIQQMGFPGYFLIVADFIQWAKNNGVPVGPGRGSGAGSLVAYALRITDLDPIGNGLLFERFLNPERVSMPDFD…	1166	0			1	1			1	HHDHESANH	0	0		10	QFVHLHVHSEYSL	19	EYSLEDGIIPV	44	VAITDHGNLFA	69	PLIGSEVWVHD	83	PERPVSLVLLC	134	IALSAAGQGEI	200	LVATNNAHFLDAA		DDD	1		397
QWF70606.1	C	DnaE1			GCA_018734325.1_ASM1873432v1	Methylomonas paludis	1173101	Bacteria	Proteobacteria	Gammaproteobacteria	Methylococcales	Methylococcaceae	Methylomonas		3673651	48.2279	MQPNFIHLRIHTEFSLLDGIVRIKPLVAKLAQFGMPAAAVTEQSNMFSLVKFYKAAQGAGIKPLIGADVLIFNEEEPSAPFRLTLLARNQKGYITLTELISQGYQHGQHQGIPMLQKSWLAANHQGLIALSGAMEGDVGVALLADNLAQAKLCAEFWQNLFPDSFYIELQRVGKADEERYLKQVIALATELTLPVVATNDVRFINKTDFDAHEVRVCINQGRVMDDSRRPRNYTDQQYLRTAQEMAELFTDIPEALANSVEIAKRCNVELTLGENYLPDFPVPEGMTLDSYFKEASRQGLEERLQQYAPIGKGSFTENRLVYDERLETELTVITQMGFSGYFMIVADFIQWAKKNAIPVGPGRGSGAGSLVAYALKITDLDPIEFDLLFERFLNPERVS…	1166	0			1	1			1	RHDQDRADR	0	0		9	NFIHLRIHTEFSL	18	EFSLLDGIVRI	43	AAVTEQSNMFS	68	PLIGADVLIFN	82	PSAPFRLTLLA	133	IALSGAMEGDV	200	VVATNDVRFINKT		DDD	1		402
AAU92401.1	C	DnaE1			GCA_000008325.1_ASM832v1	Methylococcus capsulatus str. Bath	243233	Bacteria	Proteobacteria	Gammaproteobacteria	Methylococcales	Methylococcaceae	Methylococcus	Methylococcus capsulatus	3304560	63.5846	MEPKFVHLRIHTEYSLVDGIVRIKPLVKRLSEFGMPAVAVTDQCNLFALVKFYKAAMGAGIKPIAGADVWLQNPQDVSSPHRLTLLVQNQEGYLALTELISRSYQENQHQGVPMLMPEWLADCNAGLIALSGGRDGAIGHALLAGSGAEATRLAEYWGGMFRDRFYLEVCRTGRANEERYIDAAVELAACLDLPVVATNDVRFLSAKEFEAHEARVCIHQGRVLDDPRRPRDYSEQQYLRSEEEMLSLFADLPEALENSVEIARRCNLGLTLGKNFLPDFPVPAGMTPDDFFSEQSRQGLKERLAVRPPSGAGTLEERTQRYWCRLELELSVIREMGFPGYFLIVADFIQWAKSQGIPVGPGRGSGAGSLVAYALKITDLDPIEFDLLFERFLNPERVS…	1165	0			1	1			1	RHDQDRGDR	0	0		9	KFVHLRIHTEYSL	18	EYSLVDGIVRI	43	VAVTDQCNLFA	68	PIAGADVWLQN	82	VSSPHRLTLLV	133	IALSGGRDGAI	200	VVATNDVRFLSAK		DDD	1		402
ADN75176.1	C	DnaE1			GCA_000148645.1_ASM14864v1	Ferrimonas balearica DSM 9799	550540	Bacteria	Proteobacteria	Gammaproteobacteria	Alteromonadales	Ferrimonadaceae	Ferrimonas	Ferrimonas balearica	4279159	60.2195	MSEPKFIHLRVHSDFSMVDGLAKVGPLLKRVAELGMPAVALTDQTNLCGLVKFYSGAHGSGIKPIIGADFWMLSPLQGDEQSRLVVLAMNNTGYANLTELISRAYLRGHVDHRPVIDREWLEELGEGLILLSGAKDGELGKALVKGNLAMAREIASFYQTHFPDRYYVELHRTGRADDESYLHSAVDFADEMGLPLVATNEVVFLQKEDFEFHEIRVCIHDGYPLDDARRPRLYSEQQYLRSEEEMCELFADIPEALQNSVEIAKRCNVTVRLGEYFLPDFPTGDLKIEDFLVKVSEEGLEERLEFLFPDPEERAAKRPAYDERLKIELEVINNMGFPGYFLIVMEFIQWSKDNNIPVGPGRGSGAGSLVAYALKITDLDPLEFDLLFERFLNPERVSM…	1165	0			1	1			1	RHDQDRAEV	0	0		10	KFIHLRVHSDFSM	19	DFSMVDGLAKV	44	VALTDQTNLCG	69	PIIGADFWMLS	83	GDEQSRLVVLA	134	ILLSGAKDGEL	201	LVATNEVVFLQKE		DDD	1		401
AGY91964.1	C	DnaE1			GCA_000485905.1_ASM48590v1	Spiribacter curvatus	1335757	Bacteria	Proteobacteria	Gammaproteobacteria	Chromatiales	Ectothiorhodospiraceae	Spiribacter		1926631	63.8574	MASGFVHLHLHTEFSLIDGTVRVKPLVEAAARQGMPAVAVTDQGNLFGMVKFYTAAVAAGVKPLIGADLRVADSERDDHHTMTFLCMNDTGYANLTRLITASYLQGQAQGLPLVDRQWLDEWNAGLIVLSGGARGDVGEALVAGNGDLARRRLAFWQARFGDRYYLELQRTGRPGDDAHVHAAVALAGEADMPVVATNDVRFLEAADFEAHEARVCIHDGRVLQDDSRPRHYSDSQFLRSPDEMAARFADIPEALDNTLAIARRCNLSLTLDQNVLPDFPVPADQGIEDYLRDQARAGLDQRLQRLGTPGGREADYRERLEHELGVIIEMGFPGYFLIVADFIRWAKSQDIPVGPGRGSGAGSLVAYALDITDLDPLRYDLLFERFLNPERVSMPDFDV…	1165	0			1	1			1	HHDQDTGDR	0	0		9	GFVHLHLHTEFSL	18	EFSLIDGTVRV	43	VAVTDQGNLFG	68	PLIGADLRVAD	81	RDDHHTMTFLC	132	IVLSGGARGDV	199	VVATNDVRFLEAA		DDD	1		396
BAP58406.1	C	DnaE1			GCA_000828815.1_ASM82881v1	Candidatus Tachikawaea gelatinosa	1410383	Bacteria	Proteobacteria	Gammaproteobacteria	Enterobacterales	Enterobacteriaceae	Candidatus Tachikawaea		708439	25.0696	MINPRFIHLNLHSDYSITKGLPKINSIIKKLVELNMPAVALTDFTNLFGVIKFYKLAYHFGIKSIIGAEFSLNNDIFNIQPTKLTILAINKVGYHNLIMLISYAYQYGYTIKGPTINRDWLIKFKSGLIILSGGRKGDLGKALLSNNLQLLDKYLLFYKKYFFEHYYLELIRTNRKNEEKYLQMALEISASENIPVVATNDVCFLNMEDFSIHEIRIAINYGYTINDKRKSNFSCQQYLRNEKEMCKLFSDIPTALENSVEIAKRCNVIMQFNEYFLPKFIDQTVTEKELLINKSRAGLENILKVLFPNANIRSRQRLKYDQRLKKELNVINQMGFPGYFLIVMEFIQWAKENGIPVGPGRGSGAGSLVAYVLKITDIDPLKFDLIFERFLNPDRISMP…	1165	0			1	1			1	NHKFEKGDC	0	0		10	RFIHLNLHSDYSI	19	DYSITKGLPKI	44	VALTDFTNLFG	69	SIIGAEFSLNN	83	NIQPTKLTILA	134	IILSGGRKGDL	201	VVATNDVCFLNME		DDD	1		400
ANB16937.1	C	DnaE1			GCA_001632775.1_ASM163277v1	Dokdonella koreensis DS-123	1300342	Bacteria	Proteobacteria	Gammaproteobacteria	Xanthomonadales	Rhodanobacteraceae	Dokdonella	Dokdonella koreensis	4446619	70.3467	MSSRFVHLHVHSEYSLVDSTVRIGDLVKACATLGMPAIAITDQVNLFALVKFQQAAERAGIKPVAGSDVWIADPADRARPTRLTLLCRDRTGYLNLSRLVSRAWAEGRHGDLALIEPAWLAQASAGLFALAGRESAVGRLLLAGNDKAATDALAELRHAFPERLYLEATRTQRAGEDDFIAGALELAGRFDLPVVASNDVRFLEHEDFEAHEARVCIHGGRVLADPKRPRDYSAEQYLKAPDAMAALFADLPGAVENTVELARRCNLQLAFGTYYLPAFPVPADETLDSWIRSQARDGLAARLAKQPPAPGFAEADYAQRLEREVDVIVQMGFPGYFLIVADFINWAKDHDIPVGPGRGSGAGSLVAYALGITDLDPLRYGLLFERFLNPERVSMPDFD…	1165	0			1	1			1	HHDQDRRDR	0	0		9	RFVHLHVHSEYSL	18	EYSLVDSTVRI	43	IAITDQVNLFA	68	PVAGSDVWIAD	82	RARPTRLTLLC	133	FALAGRESAVG	199	VVASNDVRFLEHE		DDD	1		397
ANN77269.1	C	DnaE1			GCA_001676725.1_ASM167672v1	Bordetella flabilis	463014	Bacteria	Proteobacteria	Betaproteobacteria	Burkholderiales	Alcaligenaceae	Bordetella		5954318	65.9778	MSEEAAVAPSPFVHLRVHSEFSVVDGIVRIPDLIKRAAKLSQPAVALTDLSNLFGLIKFYKAARGAGIKPIAGCDVWLTNDDDRDKPHRLLVLVRDRQGYLNLCELLTKAWLGNQHKGRAEIRREWLQAAEGLIVLSGGRAGDVGQALEAGSMAQAAALARQWAAAFPNAYYIELQRAGFDGDEAYVQAAMRLAGECGLPVVATHPVQFLDKHEFQAHEARVCIAEGEILANPRRVRRFTEDQYLLDGDEMARRFADVPSALANTVEIAKRCNLTLVLGKPRLPDFPTPEGVTLDDYLVQLSEEGLEKRLQFLFPDEAERQAKRDMYYERLRWECKTIIQMGFPGYFLIVQDFINWGKNNGVPVGPGRGSGAGSLVAYALGITDLDPIRYDLLFERFLN…	1165	0			1	1			1	RHDLDRGPQ	0	0		16	PFVHLRVHSEFSV	25	EFSVVDGIVRI	50	VALTDLSNLFG	75	PIAGCDVWLTN	89	RDKPHRLLVLV	139	IVLSGGRAGDV	206	VVATHPVQFLDKH		DDD	1		407
ANN72851.1	C	DnaE1			GCA_001676745.1_ASM167674v1	Bordetella bronchialis	463025	Bacteria	Proteobacteria	Betaproteobacteria	Burkholderiales	Alcaligenaceae	Bordetella		5966919	67.2702	MSEEAVIAPSPFVHLRVHSEFSVVDGTVRIPDLVKRAAKLGQPAVALTDLSNLFGLIKFYKAARGAGIKPVAGCDVWVSNDEDRDKPYRLLLLVRDRQGYLDLCELLTRAYLTNQHKGRAEVRREWLLQAGGLILLSGGRAGDVGQALETGNAAQAQALARQWAAAFPDAYYIELQRAGMDGDEAYVQAALRLAAECGLPVVATHPIQFLDKHEFQAHEARVCIAEGEILANPRRVRRFTPEQYMLDSQEMARRFADVPSALANTVEIARRCNLTLVLGKPRLPNFPTPDGVTLDDYLVQLSEQGLEKRLEFLFPNEEERNAKRDAYYERLRWECKTIIQMGFPGYFLIVQDFINWGKNNGVPVGPGRGSGAGSLVAYALGITDLDPIRYDLLFERFLN…	1165	0			1	1			1	RHDLDRGPQ	0	0		16	PFVHLRVHSEFSV	25	EFSVVDGTVRI	50	VALTDLSNLFG	75	PVAGCDVWVSN	89	RDKPYRLLLLV	139	ILLSGGRAGDV	206	VVATHPIQFLDKH		DDD	1		407
AVO34132.1	C	DnaE1			GCA_003008535.1_ASM300853v1	Ottowia oryzae	2109914	Bacteria	Proteobacteria	Betaproteobacteria	Burkholderiales	Comamonadaceae	Ottowia		3901011	66.7973	MFVHLRLHTEYSVVDGIVRVDDAVARAAADQQPALAISDLGNLFGAIKFYKAARGQGVKPIVGAEVFLESPDGEGEPPSRVLLLVQNHQGYLNLSELLARAWTQGVVKNVATVRWAWLKELSGGLILLSGAQAGPIGQALLQGNQELAADLALRLAEVFPHRLYIELQRAGRPEDEAHVAEAVALAARLKLPVVATHPIQFMDASDYEAHEARVCIAEGEILGNPRRVRRFTEDQYFKTGAEMATLFADLPSALANSVEIARRCNLTLVLDKPQLPNFPVPEGHTIDSYFREASFEGLEERLAQIYPDAAQRDAQRPLYVERLEFEIATILKMGFPGYFLIVGDFINWAKQNGCPVGPGRGSGAGSLVAYALKITDLDPLQYKLLFERFLNPERVSMPD…	1165	0			1	1			1	RHDLERAPQ	0	0		6	MFVHLRLHTEYSV	15	EYSVVDGIVRV	40	LAISDLGNLFG	65	PIVGAEVFLES	80	GEPPSRVLLLV	131	ILLSGAQAGPI	198	VVATHPIQFMDAS		DDD	1		399
AVO43301.1	C	DnaE1			GCA_003008595.1_ASM300859v1	Simplicispira suum	2109915	Bacteria	Proteobacteria	Betaproteobacteria	Burkholderiales	Comamonadaceae	Simplicispira		4154448	63.2902	MFVHLRLHTEFSVVDGTNRIDEVVASAAADGQGALAITDLSNLFGAVKFYKAARSKGLKPLLGAELMLAGPDGATPSRIVLLVQSMQGYLNLSELLARAWTRSASKTQAVASWEWLQELGDGLIALAGAQAGPVGQALLRGDDAAACDAALRLAGIFPHRFYLEAQRAGRADDEAHVLAVAQLAARLELPLVATHPVQFPTADDYEAHEARVCIAEGEILGNARRARRFTREQYFKSSAQMQALFADLPAALANTVEIAQRCNLSLVLDKPQLPDFPTPGGMPIDEFFRLSSFEGLEQRLAHLYPNAAERERQRPRYVERLEFELTTILKMGFPGYFLIVGDFINWAKKNGCPVGPGRGSGAGSLVAYALKITDLDPLEYQLLFERFLNPERVSMPDFD…	1165	0			1	1			1	RHDLERAPQ	0	0		6	MFVHLRLHTEFSV	15	EFSVVDGTNRI	40	LAITDLSNLFG	65	PLLGAELMLAG	78	GATPSRIVLLV	129	IALAGAQAGPV	196	LVATHPVQFPTAD		DDD	1		397
BBP43503.1	C	DnaE1			GCA_011398155.1_ASM1139815v1	Thiosulfativibrio zosterae	2675053	Bacteria	Proteobacteria	Gammaproteobacteria	Thiotrichales	Piscirickettsiaceae	Thiosulfativibrio		2645427	43.2229	MTQFVHLHVHSEYSVIDSTLKVKPLVGLAAKNQQPALALTDHINLFALIKFYGAAMSAGVKPIIGADVWIENDAGEVFKVVLLCQNTPGYLNLSHLISQAYLKNQKVIDNQNRALIKQSWLAQGNEGLIVLSGGREGDVGQAILAEKPNLVASRLKWWQQYFPERFYLELVRTGRENEEVYIADALEVASRYEIPVVATNDVRFEEPEDFDAHEVRVCINEGFVLEDPNRPKRYSEEQYFRSSEEMIELFKDIPEAIENTVEIARRCSLSLTLGTYFLPDFPVPEGMTEAEYFIDESQKGLEERLAFLYGHLSAEEFAEKRKEYDERLKFELDIIIQMGFPGYFFIVADFIQWGKDHGVPVGPGRGSGAGSLVAYVLKITDLDPLEYDLLFERFLNPER…	1165	0			1	1			1	HHDHDKGDR	0	0		8	QFVHLHVHSEYSV	17	EYSVIDSTLKV	42	LALTDHINLFA	67	PIIGADVWIEN	79	AGEVFKVVLLC	134	IVLSGGREGDV	201	VVATNDVRFEEPE		DDD	1		404
QIZ77380.1	C	DnaE1			GCA_012295575.1_ASM1229557v1	Ferrimonas lipolytica	2724191	Bacteria	Proteobacteria	Gammaproteobacteria	Alteromonadales	Ferrimonadaceae	Ferrimonas		4133133	49.3542	MTDPKFVHLRVHTDFSMVDGLPKVKPLLARASELGMAAIAVTDMTNLCGLVKFYGGAHGAGIKPIIGADFWVTTPELGDEQFRITALATNNKGYANITDLISEAYLRGHVNNRPVLDKAWLAKHSEGVIILSGGKDGDVGKALVKGNFAMAAELAKFYQQHFADHYYLELLRTGRADEETYLHAALDFAAEQELPLVATNEVVFLDKANFSNHEIRVCIHDGFPLDDARRPRLYSEQQYLRSEDEMCELFADIPEALENSVEIAKRCNVTVRLGEYFLPDFPTGDLKIEDYLVKVSEDGLEERLEFLFPDPEKRAEVRGEYDERLKIELEVVNNMGFPGYFLIVMEFIQWSKDNNIPVGPGRGSGAGSLVAYALKITDLDPLEYDLLFERFLNPERVSM…	1165	0			1	1			1	RHDMDRGEV	0	0		10	KFVHLRVHTDFSM	19	DFSMVDGLPKV	44	IAVTDMTNLCG	69	PIIGADFWVTT	83	GDEQFRITALA	134	IILSGGKDGDV	201	LVATNEVVFLDKA		DDD	1		401
QSR36443.1	C	DnaE1			GCA_017310015.1_ASM1731001v1	Marinobacterium georgiense	48076	Bacteria	Proteobacteria	Gammaproteobacteria	Oceanospirillales	Oceanospirillaceae	Marinobacterium		4053293	55.3111	MSDPRFVHLRVHTEYSLFDGLVRIKPLVAAAAAQKMPAVAVTDQTNLFALIKFYKAALGAGVKPICGVDLWVQNPIEPEGEPFRLTLLVRTGKGYRNLMELVSRAYAEGQNIDPERALVKVEWIREKAEGLIALSGARQGEIGRALLSESGNAEAILDSWRKVFPDSFYLEVQRTGRSGDEALVHASVELAARTGCPLVATNEVMFLKQDDFEAHEARVCINLGRTLDDPQRPHNYSDQQYFRSADEMAELFSDIPSALENTVEIARRCNIELELGTYYLPRYPVPEGMLMDDYFRQVSWEGLEERLAFLLDKDAPDYQERRRPYEERLEFELDIIIQMGFPGYFLIVMDFIKWAKENGIPVGPGRGSGAGSLVAYVQKITDLDPLEYDLLFERFLNPE…	1165	0			1	1			1	RHDQDRAEM	0	0		10	RFVHLRVHTEYSL	19	EYSLFDGLVRI	44	VAVTDQTNLFA	69	PICGVDLWVQN	84	EGEPFRLTLLV	137	IALSGARQGEI	203	LVATNEVMFLKQD		DDD	1		405
CAI08620.1	C	DnaE1			GCA_000025965.1_ASM2596v1	Aromatoleum aromaticum EbN1	76114	Bacteria	Proteobacteria	Betaproteobacteria	Rhodocyclales	Rhodocyclaceae	Aromatoleum	Aromatoleum aromaticum	4727255	64.6976	MTASHEPCFIHLRLHSEYSISDGIVQIDQAIARAAADAMPALGISDLANLFGMVKFYKGARGKGMKPVVGVDTWITNDADRDKPFRALLICRNRKGYGQLCELLTRAYLDNKYRSRAEMHRQWFADGAASDLLCLSGAMGGDIGQALVNGNPDVAERLAAEWAQLFPDAFYIELQRAGHPGTEAYIRQAVQLAGKLGLPVVATHPVQFLEPEDFKAHEARVCIAQGYVLADKRRPRDFTEEQYFKSQDEMCALFADIPEALENSVEIARRCSLTVQLGKNFLPQFPTPEGMTLDEFLVAEAKSGLEVRLAELYPAEAERERQRRTYEDRLKFETDTIVQMGFPGYFLIVADFINWAKENGVPVGPGRGSGAGSLVAYSLRITDLDPLAYALLFERFLNP…	1164	0			1	1			1	RHDLDRAPQ	0	0		13	CFIHLRLHSEYSI	22	EYSISDGIVQI	47	LGISDLANLFG	72	PVVGVDTWITN	86	RDKPFRALLIC	138	LCLSGAMGGDI	205	VVATHPVQFLEPE		DDD	1		406
ADP86409.1	C	DnaE1			GCA_000166115.1_ASM16611v1	Desulfovibrio vulgaris RCH1	573059	Bacteria	Proteobacteria	Deltaproteobacteria	Desulfovibrionales	Desulfovibrionaceae	Desulfovibrio	Desulfovibrio vulgaris	3734357	63.2727	MSDFVHLHCHTEYSLLDGAIRLKDLGARAKDYGMTAAAITDHGNLFGAAYFYTTCKSFGIKPIIGCEVYVAATDRTDKTSEFARTRYHLVLLAQNNEGYHNLVRLVTRGFTEGFHYKPRVDKELLREYSDGLIALSACLAGEVPRVLMKQGMDAGIATAQEYASIFPGRFYLELQSNGIKEQEVLNEKLIELAGHTNLPLVATNDCHYLDATDVEAHDILLCIQTQTTVDDPKRMRFETRELYYKSPEEMEKAFAHVPEAIANTGRIAEMCNIEMSFGKYFFPVYELPEGMTLDTEFQRLAEEGLKKRLEKHPDRDTIDHKAYWDRLEWELKVITDMGFPGYFLIVQDFINWAKNNGIPVGPGRGSAAGSLVAWSLRITNLDPIPYDLLFERFLNNERV…	1164	0			1	1			1	HHDHEHCDH	0	1		8	DFVHLHCHTEYSL	17	EYSLLDGAIRL	42	AAITDHGNLFG	67	PIIGCEVYVAA	88	ARTRYHLVLLA	138	IALSACLAGEV	205	LVATNDCHYLDAT		DDD	1		403
AGF47487.1	C	DnaE1			GCA_000340825.1_ASM34082v1	Candidatus Kinetoplastibacterium crithidii TCC036E	1208918	Bacteria	Proteobacteria	Betaproteobacteria			Candidatus Kinetoplastibacterium	Candidatus Kinetoplastibacterium crithidii	821930	30.9635	MLTSNTLPSFINLRVHSEFSVADGLIRVNDLVDNVIKLQQPAVALTDMSNLFGILKFYKYARSRGIKPIIGCDLWLSNDEDLDNPFRILILVCNEVGYLNLCEIITKSYLINQRNNRPEIRKEWLFSKKGLIVLSGGINGDVGYALKRGKIDVALSLAREWNEMFPESYYLEIQRAGFDGEENYIQAVLSIAIETNIPVVATHPVQFLKKEHFQAHEIRVCISEGKHLTDIHRKHNFTKEQYLVSSEEMTRLFADIPSALSNTIEIAKRCNLVLKTGQAMLPKFDVDEEISLGDYLRKLSNKGLLNKINNLYPDSEELFKSKYYERLEQECKIIIQMGFAGYFLIVQDFINWGKNNGVPVGPGRGSGAGSLVAYALGITDLDPIKYDLLFERFLNPERV…	1164	0			1	1			1	RHDMDRGPQ	0	0		14	SFINLRVHSEFSV	23	EFSVADGLIRV	48	VALTDMSNLFG	73	PIIGCDLWLSN	87	LDNPFRILILV	137	IVLSGGINGDV	204	VVATHPVQFLKKE		DDD	1		403
CCE24785.1	C	DnaE1			GCA_000968535.1_ASM96853v1	Methylotuvimicrobium alcaliphilum 20Z	1091494	Bacteria	Proteobacteria	Gammaproteobacteria	Methylococcales	Methylococcaceae	Methylotuvimicrobium	Methylotuvimicrobium alcaliphilum	4796711	48.7448	MQPSFVHLRLHTEFSLVDGIVRIKPLIKALADMNMPAVAVTEQSNLFSLVKFYRAALGQGIKPVSGADVHIFNPDDPSSPYCLTLLVKNLNGYTTLTELISKSYQEGQHQGVPMVQREWIADNHNGLIALSGAMSGDIGRALLAENVDEAKRLAEGWSHLFEDSFYLELQRVGKAEEERYVAAAVDLAQQMDLPVVATNDVRFIRPEDFDAHEVRVCIHQGRVLDDNRRPKDYTNQQYLRSSEEMQELFADIPEALENSVEIAKRCNLELTLGENYLPDFPVPEGMTIDDYLIEVSRQGLEERFQQHPAFGSGSEEENRRVYYDRLETELKVITQMGFPGYFLIVADFIQWAKNSAIPVGPGRGSGAGSLVAYVLKITDLDPIEFDLLFERFLNPERVS…	1164	0			1	1			1	RHDQDCADR	0	0		9	SFVHLRLHTEFSL	18	EFSLVDGIVRI	43	VAVTEQSNLFS	68	PVSGADVHIFN	82	PSSPYCLTLLV	133	IALSGAMSGDI	200	VVATNDVRFIRPE		DDD	1		402
ALN92290.1	C	DnaE1			GCA_001442805.1_ASM144280v1	Lysobacter gummosus	262324	Bacteria	Proteobacteria	Gammaproteobacteria	Xanthomonadales	Xanthomonadaceae	Lysobacter		6056618	66.5338	MSAPFVHLHLHSEYSLADSTIRIGDLVKRCVALGQPAVALTDVDNMFAAVKFYKACEGAGIKPIIGADVHLADGNETASRLTLLCRDRGGYLSLSRLLSRAWMEGHRTEGVVLRPEWLREDNEGLFALAGRHSLAGRLAASNRDELAHAWLVDWQGVFGDRLHLELTRSQRDGEEAFNAFALHAASKRGLPVIASNDARFIDAEGYEAHEARVCIASGRVLDDPKRPRDYSAEQFLKSSEEMRELFADVPDAIDNALALAKRCNVELKLGEYALPDFPVPDDHTIESWLRAQSREGLIKRLEKNPIAPGKTRQIYDERLETELDVIIKMGFPGYFLIVADFINWAKDHDIPVGPGRGSGAGSLVAWALGITDLDPLPYDLLFERFLNPERVSMPDFDID…	1173	1			1	1			1	HHDVDRRDR	0	0		9	PFVHLHLHSEYSL	18	EYSLADSTIRI	43	VALTDVDNMFA	68	PIIGADVHLAD	80	NETASRLTLLC	131	FALAGRHSLAG	197	VIASNDARFIDAE		DDD	1		395
ANG61535.1	C	DnaE1			GCA_001651805.1_ASM165180v1	Marinobacterium aestuarii	1821621	Bacteria	Proteobacteria	Gammaproteobacteria	Oceanospirillales	Oceanospirillaceae	Marinobacterium		5191608	58.7916	MATPQFVHLRLHTEYSLVDGLVRVKEAVAAAKAAGMPAVAVTDQSNLFATIKFYKAALNAGIKPICGVDVHVMNEADPAGEPHRMTLLVRNGKGYRNLMELVSQAYAEGQNIVGEKAILKKAWIRERSEGLIALSGGRLGEVGRAMQSDKVSPIAVLREWMEIFPDNYYLEVQRTGRQGEEDLVHASVALAHETDCPLVATNEVMFLKAEDFDAHEARVCINLSRTLDDSRRPRDYSDQQYFRSAAEMHELFADIPEALANSVEIARRCNVEIELGTYYLPRFPVPEGMLMDDYFRQVSFDGLEERLEILLDRTDPDYDAKRQLYIDRLEFELEIIIQMGFPGYFLIVMDFIKWGKENGVPVGPGRGSGAGSLVAYAQKITDLDPLEYDLLFERFLNPE…	1164	0			1	1			1	RHDQDRGEM	0	0		10	QFVHLRLHTEYSL	19	EYSLVDGLVRV	44	VAVTDQSNLFA	69	PICGVDVHVMN	84	AGEPHRMTLLV	137	IALSGGRLGEV	203	LVATNEVMFLKAE		DDD	1		405
QCW81648.1	C	DnaE1			GCA_005931095.1_ASM593109v1	Methylotuvimicrobium buryatense	95641	Bacteria	Proteobacteria	Gammaproteobacteria	Methylococcales	Methylococcaceae	Methylotuvimicrobium		4998879	48.7188	MQPSFVHLRLHTEFSLVDGIVRIKPLIKALADMNMPAVAVTEQSNLFSLVKFYRAALGQGIKPVSGADVHIFNPDDPSSPYCLTLLVKNLNGYTTLTELISKSYQEGQHQGVPMVQREWIADNHNGLIALSGAMRGDIGRALLAENIDEAKRLAEEWSLLFEDSFYLELQRVGKAEEERYVAAAVDLAQQMDLPVVATNDVRFLRPEDFDAHEVRVCIHQGRVLDDNRRPKDYTNQQYLRSSEEMQELFSDIPEALENSVEIAKRCNLELTLGENYLPDFPVPEGMTIDDYLIEESRQGLEERFQQHPAFGSGSEEENRRVYYDRLETELKVITQMGFPGYFLIVADFIQWAKNNAIPVGPGRGSGAGSLVAYVLKITDLDPIEFDLLFERFLNPERVS…	1164	0			1	1			1	RHDQDCADR	0	0		9	SFVHLRLHTEFSL	18	EFSLVDGIVRI	43	VAVTEQSNLFS	68	PVSGADVHIFN	82	PSSPYCLTLLV	133	IALSGAMRGDI	200	VVATNDVRFLRPE		DDD	1		402
QEA38797.1	C	DnaE1			GCA_007954585.1_ASM795458v1	Pistricoccus aurantiacus	1883414	Bacteria	Proteobacteria	Gammaproteobacteria	Oceanospirillales	Halomonadaceae	Pistricoccus		3781193	60.059	MSFVHLRVHTEYSLVDGLVRLKPLVKRSAALGLPALAVTDETNLFGLVKAYKAAQGTGLKPVIGADFWLDNPGDEGRPYRLTLLAMDNQGYRNLTELISRCWMEGQRLGRALLKKEWVFAQSEGLIALSGGREGEIGRHLLTDHQAQARTLLEEWRDHFSGRFYLELIRTGRPEEEDCLHLSVTLAEEMNTPVVATNDVRFLAREDYWAHETRVAVGEGKALDDPRRENRYSEEQYLKSPEEMAELFADIPEALENSVMIAARCNVELRLGEYFLPEYEIPEGMTLDEFFRQVSHDGLTKRLDKLFPAACHPRESEDWQSTEKLYRERLDFELNIILQMGFPGYFLIVMDFIQWAKDNDVPVGPGRGSGAGSLVAYALQITDLDPLEYDLLFERFLNPE…	1164	0			1	1			1	RHDEDRGDR	0	0		7	SFVHLRVHTEYSL	16	EYSLVDGLVRL	41	LAVTDETNLFG	66	PVIGADFWLDN	80	EGRPYRLTLLA	131	IALSGGREGEI	198	VVATNDVRFLARE		DDD	1		405
QEK94100.1	C	DnaE1			GCA_008245125.1_ASM824512v1	Achromobacter insolitus	217204	Bacteria	Proteobacteria	Betaproteobacteria	Burkholderiales	Alcaligenaceae	Achromobacter		6428890	65.1538	MSEEAVTTPSPFVHLRVHSEFSVVDGIVRIPDLIKRVAKLGQPAVALTDLSNLFGLIKFYKGARGAGIKPIAGCDVWLSNDDDPAKPFRLLLLVRNHQGYLNLCELLTKAFLTNQGRGRAEIRREWLQGQEGLIALSGGRGGDVGQALDAGNAVSALALARQWAHLFPGSYYIELQRAGMDGDEAYTQAAMRLASEAGLPVVATHPVQFLDEFEFQAHEARVCIAEGEILANPRRVRRFSKEQYLLSSEEMARRFADVPSALANTVEIAKRCNLSLVLGKPRLPNFPTPDGVSLDDYLVQLSEEGLEKRMAFLFPDEAERESKREQYYERLRWECKTIIQMGFPGYFLIVQDFINWGKNNGVPVGPGRGSGAGSLVAYALGITDLDPIRYDLLFERFLN…	1164	0			1	1			1	RHDLDRGPQ	0	0		16	PFVHLRVHSEFSV	25	EFSVVDGIVRI	50	VALTDLSNLFG	75	PIAGCDVWLSN	89	PAKPFRLLLLV	139	IALSGGRGGDV	206	VVATHPVQFLDEF		DDD	1		407
QIZ85119.1	C	DnaE1			GCA_012295615.1_ASM1229561v1	Bermanella marisrubri	207949	Bacteria	Proteobacteria	Gammaproteobacteria	Oceanospirillales	Oceanospirillaceae	Bermanella		3550395	43.9629	MSNNNSFVHLRVHTEYSLVDGIVRVKELIKAADADQQIALTISDQSNMFALVKFYTACQATGIKPIISADVFIENPDDMANPYAITLIAQNDVGYRNLTELVSAGFTKNQHHDRAQLKQEWFEEKADGLIALSGFQRGDIEEALKKDKFELAASRLDRWLELFPQRFYLELQRTQRPNDEALLQKSIKLAADKQVPVVATNDVRFMKQDDFDAHEARVCIGEGMTLIDPRRERRYSDQQYFKTQQQMCELFEDIPSAITNSVEIATRCNVQVLLGKYFLPEYPIPDGLTENEFFKKISYEGLEERLEFLIDKNDPQYEEVRKAYFDRLDFELDIIIQMGFPGYFLIVMDFIQWAKDHDIPVGPGRGSGAGSLVAYAQKITDIDPLEYDLLFERFLNPER…	1164	0			1	1			1	RHDQDAFDR	0	0		11	SFVHLRVHTEYSL	20	EYSLVDGIVRV	45	LTISDQSNMFA	70	PIISADVFIEN	84	MANPYAITLIA	135	IALSGFQRGDI	202	VVATNDVRFMKQD		DDD	1		404
QTQ32915.1	C	DnaE1			GCA_017894365.1_ASM1789436v1	Aromatoleum bremense	76115	Bacteria	Proteobacteria	Betaproteobacteria	Rhodocyclales	Rhodocyclaceae	Aromatoleum		4376837	65.5927	MTAPHEPRFIHLRLHSEYSISDGIVQIDQAIARAAADAMPALGISDLANLFGMVKFYKGARGKGMKPVVGVDTWITNDADRDKPFRALLICRNRKGYGQLCELLTRAYLDNKYRSRAEMRRQWFADGAASDLLCLSGAMGGDIGQALVNGNPDVAERLAAEWMQLFPDAFYIELQRAGHPGTEAYIRQAVQLAGKLGLPVVATHPVQFLKPEDFKAHEARVCIAQGYVLADKRRPRDFTEEQYFKSQDEMCGLFADIPEALENSVEIARRCSLTVQLGKNFLPQFPTPEGMTLDDFLVAEAKAGLEVRLAELYPDEAERERQRPTYEDRLKFETDTIVQMGFPGYFLIVADFINWAKENGVPVGPGRGSGAGSLVAYSLRITDLDPLAYALLFERFLNP…	1164	0			1	1			1	RHDLDRAPQ	0	0		13	RFIHLRLHSEYSI	22	EYSISDGIVQI	47	LGISDLANLFG	72	PVVGVDTWITN	86	RDKPFRALLIC	138	LCLSGAMGGDI	205	VVATHPVQFLKPE		DDD	1		406
QTQ35212.1	C	DnaE1			GCA_017894385.1_ASM1789438v1	Aromatoleum petrolei	76116	Bacteria	Proteobacteria	Betaproteobacteria	Rhodocyclales	Rhodocyclaceae	Aromatoleum		5407396	65.7212	MTASHEPRFIHLRLHTEYSISDGIVQIDQAIARAAADGMPALGISDLANLFGMVKFYKGARGKGMKPVIGVDAWITNDTDRDKPFRALLICKSRKGYGQLCELLTRAFLDNKYRGRAEIRRDWFADGAASDLLCLSGAREGEVGQALANGNVELADRVAAEWAALFPGAYYIELQRAGNAGAEGYVRQAVQLAGRLGLPVVATHPVQFLKREDFKAHEARVCIAQGYVLADKRRPRDYTEEQYLKSQDEMCELFADIPEALENSVEIARRCSLTVQLGKNFLPQFPTPEGMTLDDFLIAEAKAGLEVRLEELYPDDAERERQRPTYEARLKFETDTIIQMGFPGYFLIVADFINWGKHNGVPVGPGRGSGAGSLVAYSLRITDLDPLAYALLFERFLNP…	1164	0			1	1			1	RHDLDRAPQ	0	0		13	RFIHLRLHTEYSI	22	EYSISDGIVQI	47	LGISDLANLFG	72	PVIGVDAWITN	86	RDKPFRALLIC	138	LCLSGAREGEV	205	VVATHPVQFLKRE		DDD	1		406
AAZ40925.1	C	DnaE1			GCA_000011745.1_ASM1174v1	Candidatus Blochmannia pennsylvanicus str. BPEN	291272	Bacteria	Proteobacteria	Gammaproteobacteria	Enterobacterales	Enterobacteriaceae	Candidatus Blochmannia	Candidatus Blochmannia pennsylvanicus	791654	29.5647	MIKPRFIHLHVHSDYSMIDGLATVNKLITKAAYLKMPALALTDFNNLFGFIKFYDVAYKSGIKPIIGADFLVQDLIMDNKPSKLTCLVTDKQGYYHLIMLISKAYKNKCNNVALMIQRHWLKEYNKGLILLSGGRNGDIGRYLLRNEKSKIEQCLYFYSKYFPNRYYLELIRTGRQHEESYLQLAIELSIAKGLPVVATNDVRFINEKDFLAHEVRVAIYAGTTLNNVQQLRKYSSQQFMKSEQEMCELFSDVPESLVNSVEIAYRCNFTIDLGGYFLPQFPTGCKSAKDFLTTHAKKGLEERLILLFPKTKERLVQRKPYDLRLKNELQVINNMNFPSYFLIVMEFIKWAKNNDIPVGPGRGSGASSLVAYVLKITELDPLQFDLLFERFLNPERISM…	1163	0			1	1			1	HHDFDKGDR	0	0		10	RFIHLHVHSDYSM	19	DYSMIDGLATV	44	LALTDFNNLFG	69	PIIGADFLVQD	83	DNKPSKLTCLV	134	ILLSGGRNGDI	201	VVATNDVRFINEK		DDD	1		401
CAI87071.1	C	DnaE1			GCA_000026085.1_ASM2608v1	Pseudoalteromonas translucida	166935	Bacteria	Proteobacteria	Gammaproteobacteria	Alteromonadales	Pseudoalteromonadaceae	Pseudoalteromonas		3850272	40.0917	MAAPDFVHLRVHSDFSMVDGLAKTKPIVAKAQELQMPAIAITDQMNLCGLVRFYETAHSTGIKPIVGADFWLRSPEFENEPSRITILAKDNQGYKNLTLLISKAYQRGHVFHRPVIDRDWLIELKAGLIILSGAKDGDLGKALLKNNPSVIESVVSFYKQHFSDNYYLELVRTNRPLEEDYLHMAVELAAKEQLPVVATNEVVFLKPENFEAHEIRVAIFDGYTLDDKRRPKRFSEEQYLKTPEQMAELFSDIPEALQNTVEIAKRCNVTVQLGTYFLPDYPTGSLKIEDFLVKVSQDGLEERLQFLFPDEQERKEKRVEYDERLDIELGVINEMGFPGYFLIVMEFIQWSKDNNIPVGPGRGSGAGSLVAYALKITDLDPLEFDLLFERFLNPERISM…	1163	0			1	1			1	RHDQDRAEV	0	0		10	DFVHLRVHSDFSM	19	DFSMVDGLAKT	44	IAITDQMNLCG	69	PIVGADFWLRS	83	ENEPSRITILA	134	IILSGAKDGDL	201	VVATNEVVFLKPE		DDD	1		401
CAP43460.1	C	DnaE1			GCA_000067205.1_ASM6720v1	Bordetella petrii	94624	Bacteria	Proteobacteria	Betaproteobacteria	Burkholderiales	Alcaligenaceae	Bordetella		5287950	65.4828	MSEAVNPTPAFVHLRVHSEFSVVDGIVRIPDLIKRVAQLGQPAVALTDLSNIFGLIKFYKGARGAGVKPIAGCDVWLTNDDDPEKPFRLLLLVRNHQGYLNLCELLTRSFLENQGRGRAEIRREWLQGRQGLIVLSGGRAGDIGHALDAGNAVTALALARQWGALFPGAFYIELQRAGADGDEAYTQAAMRLAAEAGLPVVATHPVQFLDASEYQAHEARVCIAQGEILADPRRVRRFTKDQYLLSTEEMARRFADVPSALANTVEIAKRCNLTLVLGKPRLPNFPTPDGISLDDYLVQLSEEGLEKRLEFLFPDPAERDAKRAQYYERLRWECKTIIQMGFPGYFLIVQDFINWGKNNGVPVGPGRGSGAGSLVAYALGITDLDPIRYDLLFERFLNP…	1163	0			1	1			1	RHDLDRGPQ	0	0		15	AFVHLRVHSEFSV	24	EFSVVDGIVRI	49	VALTDLSNIFG	74	PIAGCDVWLTN	88	PEKPFRLLLLV	138	IVLSGGRAGDI	205	VVATHPVQFLDAS		DDD	1		406
CAJ49849.1	C	DnaE1			GCA_000070465.1_ASM7046v1	Bordetella avium 197N	360910	Bacteria	Proteobacteria	Betaproteobacteria	Burkholderiales	Alcaligenaceae	Bordetella	Bordetella avium	3732255	61.5826	MSEAVTTPPPFVHLRVHSEFSVVDGIVRIPGLIKRVAKLGQPAVALTDLSNLFGLIKFYKSARGAGIKPIAGADVWLSNDEDRDKPFRALILVRNNQGYLNLCELLSQAFLVNQYKGRAEVRREWLQGQEGLILLSGGRAGDIGHALDAGNTAGALALARQWAAMFPGAFYIELQRAGMDGDETYTQAAMRLAAEAGLPVVATHPVQFLDQDEFQAHEARVCIAEGEILADPRRVRRFSPQQYLQSSEEMHQRFADVPSALANTVEIAKRCNLSLVLGKPRLPDFPTPEGVSLDDYLVQLSEEGLEKRLAFLYPDEAERARQRDSYYQRLRWECSTIIQMGFPGYFLIVQDFINWGKNNGVPVGPGRGSGAGSLVAYALGITDLDPIRYDLLFERFLNP…	1163	0			1	1			1	RHDLDRGPQ	0	0		15	PFVHLRVHSEFSV	24	EFSVVDGIVRI	49	VALTDLSNLFG	74	PIAGADVWLSN	88	RDKPFRALILV	138	ILLSGGRAGDI	205	VVATHPVQFLDQD		DDD	1		406
AEG01023.1	C	DnaE1			GCA_000214665.1_ASM21466v1	Methylomonas methanica MC09	857087	Bacteria	Proteobacteria	Gammaproteobacteria	Methylococcales	Methylococcaceae	Methylomonas	Methylomonas methanica	5051681	51.31	MNPGFIHLRIHSEFSLVDGIVRIKPLIKKLAEYAMPAAAITEQSNLFSLVKFYKAAQGAGIKPLIGADVWVLNPDEPAAPHRLTLLARNKLGYVTLTELISQGYQQGQHQGVPMLQKDWLEQNRQGLIVLSGAMEGDIGQALLAENTQQANRCAEYWRDLFPDSFYLELQRVGKAEEERYIKLAVELATEFDLPVVATNDVRFISKTDFDAHEVRVCIHQGRVLDDSRRPKNYTNQQYLRTAEEMAELFADIPEALENSVAIAQRCNVELTLGENYLPDFPVPAGMTLDDYFKHASRQGLEERLLQHAPVGAGSFEENRKVYDERLEVELGVIVQMGFPGYFMIVADFIQWAKNNAIPVGPGRGSGAGSLVAYALKITDLDPIEFDLLFERFLNPERVS…	1163	0			1	1			1	RHDQDRADR	0	0		9	GFIHLRIHSEFSL	18	EFSLVDGIVRI	43	AAITEQSNLFS	68	PLIGADVWVLN	82	PAAPHRLTLLA	133	IVLSGAMEGDI	200	VVATNDVRFISKT		DDD	1		402
ATC85901.1	C	DnaE1			GCA_000238395.4_ASM23839v4	Pseudoalteromonas arctica A 37-1-2	1117313	Bacteria	Proteobacteria	Gammaproteobacteria	Alteromonadales	Pseudoalteromonadaceae	Pseudoalteromonas	Pseudoalteromonas arctica	4721971	39.1631	MAAPDFVHLRVHSDFSMVDGLAKTKPIVAKAQELQMPAIAITDQMNFCGLVRFYGATHNAGIKPIVGADFWVRSPEFPDEPSRLTILAKDNDGYKNITLLISKAYQRGHVFHRPVIDREWLVEHKTGLIILSGAKDGDLGKALLKNNPSVIESVVSFYKQHFSDNYYLELVRTNRPLEEDYLHMAVELATKEQLPVVATNEVVFLKPENFEAHEIRVAIFDGYTLDDKRRPKRFSEEQYLKTSEQMAELFSDIPEALQNTVEIAKRCNVTVQLGTYFLPDYPTGSLKIDEFLVKVSEDGLEERLQFLFPDEEERKVKRVEYDERLDIELGVINQMGFPGYFLIVMEFIQWSKDNNIPVGPGRGSGAGSLVAYALKITDLDPLEFDLLFERFLNPERVSM…	1163	0			1	1			1	RHDQDRAEV	0	0		10	DFVHLRVHSDFSM	19	DFSMVDGLAKT	44	IAITDQMNFCG	69	PIVGADFWVRS	83	PDEPSRLTILA	134	IILSGAKDGDL	201	VVATNEVVFLKPE		DDD	1		401
CCJ63682.1	C	DnaE1			GCA_000306945.1_ASM30694v1	Bordetella pertussis 18323	568706	Bacteria	Proteobacteria	Betaproteobacteria	Burkholderiales	Alcaligenaceae	Bordetella	Bordetella pertussis	4043846	67.6862	MSEAVTNPPPFVHLRVHSEFSVSDGIVRISDLIKRVAKLGQPAVALTDLSNIFGLIKFYKGARGAGVKPVAGSDVWLTNDDDREKPFRLLLLVRNHQGYLNLCELLTRSFLENQYKGRAEVRREWLQGQEGLIVLSGARGGDVGQALEAGNAVTALSLARQWGQLFPGSYYIELQRAGFDGDETYTQAAMRLAAEAGLPVVATHPVQFLDRDEFQAHEARVCIAEGEILANPRRVRRYTQDQYLLSSEEMARRFADVPSALANTVEIARRCNLTLVLGKPRLPNFPTPDGVTLDDYLVQLSEEGLEKRLQFLFPDEAERNAKRDQYYERLRWECKTIIQMGFPGYFLIVQDFINWGKNNGVPVGPGRGSGAGSLVAYALGITDLDPIRYDLLFERFLNP…	1163	0			1	1			1	RHDLDRAPQ	0	0		15	PFVHLRVHSEFSV	24	EFSVSDGIVRI	49	VALTDLSNIFG	74	PVAGSDVWLTN	88	REKPFRLLLLV	138	IVLSGARGGDV	205	VVATHPVQFLDRD		DDD	1		406
CCJ49058.1	C	DnaE1			GCA_000317935.1_ASM31793v1	Bordetella parapertussis Bpp5	1208660	Bacteria	Proteobacteria	Betaproteobacteria	Burkholderiales	Alcaligenaceae	Bordetella	Bordetella parapertussis	4899574	67.8085	MSEAVTNPPPFVHLRVHSEFSVSDGIVRISDLIKRVAKLGQPAVALTDLSNIFGLIKFYKGARGAGVKPVAGSDVWLTNDDDREKPFRLLLLVRNHQGYLNLCELLTRSFLENQYKGRAEVRREWLQGQEGLIVLSGARGGDVGQALEAGNAVTALSLARQWGQLFPGSYYIELQRAGFDGDETYTQAAMRLAAEAGLPVVATHPVQFLDRDEFQAHEARVCIAEGEILANPRRVRRYTQDQYLLSSEEMARRFADVPSALANTVEIARRCNLTLVLGKPRLPNFPTPDGVTLDDYLVQLSEEGLEKRLQFLFPDEAERNAKRDQYYERLRWECKTIIQMGFPGYFLIVQDFINWGKNNGVPVGPGRGSGAGSLVAYALGITDLDPIRYDLLFERFLNP…	1163	0			1	1			1	RHDLDRAPQ	0	0		15	PFVHLRVHSEFSV	24	EFSVSDGIVRI	49	VALTDLSNIFG	74	PVAGSDVWLTN	88	REKPFRLLLLV	138	IVLSGARGGDV	205	VVATHPVQFLDRD		DDD	1		406
AGC03567.1	C	DnaE1			GCA_000331065.1_ASM33106v1	Candidatus Blochmannia chromaiodes str. 640	1240471	Bacteria	Proteobacteria	Gammaproteobacteria	Enterobacterales	Enterobacteriaceae	Candidatus Blochmannia	Candidatus Blochmannia chromaiodes	791219	29.4523	MIKPRFIHLHVHSDYSMIDGLATVNKLITKAAYLKMPALALTDFNNLFGFIKFYDVAYKSGIKPIIGADFLVQDLIIDNKPSNLTCLVTDKQGYYHLIMLISKAYKNKCNNVALMIQRHWLKEYNKGLILLSGGRNGDIGRYLLRNEKSKIEQCLYFYSKYFPNRYYLELIRTGRQHEESYLQLAIELSIAKGLPVVATNDVRFINEKDFLAHEVRVAIYAGTTLNNVQQLRKYSSQQFMKSEQEMCELFSDVPESLVNSVEIAYRCNFTIDLGGYFLPQFPTGCKSAKDFLTAHAKKGLEERLILLFPKTKERLVQRKPYDLRLKHELQVINNMNFPSYFLIVMEFIKWAKNNDIPVGPGRGSGASSLVAYVLKITELDPLQFDLLFERFLNPERISM…	1163	0			1	1			1	HHDFDNGDR	0	0		10	RFIHLHVHSDYSM	19	DYSMIDGLATV	44	LALTDFNNLFG	69	PIIGADFLVQD	83	DNKPSNLTCLV	134	ILLSGGRNGDI	201	VVATNDVRFINEK		DDD	1		401
AIY65897.1	C	DnaE1			GCA_000788395.1_ASM78839v1	Pseudoalteromonas piratica	1348114	Bacteria	Proteobacteria	Gammaproteobacteria	Alteromonadales	Pseudoalteromonadaceae	Pseudoalteromonas		4815987	39.9614	MQDPKFIHLRVHSDYSMVDGLAKTKPIVGKIAEQKMPAFAITDQMNLCGLVRFYGAAHGAGIKPIVGADLWLHSPEFPDEPCRLVVLAKNNQGYKNLTLLISKAFKRGHIMQRPMVDRDWLIEHKEGLILLSGAKDGDLGKALLKGNNDLTKSIGNFYLEHFKDHYYIELTRTEREQEEDYLHSAVAYAQYSGLPVVATNEVVFLNKEDFEAHEIRVAIHDGFTLDDKRRPKRFSEQQYLKTEEQMCELFSDIPEALENSVEIAKRCNVTIQLGTYFLPDYPTGSLSIEDFLVKVSEDGLEERLQFLFPDEEERKVKRVEYDDRLKIELDVINQMGFPGYFLIVMEFIQWSKDNIIPVGPGRGSGAGSLVAYALKITDLDPLQFDLLFERFLNPERVSM…	1163	0			1	1			1	RHDQDRAEV	0	0		10	KFIHLRVHSDYSM	19	DYSMVDGLAKT	44	FAITDQMNLCG	69	PIVGADLWLHS	83	PDEPCRLVVLA	134	ILLSGAKDGDL	201	VVATNEVVFLNKE		DDD	1		401
AKC60452.1	C	DnaE1			GCA_000973545.1_ASM97354v1	Blochmannia endosymbiont of Camponotus (Colobopsis) obliquus	1505597	Bacteria	Proteobacteria	Gammaproteobacteria	Enterobacterales	Enterobacteriaceae	Candidatus Blochmannia		773940	27.3557	MPEPKFIHLHVHSDYSMIDGICKVDELLKQASYFKMPALALTDFSNLFGLIKFYNLSCNFGIKPIIGVDFLFSSNMFNETTCELTFLVINNIGYRNLKLLISKSYRCGYTDLGPVINRNWLIDYNEGLIIISGCKGDVGKYLVNDNILGVNRSLSFYERYFSNRYYLEVLRTGRYNEEIYLNAVVELAKRKGLPIVATNDVRFLKKADFDIHEIRVAINQGRTIDDNNRSRIYSVEQFMKSEQEMCELFSDLPESLVNSVEIARRCNVIIEFDKFFLPQFSTGSVSAKKFLIMHAQKGLENRLISLFPNSEERLLKRPIYDARLNTELKIINQMGFPGYFLIVMEFITWAKNNDIPVGPGRGSGAGSLVAYVLKITDIDPLLFDLLFERFLNPERISMP…	1163	0			1	1			1	HHDFDECDR	0	0		10	KFIHLHVHSDYSM	19	DYSMIDGICKV	44	LALTDFSNLFG	69	PIIGVDFLFSS	83	NETTCELTFLV	134	IIISGCKGDVG	200	IVATNDVRFLKKA		DDD	1		400
ALO42801.1	C	DnaE1			GCA_001444405.1_ASM144440v1	Pseudoalteromonas phenolica	161398	Bacteria	Proteobacteria	Gammaproteobacteria	Alteromonadales	Pseudoalteromonadaceae	Pseudoalteromonas		4868993	40.58	MPAPQFVHLRVHSDFSMVDGLAKTKPIVARAQELALPAFAITDQMNLCGLVRFYGGAHGAGIKPIVGADIWLKSDEFPEEPCRLVVLAKNNDGYKNLTLLISRAYQRGHVFHRPVVDKQWLAEHKEGLILLSGGKDGDVGKALLKHNHQLVLDTVAFYEEHFKDHFYLELIRTGRADEEDYLHEAVKLAEQRDLPVVATNEVVFLNEHDFDAHEIRVAIHDGYTLEDKRRPKRFSKEQYLKTPEQMIELFSDIPEALENSVEIAKRCNVTVQLGTYFLPDYPTGDLKIEDFLVKVSEDGLEERLQFLFPDEDQRKEKRAEYDERLKIELDVINQMGFPGYFLIVMEFIQWSKDNNIPVGPGRGSGAGSLVAYALKITDLDPLEFDLLFERFLNPERISM…	1163	0			1	1			1	RHDQDRGEV	0	0		10	QFVHLRVHSDFSM	19	DFSMVDGLAKT	44	FAITDQMNLCG	69	PIVGADIWLKS	83	PEEPCRLVVLA	134	ILLSGGKDGDV	201	VVATNEVVFLNEH		DDD	1		401
ANY15676.1	C	DnaE1			GCA_001698185.1_ASM169818v1	Bordetella pseudohinzii	1331258	Bacteria	Proteobacteria	Betaproteobacteria	Burkholderiales	Alcaligenaceae	Bordetella		4558891	66.5212	MSEAVTNPPPFVHLRVHSEFSVVDGIVRISDLIKRVAKLGQPAVALTDLSNIFGLIKFYKSARGAGIKPIAGCDVWLSNDEDRDKPFRALILVRNHQGYLNLCELLSQSFLVNQYKGRAELRREWLQGQDGLIVLSGGRAGDIGHALEAGNTAGALALARQWGAMFPGAFYIELQRAGMDGDEAYTQAAMRLAAEAGLPVVATHPVQFLDREEFQAHEARVCIAEGEILADPRRVKRFTSQQYLQSSEEMHKRFADVPSALANTLEIAKRCNLSLVLGKPRLPIFPTPDGVTLDDYLVQLSEEGLEKRLAFLYPDPAERDRQRDSYYKRLRWECKTIIQMGFPGYFLIVQDFINWGKNNGVPVGPGRGSGAGSLVAYALGITDLDPIRYDLLFERFLNP…	1163	0			1	1			1	RHDLDRGPQ	0	0		15	PFVHLRVHSEFSV	24	EFSVVDGIVRI	49	VALTDLSNIFG	74	PIAGCDVWLSN	88	RDKPFRALILV	138	IVLSGGRAGDI	205	VVATHPVQFLDRE		DDD	1		406
AQQ00754.1	C	DnaE1			GCA_001999225.1_ASM199922v1	Pseudoalteromonas aliena	247523	Bacteria	Proteobacteria	Gammaproteobacteria	Alteromonadales	Pseudoalteromonadaceae	Pseudoalteromonas		4594697	39.0559	MAAPDFVHLRVHSDFSMVDGLAKTKPIVAKAQELQMPAIAITDQMNFCGLVRFYGATHNAGIKPIVGADFWVRSPEFPDEPSRLTILAKDNDGYKNITLLISKAYQRGHVFHRPVIDREWLVEHKTGLIILSGAKDGDLGKALLKNNPSVIESVVSFYKQHFSDNYYLELVRTNRPLEEDYLHMAVELATKEQLPVVATNEVVFLKPENFEAHEIRVAIFDGYTLDDKRRPKRFSEEQYLKTPEQMAELFSDIPEALQNTVEIAKRCNVTVQLGTYFLPDYPTGSLKIDEFLVKVSEDGLEERLQFLFPDEEERKVKRVEYDERLDIELGVINQMGFPGYFLIVMEFIQWSKDNNIPVGPGRGSGAGSLVAYALKITDLDPLEFDLLFERFLNPERVSM…	1163	0			1	1			1	RHDQDRAEV	0	0		10	DFVHLRVHSDFSM	19	DFSMVDGLAKT	44	IAITDQMNFCG	69	PIVGADFWVRS	83	PDEPSRLTILA	134	IILSGAKDGDL	201	VVATNEVVFLKPE		DDD	1		401
ASM54663.1	C	DnaE1			GCA_002221505.1_ASM222150v1	Pseudoalteromonas nigrifaciens	28109	Bacteria	Proteobacteria	Gammaproteobacteria	Alteromonadales	Pseudoalteromonadaceae	Pseudoalteromonas		4274777	40.173	MAAPDFVHLRVHSDFSMVDGLAKTKPIVAKAQELQMPAIAITDQMNLCGLVRFYETAHSTGIKPIVGADFWLRSPEFENEPSRITILAKDNQGYKNLTLLISKAYQRGHVFHRPVIDRDWLIELKAGLIILSGAKDGDLGKALLKNNPSVIESVVSFYKQHFSDNYYLELVRTNRPLEEDYLHMAVELAAKEQLPVVATNEVVFLKPENFEAHEIRVAIFDGYTLDDKRRPKRFSEEQYLKTPEQMAELFSDIPEALQNTVEIAKRCNVTVQLGTYFLPDYPTGSLKIEDFLVKVSQDGLEERLQFLFPDEQERKEKRVEYDERLDIELGVINEMGFPGYFLIVMEFIQWSKDNNIPVGPGRGSGAGSLVAYALKITDLDPLEFDLLFERFLNPERISM…	1163	0			1	1			1	RHDQDRAEV	0	0		10	DFVHLRVHSDFSM	19	DFSMVDGLAKT	44	IAITDQMNLCG	69	PIVGADFWLRS	83	ENEPSRITILA	134	IILSGAKDGDL	201	VVATNEVVFLKPE		DDD	1		401
ASM50572.1	C	DnaE1			GCA_002221525.1_ASM222152v1	Pseudoalteromonas espejiana DSM 9414	1314869	Bacteria	Proteobacteria	Gammaproteobacteria	Alteromonadales	Pseudoalteromonadaceae	Pseudoalteromonas	Pseudoalteromonas espejiana	4500451	40.2954	MAAPDFVHLRVHSDFSMVDGLAKTKPIVARAQELEMPALAITDQMNFCGLVRFYGATHNAGIKPIVGADFWLRSPEFPDEPCRITILAKDNDGYKNITLLISEAYQRGHVFHRPVIDREWLVKHKEGLIILSGAKDGDLGKALLKGNPGVIESVVSFYKQHFSDHYYLELVRTNRPLEEDYLHMAVELADKEQLPVVATNEVVFLKPENFEAHEIRVAIFDGYTLDDKRRPKRFSQEQYLKTPEQMAELFSDIPEALQNTVEIAKRCNVTVQLGTYFLPDYPTGSLKIEDFLVKVSEDGLEERLQFLFPDEEDRKVKRVEYDERLAVELGVINQMGFPGYFLIVMEFIQWSKDNNIPVGPGRGSGAGSLVAYALKITDLDPLEFDLLFERFLNPERVSM…	1163	0			1	1			1	RHDQDRAEV	0	0		10	DFVHLRVHSDFSM	19	DFSMVDGLAKT	44	LAITDQMNFCG	69	PIVGADFWLRS	83	PDEPCRITILA	134	IILSGAKDGDL	201	VVATNEVVFLKPE		DDD	1		401
ATC91160.1	C	DnaE1			GCA_002310795.1_ASM231079v1	Pseudoalteromonas issachenkonii	152297	Bacteria	Proteobacteria	Gammaproteobacteria	Alteromonadales	Pseudoalteromonadaceae	Pseudoalteromonas		4132618	40.2921	MAAPEFVHLRVHSDFSMVDGLAKTKPIVAKAQELEMPALAITDQMNFCGLVRFYGAAHNAGIKPIVGADFWVRSPEFPDEPSRLTLLAKDNIGYKNITLLISKAYQRGHVFHRPVIDREWLVDLKEGLIILSGAKDGDLGKALIKGNPAIVESVVSFYKQHFSDHYYIELIRTNRAQEENYLHMAVELATNEQLPVVATNEVVFLKPENFEAHEIRVAIFDGYTLDDKRRPKRFSQEQYLKTPEQMAELFSDIPEALQNTVEIAKRCNVTVQLGEYFLPDYPTGSLKIDEFLVKVSQDGLEERLQFLFPDEQERQEKRGEYDERLKIELDVINQMGFPGYFLIVMEFIQWSKDNNIPVGPGRGSGAGSLVAYALKITDLDPLEFDLLFERFLNPERVSM…	1163	0			1	1			1	RHDQDRAEV	0	0		10	EFVHLRVHSDFSM	19	DFSMVDGLAKT	44	LAITDQMNFCG	69	PIVGADFWVRS	83	PDEPSRLTLLA	134	IILSGAKDGDL	201	VVATNEVVFLKPE		DDD	1		401
ATD03696.1	C	DnaE1			GCA_002310835.1_ASM231083v1	Pseudoalteromonas tetraodonis	43659	Bacteria	Proteobacteria	Gammaproteobacteria	Alteromonadales	Pseudoalteromonadaceae	Pseudoalteromonas		4128400	40.3067	MAAPEFVHLRVHSDFSMVDGLAKTKPIVAKAQELEMPALAITDQMNFCGLVRFYGAAHNAGIKPIVGADFWVRSPEFPDEPSRLTLLAKDNIGYKNITLLISKAYQRGHVFHRPVIDREWLVDLKEGLIILSGAKDGDLGKALIKGNPAIVESVVSFYKQHFSDHYYIELIRTNRAQEENYLHMAVELATNEQLPVVATNEVVFLKPENFEAHEIRVAIFDGYTLDDKRRPKRFSQEQYLKTPEQMAELFSDIPEALQNTVEIAKRCNVTVQLGEYFLPDYPTGSLKIDEFLVKVSQDGLEERLQFLFPDEQERQEKRGEYDERLKIELDVINQMGFPGYFLIVMEFIQWSKDNNIPVGPGRGSGAGSLVAYALKITDLDPLEFDLLFERFLNPERVSM…	1163	0			1	1			1	RHDQDRAEV	0	0		10	EFVHLRVHSDFSM	19	DFSMVDGLAKT	44	LAITDQMNFCG	69	PIVGADFWVRS	83	PDEPSRLTLLA	134	IILSGAKDGDL	201	VVATNEVVFLKPE		DDD	1		401
AXV64812.1	C	DnaE1			GCA_003515105.1_ASM351510v1	Pseudoalteromonas donghaensis	621376	Bacteria	Proteobacteria	Gammaproteobacteria	Alteromonadales	Pseudoalteromonadaceae	Pseudoalteromonas		4733916	41.6018	MPAPQFVHLRVHSDFSMVDGLAKTKPIVAKAEELQMPALAITDQMNLCGLVRFYGAAHGAGIKPIVGADFWLRSPEFEDEPCRITILAKDNEGYKNLTLLISKAYQRGHVFHRPVIDREWLVGLKNGLIILSGAKDGDLGKALLKGNAGLIESVVSFYKQHFSDHYYIELIRTERPFEEDYLHLAVELASQEQLPVVATNEVVFLKPENFEAHEIRVAIHDGYTLEDKRRPKRFSDQQYLKTAEQMAELFSDIPEALENTVEIAKRCNVTVQLGTYFLPDYPTGSLKIDEFLVKVSKDGLEERLQFLFPDEEERKEKRVEYDERLQIELDVINQMGFPGYFLIVMEFIQWSKDNNIPVGPGRGSGAGSLVAYALKITDLDPLEFDLLFERFLNPERVSM…	1163	0			1	1			1	RHDQDRAEV	0	0		10	QFVHLRVHSDFSM	19	DFSMVDGLAKT	44	LAITDQMNLCG	69	PIVGADFWLRS	83	EDEPCRITILA	134	IILSGAKDGDL	201	VVATNEVVFLKPE		DDD	1		401
AXT30952.1	C	DnaE1			GCA_003568825.1_ASM356882v1	Pseudoalteromonas tunicata	314281	Bacteria	Proteobacteria	Gammaproteobacteria	Alteromonadales	Pseudoalteromonadaceae	Pseudoalteromonas		4967522	39.8761	MPQPSFVHLRVHSDFSMVDGLAKTKKIVAKAAEYAMPALAISDQMNLCGLVRFYDGCHYAGIKPIVAADIWLLSPDFPDEMCRLTVIAKNNQGYKNLTLLISKAYLRGHVMHRPMVDRDWLVELKEGLILLSGAKDGDLGKALLKGNPSLIDSVSGFYQREFADHYFLELVRTERPQEEEYLHLAVAHSYQTGIPVVATNEVVFLHKEDFEPHEIRVAIHDGYTLDDNRRPKRYSEQQYFKTEAQMCEVFSDIPEALANSVEIAKRCNVTIQLGTYFLPDYPTGKLTIEDFLVKVSEDGLEERLQILFPDPVKRVEQRKEYDERLKIELDVINQMGFPGYFLIVMEFIQWSKDNDIPVGPGRGSGAGSLVAYALKITDLDPLQFDLLFERFLNPERVSM…	1163	0			1	1			1	RHDQDRAEV	0	0		10	SFVHLRVHSDFSM	19	DFSMVDGLAKT	44	LAISDQMNLCG	69	PIVAADIWLLS	83	PDEMCRLTVIA	134	ILLSGAKDGDL	201	VVATNEVVFLHKE		DDD	1		401
AYM87130.1	C	DnaE1			GCA_003668795.1_ASM366879v1	Pseudoalteromonas agarivorans	176102	Bacteria	Proteobacteria	Gammaproteobacteria	Alteromonadales	Pseudoalteromonadaceae	Pseudoalteromonas		4557927	40.8643	MAAPDFVHLRVHSDFSMVDGLAKTKPIVAKAQELEMPALAITDQMNFCGLVRFYGATHSAGIKPIVGADFWLRSPEFPDEPSRITLLAKNNDGYKNITLLISEAYQRGHIFHRPVIDREWLVKHKEGLIILSGAKDGDLGKALLKNNPGVIESVVSFYKQHFSDHYYVELIRTDRPLEEDYLHMAVELAAKEQLPVVATNEVVFLKPENFEAHEIRVAIFDGYTLDDKRRPKRFSQEQYLKTPEQMAELFSDIPEALQNTVEIAKRCNVTVQLGTYFLPDYPTGSLKIEDFLVKVSEDGLEERLQFLFPDEQERQEKRGEYDERLKVELGVINQMGFPGYFLIVMEFIQWSKDNNIPVGPGRGSGAGSLVAYALKITDLDPLEFDLLFERFLNPERVSM…	1163	0			1	1			1	RHDQDRAEV	0	0		10	DFVHLRVHSDFSM	19	DFSMVDGLAKT	44	LAITDQMNFCG	69	PIVGADFWLRS	83	PDEPSRITLLA	134	IILSGAKDGDL	201	VVATNEVVFLKPE		DDD	1		401
QBJ72329.1	C	DnaE1			GCA_004328865.1_ASM432886v1	Pseudoalteromonas carrageenovora	227	Bacteria	Proteobacteria	Gammaproteobacteria	Alteromonadales	Pseudoalteromonadaceae	Pseudoalteromonas		4597803	39.4315	MAAPEFVHLRVHSDFSMVDGLAKTKPIVAKAQELEMPALAITDQMNFCGLVRFYGATHNAGIKPIVGADFWLRSPEFSDEPCRITILAKDNDGYKNITLLISEAYQRGHVFHRPVIDREWLVNHKEGLIILSGAKDGDLGKALLKGNPGVIESVVSFYKQHFSDHYYLELVRTNRPLEEDYLHMAVELAAKEQLPVVATNEVVFLKPENFEAHEIRVAIFDGYTLDDKRRPKRFSQEQYLKTPEQMAELFSDIPEALQNTVEIAKRCNVTVQLGTYFLPDYPTGSLKIEDFLVKVSEDGLEERLQFLFPDEEDRKVKRVEYDERLAIELGVINQMGFPGYFLIVMEFIQWSKDNNIPVGPGRGSGAGSLVAYALKITDLDPLEFDLLFERFLNPERVSM…	1163	0			1	1			1	RHDQDRAEV	0	0		10	EFVHLRVHSDFSM	19	DFSMVDGLAKT	44	LAITDQMNFCG	69	PIVGADFWLRS	83	SDEPCRITILA	134	IILSGAKDGDL	201	VVATNEVVFLKPE		DDD	1		401
QDJ33646.1	C	DnaE1			GCA_006770325.1_ASM677032v1	Bordetella hinzii	103855	Bacteria	Proteobacteria	Betaproteobacteria	Burkholderiales	Alcaligenaceae	Bordetella		4809490	67.1802	MSEAVTNPPPFVHLRVHSEFSVVDGIVRISDLIKRVAKLGQPAVALTDLSNIFGLIKFYKSARGAGIKPIAGCDVWLSNDEDRDKPFRALILVRNHKGYLNLCELLSQSFLVNQYKGRAELRREWLEGQEGLIVLSGGRAGDIGHALEAGNTAGALALARQWGAMFPGAFYIELQRAGMDGDEAYTQAAMRLAAEAGLPVVATHPVQFLDREEFQAHEARVCIAEGEILADPRRVKRFTPQQYLQSSEEMHKRFADVPSALANTVEIAKRCNLSLVLGKPRLPIFPTPDGVSLDDYLVQLSEEGLEKRLAFLYPDPAERDRQRDSYYERLRWECKTIIQMGFPGYFLIVQDFINWGKNNGVPVGPGRGSGAGSLVAYALGITDLDPIRYDLLFERFLNP…	1163	0			1	1			1	RHDLDRGPQ	0	0		15	PFVHLRVHSEFSV	24	EFSVVDGIVRI	49	VALTDLSNIFG	74	PIAGCDVWLSN	88	RDKPFRALILV	138	IVLSGGRAGDI	205	VVATHPVQFLDRE		DDD	1		406
QEI07453.1	C	DnaE1			GCA_008119665.1_ASM811966v1	Pigmentiphaga aceris	1940612	Bacteria	Proteobacteria	Betaproteobacteria	Burkholderiales	Alcaligenaceae	Pigmentiphaga		6165255	61.4332	MSSVAQNSPFVHLRVHSEFSVVDGTVRIDDLVSRVAEMGQPAVALTDLSNLFGLVKFYNAARGKGVKPIAGCDVWVTNENDLAKPYRLLLLARTHQGYLNLCELLSRAFLRNQERGRAEVLPEWFAELGEGLIVLSGGRNGEVGRALEDGNVPAALAAARVWSARFPGAFYIELQRAGHDGDERYVQAALHLAVQAQLPVVATHPIQFLEQDGFMAHEARTCISEGEQLGNPKRVRRFTQEQYLLTSEDMQRKFADIPSALANTVQIAQRCNLSLVLGKPQLPDFPTPDGVSLDDFLIQLSEEGLEKRMAFLFPDEAERESKRAQYYERLRWECKTIIQMGFPGYFLIVQDFINWGKNNGVPVGPGRGSGAGSLVAYALGITDLDPIRYDLLFERFLNP…	1163	0			1	1			1	RHDLDRGPQ	0	0		14	PFVHLRVHSEFSV	23	EFSVVDGTVRI	48	VALTDLSNLFG	73	PIAGCDVWVTN	87	LAKPYRLLLLA	138	IVLSGGRNGEV	205	VVATHPIQFLEQD		DDD	1		406
QFY43625.1	C	DnaE1			GCA_009498235.1_ASM949823v1	Candidatus Methylospira mobilis	1808979	Bacteria	Proteobacteria	Gammaproteobacteria	Methylococcales	Methylococcaceae	Candidatus Methylospira		4703534	54.0484	MPHKFIHLRLHTEYSLVDGIVRIKPLIKQVAALGMPAVAVTDQSNMFSLVKFYKAAMGAGIKPIAGSDVWFFNPQEPARPHRLTLLVQNEQGYRNLTALVSRSYQENQHQGVPMLMTEWLNDCNQGLIALSGAREGRIGQALLADNADEARRELEHWLPLFENRFYLELQRTGRPGEEIYLDAALDLAVEFDVPPVATNDVRFLKAEEFDAHEARVCIHQGRVLDDARRPRDYSEQQYLRSADEMCELFADIPEALQNTVEIAKRCNLSLTLGKSYLPDFPVPPEMTLEDFFSDESRKGLEQRMRILFPDSAAHPEKYQRYYDRLEIELGVIKQMGFPGYFLIVADFIQWAKNNGIPVGPGRGSGAGSLVAYALKITDLDPLEFDLLFERFLNPERVSM…	1163	0			1	1			1	RHDQDRADR	0	0		9	KFIHLRLHTEYSL	18	EYSLVDGIVRI	43	VAVTDQSNMFS	68	PIAGSDVWFFN	82	PARPHRLTLLV	133	IALSGAREGRI	200	PVATNDVRFLKAE		DDD	1		401
QGE07331.1	C	DnaE1			GCA_009627355.1_ASM962735v1	Bordetella holmesii	35814	Bacteria	Proteobacteria	Betaproteobacteria	Burkholderiales	Alcaligenaceae	Bordetella		3696575	62.6902	MSEAATNPPPFVHLRVHSEFSVVDGIVRISDLIKRVARMGQPAVALTDLSNIFGLIKFYKNARGAGIKPIAGCDVWLSNDEDRDKPFRALLLVRNHQGYLNLCELLSQSFLLNQYKGRAELRREWLQGQEGLIVLSGGRAGDIGHALDAGNTVAALALARQWGEMFPGAFYIELQRAGMDGDEAYTQAAMRLAAEAGLPVVATHPVQFLDREEFQAHEARVCIAEGEILADPRRVKRFTPQQYLQSSQEMQARFADVPSALANTIEIAKRCNLSLVLGKPRLPIFPTPEGVTLDDYLVQLSEEGLEKRLAFLFPEQAERDRQRDTYYERLRWECKTIIQMGFPGYFLIVQDFINWGKNNGVPVGPGRGSGAGSLVAYALGITDLDPIRYDLLFERFLNP…	1163	0			1	1			1	RHDLDRGPQ	0	0		15	PFVHLRVHSEFSV	24	EFSVVDGIVRI	49	VALTDLSNIFG	74	PIAGCDVWLSN	88	RDKPFRALLLV	138	IVLSGGRAGDI	205	VVATHPVQFLDRE		DDD	1		406
QKH40212.1	C	DnaE1			GCA_013267375.1_ASM1326737v1	Achromobacter denitrificans	32002	Bacteria	Proteobacteria	Betaproteobacteria	Burkholderiales	Alcaligenaceae	Achromobacter		6736877	67.5742	MSEAVTNPSPFVHLRVHSEFSVVDGIVRIPDLIKRVAKLGQPAVALTDLSNLFGLIKFYKGARGAGVKPIAGCDVWLSNDDDPAKPFRLLLLVRNHQGYLNLCELLTKAFLTNQGKGRAEIRREWLQGQDGLIVLSGGRGGDVGQALDAGNAVSALALARQWAHLFPGSFYIELQRAGMDGDEAYTQAAMRLAAEAGLPVVATHPVQFLDEFEFQAHEARVCIAEGEILANPRRVRRFSKEQYLLSSEEMARRFADVPSALANTVEIAKRCNLSLVLGKPRLPNFPTPEGVTLDDYLVQLSEEGLEKRMRFLFPDDAERESKREQYYERLRWECKTIIQMGFPGYFLIVQDFINWGKNNGVPVGPGRGSGAGSLVAYALGITDLDPIRYDLLFERFLNP…	1163	0			1	1			1	RHDLDRGPQ	0	0		15	PFVHLRVHSEFSV	24	EFSVVDGIVRI	49	VALTDLSNLFG	74	PIAGCDVWLSN	88	PAKPFRLLLLV	138	IVLSGGRGGDV	205	VVATHPVQFLDEF		DDD	1		406
QTL34305.1	C	DnaE1			GCA_017742995.1_ASM1774299v1	Pseudoalteromonas viridis	339617	Bacteria	Proteobacteria	Gammaproteobacteria	Alteromonadales	Pseudoalteromonadaceae	Pseudoalteromonas		5549631	49.2572	MAAPEFVHLRVHSDFSMVDGLAKTKPIVARAAELGMPAFAITDQMNLCGLVRFYGTAHGAGIKPLVGADFWLKSDQFPDEPSRIVVLAKNNEGYKNLTLLISEAYLRGHVFHRPVIDKAWLAKYKEGLILLSGAKDGDVGKALLKGNPQLIADTVEFYETHFADHYYLELHRTGREQEEEYLHAAVALATERGLPVVATNEVVFLHEHDFEPHEIRVAIHDGYTLEDKNRPRRFSKEQYLKTPEQMQELFSDIPEALQNTVEIAKRCNVTVQLGTYFLPDYPTGDLKIEDFLVKVSRDGLEERLQFLFPDDAERAEKRGPYDERLQIELDVINQMGFPGYFLIVMEFIQWSKDNDIPVGPGRGSGAGSLVAYALKITDLDPLEFDLLFERFLNPERVSM…	1163	0			1	1			1	RHDQDRAEV	0	0		10	EFVHLRVHSDFSM	19	DFSMVDGLAKT	44	FAITDQMNLCG	69	PLVGADFWLKS	83	PDEPSRIVVLA	134	ILLSGAKDGDV	201	VVATNEVVFLHEH		DDD	1		401
QZO11752.1	C	DnaE1			GCA_019797925.1_ASM1979792v1	Pseudoalteromonas piscicida	43662	Bacteria	Proteobacteria	Gammaproteobacteria	Alteromonadales	Pseudoalteromonadaceae	Pseudoalteromonas		5380608	43.3828	MPAPQFVHLRVHSDFSMVDGLAKTKPIVARAEELAMPALAITDQMNLCGLVRFYGGAHGAGIKPIIGADFWLKSDQFPDEPSRILVLAKNNQGYKNLTLLISDAYLRGHVFHRPVIDKEWLAKYKEGLILISGAKDGDLGKAILKGNPKLIEETLAFYEQHFSDHFYIELQRTARAQEEEYLHGAVEVAAARNIPVVATNEVVFLHEKDFDAHEIRVAIHDGYTLEDKNRPKRFSKEQYLKTSEQMQALFSDIPEALENTVEIAKRCNVTVQLGTYFLPDYPTGDLAIEDFLVKVSRDGLEERLQFLFPDENDRKEKRGEYDDRLQVELDVINQMGFPGYFLIVMEFIQWSKDNGIPVGPGRGSGAGSLVAYALKITDLDPLEFDLLFERFLNPERVSM…	1163	0			1	1			1	RHDQDRAEV	0	0		10	QFVHLRVHSDFSM	19	DFSMVDGLAKT	44	LAITDQMNLCG	69	PIIGADFWLKS	83	PDEPSRILVLA	134	ILISGAKDGDL	201	VVATNEVVFLHEK		DDD	1		401
VEE58623.1	C	DnaE1			GCA_900636675.1_43781_F01	Achromobacter spanius	217203	Bacteria	Proteobacteria	Betaproteobacteria	Burkholderiales	Alcaligenaceae	Achromobacter		6407029	64.2631	MSEAVTNPTPFVHLRVHSEFSVVDGIVRIPDLIKRVAKLGQPAVALTDLSNLFGLIKFYKGARGAGVKPIAGCDVWLSNDDDPSKPFRLLLLVRNHQGYLNLCELLSKAFLTNQGKGRAEVRREWLQGQQGLIALSGGRMGDVGQALDAGNAVSALALARQWAHLFPGSYYIELQRAGMDGDEAYTQAAMRLAGEAGLPVVATHPVQFLDEYEFQAHEARVCIAEGEILANPRRVRRFTKEQYLLSSEEMARRFADVPSALANTVEIAKRCNLSLVLGKPRLPNFPTPDGVTLDDYLVQLSEEGLEKRMAFLFPDAAERESKREQYYERLRWECKTIIQMGFPGYFLIVQDFINWGKNNGVPVGPGRGSGAGSLVAYALGITDLDPIRYDLLFERFLNP…	1163	0			1	1			1	RHDLDRGPQ	0	0		15	PFVHLRVHSEFSV	24	EFSVVDGIVRI	49	VALTDLSNLFG	74	PIAGCDVWLSN	88	PSKPFRLLLLV	138	IALSGGRMGDV	205	VVATHPVQFLDEY		DDD	1		406
VEF40615.1	C	DnaE1			GCA_900636925.1_45137_F01	Bordetella bronchiseptica	518	Bacteria	Proteobacteria	Betaproteobacteria	Burkholderiales	Alcaligenaceae	Bordetella		5199761	68.2501	MSEAVTNPPPFVHLRVHSEFSVSDGIVRISDLIKRVAKLGQPAVALTDLSNIFGLIKFYKGARGAGVKPVAGSDVWLTNDDDREKPFRLLLLVRNHQGYLNLCELLTRSFLENQYKGRAEVRREWLQGQEGLIVLSGARGGDVGQALEAGNAVTALSLARQWGQLFPGSYYIELQRAGFDGDETYTQAAMRLAAEAGLPVVATHPVQFLDRDEFQAHEARVCIAEGEILANPRRVRRYTQDQYLLSSEEMARRFADVPSALANTVEIARRCNLTLVLGKPRLPNFPTPDGVTLDDYLVQLSEEGLEKRLQFLFPDEAERNAKRDQYYERLRWECKTIIQMGFPGYFLIVQDFINWGKNNGVPVGPGRGSGAGSLVAYALGITDLDPIRYDLLFERFLNP…	1163	0			1	1			1	RHDLDRAPQ	0	0		15	PFVHLRVHSEFSV	24	EFSVSDGIVRI	49	VALTDLSNIFG	74	PVAGSDVWLTN	88	REKPFRLLLLV	138	IVLSGARGGDV	205	VVATHPVQFLDRD		DDD	1		406
ACL72262.1	C	DnaE1			GCA_000021985.1_ASM2198v1	Thioalkalivibrio sulfidiphilus HL-EbGr7	396588	Bacteria	Proteobacteria	Gammaproteobacteria	Chromatiales	Ectothiorhodospiraceae	Thioalkalivibrio	Thioalkalivibrio sulfidiphilus	3464554	65.063	MTTSFVHLHLHTEFSLVDGLVRVEPLVQAVREAGMPAVAVTDQGNLFGMVKFYKAALKAGIKPIVGVDTWVSAPQAGEAPSRLVLLAQDEDGYRNLTRLISRSYQEGQQSGDAPVLDRGWFDGASRGLIALSGGREGEIGRALMGSQPSAAEELCEFWEGLFPGRFYLEIGRTGREGEEDHLHAAVDLAQSRSLPVVATNDVRFLAASDFDAHEARVCIHDGRVLDDPRRPRDYTPQQYLRTAEEMAALFADIPEALENSVEIARRCNVSLTLGKSVLPEYPVPAGMTTDDYFRKASREGLDARLAVILEGVTDNREAKERAYRERLEIELDVICQMGFPGYFLIVADFIQWAKDNAIPVGPGRGSGAGSLVAYALKITDLDPLLYDLLFERFLNPERV…	1162	0			1	1			1	HHDQDRGDR	0	0		9	SFVHLHLHTEFSL	18	EFSLVDGLVRV	43	VAVTDQGNLFG	68	PIVGVDTWVSA	82	GEAPSRLVLLA	134	IALSGGREGEI	201	VVATNDVRFLAAS		DDD	1		403
ACR68069.1	C	DnaE1			GCA_000022885.2_ASM2288v2	Edwardsiella ictaluri 93-146	634503	Bacteria	Proteobacteria	Gammaproteobacteria	Enterobacterales	Hafniaceae	Edwardsiella	Edwardsiella ictaluri	3812301	57.4369	MAEPRFIHLHVHSDYSMIDGLAKTAPLVKKVAALGMPAFAITDHTNLCGLVKFYGSAHGAGIKPLVGADVLVRSETMGDELSALTLLACDNQGYQNLTQLISHAYQRGYGAEGPTIDRDWLIAYRAGLILLSGARQGDVGKLLLRGNQTLAGECVDFYQRHFPDSYFLELVRTGRPDEESYLHLAVELAQQRDLPLVATNDVRFLETSDFDAHEIRVAIHDGYTLDDPKRPRNYSAQQYMRSEEEMCELFADLPEALQNSVEIAKRCNVTIRLGEYFLPQFPTGEMTTEAFLVKKAHEGLEERLTFLFPDEADRARLRPPYDERLEIELKVINQMGFPGYFLIVMEFIQWSKDNGVPVGPGRGSGAGSLVAYSLKITDLDPLAFDLLFERFLNPERVSM…	1162	0			1	1			1	HHDHDAADR	0	0		10	RFIHLHVHSDYSM	19	DYSMIDGLAKT	44	FAITDHTNLCG	69	PLVGADVLVRS	83	GDELSALTLLA	134	ILLSGARQGDV	201	LVATNDVRFLETS		DDD	1		401
AEF47064.1	C	DnaE1			GCA_000214235.1_ASM21423v1	Serratia plymuthica AS9	768492	Bacteria	Proteobacteria	Gammaproteobacteria	Enterobacterales	Yersiniaceae	Serratia	Serratia plymuthica	5442880	55.9611	MAEPRFIHLRVHSDYSMIDGLAKIGPLVKRAAALAMPALAITDFTNLCGLVKFYGSAHGAGIKPIIGADFHVQSEVLGDELAQLTVLAANNDGYQNLTLLISRAYQRGYGAAGPIIDRDWLIEHREGLILLSGARQGDVGKFLLRGNQQQVDQCLDFYQQYFPDSYYLELIRTGRPDEENYLHAAVALATERGLPVVATNDVRFLVEDDFDAHEIRVAIHDGFTLDDPKRPRNYSTQQYMRSADEMCELFADIPEALLNSVEIAKRCNVTIRLGEYFLPQFPTGDMTTEDFLVLKSKEGLEERLEFLFPDPEVRAQRRPEYDERLDIELRVINQMGFPGYFLIVMEFIQWSKDNDVPVGPGRGSGAGSLVAYALKITDLDPLEFDLLFERFLNPERVSM…	1162	0			1	1			1	RHDFDQADR	0	0		10	RFIHLRVHSDYSM	19	DYSMIDGLAKI	44	LAITDFTNLCG	69	PIIGADFHVQS	83	GDELAQLTVLA	134	ILLSGARQGDV	201	VVATNDVRFLVED		DDD	1		401
ANS44411.1	C	DnaE1			GCA_000261045.2_ASM26104v2	Serratia inhibens PRI-2C	1154756	Bacteria	Proteobacteria	Gammaproteobacteria	Enterobacterales	Yersiniaceae	Serratia	Serratia inhibens	5474685	55.6539	MAEPRFIHLRVHSDYSMIDGLAKIGPLVKRAAALAMPALAITDFTNLCGLVKFYGSAHGAGIKPIIGADFHVQSEVLGDELAQLTVLAANNEGYQNLTLLISRAYQRGYGAAGPIIDRDWLIEHREGLILLSGARQGDVGKFLLRGNQQQVDQCLDFYQQYFPDSYYLELIRTGRPDEENYLHAVVALATERGLPVVATNDVRFLVEDDFDAHEIRVAIHDGFTLDDPKRPRNYSTQQYMRNEDEMCELFADIPEALLNSVEIAKRCNVTIRLGEYFLPQFPTGDMTTEDFLVLKSKEGLEERLEFLFPDPEVRAQRRPEYDERLDIELKVINQMGFPGYFLIVMEFIQWSKDNDVPVGPGRGSGAGSLVAYALKITDLDPLEFDLLFERFLNPERVSM…	1162	0			1	1			1	RHDFDQADR	0	0		10	RFIHLRVHSDYSM	19	DYSMIDGLAKI	44	LAITDFTNLCG	69	PIIGADFHVQS	83	GDELAQLTVLA	134	ILLSGARQGDV	201	VVATNDVRFLVED		DDD	1		401
AIJ08952.1	C	DnaE1			GCA_000264765.2_ASM26476v2	Edwardsiella anguillarum ET080813	667120	Bacteria	Proteobacteria	Gammaproteobacteria	Enterobacterales	Hafniaceae	Edwardsiella	Edwardsiella anguillarum	4329652	58.3829	MAEPRFIHLHVHSDYSMIDGLAKTSPLVKKVAALGMPAFAITDHTNLCGLVKFYGSAHGAGIKPLVGADVLVRSETMGDELSALTLLACDNEGYQNLTQLISHAYQRGYGAEGPTIDRDWLIAYRAGLILLSGARHGDVGKLLLRGNQTLVGECVDFYQRHFPDSYFLELVRTGRPDEESYLHLAVELAQQRDLPLVATNDVRFLEASDFDAHEIRVAIHDGYTLDDPKRPRNYSAQQYMRSEEEMCELFADLPEALQNSVEIAKRCNVTIRLGQYFLPQFPTGEMSTEDFLVKMAHEGLEERLTFLFPDEADRARLRPPYDERLEIELKVINQMGFPGYFLIVMEFIQWSKDNGVPVGPGRGSGAGSLVAYSLKITDLDPLAFDLLFERFLNPERVSM…	1162	0			1	1			1	HHDHDAADR	0	0		10	RFIHLHVHSDYSM	19	DYSMIDGLAKT	44	FAITDHTNLCG	69	PLVGADVLVRS	83	GDELSALTLLA	134	ILLSGARHGDV	201	LVATNDVRFLEAS		DDD	1		401
CCG95845.1	C	DnaE1			GCA_000284615.1_ASM28461v1	Marinobacter nauticus ATCC 49840	1163748	Bacteria	Proteobacteria	Gammaproteobacteria	Pseudomonadales	Marinobacteraceae	Marinobacter	Marinobacter nauticus	3989480	57.4253	MTMANTFVHLRVHSEYSMVDGLVRVKPLISRVAELGMPAVGLTEQSNMCSLVRFYKAAMGAGVKPIIGADIWLENPDEPETPFRLTLLARDNDGYLNLTEIISQGYTEGQRYGKPIVQKTWLESRAKGLIVLSGAKMGDVGKALLAGKPELARERADYWRNLYPDSYYLELQRTGRAGDEDCLHMSVELAAELGLPVVATNDVHFLEADDFEAHEARVCIGESRTLDDPRRDRRFSDQQYLRSAEEMIELFSDIPEAVENTVEIARRCSVKVRMGEYFLPNYPIPDGMTMDEYFRHVSEEGLEARLAKTLSKDDPEYDQKREEYYKRLKFELDIIIQMGFPGYFLIVMDFIKWAKNNGVPVGPGRGSGAGSLVAYALLITDLDPLEYDLLFERFLNPER…	1162	0			1	1			1	RHDQDRADH	0	0		11	TFVHLRVHSEYSM	20	EYSMVDGLVRV	45	VGLTEQSNMCS	70	PIIGADIWLEN	84	PETPFRLTLLA	135	IVLSGAKMGDV	202	VVATNDVHFLEAD		DDD	1		404
CCU71181.1	C	DnaE1			GCA_000355675.1_ASM35567v1	Thalassolituus oleivorans MIL-1	1298593	Bacteria	Proteobacteria	Gammaproteobacteria	Oceanospirillales	Oceanospirillaceae	Thalassolituus	Thalassolituus oleivorans	3920328	46.6256	MANRFVHLRVHSEYSLYDSTIRVKKLIGAASANGMPAVALTDQANMYALVKFYKGALGEGLKPILGADLWLENPDDRHAPFRVAALCMNPDGYLNLRELISRGYAENQHFDKAMLKREWLLESNQGLILLSGGRDGDVGQRIIKGKVAEAEALVKEYMEVFGDRFYFEVQRTNRQGEDAIVKAGLAMAARYQVPLVATNDVRFLKRDEYEAHETRVAIGQGFTLGDKRRPREYSEEQYFRSEDEMIDLFKDIPSAIENTVEIAKRCSVEVLLGKYFLPDYPIPAGMDEADFFRKISKVGLEDRLEILLDKNDPDYAAKRKPYDDRLDFELDIIIQMGFPGYFLIVMDFIQWAKDNRIPVGPGRGSGAGSLVAYAQKITDLDPLEYDLLFERFLNPERVS…	1162	0			1	1			1	RHDQDRGDR	0	0		9	RFVHLRVHSEYSL	18	EYSLYDSTIRV	43	VALTDQANMYA	68	PILGADLWLEN	82	RHAPFRVAALC	133	ILLSGGRDGDV	200	LVATNDVRFLKRD		DDD	1		402
AHG19195.1	C	DnaE1			GCA_000520015.2_ASM52001v2	Chania multitudinisentens RB-25	1441930	Bacteria	Proteobacteria	Gammaproteobacteria	Enterobacterales	Yersiniaceae	Chania	Chania multitudinisentens	5488183	50.8788	MAEPRFIHLRVHSDYSMIDGLAKIGPLVKRAAALAMPALAITDFTNMCGLVKFYGSAHGAGIKPIIGADFYVQSDVLGDELAHLTVLAANNAGYQNLTLLISHAYQRGYGAAGPVIDRDWLIEHREGLILLSGARMGDVGKFLLRGNQVQVDQCLAFYQEHFPDSYYLELIRTGRPDEENYLHAVVALATERGLPVVATNDVRFLVEDEFDAHEIRVAIHDGFTLDDPKRPRNYTSQQFMRSEDEMCELFADIPEALLNSVEIAKRCNVTIRLGEYFLPQFPTGEMTTEDFLVMKSKEGLEERLEFLFPDPEVRAQRRPEYDKRLDVELRVINQMGFPGYFLIVMEFIQWSKDNNVPVGPGRGSGAGSLVAYALKITDLDPLEFDLLFERFLNPERVSM…	1162	0			1	1			1	RHDFDHADR	0	0		10	RFIHLRVHSDYSM	19	DYSMIDGLAKI	44	LAITDFTNMCG	69	PIIGADFYVQS	83	GDELAHLTVLA	134	ILLSGARMGDV	201	VVATNDVRFLVED		DDD	1		401
AMK75060.1	C	DnaE1			GCA_000785705.2_ASM78570v2	Methylomonas denitrificans	1538553	Bacteria	Proteobacteria	Gammaproteobacteria	Methylococcales	Methylococcaceae	Methylomonas		5172098	51.6628	MTPSFVHLRIHTEFSLVDGIVRIKPLVKKLAEYVMPAAAITEQSNLFSLVKFYKAAQGAGIKPLIGADVLIFNPDEPASPFRLTMLARNKKGYVTLTELISRGYQEGQHQGIPMLQKEWIAENHDGLIVLSGAMDGDVGQALLAENAEQAKRCAEYWRDLFPNSFYLELQRVGKADEERYIKLVADLAAELDLPVVATNDVRFISKNDFDAHEVRVCIHQGRVLDDSRRPKNYSAQQYLRTAEEMAELFADIPEALANSVEIAKRCNVELTLGENYLPDFPVPEGMTLDDYFKQASRQGLEERLIQYPPVGKGSFEENRRVYDERLEVELNVITQMGFPGYFMIVADFIQWAKNNAIPVGPGRGSGAGSLVAYALKITDLDPIEFDLLFERFLNPERVS…	1162	0			1	1			1	RHDQDRADR	0	0		9	SFVHLRIHTEFSL	18	EFSLVDGIVRI	43	AAITEQSNLFS	68	PLIGADVLIFN	82	PASPFRLTMLA	133	IVLSGAMDGDV	200	VVATNDVRFISKN		DDD	1		402
AKG67953.1	C	DnaE1			GCA_001006005.1_ASM100600v1	Serratia fonticola	47917	Bacteria	Proteobacteria	Gammaproteobacteria	Enterobacterales	Yersiniaceae	Serratia		6000511	53.6128	MAEPRFIHLRVHSDYSMIDGLAKIGPLVKRAAALAMPALAVTDFTNMCGLVKFYGSAHGAGIKPIIGADFHVQSEELGDELAQLTVLAADNVGYQNLTLLISRAYQRGYGPAGPVIDRDWLIEHRSGLILLSGARMGDVGKFLLRGNQALVDQCLEFYQQHFPDSYYLELIRTGRGDEENYLHAAVALATERGLPVVATNDVRFLVEDDFDAHEIRVAIHDGFTLDDPKRPKNYSPQQYMRSEEEMCELFADIPEALLNSVEIAKRCNVTIRLGEYFLPQFPTGDMTTEDFLVLKSKEGLEERLEFLFPDPEVRAERRPEYDERLDLELKVINQMGFPGYFLIVMEFIQWSKDNDVPVGPGRGSGAGSLVAYALKITDLDPLEFDLLFERFLNPERVSM…	1162	0			1	1			1	RHDFDQADR	0	0		10	RFIHLRVHSDYSM	19	DYSMIDGLAKI	44	LAVTDFTNMCG	69	PIIGADFHVQS	83	GDELAQLTVLA	134	ILLSGARMGDV	201	VVATNDVRFLVED		DDD	1		401
AOF00708.1	C	DnaE1			GCA_001642805.2_ASM164280v2	Serratia surfactantfaciens	2741499	Bacteria	Proteobacteria	Gammaproteobacteria	Enterobacterales	Yersiniaceae	Serratia		5117644	59.6065	MAEPRFIHLRVHSDYSMIDGLAKTAPLVKRAAALAMPALAITDFTNLCGLVKFYGSAHGAGIKPIIGADFHVQSEELGDELAQLTVLASNNEGYQNLTLLISRAYQRGYGAAGPTIDRDWLIEHREGLILLSGARQGDVGKFLLRGNQAQVDQCLDFYQQHFPDCYYLELIRTGRPDEENYLHAAVALATERGLPVVATNDVRFLVEDDFDAHEIRVAIHDGFTLDDPKRPRNYSPQQYMRSEDEMCELFADIPEALLNSVEIAKRCNVTIRLGEYFLPQFPTGDMSTEDFLVLKSKEGLEERLEFLFPDPEVRAQRRPEYDERLDVELKVINQMGFPGYFLIVMEFIQWSKDNNVPVGPGRGSGAGSLVAYALKITDLDPLEFDLLFERFLNPERVSM…	1162	0			1	1			1	RHDFDQADR	0	0		10	RFIHLRVHSDYSM	19	DYSMIDGLAKT	44	LAITDFTNLCG	69	PIIGADFHVQS	83	GDELAQLTVLA	134	ILLSGARQGDV	201	VVATNDVRFLVED		DDD	1		401
ARU57676.1	C	DnaE1			GCA_002162375.1_ASM216237v1	Oleiphilus messinensis	141451	Bacteria	Proteobacteria	Gammaproteobacteria	Oceanospirillales	Oleiphilaceae	Oleiphilus		6379281	47.7966	MAPQFIHLRIHTEFSLVDGLVKIKPLIGKIAEFNMPAVAITDQSNMCALVKFYKGCNGAGIKPIIGVDLWVNNQDDRDDPSRITLYAMNETGYANIIELVSLGFTQGQYMERPIVSYEWLEQCREGVIALSGAKLGEVGKALLAGKIDYARERLRYWMALYPDAFYLELQRTGRSNDEECVHQSVNLASEMACPVVATNDVHFLAPEDFDAHEARVCIHDSRTLDDPRRERRYSEEQYLKTEAEMCELFADIPEALENSVEIAKRCTVDVRLGEYFLPEYPIPDGLTMDEFFTKISEEGLDERLESILDKNASNYQEERQRYFDRLKFELDIITQMGFPGYFLIVMDFIQWAKNNGVPVGPGRGSGAGSLVAYVLKITDLDPLQYDLLFERFLNPERVS…	1162	0			1	1			1	RHDQDRADH	0	0		9	QFIHLRIHTEFSL	18	EFSLVDGLVKI	43	VAITDQSNMCA	68	PIIGVDLWVNN	82	RDDPSRITLYA	133	IALSGAKLGEV	200	VVATNDVHFLAPE		DDD	1		402
ATA20879.1	C	DnaE1			GCA_002291425.1_ASM229142v1	Gibbsiella quercinecans	929813	Bacteria	Proteobacteria	Gammaproteobacteria	Enterobacterales	Yersiniaceae	Gibbsiella		5548506	55.9447	MAEPRFIHLRVHSDYSMIDGLAKVGPLVKRAAALAMPALAITDFTNLCGLVKFYGSAHGAGIKPIIGADFHVQSEALGDELAQLTVLAANNEGYQNLTLLISRAYQRGYGGEGPTIDRDWLIEHRNGLILLSGGRMGDVGKFILRGNQAVVDQCLAFYQEYFPDSYYLELIRTGRQDEENYLHAVVSLAAERGLPVVATNDVRFLVADDFDAHEIRVAIHDGFTLDDPKRPRNYSAQQYMRSEDEMCELFADIPEALLNSVEIAKRCNVTIRLGEYFLPQFPTGEMTTEDFLVAKAKQGLEERLEFLFPEPEERAKRRPEYDERLEIELQVINQMGFPGYFLIVMEFIQWSKDNDVPVGPGRGSGAGSLVAYSLKITDLDPLEFDLLFERFLNPERVSM…	1162	0			1	1			1	RHDFDQGDR	0	0		10	RFIHLRVHSDYSM	19	DYSMIDGLAKV	44	LAITDFTNLCG	69	PIIGADFHVQS	83	GDELAQLTVLA	134	ILLSGGRMGDV	201	VVATNDVRFLVAD		DDD	1		401
ATI63513.1	C	DnaE1			GCA_002504285.1_ASM250428v1	Edwardsiella tarda	636	Bacteria	Proteobacteria	Gammaproteobacteria	Enterobacterales	Hafniaceae	Edwardsiella		3720168	57.1584	MAEPRFIHLHVHSDYSMIDGLAKTSPLVKKVAALGMPAFAITDHTNLCGLVKFYGSAHGAGIKPLVGADVLVRSEMMGDELASLTILASDNTGYQNLTQLISHAYQRGYGAEGPTIDRDWLVQYRQGLILLSGARQGDVGKLLLRGNQALVNECVDFYQRYFPDCYFLELVRTGRPDEENYLHMAVELAQQRDLPLVASNDVRFLEASDFDAHEIRVAIHDGYTLDDPKRPRNYSAQQYMRSEAEMCELFADLPEALQNSVEIAKRCNVTIRLGEYFLPQFPTGEMTTEAFLVKKAHEGLEERLTFLFPDEAERARCRPPYDERLEIELKVINQMGFPGYFLIVMEFIQWSKDNGVPVGPGRGSGAGSLVAYSLKITDLDPLAFDLLFERFLNPERVSM…	1162	0			1	1			1	HHDHDSADR	0	0		10	RFIHLHVHSDYSM	19	DYSMIDGLAKT	44	FAITDHTNLCG	69	PLVGADVLVRS	83	GDELASLTILA	134	ILLSGARQGDV	201	LVASNDVRFLEAS		DDD	1		401
AUN94280.1	C	DnaE1			GCA_002872475.1_ASM287247v1	Aromatoleum pumilum	2067960	Bacteria	Proteobacteria	Betaproteobacteria	Rhodocyclales	Rhodocyclaceae	Aromatoleum		3225512	66.5346	MDAPAPRFVHLRLHSEFSILDGIVRTDEAIRRAAADGMPALGISDLANLFGMVKFYKGARAAGVKPVVGVDVWIANEAERDKPCRVLLICRDRGGYGRLCELLARAYLENKHRGRAELRREWFDDGGGEGLICLSGAASGDIGQALVNGNPDAADVLARWWAARFPDAFYIELQRAGHSGAEALVAESVQLAARLDLPVVATHPVQFMSPEDFMAHEVRVCIAQGYVLADKRRPRDFTPEQYFKSQDEMCALFADLPEALDNAVAIAERCSLSVELGKNYLPQFPTPQGMTLDDFLVAEARAGLEVRLQELYPDAEERERQRPRYAERLDIETRTIIDMGFPGYFLIVADFINWAKENGVPVGPGRGSGAGSLVAYSLRITDLDPLEYALLFERFLNPE…	1162	0			1	1			1	RHDLDRAPQ	0	0		12	RFVHLRLHSEFSI	21	EFSILDGIVRT	46	LGISDLANLFG	71	PVVGVDVWIAN	85	RDKPCRVLLIC	137	ICLSGAASGDI	204	VVATHPVQFMSPE		DDD	1		405
QAA93738.1	C	DnaE1			GCA_004022565.1_ASM402256v1	Pusillimonas thiosulfatoxidans	2028345	Bacteria	Proteobacteria	Betaproteobacteria	Burkholderiales	Alcaligenaceae	Pusillimonas (ex Stolz et al. 2005)		3548703	59.3422	MIDANTPPAFVHLRVHTEFSVVDGIARIPDLVKRAAQFGQPAMAITDLSNLFGLIKFYKAARTAGIKPIAGCDVWLQNEHDRDKPYRLLLLASSQQGYLSLCELLSQAWLDNQYRGRAELRREWLQGRSGLIVLSGGRAGDVGQLLEAGNMDEAAAAAGQWAKSFPGSYYIELQRSGHEGDETYVQAAMRVAASLDLPVVATHPVQFLEATDFRAHEARVCIAEGEQLGNARRVRRFTQQQYLLSTEEMVQRFADVPVALANAVEIAKRCNLTLVLDRPRLPDFPTPDGITLDDHMAQLAEEGLALRMQQLFPDEAERQARYPQYLERLRWECKTIIGMGFPGYFLIVADFINWGKNNGVPVGPGRGSGAGSLVAYSLGITDLDPIRYDLLFERFLNPE…	1162	0			1	1			1	RHDLDRGPQ	0	0		14	AFVHLRVHTEFSV	23	EFSVVDGIARI	48	MAITDLSNLFG	73	PIAGCDVWLQN	87	RDKPYRLLLLA	137	IVLSGGRAGDV	204	VVATHPVQFLEAT		DDD	1		405
QIC88544.1	C	DnaE1			GCA_008364325.2_ASM836432v2	Serratia liquefaciens	614	Bacteria	Proteobacteria	Gammaproteobacteria	Enterobacterales	Yersiniaceae	Serratia		5349947	55.3043	MAEPRFIHLRVHSDYSMIDGLAKIGPLVKRAAALAMPALAITDFTNLCGLVKFYGSAHGAGIKPIIGADFHVQSEVLGDELAQLTVLAANNEGYQNLTLLISRAYQRGYGAAGPTINRDWLIEHREGLILLSGARQGDVGKFLLRGNQPQVEQCLEFYQQYFPDSYYLELIRTGRPDEENYLHAAVALATERGLPVVATNDVRFLVEDDFDAHEIRVAIHDGFTLDDPKRPRNYTAQQYMRNEDEMCELFADIPEALLNSVEIAKRCNVTIRLGEYFLPQFPTGDMSTEDFLILKSKEGLEDRLEFLFPDPEVRAQRRPEYDERLDIELNVINQMGFPGYFLIVMEFIQWSKDNNVPVGPGRGSGAGSLVAYALKITDLDPLEFDLLFERFLNPERVSM…	1162	0			1	1			1	RHDFDQADR	0	0		10	RFIHLRVHSDYSM	19	DYSMIDGLAKI	44	LAITDFTNLCG	69	PIIGADFHVQS	83	GDELAQLTVLA	134	ILLSGARQGDV	201	VVATNDVRFLVED		DDD	1		401
QFU76676.1	C	DnaE1			GCA_009388985.1_ASM938898v1	Halioglobus maricola	2601894	Bacteria	Proteobacteria	Gammaproteobacteria	Cellvibrionales	Halieaceae	Halioglobus		4306437	56.7418	MTSFVHLRLHSEYSIVDGLVRLKPLMKRVEELGMPAVAVTDFTNFYGLVKAYKAAFGAGIQPIFGSDLRVMESDDPEKSYPLCLLAMNEAGYKNLTLLISKAYTDGQYLGEPYVSKAWLEECAEGLIALSAGAAGEVGKALLAEKPELARERAEYWMNLYPGRFYLELHRTGREGDESHLHAAVALAGELQCPVVATNDVRFLEASEFEAHEARVCIGEGRALDDPRRVRAYTDQQYLRSPEEMAELFADIPEALANTVAIARRCNVVLELGKPYLPDYPVPEGMTMDEFFRELSHDGLNARLEVLFDTAAPDFAETQKLYRDRLDFELNVIVQMGFPGYFLIVMDFIRWAKEHDIPVGPGRGSGAGSLVAYALEITDLDPIEYDLLFERFLNPERVSM…	1162	0			1	1			1	RHDFDPGDR	0	0		8	SFVHLRLHSEYSI	17	EYSIVDGLVRL	42	VAVTDFTNFYG	67	PIFGSDLRVME	81	PEKSYPLCLLA	132	IALSAGAAGEV	199	VVATNDVRFLEAS		DDD	1		401
QHA88300.1	C	DnaE1			GCA_009817885.1_ASM981788v1	Serratia rhizosphaerae	2597702	Bacteria	Proteobacteria	Gammaproteobacteria	Enterobacterales	Yersiniaceae	Serratia		5098052	57.9703	MAEPRFIHLRVHSDYSMIDGLAKTGPLVKRAAALGMPALAITDFTNLCGLVKFYGTAHGAGVKPIIGADFHVQSEVLGDELAELTVLAANNAGYQNLTLLISRAYQRGYGAAGPIIDRDWLIEHREGLILLSGARMGDVGKFMLRGNQAQVEQCLAFYQQYFPDSYYLELIRTGRPDEENYLHAAVALAAERGLPVVATNDVRFLVEDDFDAHEIRVAIHDGFTLDDPKRPRNYSVQQYMRSEDEMCELFADIPEALINSVEIAKRCNVTIRLGEYFLPQFPTGEMTTEDFLVTKSKEGLEERLEFLYPDPEVRAQRRPEYDERLDIELKVINQMGFPGYFLIVMEFIQWSKDNDVPVGPGRGSGAGSLVAYALKITDLDPLEFDLLFERFLNPERVSM…	1162	0			1	1			1	RHDFDEADR	0	0		10	RFIHLRVHSDYSM	19	DYSMIDGLAKT	44	LAITDFTNLCG	69	PIIGADFHVQS	83	GDELAELTVLA	134	ILLSGARMGDV	201	VVATNDVRFLVED		DDD	1		401
QTP13863.1	C	DnaE1			GCA_009831665.3_ASM983166v3	Serratia symbiotica	138074	Bacteria	Proteobacteria	Gammaproteobacteria	Enterobacterales	Yersiniaceae	Serratia		3210166	51.499	MAEPRFIHLRVHSDYSMIDGLAKIGPLVKRAAALAMPALAITDFTNLCGLVKFYGSAHGVGIKPIIGADLHVQSDVLGDELAQLTVLATNSAGYQNLTLLISRAYQRGYGAAGPIIDRDWLIEHREGLLLLSGARHGDVGKFLLRGNQPQVEQCLDFYQQYFPDCYYLELIRTGRPDEENYLHAAVALATERGLPVVATNDVRFLEEDDFDAHEIRVAIHEGFTLDDPKRPRNYSPQQYMRSEDDMCELFADIPEALLNSVEIAKRCNVTIRLGEYFLPQFPTGDMTTEDFLVLKSKEGLEERLTFLFPDPEVRAQRRPEYDERLEVELKVINQMGFPGYFLIVMEFIQWSKDNHVPVGPGRGSGAGSLVAYALKITDLDPLEFDLLFERFLNPERVSM…	1162	0			1	1			1	RHDFDQADR	0	0		10	RFIHLRVHSDYSM	19	DYSMIDGLAKI	44	LAITDFTNLCG	69	PIIGADLHVQS	83	GDELAQLTVLA	134	LLLSGARHGDV	201	VVATNDVRFLEED		DDD	1		401
QOI11152.1	C	DnaE1			GCA_014857065.1_ASM1485706v1	Blochmannia endosymbiont of Colobopsis nipponica	2681987	Bacteria	Proteobacteria	Gammaproteobacteria	Enterobacterales	Enterobacteriaceae	Candidatus Blochmannia		728116	28.7468	MSEPKFIHLHVHSDYSMIDGIAKVNSLVKQAFLFKMPALAITDSNNLFGLIKFYNFSYNTGIKPIFGVDFLIKDENFDDNIFELTCLATDNIGFNNLKLLISKSYQYGLTNLGPIVNRDWFSDYHKGLIILSGGCKGDIGKNLIDDNISNVERLLLFYDRYFPNRYYLEIIRTGRQNEEIYLHAAVELAKKKGLPIVATNDVRFIQKEDFDVHEIRVAIHGGFAVDDKSRPRIYSEQQFMRDESQMCELFADLPESLINSVEIARRCNVILKLDSCFLPKFPTKNMSEKDFFVMHARQGLEDRLISLFPNYKERSFKRHPYDVRLNTELEIINQMNFPGYFLIVMEFVRWAKENGIPVGPGRGSGAGSLVAYVLKITDIDPLVFDLLFERFLNPERVSM…	1162	0			1	1			1	HHDSDEGDR	0	0		10	KFIHLHVHSDYSM	19	DYSMIDGIAKV	44	LAITDSNNLFG	69	PIFGVDFLIKD	83	DDNIFELTCLA	134	IILSGGCKGDI	201	IVATNDVRFIQKE		DDD	1		401
QPR29381.1	C	DnaE1			GCA_016026395.1_ASM1602639v1	Edwardsiella hoshinae	93378	Bacteria	Proteobacteria	Gammaproteobacteria	Enterobacterales	Hafniaceae	Edwardsiella		3817113	56.7684	MAEPRFIHLHVHSDYSMIDGLAKTGPLVKKVAALGMPAFAITDHTNLCGLVKFYGSAHGAGIKPLVGADVLVRSEMLGDELASLTILACNNTGYQNLTQLISHAYQRGYGAEGPTIDRDWLVQYREGLILLSGARQGDVGKLLLRGNQALVNECVDFYQHYFPDSYFLEVVRTGRPDEENYLHMAVELAQQRDLPLVASNDVRFLEASDFDAHEIRVAIHDGYTLDDPKRPRNYSAQQYMRSEAEMCELFADLPEALQNSVEIAKRCNVTIRLGEYFLPQFPTGEMTTEDFLVKKSHEGLEARLAFLFPDEEERARRRPPYDERLEIELKVINQMGFPGYFLIVMEFIQWSKDNGVPVGPGRGSGAGSLVAYSLKITDLDPLAFDLLFERFLNPERVSM…	1162	0			1	1			1	HHDHDSADR	0	0		10	RFIHLHVHSDYSM	19	DYSMIDGLAKT	44	FAITDHTNLCG	69	PLVGADVLVRS	83	GDELASLTILA	134	ILLSGARQGDV	201	LVASNDVRFLEAS		DDD	1		401
QPR63983.1	C	DnaE1			GCA_016026735.1_ASM1602673v1	Serratia rubidaea	61652	Bacteria	Proteobacteria	Gammaproteobacteria	Enterobacterales	Yersiniaceae	Serratia		4995010	59.2509	MAEPRFIHLRVHSDYSMIDGLAKTGPLVKRAAALAMPALAITDFTNLCGLVKFYGTAHGAGVKPIIGADFHVQSEVLGDELAELTVLAANNAGYQNLTLLISRAYQRGYGAAGPIIDRDWLIEHREGLILLSGARMGDVGKFMLRGNQAQVDQCLEFYQQYFPDSYYLELIRTGRPDEENYLHAAVALAAERGLPVVATNDVRFLVEDDFDAHEIRVAIHDGFTLDDPKRPRNYSVQQYMRSEDEMCELFADIPEALINSVEIAKRCNVTIRLGEYFLPQFPTGEMTTEDFLVAKSREGLEERLEFLYPDPEERARRRPEYDERLDIELKVINQMGFPGYFLIVMEFIQWSKDNDVPVGPGRGSGAGSLVAYALKITDLDPLEFDLLFERFLNPERVSM…	1162	0			1	1			1	RHDFDEADR	0	0		10	RFIHLRVHSDYSM	19	DYSMIDGLAKT	44	LAITDFTNLCG	69	PIIGADFHVQS	83	GDELAELTVLA	134	ILLSGARMGDV	201	VVATNDVRFLVED		DDD	1		401
QSR08258.1	C	DnaE1			GCA_017309605.1_ASM1730960v1	Serratia ureilytica	300181	Bacteria	Proteobacteria	Gammaproteobacteria	Enterobacterales	Yersiniaceae	Serratia		5102941	59.7433	MAEPRFIHLRVHSDYSMIDGLAKTAPLVKRAAALAMPALAITDFTNLCGLVKFYGSAHGAGIKPIIGADFHVQSEVLGDELAQLTVLASNNEGYQNLTLLISRAYQRGYGAAGPIIDRDWLIEHREGLILLSGARQGDVGKFLLRGNQAQVDQCLDFYQQYFPDCYYLELIRTGRPDEENYLHAAVALATERGLPVVATNDVRFLVEDDFDAHEIRVAIHDGFTLDDPKRPRNYSPQQYMRSEDEMCELFADIPEALLNSVEIAKRCNVTIRLGEYFLPQFPTGDMSTEDFLVLKSKEGLEERLEFLFPDPDVRAQRRPEYDERLDVELKVINQMGFPGYFLIVMEFIQWSKDNNVPVGPGRGSGAGSLVAYALKITDLDPLEFDLLFERFLNPERVSM…	1162	0			1	1			1	RHDFDQADR	0	0		10	RFIHLRVHSDYSM	19	DYSMIDGLAKT	44	LAITDFTNLCG	69	PIIGADFHVQS	83	GDELAQLTVLA	134	ILLSGARQGDV	201	VVATNDVRFLVED		DDD	1		401
BBL57718.1	C	DnaE1			GCA_019669905.1_ASM1966990v1	Methylomonas koyamae	702114	Bacteria	Proteobacteria	Gammaproteobacteria	Methylococcales	Methylococcaceae	Methylomonas		5102400	56.1389	MNPSFVHLRIHTEFSLVDGIVRIKPLVKKLGEYQMPAAAITEQSNLFSLVKFYKAAQGAGIKPIAGADVWIYNPEEPAAPHRLTLLARNQPGYVTLTELVSRGYQEGQHQGIPMLQKEWIAENHAGLIALSAAMQGDIGAALLAENRAQARACAEFWSGLFPDSFYLELQRVGKPDEERYIGLAVELAAELDLPVVATNDVRFLNPSDFDAHEVRVCIHQGRVLDDSRRPKDYTNQQYLRSAEEMTELFADIPEALQNSVEIAKRCTVELRLGENFLPDFEVPEGMTLADYFKQASREGLEERLQQHPPVGKGSFEENRKVYDERLEIELNVIVQMGFPGYFMIVADFIQWAKNNDIPVGPGRGSGAGSLVAYALKITDLDPIEFDLLFERFLNPERVS…	1162	0			1	1			1	RHDQDRADR	0	0		9	SFVHLRIHTEFSL	18	EFSLVDGIVRI	43	AAITEQSNLFS	68	PIAGADVWIYN	82	PAAPHRLTLLA	133	IALSAAMQGDI	200	VVATNDVRFLNPS		DDD	1		402
SNW04501.1	C	DnaE1			GCA_900187015.1_50465_F01	Serratia ficaria	61651	Bacteria	Proteobacteria	Gammaproteobacteria	Enterobacterales	Yersiniaceae	Serratia		5209973	60.0561	MAEPRFIHLRVHSDYSMIDGLAKIGPLVKRAAALGMPALAITDFTNLCGLVKFYGSAHGAGIKPIIGADFHVQSDVLGDELAQLTVLATNNEGYQNLTLLISRAYQRGYGAAGPIIDRDWLIEHREGLLLLSGARHGDVGKFLLRGNQPQVEQCLDFYRQYFPDSYYLELIRTGRPDEENYLHAAVALATERGLPVVATNDVRFLVEDDFDAHEIRVAIHDGFTLDDPKRPRNYSPQQYMRSEDEMCELFADIPEALLNSVEIAKRCNVTIRLGEYFLPQFPTGDMTTEDFLVLKSKEGLEERLEFLFPDPEVRAQRRPEYDERLDIELKVINQMGFPGYFLIVMEFIQWSKDNNVPVGPGRGSGAGSLVAYALKITDLDPLEFDLLFERFLNPERVSM…	1162	0			1	1			1	RHDFDQADR	0	0		10	RFIHLRVHSDYSM	19	DYSMIDGLAKI	44	LAITDFTNLCG	69	PIIGADFHVQS	83	GDELAQLTVLA	134	LLLSGARHGDV	201	VVATNDVRFLVED		DDD	1		401
VEI73446.1	C	DnaE1			GCA_900638135.1_56433_G01	Serratia quinivorans	137545	Bacteria	Proteobacteria	Gammaproteobacteria	Enterobacterales	Yersiniaceae	Serratia		5376744	55.0585	MAEPRFIHLRVHSDYSMIDGLAKIGPLVKRAAALAMPALAITDFTNLCGLVKFYGSAHGAGIKPIIGADFHVQSEVLGDELAQLTVLAANNEGYQNLTLLISRAYQRGYGAAGPIIDRDWLIEHREGLILLSGARQGDVGKFLLRGNQPQVEQCLEFYQQYFPDSYYLELIRTGRPDEENYLHAAVALATERGLPVVATNDVRFLVADDFDAHEIRVAIHDGFTLDDPKRPRNYTSQQYMRDEDEMCELFADIPEALLNSVEIAKRCNVTIRLGEYFLPQFPTGDMTTEDFLVLKSKEGLEDRLEFLFPDPEVRAQRRPEYDERLDIELKVINQMGFPGYFLIVMEFIQWSKDNDVPVGPGRGSGAGSLVAYALKITDLDPLEFDLLFERFLNPERVSM…	1162	0			1	1			1	RHDFDQADR	0	0		10	RFIHLRVHSDYSM	19	DYSMIDGLAKI	44	LAITDFTNLCG	69	PIIGADFHVQS	83	GDELAQLTVLA	134	ILLSGARQGDV	201	VVATNDVRFLVAD		DDD	1		401
ACV27307.1	C	DnaE1			GCA_000024085.1_ASM2408v1	Kangiella koreensis DSM 16069	523791	Bacteria	Proteobacteria	Gammaproteobacteria	Kangiellales	Kangiellaceae	Kangiella	Kangiella koreensis	2852073	43.6871	MTPRFIHLKMHTEYSMVDSVVRIKPLIATCKEHQIPAIAMTDQMNMCGLVKFYSQSVSAGIKPIAGADLLIQNPNDEDEHFRVTALCMNNTGYLNLKYVISRAYLKNQHRGLPLVKKEWLPEYAEGLIILSGGRQGDVGKALLAGNMDQAASNLGFWNHHFKDRFYLELQRTGRPQENEYIHQVIGLAQGASTPVVATNDVRFIDKEDFDAHEARVCINQGRVLADPRRPREYSEQQYLRSEQEMVELFEDIPEALENSVEIAKRCNLEMRLGEYFLPEFPIPEGMTIAQYFEKVSKDGLEERLDQLFDRNADDFAEIRKAYDERLQIELDVINDMGFPGYFLIVADFIQWSKNNGVPVGPGRGSGAGSLVAYAMKITDLDPLEYDLLFERFLNPERVS…	1161	0			1	1			1	KHDQDRGDR	0	0		9	RFIHLKMHTEYSM	18	EYSMVDSVVRI	43	IAMTDQMNMCG	68	PIAGADLLIQN	82	EDEHFRVTALC	133	IILSGGRQGDV	200	VVATNDVRFIDKE		DDD	1		402
AFI84342.1	C	DnaE1			GCA_000260985.3_ASM26098v3	Methylophaga nitratireducenticrescens	754476	Bacteria	Proteobacteria	Gammaproteobacteria	Thiotrichales	Piscirickettsiaceae	Methylophaga		3137098	44.7488	MTSQFVHLHLHTDYSLVDGLVRIKPLVKAAAASGMPAIAITDQHNLFAAVKLYSAAMQAGVKPILGADIRLRDSNDSKKSLRMVLLCSTMEGYHNLSRLISKAYTEGQHLGVPMLEPEWLDGQTDGLICLSGGREGLLGRDLLGNRQAEAEELARHWMQLFPNRFYLELVRTGRDDEERYIQQALQLASELDLPVVATNDVRFLTPDQFEAHEAKVCINEGRLLDDPRRPRMYSEQQYLRSPEEMVRLFADIPEAITNTVEIAKRCNVELTLGEHYLPDFPVPAGMTLAEFFSKESFEGLAERLPVLFPDETEREQKRAEYESRLQIELDVINEMGFPGYFLIVADFIRWAKNNGVPVGPGRGSGAGSLVAYALKITDIDPLQYDLLFERFLNPERVSL…	1161	0			1	1			1	HHDQDRGDR	0	0		9	QFVHLHLHTDYSL	18	DYSLVDGLVRI	43	IAITDQHNLFA	68	PILGADIRLRD	82	SKKSLRMVLLC	133	ICLSGGREGLL	200	VVATNDVRFLTPD		DDD	1		401
AFP85799.1	C	DnaE1			GCA_000287355.1_ASM28735v1	secondary endosymbiont of Heteropsylla cubana	134287	Bacteria	Proteobacteria	Gammaproteobacteria	Enterobacterales	Enterobacteriaceae			1121596	28.9027	MVEPRFIHLHVHSDYSIVDGIIKIGSLIDKAAALYMPAIAITDFNNLCGTLKFYCSAYKVGIKPIIGADFLIKSDILTNEVGELTLLAANDIGYRHLTLLISEAYKRGYGSSGLVINREWLIKYNKGLILLSGGRKGDIGKLLIRGNMLKVEKCLLFYEKYFPNHYYIELIRTKREDEENYIHAAVDLAARRGIPIVATNDVRFINQEDFNAHEIRVAIHHGFTLNDPKRPRIYSPQQYIRKEEEMCTLFADLPEALTNSVEIAKRCNISIPMGKYFLPKFPTGEISIENYLIKCAQEGLEKRLRFLFQDPKIRRKKRHLYDVRLNVELKVINQMGFPGYFLIVMEFIQWSKNNGIPVGPGRGSGAGSLVAYALNITDLDPLRFDLLFERFLNPERISL…	1161	0			1	1			1	HHDFDEGDR	0	0		10	RFIHLHVHSDYSI	19	DYSIVDGIIKI	44	IAITDFNNLCG	69	PIIGADFLIKS	83	TNEVGELTLLA	134	ILLSGGRKGDI	201	IVATNDVRFINQE		DDD	1		401
AJA46126.1	C	DnaE1			GCA_000807275.1_ASM80727v1	Frischella perrara	1267021	Bacteria	Proteobacteria	Gammaproteobacteria	Orbales	Orbaceae	Frischella		2692351	34.1191	MSDPKFIHLHVHSDFSMLDGMAKTDALVKQTVAMNMPALAITDFSNLCGLVKFYGSALSKGIKPIIGADLKIHDVERDEFYDITVLAANNEGYHNLTLLISHAYQRGYVGDGPVVDKEWLIKYKTGLIILVSYRSDIGLGVIRDNQAMIMESIQFYQTHFADACYLELIRTGRENEELFVKQALKLAEQHDLPVVATNDVRFLSASDFEAHEIRVAIHDGDTLDDPKRPKKYSLQQYFRSESEMVELFSDIPESLINSVEIAKRCNVSIRLGEYFLPQFPTGEMTTEDFLIHKAQQGLEERLQFLFPDPDIRQANRHKYDERLAIELDVINQMGFPGYFLIVMEFIQWSKDNSVPVGPGRGSGAGSLVAYALKITDLDPLEFDLLFERFLNPERVSMPD…	1161	0			1	1			1	HHDFDDSDR	0	0		10	KFIHLHVHSDFSM	19	DFSMLDGMAKT	44	LAITDFSNLCG	69	PIIGADLKIHD	82	RDEFYDITVLA	132	LIILVSYRSDI	199	VVATNDVRFLSAS		DDD	1		399
AKE52522.1	C	DnaE1			GCA_000981765.1_ASM98176v1	Kangiella geojedonensis	914150	Bacteria	Proteobacteria	Gammaproteobacteria	Kangiellales	Kangiellaceae	Kangiella		2495242	43.7761	MAPRFVHLKVHTEYSMVDSLVRVKPMLAECEKREVPAIAMTDQMNMCGLVKFYSTAVKSAVKPIAGADLLIQDPDDEDSFFRVTALCMNTDGYLNLKYLISRAYLKNQHRGFPLVKKEWMAELNQGIIILSGGREGDIGKAVLAGKMDLAAEYLGFWNHHFSNRFYLELHRTGRPYENEYIHQVIGLAQGSGTPVVATNDVRFLQKEDFDAHEARVCINQGRVLADPRRPRDYSDQQYLRTEDEMVELFDDIPEAIENTVEIAKRCNMDLRLGEYFLPEFPIPEGMTIDQYFEQVSKDGLEERLDHLYDRNAENFAEIRKPYDERLQIELDVINSMGFPGYFLIVGDFIQWSKDNGVPVGPGRGSGAGSLVAYAMKITDLDPLEFDLLFERFLNPERVS…	1161	0			1	1			1	KHDQDRGDR	0	0		9	RFVHLKVHTEYSM	18	EYSMVDSLVRV	43	IAMTDQMNMCG	68	PIAGADLLIQD	82	EDSFFRVTALC	133	IILSGGREGDI	200	VVATNDVRFLQKE		DDD	1		402
AKO52139.1	C	DnaE1			GCA_001043175.1_ASM104317v1	Marinobacter psychrophilus	330734	Bacteria	Proteobacteria	Gammaproteobacteria	Pseudomonadales	Marinobacteraceae	Marinobacter		3998597	53.8449	MTAQTFVHLRIHSEHSLVDGLVRVKPLIKRVVELGMPAVGLTEQSNMFSLVRFYKAALGAGVKPIIGADLWFENLDEPESPFRITLLASNNDGYLNLTEIVSLGYTEGQRFGKPIIKREWLEARSQGLIMLSGGKMGDVAKAMLADKPKLARDRARYWRDLYPGSFYLELQRTGRAGDEDCLHLNVALAAELGLPVVATNDVHFIYAEDFEAHEARVCIGESRTLDDPRRDRRFSDQQHLRSAEEMIELFADIPEAVENTLAIARRCSVTVRMGEYFLPNYPVPEGMTMDDYFRRVSEDGLEDRLAKTLPKDDPDYDSKRQAYYDRLKFELDIIIQMGFPGYFLIVMDFIKWAKNNGVPVGPGRGSGAGSLVAYAQLITDLDPLQYDLLFERFLNPERV…	1161	0			1	1			1	RHDQDRGDH	0	0		10	TFVHLRIHSEHSL	19	EHSLVDGLVRV	44	VGLTEQSNMFS	69	PIIGADLWFEN	83	PESPFRITLLA	134	IMLSGGKMGDV	201	VVATNDVHFIYAE		DDD	1		403
AMO70359.1	C	DnaE1			GCA_001586255.1_ASM158625v1	Zhongshania aliphaticivorans	1470434	Bacteria	Proteobacteria	Gammaproteobacteria	Cellvibrionales	Spongiibacteraceae	Zhongshania		4204359	50.7165	MNDSFVHLRVHSEYSLVDGLVRVKELTKRVAKLGMPAVALTDLNNFYALIKFQKAAMAAGVKPIFGCDLLMRDDDDPDQTTVICLLAQNEKGYRNLTELISRAYQDGQYLGKAYAYRSWIEQASEGLIALSGGREGDVGQALLAGKADVAQHSLSRWLAVFPDRFYLELQRTGRQNEDDYIHAAIGLAERNNCPVVATNDVRFLDAGEFEAHDARVCIRDGRVLDDPRRPRNYSDQQYLRSPEDMAELFADIPEALQNSVEIAKRCNLTIQLGTYYLPEYPIPEGMTQETYFRQLCHDGLDQRLDFLFDRNSPEFEAHQSEYRDRLEFELNVILQMGFPGYFLIVMDFIQWAKDHDIPVGPGRGSGAGSLVAYALKITDLDPIQYDLLFERFLNPERVS…	1161	0			1	1			1	RHDLDVGDR	0	0		9	SFVHLRVHSEYSL	18	EYSLVDGLVRV	43	VALTDLNNFYA	68	PIFGCDLLMRD	82	PDQTTVICLLA	133	IALSGGREGDV	200	VVATNDVRFLDAG		DDD	1		402
AOE50349.1	C	DnaE1			GCA_001708405.1_ASM170840v1	Kangiella sediminilitoris	1144748	Bacteria	Proteobacteria	Gammaproteobacteria	Kangiellales	Kangiellaceae	Kangiella		2496140	43.3996	MAPRFIHLKVHTEYSMVDSLIRVKSLLGECAERNIPAVAMTDQMNMCGLVKFYSNAVKSGVKPIAGADLLVQDPEEEENYFRVTALCMDKQGYLNLKYLISRAYLKNQHRGLPLVKKEWLAELNEGLIILSGGKAGDIGKAVLAGKMDQAAEFLGFWNHHFSNRFYLELQRTGRPYENEYIHQVIGLAQGSSTPVVATNDVRFLTKDDFDAHEARVCINQGRVLADPRRPRDYSEQQYLRSEEEMVELFDDIPEALENTVEIAKRCNLDLRLGEYFLPEFPIPDGMTIEEYFEHVSKEGLEERLDHLYDREADNFAEIRKPYDERLQIELDVINSMGFPGYFLIVGDFIQWSKDNGVPVGPGRGSGAGSLVAYAMKITDLDPLEFDLLFERFLNPERVS…	1161	0			1	1			1	KHDQDRGDR	0	0		9	RFIHLKVHTEYSM	18	EYSMVDSLIRV	43	VAMTDQMNMCG	68	PIAGADLLVQD	82	EENYFRVTALC	133	IILSGGKAGDI	200	VVATNDVRFLTKD		DDD	1		402
ASF47857.1	C	DnaE1			GCA_002209385.1_ASM220938v1	Methylovulum psychrotolerans	1704499	Bacteria	Proteobacteria	Gammaproteobacteria	Methylococcales	Methylococcaceae	Methylovulum		4923400	50.8787	MHPAFVHLRLHTEFSLVDGIVKIKPLVKRLAELNMPAIALTENGNLFSLVKFYKAAMGQGVKPIAGADVWVFNPEEPAAPFRLTLLVNRQQGYVTLTELISRGYQEGQHLGVPMVQKEWIEANHDGLIALSGAMEGDIGKALLAENTEAAQRLAAYWGGLFPQRFYLEVQRVGKPDEERYIAAAVDLALAHGLPVVATNDVRFLRKEDFAAHEVRVCINQGRVLDDTRRPKDYTEQQYLRSSEEMQALFADLPEALANTVEIAKRCNIKLTLGENFLPDFPVPTGMTLGELMAAEAKKGLAERLLHYPAVGKRSVAENEQAYYERLDIELSVINAMGFPGYFMIVADFIQWAKNHQIPVGPGRGSGAGSLVAYALKITDLDPIEFDLLFERFLNPERVS…	1161	0			1	1			1	RHDNDRADR	0	0		9	AFVHLRLHTEFSL	18	EFSLVDGIVKI	43	IALTENGNLFS	68	PIAGADVWVFN	82	PAAPFRLTLLV	133	IALSGAMEGDI	200	VVATNDVRFLRKE		DDD	1		402
AUD79347.1	C	DnaE1			GCA_002838765.1_ASM283876v1	Kangiella profundi	1561924	Bacteria	Proteobacteria	Gammaproteobacteria	Kangiellales	Kangiellaceae	Kangiella		2653010	43.8102	MTPRFIHLKMHTEYSMVDSVVRVKPLIAHCKEHNIPAIAMTDQMNMCGLVKFYSQSVSAGIKPIAGADLLIQNPNDEDDYFRVTALCMNNTGYLNLKYLISRAYLKNQHRGLPLAKKEWLPEFAEGLIILSGGRQGDVGKALLAGNMDHAASNLGFWNHHFKDRFYLELQRTGRPQENEYIHQVIGLAQGASTPVVATNDVRFLHKEDFDAHEARVCINQGRVLADPRRPRDYSEQQYLRSEAEMVELFQDIPEALENSVEIAKRCNLDMRLGEYFLPEFPIPEGMTIEQYFEKVSKDGLEERLDQLYDRNAENFAEIRKEYDERLQIELDVINQMGFPGYFLIVADFIQWSKNNGVPVGPGRGSGAGSLVAYAMKITDLDPLEYDLLFERFLNPERVS…	1161	0			1	1			1	KHDQDRGDR	0	0		9	RFIHLKMHTEYSM	18	EYSMVDSVVRV	43	IAMTDQMNMCG	68	PIAGADLLIQN	82	EDDYFRVTALC	133	IILSGGRQGDV	200	VVATNDVRFLHKE		DDD	1		402
AWK85886.1	C	DnaE1			GCA_003130795.1_ASM313079v1	Azospirillum thermophilum	2202148	Bacteria	Proteobacteria	Alphaproteobacteria	Rhodospirillales	Azospirillaceae	Azospirillum		6776313	69.832	MPHADFIHLRVHSAYSLSEGAIKVKELVKLCLKQQMPAVAVTDTGNLFGALEFALAAADAGVQPIIGTVLGITRIGPAPTRPGLPGKAAHPDQIVLLCQNEQGYRNLMKLVSKAFLESDPMAGPQIPMEALEGRSDGLIALTGGPAGPIGRLLAEGQKDLALETLERMKALFPGRLYVELQRHSGHFQEMEDTVEPALVELAYAHDLPLVATNDCHFATPDLYQAHDALLCIAEGAYLSQTERRRLTPDHCFKSAEEMRLLFADLPEAVDNTLVIARRCSFLLRPIKPILPPFACEGGRTEDDELRAQARAGLEMRLEKVVYTPGMTAEQREQTRKTYFERLEFELDVIVKMKFPGYFLIVSDFIKWAKSQDIPVGPGRGSGAGSVVAWALTITDLDPL…	1161	0			1	1			1	RHETVQGDH	0	0		10	DFIHLRVHSAYSL	19	AYSLSEGAIKV	44	VAVTDTGNLFG	69	PIIGTVLGITR	93	AAHPDQIVLLC	144	IALTGGPAGPI	214	LVATNDCHFATPD		DDD	1		418
QIB66699.1	C	DnaE1			GCA_010669285.1_ASM1066928v1	Kineobactrum salinum	2708301	Bacteria	Proteobacteria	Gammaproteobacteria	Cellvibrionales	Halieaceae	Kineobactrum		4649503	60.6833	MTDFVHLRLHTEYSLVDGLVRIKPLVERVASLGMAAVGVTDVCNFYALVKVYKAAFGAGVKPVFGVDLRILDEDDPERAYPLCLLVMDQVGYRNLTVLISRAYTEGQYLGQPYVHKSWLTQHSEGLVALSCGAAGDVGQALLAERPAQAEARARHWMSLYPGRFYLELHRTGREGDETHLHAAVTLAQQLACPVVATNDVRFLDSSEFEAHEARVCIREGRTLDDPRRARNYTDQQYLRSPAEMAELFADIPEALANSVEIARRCNLVLELGKPYLPDYPVPAGLTMDEYFRQLSHEGLDQRLVRLFDSAAPDFAERQQTYRARLDFELDTIIQMGFPGYFLIVMDFIRWAKQHDIPVGPGRGSGAGSLVAYALEITDLDPLQYDLLFERFLNPERVSM…	1161	0			1	1			1	RHDVDPGDR	0	0		8	DFVHLRLHTEYSL	17	EYSLVDGLVRI	42	VGVTDVCNFYA	67	PVFGVDLRILD	81	PERAYPLCLLV	132	VALSCGAAGDV	199	VVATNDVRFLDSS		DDD	1		401
[truncated: 4,644 more rows]
[truncated: 32 more columns]

## Sheet: A_family
NCBI sequence ID	Family	Group	Genome ID	Full organism name	Taxonomy ID	Superkingdom	Phylum	Class	Order	Family	Genus	Species	Genome Size, bp	Genome GC%	Sequence	Sequence length	Sequence modified = 1	Comment	Included in A family tree	Exo5-3 active site →	Exo5-3 domain identified	Exo5-3 metal binding residues (EcoPolI: 13, 63, 113, 115, 138, 140, 185, 188)	(DDEDDDDD)=1	(DDEDDDED)=1	(DDEDDxxx)=1	(DEEDDxxx)=1	Exo5-3 extended motifs →	Motif I addr (addr of D)	Motif I (-----D-----)	Motif II addr (addr of D)	Motif II (-----D-----)	Motif III addr (addr of ExD)	Motif III (-----E-D-----)	Motif IV addr (addr of DxD)	Motif IV (-----D-D-----)	Motif V addr (addr of DxxD)	Motif V (-----D--D-----)	Exo3-5 active site →	Exo3-5 domain identified	Exo3-5 metal binding residues (EcoPolI: 355, 357, 424, 497, 501)	(DEDYD)=1	Exo3-5 extended motifs →	Motif I addr (addr of DxE)	Motif I (-----D-E-----)	Motif II addr (addr of D)	Motif II (-----D-----)	Motif III addr (addr of YxxxD)	Motif III (-----Y---D-----)	Polymerase active site →
[truncated: 3,463 more rows]
[truncated: 7 more columns]

[truncated: 6 more sheets: Y_family, X_family, B_family, Solo_Exo5-3, PolX-like_PHP, Solo_DnaQ]
