# Supplementary material for: Diversity and distribution of bacterial DNA polymerases
Source: Nucleic Acids Res. 2026 Feb 23;54(4):gkag133. doi: 10.1093/nar/gkag133 (PMC12926913; doi:10.1093/nar/gkag133)
Supplement: gkag133_Supplemental_Files [file gkag133_supplemental_files.zip › Supplementary_data_file_4.xlsx]

## Sheet: AFM_system_models
model file name	model components (chain order)	system name	Organism	genome ID	Comments	Is AF3 model also available	AFM scores →	pLDDT	pTM	ipTM	Rank score	VoroMQA →	score	i_score	i_energy	res	atm	i_size	i_area	Taxonomy →	Taxonomy ID	Superkingdom	Phylum	Class	Order	Family	Genus	Species	Full organism name	Sequence data →	PolY component	ID	sequence	L	DnaE2 component	ID	sequence	L	RecA component	ID	sequence	L	additional component	ID	sequence	L
AFM__AAL23540_AAL23541_AAL23541_AAL21709.pdb	UmuC-UmuD'-UmuD'-RecA	PolV system	Salmonella enterica subsp. enterica serovar Typhimurium str. LT2	GCA_000006945.2_ASM694v2	2nd copy of PolV system also present in genome, model very similar	yes (but not used in figures)		86.0648	0.657964	0.667642	0.665707		0.49	0.591	-2538.9	1007	7814	231 / 1016	4219.6		99287	Bacteria	Proteobacteria	Gammaproteobacteria	Enterobacterales	Enterobacteriaceae	Salmonella	Salmonella enterica	Salmonella enterica subsp. enterica serovar Typhimurium str. LT2		UmuC	AAL23540	MFALADVNSFYASCEKVFRPDLRDRSVVVLSNNDGCVIARSAEAKKLGIKMGVPWFQLRSAKFPEPVIAFSSNYALYASMSNRVMVHLEELAPRVEQYSIDEMFLDIRGIDSCIDFEDFGRQLREHVRSGTGLTIGVGMGPTKTLAKSAQWASKEWSQFGGVLALTLHNQKRTEKLLSLQPVEEIWGVGRRISKKLNTMGITTALQLARANPTFIRKNFNVVLERTVRELNGESCISLEEAPPPKQQIVCSRSFGERVTTYEAMRQAVCQHAERAAEKLRGERQFCRHIAVFVKTSPFAVTEPYYGNLASEKLLIPTQDTRDIIAAAVRALDRIWVDGHRYAKAGCMLNDFTPTGVSQLNLFDEVQPRERSEQLMQVLDGINHPGKGKIWFAGRGIAPE…	424					RecA	AAL21709	MAIDENKQKALAAALGQIEKQFGKGSIMRLGEDRSMDVETISTGSLSLDIALGAGGLPMGRIVEIYGPESSGKTTLTLQVIAAAQREGKTCAFIDAEHALDPVYARKLGVDIDNLLCSQPDTGEQALEICDALARSGAVDVIVVDSVAALTPKAEIEGEIGDSHMGLAARMMSQAMRKLAGNLKQSNTLLIFINQIRMKIGVMFGNPETTTGGNALKFYASVRLDIRRIGAVKEGDNVVGSETRVKVVKNKIAAPFKQAEFQILYGEGINFYGELVDLGVKEKLIEKAGAWYSYNGEKIGQGKANATTWLKENPATAKEIEKRVRELLLSNQNATPDFAVDDSEGVAETNEDF	353	UmuD'	AAL23541	GFPSPAADYTEEELDLNAYCIRRPAATFFVRAIGDSMKEMGLHSGDLMVVDKAEKPMQGDIVIAETDGEFTVKRLQLKPRIALLPINPAYPTLYPEELQIFGVVTAFIHKTRSTD	115
AFM__ADY82090_ADY81358_ADY81358_ADY82030.pdb	UmuC-UmuD'-UmuD'-RecA	PolV system	Acinetobacter pittii PHEA-2	GCA_000191145.1_ASM19114v1		yes (but not used in figures)		83.7607	0.693256	0.642167	0.652385		0.504	0.613	-2659.7	1029	8132	228 / 1076	4421.4		871585	Bacteria	Proteobacteria	Gammaproteobacteria	Moraxellales	Moraxellaceae	Acinetobacter	Acinetobacter pittii	Acinetobacter pittii PHEA-2		UmuC	ADY82090	MEISHREIYALVDINNCYVSCERLFNPKLIGLPVVVLSNNDGCVVSRSEEAKNMGIKMGIPWYQIEQEALQAGVHVYSSNYTLYAEMSRRFFSVLGEFFSPDDLEAYSIDECFIRLTPYLQSLDIHSYCVKVVETLEEWLSLPCCIGIGYSKTQAKLANHYAKKIRSFNRICNFTTLDPLLLEDLMQHTPVKEVWGIGYQLVKQLGSYEIYSCLDLTFANEHHLAKAFSVVMARTIRELKGQSCIQLDDPAIVTKRILASRSFAQALSSIEIIKQALIFHLNRAHRRLMKQEQLCACVQVMLYEKIDKPPYKKASSQAIGLNYATDDLCILTKAAMQQIDVLYKENKKYIKIGVLFCGLHPRQHHIDDLWQPLELIQQRQQLMQTLSTVRNRFGSHYLQ…	441					RecA	ADY82030	MDENKSKALQAALSQIEKQFGKNTVMRLGDNTVQAVEAVSTGSLTLDIALGIGGLPKGRIVEIYGPESSGKTTMTLQAIAQCQKAGGTCAFIDAEHALDPQYARKLGVDIDNLLVSQPDNGEQALEIADMLVRSGAIDLIVVDSVAALTPKAEIEGEMGDSHMGLQARLMSQALRKITGNAKRSNCMVIFINQIRMKIGVMFGSPETTTGGNALKFYASVRLDIRRIGQVKEGDEIIGSETRVKVVKNKMAPPFKEAIFQILYGKGTNQLGELVDLAVQQDIVQKAGAWYSYQGNKIGQGKNNVIRHFEENPQMAGEIEKIIREQLLTTGTNGAVQVEDEEEDLLLES	348	UmuD'	ADY81358	GFPSPAQDDIEQALDLNEYLIRNENATFIVKANSLSMLDAGIDINDPLIVDRSIPAKSGDIVIALIDNDFTVKRLMIDSQFHPPKVWLKAENPDYQNIYIEEGQELVIWGVVTYNLKRMR	120
AFM__AAC74268_AAC74267_AAC74267_AAC75741.pdb	UmuC-UmuD'-UmuD'-RecA	PolV system	Escherichia coli str. K-12 substr. MG1655	GCA_000005845.2_ASM584v2		yes		85.0949	0.632213	0.646348	0.643521		0.494	0.608	-2327.1	1005	7735	212 / 931	3860		511145	Bacteria	Proteobacteria	Gammaproteobacteria	Enterobacterales	Enterobacteriaceae	Escherichia	Escherichia coli	Escherichia coli str. K-12 substr. MG1655		UmuC	AAC74268	MFALCDVNAFYASCETVFRPDLWGKPVVVLSNNDGCVIARNAEAKALGVKMGDPWFKQKDLFRRCGVVCFSSNYELYADMSNRVMSTLEELSPRVEIYSIDEAFCDLTGVRNCRDLTDFGREIRATVLQRTHLTVGVGIAQTKTLAKLANHAAKKWQRQTGGVVDLSNLERQRKLMSALPVDDVWGIGRRISKKLDAMGIKTVLDLADTDIRFIRKHFNVVLERTVRELRGEPCLQLEEFAPTKQEIICSRSFGERITDYPSMRQAICSYAARAAEKLRSEHQYCRFISTFIKTSPFALNEPYYGNSASVKLLTPTQDSRDIINAATRSLDAIWQAGHRYQKAGVMLGDFFSQGVAQLNLFDDNAPRPGSEQLMTVMDTLNAKEGRGTLYFAGQGIQQQ…	422					RecA	AAC75741	MAIDENKQKALAAALGQIEKQFGKGSIMRLGEDRSMDVETISTGSLSLDIALGAGGLPMGRIVEIYGPESSGKTTLTLQVIAAAQREGKTCAFIDAEHALDPIYARKLGVDIDNLLCSQPDTGEQALEICDALARSGAVDVIVVDSVAALTPKAEIEGEIGDSHMGLAARMMSQAMRKLAGNLKQSNTLLIFINQIRMKIGVMFGNPETTTGGNALKFYASVRLDIRRIGAVKEGENVVGSETRVKVVKNKIAAPFKQAEFQILYGEGINFYGELVDLGVKEKLIEKAGAWYSYKGEKIGQGKANATAWLKDNPETAKEIEKKVRELLLSNPNSTPDFSVDDSEGVAETNEDF	353	UmuD'	AAC74267	GFPSPAADYVEQRIDLNQLLIQHPSATYFVKASGDSMIDGGISDGDLLIVDSAITASHGDIVIAAVDGEFTVKKLQLRPTVQLIPMNSAYSPITISSEDTLDVFGVVIHVVKAMR	115
AFM__AEW60764_AEW60763_AEW60763_AEW62800.pdb	UmuC-UmuD'-UmuD'-RecA	PolV system	Klebsiella pneumoniae subsp. pneumoniae HS11286	GCA_000240185.2_ASM24018v2	2nd copy of PolV system also present in genome, model very similar	yes (but not used in figures)		85.2489	0.630878	0.639625	0.637875		0.492	0.633	-2385.9	1003	7724	206 / 903	3784.1		1125630	Bacteria	Proteobacteria	Gammaproteobacteria	Enterobacterales	Enterobacteriaceae	Klebsiella	Klebsiella pneumoniae	Klebsiella pneumoniae subsp. pneumoniae HS11286		UmuC	AEW60764	MFAHCDVNAFYASCQTAFRPDLKGRPVVVLSNNDGCVIARSAEAKPFVKMGEPYFKQKAAFLRHGVVAFSSNYELYADMSSRVMATLEELTPRCEIYSIDEAFCDVSGVRHCRDLTDFGREIRATVLQRTHLTLGVGIAQTKTLAKLANHAAKQWPRQTGGVVDLSCPQRQRKLMALLPVSEVWGIGRRIGKKLEAMGIGTVLQLAESDIRFIRKHFTVVLERTVRELRGEPCLALEEFAPAKQEIICSRSFGDRITAYEDMRQAICSYAARAAEKLRGEHQYCRFVSAFVKTSPFALNEPYYGNSASLKLLTPTQDSRDIIAAATSCLDAIWKAGHRYQKAGVMLGDFYSQGVAQLNLFDELAPRHNSARLMQVLDQLNAKNGRGALYFAGQGIQQQW…	421					RecA	AEW62800	MAIDENKQKALAAALGQIEKQFGKGSIMRLGEDRTMDVETISTGSLSLDIALGAGGLPMGRIVEIYGPESSGKTTLTLQVIAAAQREGKTCAFIDAEHALDPVYARKLGVDIDNLLCSQPDTGEQALEICDALARSGAVDVIVVDSVAALTPKAEIEGEIGDSHMGLAARMMSQAMRKLAGNLKQSNTLLIFINQIRMKIGVMFGNPETTTGGNALKFYASVRLDIRRIGAVKEGDNVVGSETRVKVVKNKIAAPFKQAEFQILYGEGINFYGELVDLGVKEKLIEKAGAWYSYNGDKIGQGKANAITWLKENPAAAKEIEKKVRELLLNNQDAKPDFVVDGNDAEETEQDF	352	UmuD'	AEW60763	GFPSPAQDYVEKRIDLNELLVQHPSATYFVKAAGDSMIDAGIDEGDLLVVDSARKAEHGDIVIAAVGGEFTVKKLQLLPRVQLNPMNPAYSPIVVGREETLDIFGVVTYIIKAAG	115
AFM__AAN42788_AAN42787_AAN42787_AAN44214.pdb	UmuC-UmuD'-UmuD'-RecA	PolV system	Shigella flexneri 2a str. 301	GCA_000006925.2_ASM692v2		yes (but not used in figures)		85.1274	0.610221	0.629533	0.625671		0.494	0.613	-2368.9	1005	7734	207 / 919	3844.1		198214	Bacteria	Proteobacteria	Gammaproteobacteria	Enterobacterales	Enterobacteriaceae	Shigella	Shigella flexneri	Shigella flexneri 2a str. 301		UmuC	AAN42788	MFALCDVNAFYASCETVFRPDLWGKPVVVLSNNDGCVIARNAEAKALGVKMGDPWFKQKDLFRRCGVVCFSSNYELYADMSNRVMSTLEELSPRVEIYSIDEAFCDLTGVRNCRDLTDFGREIRATVLQRTHLTVGVGIAQTKTLAKLANHAAKKWQRQTGGVVDLSNLERQRKLMSALPVDDVWGIGRRISKKLDAMGIKTVLDLADTDIRFIRKHFNVMLERTVRELRGEPCLQLEEFAPTKQEIICSRSFGERITDYTSMRQAICSYAARAAEKLRSEHQYCRFISTFIKTSPFALNEPYYGNSASVKLLTPTQDSRDIINAATRSLDAIWQAGHRYQKAGVMLGDFFSQGVAQLNLFDDNAPRPGSEQLMAVMDTLNAKEGRGTLYFAGQGIQQQ…	422					RecA	AAN44214	MAIDENKQKALAAALGQIEKQFGKGSIMRLGEDRSMDVETISTGSLSLDIALGAGGLPMGRIVEIYGPESSGKTTLTLQVIAAAQREGKTCAFIDAEHALDPIYARKLGVDIDNLLCSQPDTGEQALEICDALARSGAVDVIVVDSVAALTPKAEIEGEIGDSHMGLAARMMSQAMRKLAGNLKQSNTLLIFINQIRMKIGVMFGNPETTTGGNALKFYASVRLDIRRIGAVKEGENVVGSETRVKVVKNKIAAPFKQAEFQILYGEGINFYGELVDLGVKEKLIEKAGAWYSYKGEKIGQGKANATAWLKDNPETAKEIEKKVRELLLSNPNSTPDFSVDDSEGVAETNEDF	353	UmuD'	AAN42787	GFPSPAADYVEQRIDLNQLLIQHPSATYFVKASGDSMIDGGISDGDLLIVDSAITASHGDIVIAAVDGEFTVKKLQLRPTVQLIPMNSAYSPITISSEDTLDVFGVVIHVVKAMR	115
AFM__CAB14068_CAB14069_CAB13567.pdb	UvrX-YolD-RecA	YqjWX-like system	Bacillus subtilis subsp. subtilis str. 168	GCA_000009045.1_ASM904v1		yes		85.0448	0.723858	0.704612	0.708461		0.503	0.521	-1543.3	874	6860	140 / 597	2489.5		224308	Bacteria	Firmicutes	Bacilli	Bacillales	Bacillaceae	Bacillus	Bacillus subtilis	Bacillus subtilis subsp. subtilis str. 168		UvrX	CAB14068	MIDYSQFPRKNILCVDMKSFYASVSAVTMGLNPLTCYLAVVGNTDRQGSVVLAASPALKKDFGIKTGSRLFEIPEDPRIHIVNPQMKLFIRVSTEITKLFYRFVPEKCVHTYSIDESFLDAGKEDPEEMAKAIQSSMWREFGLMCTVGIGDNMLLSKLALDLESKKTKSGIARWRYEDVPNKLWKVRPLSKMWGIGGRMERNLNRMGISTIGQLAKFPLELLEKKFGIMGNQLYYHAHGIDLSEIGAPLMQGQISFGKSQILLRDYTRSEEIKAVLLEICEEVARRARTHNKVGRTISLGIGYSKDELGGGFHRSKTIDLPTSITMDIYRCCLMLFNKFYSGKTVRSVSVTLSNIEDDVNQQLSLFEVDNEKRRKLGFVMDGIRSKYGSKAILRAVSYT…	416					RecA	CAB13567	MSDRQAALDMALKQIEKQFGKGSIMKLGEKTDTRISTVPSGSLALDTALGIGGYPRGRIIEVYGPESSGKTTVALHAIAEVQQQGGQAAFIDAEHALDPVYAQKLGVNIEELLLSQPDTGEQALEIAEALVRSGAVDIVVVDSVAALVPKAEIEGDMGDSHVGLQARLMSQALRKLSGAINKSKTIAIFINQIREKVGVMFGNPETTPGGRALKFYSSVRLEVRRAEQLKQGNDVMGNKTKIKVVKNKVAPPFRTAEVDIMYGEGISKEGEIIDLGTELDIVQKSGSWYSYEEERLGQGRENAKQFLKENKDIMLMIQEQIREHYGLDNNGVVQQQAEETQEELEFEE	348	YolD	CAB14069	MLRDRGTIKWTSMMLPEHLTQLKQDLIDVSKIEKPSLDDQQIEEMDILVSEALEFNKELQFKLFHNGFVENVTGRVHYINFEQQKLHVKDQNDNTVYINMNNIIGVTYND	110
AFM__ABD30458_ABD31192_ABD30363.pdb	UvrX-YolD-RecA	YqjWX-like system	Staphylococcus aureus subsp. aureus NCTC 8325	GCA_000013425.1_ASM1342v1		yes (but not used in figures)		85.4841	0.716607	0.68491	0.691249		0.497	0.531	-1823.5	875	6969	151 / 732	2969.3		93061	Bacteria	Firmicutes	Bacilli	Bacillales	Staphylococcaceae	Staphylococcus	Staphylococcus aureus	Staphylococcus aureus subsp. aureus NCTC 8325		UvrX	ABD30458	MYNYHLLEDRDVLCIDQKSFFASVSCIEKGLDPLETKLAVVADTKRQGSVILAATPKLKELGIKTGSRLFEIPHRNDIYIINPSMRKYLNVSVAISKIALRYIPPEDLHQYSIDEFFMDVTDSYHRFSSTVHAFCERLKREIYEETGIYCTVGIGSNMLLSKIAMDVEAKHSQNGIAEWRYQDVPTKLWPIQPLRDFWGINRRTEAKLNKRGIFTIGDLAKYPYKFLKKEFGILGVDMHLHANGIDQSKVREKHKISNPSICKSQILMRDYHFDEAKVVMQELIEDVASRVRARKKVARTIHFAFGYSDEGGVHKQYTLKDPTNLEKDIYKVVMHFADKLCNKQALYRTLSISLSQFINEDERQLSLFEDEYQRKRDECLAKTIDQLHLKYGKGIVSKA…	420					RecA	ABD30363	MKLGDNIGRRVSTTSTGSVTLDNALGVGGYPKGRIIEIYGPESSGKTTVALHAIAEVQSNGGVAAFIDAEHALDPEYAQALGVDIDNLYLSQPDHGEQGLEIAEAFVRSGAVDIVVVDSVAALTPKAEIEGEMGDTHVGLQARLMSQALRKLSGAISKSNTTAIFINQIREKVGVMFGNPETTPGGRALKFYSSVRLEVRRAEQLKQGQEIVGNRTKIKVVKNKVAPPFRVAEVDIMYGQGISKEGELIDLGVENDIVDKSGAWYSYNGERMGQGKENVKMYLKENPQIKEEIDRKLREKLGISDGDVEETEDAPKSLFDEE	322	YolD	ABD31192	MTSYEEETDYRNVPRELLDNNIPMGRGMIKWAPFATLPEQFETIQQYIIDQNKITRPVLSDDQLAELNIRLHEALQYAQPVEVKFYNNGFVDSVRLTIYRIDAINYEIDGYVYNQQQRQKISIFDILDIVLLP	133
AFM__CAD00889_CAD00888_CAC99476.pdb	UvrX-YolD-RecA	YqjWX-like system	Listeria monocytogenes EGD-e	GCA_000196035.1_ASM19603v1		yes (but not used in figures)		82.74	0.703873	0.69342	0.69551		0.491	0.509	-1507.3	879	6931	139 / 605	2518.8		169963	Bacteria	Firmicutes	Bacilli	Bacillales	Listeriaceae	Listeria	Listeria monocytogenes	Listeria monocytogenes EGD-e		UvrX	CAD00889	MRHVVIFCASILNRFFASVECVKRRLNPLEAYLVVMSNAERAGGLVLAATPKMKQEHHIKTGSRMYELPTWDKRIIIAPPRMKLYLKVNAMIQAIFRRYVPAEFIHVYSIDECFLDVTGSHLLFGSTEEIVRKIQRDILEELRLYVTVGIGDNPLLAKLALDNVAKNRDDGIAEWRYEHVPETIWKIRHLDDVCGIGRRTAVRLQKMGIFNMYQLSQTPPQVLKNVMGVVGEQLYYHAHGIDYSLLNEKYVPVSKSYGKSQILEKDYHVPAEVEIVIREMVEEVAMRLRQNHVDTAVIHLSVGYSKYSIKKGFSHQAKIPPTSSSHALIPYFLQLFRRYDEREPVRSIAISCGKITLKTGLQLNLFEDFTQTLNHEQLEITVDKIRSRYGFKSLMHASS…	418					RecA	CAC99476	MNDRQAALDQALKQIEKQFGKGSIMKLGEHSDQNISTISSGSLALDIALGVGGYPRGRIIEVYGPESSGKTTVALHAIAEVQAQGGTAAFIDAEHALDPAYAKNLGVNIDELLLSQPDTGEQALEIAEALVRSGAVDMLVIDSVAALVPRAEIEGEMGDAHVGLQARLMSQALRKLSGVINKSKTIAIFINQIREKVGVMFGNPEITPGGRALKFYSTVRLEVRRAEQLKQGTDVMGNKTKIKVVKNKVAPPFRIAEVDIMYGEGISREGELVDMAAEVDVINKSGSWYSYKEERIGQGRENAKQYLKEHTDIRDEISKRVREEYEIDGSSKEPLDEKEETLSLLDDE	348	YolD	CAD00888	MSYQDRGMKKWGGFLLSEHTEAMQNAEPTLVWKEAMTTEFIESVLASAMTHQSMLVIQKKPLGPEASPENDIIGRISGVENNTIYIKNSEGIIPLSFSAIRNVEERSVEKWYK	113
AFM__CAB14303_CAB14302_CAB13567.pdb	YqjW-YqjX-RecA	YqjWX-like system	Bacillus subtilis subsp. subtilis str. 168	GCA_000009045.1_ASM904v1		yes		86.0122	0.782185	0.742413	0.750367		0.482	0.501	-1579.8	872	6816	132 / 559	2410.7		224308	Bacteria	Firmicutes	Bacilli	Bacillales	Bacillaceae	Bacillus	Bacillus subtilis	Bacillus subtilis subsp. subtilis str. 168		YqjW	CAB14303	MMKEKVIFLVDMQSFYASVEKAENPHLKNRPVIVSGDPEKRGGVVLAACPLAKQKGVVNASRLWEAQEKCPEAVVLRPRMQRYIDVSLQITAILEEYTDLVEPYSIDEQFMDITGSQKLFGTPMEIAKSIQGRIMREIGVYARVGIGPNKALAKIACDNFAKKNKNGIFTLTKENMKTEMWPLPVGSMFGVGSRMKHHLNRMGISTIGGLAAFPLDLLKKKWGINGHVLWMTANGIDYSPVSTSSLDGQKAIGHGMTLPRDYEHFDKEIKVVLLELSEEVCRRSRNAGVMGQTVSVSCRGADFDWPTGFNRQVKLAEPTNSTQDVYEAVRRLFLTFWDGKPVRRLGVNLSQLSSDDIWQLNLFQDYAKKMSLGYVMDGIKNRFGDTAIIRAASLTAAGQ…	412					RecA	CAB13567	MSDRQAALDMALKQIEKQFGKGSIMKLGEKTDTRISTVPSGSLALDTALGIGGYPRGRIIEVYGPESSGKTTVALHAIAEVQQQGGQAAFIDAEHALDPVYAQKLGVNIEELLLSQPDTGEQALEIAEALVRSGAVDIVVVDSVAALVPKAEIEGDMGDSHVGLQARLMSQALRKLSGAINKSKTIAIFINQIREKVGVMFGNPETTPGGRALKFYSSVRLEVRRAEQLKQGNDVMGNKTKIKVVKNKVAPPFRTAEVDIMYGEGISKEGEIIDLGTELDIVQKSGSWYSYEEERLGQGRENAKQFLKENKDIMLMIQEQIREHYGLDNNGVVQQQAEETQEELEFEE	348	YqjX	CAB14302	MNDHLKRGNLLWEGSRMFLPEHKQSLLERKRLKQKLQKPILDPDKLEEMNQTLCAAMEFAQDITVSCFQDGEIVCCTGKICRYEEFEKAVWIKGDEDQLYKLKLDQVLDIVL	112
AFM__ADL04052_ADL04053_ADL03302.pdb	UvrXlike-YolD-RecA	YqjWX-like system	[Clostridium] saccharolyticum WM1	GCA_000144625.1_ASM14462v1		yes (but not used in figures)		88.082	0.778913	0.742216	0.749555		0.493	0.51	-2042.8	1015	7870	152 / 733	3009.1		610130	Bacteria	Firmicutes	Clostridia	Eubacteriales	Lachnospiraceae	Lacrimispora	Lacrimispora saccharolytica	[Clostridium] saccharolyticum WM1		UvrX-like	ADL04052	MKNRTYIAIDLKSFYASVECVERGLDPLTTNLVVADASRTEKTICLAVSPSLKAYGIPGRARLFEVVQKVREVNAARLRKAPGRTFSGASFSDTELKSAPGISLDYIIAPPRMAYYIEYSTRIYNIYLKYIAPEDIHVYSIDEVFMDATDYLNTYNLSARELATRIILDVLAMTGVTATAGIGTNLYLCKIALDIQAKRIPSDQNGVQIAELDEMSYRHLLWSHRPLTDFWRVGKGYARKLEEQGLFTMGDIARCSLGKPTDYYNEDLLYKLFGIHAELLIDHAWGWEPCTIAHIKAYKPSSNSIGSGQVLQSAYTFDKAKLIVWEMTDLLVLDLVDKKLVTNQLVLTVGYDIENLTNPKIKKLYHGAITTDHYGRAVPKSAHGTANLDRQTSSAKLIL…	507					RecA	ADL03302	MNKDDKLKALDAALTQIEKAYGKGSVMKLGDSGTNMNVETVPTGALSLDIALGLGGIPKGRVVEIYGPESSGKTTVALHMIAEVQKRGGIAGFIDAEHALDPVYAKSIGVDIDNLYISQPDNGEQALEITETMVRSGAVDIVIVDSVAALVPKAEIEGDMGDSHVGLQARLMSQALRKLTAIISKSNCIVLFINQLREKVGVMFGSPETTTGGRALKFYASVRLDIRKIETLKQGGDMVGNRVRVKVVKNKIAPPFKEAEFDIMFGKGISKEGDILDLAVKENIVEKSGAWFAYNNIKIGQGRENAKTYLQDNPAACMEIENKVRVKYGLHEEGSAAPESGGAAAKESKRMKAEESKPEAPQQ	363	YolD	ADL04053	MTKAYDDIIYLPHHVSTAHPHMASIDRAAQFSPFAALTGYDAAIKETERLTEERIELDESMKDALSYKLQIIADRLNEHPEIAITYFLPDAKKNGGAYVTAVSSAKKIDGYERVVVMTDGKVIPIDEIISIDGPIFETVVLPHLE	145
AFM__AUI55883_AUI55884_AUI54446.pdb	UvrXlike-YolD-RecA	YqjWX-like system	Prevotella jejuni	GCA_002849795.1_ASM284979v1		yes (but not used in figures)		87.7988	0.771523	0.724801	0.734146		0.495	0.505	-2075.7	994	7814	159 / 755	3104.4		1177574	Bacteria	Bacteroidetes	Bacteroidia	Bacteroidales	Prevotellaceae	Prevotella		Prevotella jejuni		UvrX-like	AUI55883	MSATSKSTTRTYIAIDLKSFYASVECVERGLDPLTTNLVVADRERTEKTICLAVSPSLKAHGIPGRARLFEVVQRLREVNEERRKAAGKEFTGKSYSVKELEQHPDWEIDYVTALPRMSHYIRHSAKIYNIYLRYIAPEDIHVYSIDEVFIDATAYLSSYQMTAHELAIKMIREVLSETGITATAGIGTNMYLCKIAMDIVAKHIPADKDGVRIAELDEESYRKKLWDHRPLTDFWRVGGGIAQRLSMYGIDTMGKIARCSIHQEELLYKLFGINAELLIDHAWGWEPCTMELVKAYRPENCSMSSGQVLQEAYTYRKARVVVQEMADAIALDLVEKRCVADQLVLSVGYDRESLTTPTGREYTGPVSFDRYGRKVPKRAHGSINLHRYTSSSRLIGEA…	506					RecA	AUI54446	MAKEETTSAAEGKLKALQAAMSKIEKDFGKGSIMRMGDEQIEQVEVIPTGSVALDTALGVGGYPRGRIIEIYGPESSGKTTLAIHAIAEAQKQGGIAAFIDAEHAFDRFYAEKLGVDIDNLWISQPDNGEQALEIADQLIRSSAIDILVVDSVAALTPKKEIEGDMGDSAVGLQARLMSQALRKLTSTIAKTNTCCIFINQLREKIGIMFGNPETTTGGNALKFYSSVRLDIRRVTSIKDGDQVIGNQVRVKIVKNKVAPPFRKAEFEITFGEGISKIGEIVDLGVQYGIIQKSGSWFSYNGTKLAQGRDATKAMIKDNPELAEELEGLIKNAITEQTK	339	YolD	AUI55884	MTETYDDIIHLPHHVSKSHPQMSLYNRAAQFAPFAALTGYEEAIIETARLTAPKVDMMEDNQQLLDRKLALLSHSLREQPTVSITYFQPDKKKTGGQYLTVTGVIKCIRDSERVILMADGKSVSIDTIINIDGDIFSSEEYPSPDDELF	149
AFM__AJY76487_AJY76488_AJY76636.pdb	YqjW-YhjD-RecA	YqjWX-like system	Paenibacillus beijingensis	GCA_000961095.1_ASM96109v1	YhjD homolog instead of YolD	yes (but not used in figures)		87.4257	0.752071	0.732254	0.736217		0.484	0.508	-1798.7	931	7333	181 / 821	3489.6		1126833	Bacteria	Firmicutes	Bacilli	Bacillales	Paenibacillaceae	Paenibacillus		Paenibacillus beijingensis		YqjW	AJY76487	MSRHIFLIDGQSFYASVEKAAHPEYRDKPVAVGDPARLNGIVLAACPIAKSRGVTTAERVGEAMAKCPELIVIRPRMQTYIQMSLFITQIFESYTDLVEPYSVDEQFLDVTGSLTYFGSPYEMAKEIQHHVLLSTGIWSRVGIGPTKILAKMATDNYAKKMPEGVFELSFEKLESTLWKLPVHHMFMVASAMTRHFTRMGLACIGDIARMEFGEFKRRMRREMGKQSDIQAGYYWQTARGIDPSPVVSGIRHQLKSVSHGKALRWRLYRVLKDIEVVLLELVVEVCQRARRYNYMGSVVSVSAAETDGERSSWFSRQTTMPQPTSLTHEVAAAAHKLFIEHWNGLPLSNLCVSLSGLTDDSVIQLTLFDDRSLAYRKERVIDRIKDRYGSDAIIRASSL…	417					RecA	AJY76636	MSDRRAALDMALRQIEKQFGKGSIMKLGESAQLQVETVSSGSLALDIALGIGGFPRGRIIEVYGPESSGKTTVALHAIAEVQRNGGQAAFIDAEHALDPLYASKLGVNIDELLLSQPDTGEQALEIAEALVRSGAVDIIVIDSVAALVPKAEIEGEMGDSHVGLQARLMSQALRKLSGAISKSKTIAIFINQLREKVGVMFGNPETTPGGRALKFYSSVRLDVRRIESIKQGNDVVGNRTRIKVVKNKVAPPFKQAELDIMYGEGISKQGSIIDIGTEMDIVQKSGAWFSYNGDRLGQGRENAKQFLKDNVHVSEAIEKQIREAHNLSAAAERAAAGITPQEEDDEELELDL	352	YhjD	AJY76488	MSKLDGNERWKSKMLLTEHVEQYEQRHASNEGKITTTEERTMIRDYILLPHMQKMVQRSIADVECSTNILKRLYLMAGQKILDLITKDLYRLRRELKKRNIKILTEEQSDLVIYHRYYCRGYEERFGMTREVMRSEISLQLTKYASELTTLLREYSKEMKGD	162
AFM__BBI32855_BBI32856_BBI34359.pdb	YqjW-YhjD-RecA	YqjWX-like system	Cohnella abietis	GCA_004295585.1_ASM429558v1	YhjD homolog instead of YolD	yes		89.1716	0.821643	0.785919	0.793063		0.494	0.54	-1912.6	937	7281	188 / 800	3403.5		2507935	Bacteria	Firmicutes	Bacilli	Bacillales	Paenibacillaceae	Cohnella		Cohnella abietis		YqjW	BBI32855	MPPERCIMLVDCQSFYASVEKAAHPEYKHRPLAVAGDPARRSGIILAACPIAKKAGVTTAERLGDALGKCPGLVIVRPRMQVYITVSLLITKIFKTFTDLVEPYSIDEQFLDVTGSLSYFGYPEEIARQIQSLIYVSTGVWSRVGIGPTKILAKMATDNFAKKNDSGIFTLGKSDVERVLWELPINKMFGVGSRMTNHFLCMGMHYIGDVGRLELGDLKRRLSARMGRNSDIQAELFWQTARGIDPSPVTPSTHDTQKAIGHQMTLPRDYSKREDINVILLELSEEVCRRCRAKGYMGRVVSSGGMGADYDRPTGFYRQSTLADPTDIAQEVYEAAKAIFYTHWDGSPVRRLGVTLTGISSADQYQLTLFGDREQQRTISRTLDGIKNRYGGGAILRAS…	419					RecA	BBI34359	MSDRRAALDMALRQIEKQFGKGSVMKLGENAQLAVETVSSGVLALDIALGIGGYPRGRIIEVYGPESSGKTTVSLHAIAEVQRAGGTAAFIDAEHALDPAYARSLGVNIDELLLSQPDTGEQALEIAEALVRSGAVDIIVVDSVAALVPKAEIEGDMGDSFVGLQARLMSQAMRKLSGAVSKSKCLAIFINQLREKIGVMFGNPETTPGGRALKFYASIRLDVRRVEAIKQGNDVVGNRTKIKVVKNKVAPPFKQADVDIMYGEGISKVGSIIDIGAEQDIIQKSGAWFSYNSERLGQGRENAKQYLKDNPEISEKIEKQIREALLSSSIVAQAGSLAADNVDDDSEFEEEN	352	YhjD	BBI32856	MSKKLSGNGRWESSRMMLPEHREQLLDQEKEGGVSTSVHNKRVPDKDELLMIRDFIILPVVLTMTNKNLADIENSAHSLKTLYAKVTRIMMDMISMDLYRIKREMKQRNIKVFEEEQADGIMYYRYIYKGYQEKFGMVREVLRAEVSMRMTKYIRDVIMPLSKTKE	166
AFM__AYQ71923_AYQ71924_AYQ72051.pdb	YqjW-YhjD-RecA	YqjWX-like system	Cohnella candidum	GCA_003713065.1_ASM371306v1	YhjD homolog instead of YolD	yes (but not used in figures)		87.5507	0.74548	0.731993	0.73469		0.481	0.509	-1838.9	929	7250	182 / 827	3487.8		2674991	Bacteria	Firmicutes	Bacilli	Bacillales	Paenibacillaceae	Cohnella		Cohnella candidum		YqjW	AYQ71923	MATGKQRDRTIMLIDGQSFYASVEKAAHPEYRDKPVAVGDPERKSGIILAACPIAKGRGVTTAERVGEAIAKCPDLVVIRPRMQTYITVSLLITEIYESFTDLVEPYSIDEQFLDVTGSLLGRGDAESLAHQIQTKVLLSTGVWSRVGVGPTKILAKMATDNFAKKRSEGIFKLDDGNIETELWPLSVDKMFMVGSRMTRHFWRMGLRTIGDIARLELGEFKRKMRKEMGKQSDIQAEYYWQTARGIDPSPVVSSVRGALQSVSHGKALRARLYRKLADVEVVLLELVVEVCRRARRLGKQGRVVSVGAVETDGERMLSFGRQTTLPHATSLTHEVAAAARQLFVQHWRGMPISRLFISLTQLSDDDTYQLTLFEDRTTVYNLERATDSIKDRFGDAAI…	423					RecA	AYQ72051	MSDRRAALEMALRQIEKQFGKGSIMKLGENAQMQVETCSSGSLALDIALGIGGFPRGRIIEVYGPESSGKTTVALHAIAEVQRAGGQAAFIDAEHALDPLYASKLGVNIDELLLSQPDTGEQALEIAEALVRSGAVDIIVVDSVAALVPKAEIEGDMGDSFVGLQARLMSQAMRKLSGAISKSKAIAIFINQLREKVGVMFGNPETTPGGRALKFYASVRLDVRRIESLKQGNDVVGNRTRIKVVKNKVAPPFKQAEVDIMYGEGISKQGSIVDIGVEMDIVQKSGAWFSYNGERLGQGRENAKQFLKDNTEISWQIEKQIREATLSAAASAKPAAFSSDDDEEEPDFE	349	YhjD	AYQ71924	MSKLEGNVRWQSKMLLTEHQEQYESRNDAKPAGQATPEELKMIRDYVLLPHLLTILQNSLEEVQHSTNVMKKVFAALTQLIMNRVTKDMYQVKRELSRRNIKILNDEQADMVVYHRFVCRGYEDRFGMVREVMRSEISVRLTNYISEIAALLKDYGK	157
AFM__VEG98733_VEG98732_VEH00116.pdb	UvrXlike-YolD-RecA	YqjWX-like system	Slackia heliotrinireducens	GCA_900637575.1_52006_A02	Short YolD (C-term truncated, no structured domain)	yes (but not used in figures)		86.5082	0.810347	0.784305	0.789514		0.493	0.528	-1776.4	859	6669	135 / 630	2617.2		84110	Bacteria	Actinobacteria	Coriobacteriia	Eggerthellales	Eggerthellaceae	Slackia		Slackia heliotrinireducens		UvrX-like	VEG98733	MSDNRQYLCIDLKSFYASVECVERGLDPLTTDLVVADPERTEKTITLAVSPSLKAKGVRNRCRVFEIPKSIDYIMAPPRMQHYIKHSAEIYGIILKYIAKEDIHVYSIDESFMDVTNYLPLYGCTTRELGERIRRDILESTGIPATCGMGPNLFLAKVALDITAKHSPDFFGELDEESFKAMLWDHKPITDFWRIGHGTARRLKELGIETMGQLALYPYPEKLFKQFGIDAEILIDHAWGIEPVTIADIKAYRNQTHSITNAQVLACGYTYSEARMIVKEMTDQVCLEMVAKSQQAASVTVNMRYEKDEDGNIYTSGGTARLPYPSNSREIILPRILDVFDNVTDRSCRIRGLVVNCNNVTDSERGQMSLFANEEQLAEERNRQETILGVKERFGKNAL…	425					RecA	VEH00116	MARNSQPKNISDIDNKDVALKNATEQINKKFGKGAIMKLGEDAEKLEVGVIPTGALSLDAALGIGGVPRGRIIEVYGPEASGKTTLALQILAEAQAAGGIAAFIDAEHALDPTYAARLGVDIDELLIAQPSTGEEALEVCDMLVRSNAIDCIVIDSVAALVPRAEIEGEIGDASVGLQARLMSQALRKLAGSLSKSNTTCIFINQLREKIGVMFGNPETTTGGRALKFFASVRIDVRRIETLKNKSNEPCGNRVRAKVVKNKVAPPFRQAEFDLMYGTGISREGCILDMGVEADVVTKSGSWYTYGEERLGQGRDAAKEMLRTNPDLRDEIEAKVREYFDIPMPGQSVTVDVAEENAGGLE	361	YolD	VEG98732	MSSKYDNMPLYDGSGRPLHRMTPAERAKIFIPFNPLKGFQEALREKEREVATTYGDEVWVDAGTPPDPDDAPA	73
AFM__AHJ17067_AHJ17068_AHJ17644.pdb	UvrXlike-YolD-RecA	YqjWX-like system	Bifidobacterium breve JCM 7017	GCA_000568975.1_ASM56897v1	Short YolD (C-term truncated, no structured domain)	yes (but not used in figures)		84.721	0.788156	0.775177	0.777772		0.472	0.52	-2237.3	992	7558	168 / 820	3393.7		1385939	Bacteria	Actinobacteria	Actinomycetia	Bifidobacteriales	Bifidobacteriaceae	Bifidobacterium	Bifidobacterium breve	Bifidobacterium breve JCM 7017		UvrX-like	AHJ17067	MARDMQREHVYIAIDLKSFYASVECAARGLDPLTTHLVVADEARTDKTICLAVSPSLKAYGIPGRARLFEVKQRLSGVNIERAAHAPSGRLIGESCDARDLERSPRLKASMVIAKPRMAHYLEVSGQIYGIYLRYAAPEHIHVYSIDEVFIDATPYLRSLGMGPHAMARTIVREILAETGITATAGIGTNMYLAKVAMDIVAKHMPADADGVRVAELNEMSYRRLLWDHRPLTDFWRVGRGYAKKLEHAGLMTMGDIARCSVGRASDYYNEDLLYRMFGVNAELLIDHAWGWEPCEIEDIQSYEPDAHSISSGQVLTGPADYATARLITKEMADALALDLVDKGVLTNRLTLAVGYDIGSLDASKLDSCADYAMKRAAERAAKSYQGPVTVDRFGRKVP…	526					RecA	AHJ17644	MALETKPAQDPATETKHELDPKRKAALDTALAQVEKSFGKGSAMRLGDQPVQNVEVIPTGSLALDMALGIGGLPKGRIVEIYGPESSGKTTLALHVVANAQKKGGVAAYIDAEHALDPAYARKLGVDTDSLIVSQPDNGEQALEIADMLIRSGALDVIVIDSVAALVPKAEIEGEMGDSHVGLQARLMSQALRKMTGALAQAGTTAIFINQLREKIGVFFGNPETTTGGKALKFYASVRLDIRRIQTLKNGDEAVGNRTRVKVVKNKMAPPFKSAEFDMLYGEGISREGSVIDMAQQVGVVKKSGSWFTYEGDQLGQGREKVRQFLKDNPAITEEIENKVKAEFGLIGSADQFAEDEDAAAAAAVSEAAAADAAKDTKATAAPAAKSSRAKARS	394	YolD	AHJ17068	MTLQETHAYDDIINLPHHQSHKHPHMSRRQRAAQFMPFAALTGYGQVIEQAAKNAETAIAQAEAQGDTDFGA	72
AFM__QJW87352_QJW87351_QJW87196.pdb	UvrX-YolD-RecA	YqjWX-like system	Pediococcus acidilactici	GCA_013127755.1_ASM1312775v1	Short YolD (C-term truncated, no structured domain)	yes		84.0806	0.721945	0.742176	0.73813		0.488	0.537	-1852.5	851	6654	154 / 681	2833.9		1254	Bacteria	Firmicutes	Bacilli	Lactobacillales	Lactobacillaceae	Pediococcus		Pediococcus acidilactici		UvrX	QJW87352	MDYRKEPRGVFFLIDNKSFYASVEAVQRGLNPLEAVMVVMSEQANTNGGLILATSPMAKQMFNLHANVSRQRDLPDTNQLWVVPPRMNLYIQKNLQINNIFRQFVADEDLLPYSIDESILDVTHSWQLFGQTPREVAQKIQRTVREQLGLYTTIGIGDNPVQAKLALDLYAKKSPALIGEIHYESVAQKIWPITNLTEVWGIGKRTERRLNRLGINTMEELAHANPFKLKEALGIIGWQLYATAWGIDRSKLQQPIQPKDSSVGNSQVLPRDYCQQLEIETVIKEIGEQVAARLRHRQKQTRCLSLGIGFSYAASVEDGRGGFHVAQKITPTNENFALTHVLIQLFRENWQGEAVRNIAVYASKLAPATGQQLDLFHPATQQIKHYDIEKAVDKIRQQY…	433					RecA	QJW87196	MADERKEALNKALKKIEKNFGKGSIMRMGDAVDTQISTIPSGSLALDDALGVGGYPKGRIVEIYGPESSGKTTVALHAVAEVQKRGGTAAYIDAENAMDPAYATNLGVNIDDLLLSQPDTGEEGLAIADALVSSGAIDLVVIDSVAALVPRAEIDGEMGDAHVGLQARMMSQALRKLSGSINKTKTIALFINQIREKVGIMFGNPETTPGGRALKFYATIRLEVRRAEQIKDGSDVIGNRVKIKVVKNKVAPPFKRAEVDIMYGEGISQTGEMIDMAVEKDIVGKSGSWYSYGEERIGQGRENAKKYMEDHPDVRAEVLAKVREAYGMVADPASEVKEDSKQDDQAELDLK	351	YolD	QJW87351	MRYDRFTETDVQEFFDYYYVDRGIIKWQGYYLSDHLSALKRDAEQRTAKLQWDENHHGTGAEPGKGS	67
AFM__ACZ39475_ACZ39476_ACZ37666_ACZ38361.pdb	iPolY-ImuBC-DnaE2-RecA	DnaE2X-iPolY-ImuBC-RecA system	Sphaerobacter thermophilus DSM 20745	GCA_000024985.1_ASM2498v1		yes		86.7221	0.853468	0.834679	0.838437		0.554	0.546	-3048.9	1937	15146	324 / 1375	5798.9		479434	Bacteria	Chloroflexi	Thermomicrobia	Sphaerobacterales	Sphaerobacteraceae	Sphaerobacter	Sphaerobacter thermophilus	Sphaerobacter thermophilus DSM 20745		iPolY-wE2X	ACZ39475	MTVSIACVSIPHFALRVEVLERPELDGRPLVLATPPGGRNLVDDCTLEAIAAGIRPGLSLREVTALCPDAVVVQPNPVRDAAVFERIVTRLEGLSPLVEPAAPGCCYVDLRGLDRHYGSPERAAARLLQAVPPLLRPRAGIAPGKFAARVAAGQAAPGGWHIVAPEDVATFLADKPIDWLPLPPDMLRRLERLGLRTMRDLAELPAHAVQARFGPEGRRAWELAQGLDSDPVRPRERAESVVVELSLPAPATSRDALMIALRQLVTRAFARPALHGRGVRQARLRAHLEGGRSWEHVATLREPAGRERLIDALGHRLQAVTLPAPLEALTLELTGLTAVAAHQETLFGTRPRRARQLIEAIRQLKQRYGTSPIYRVVEVEPWSRIPERRRALISFDP	397	DnaE2X	ACZ37666	MGREHRYVELHLHTAYSFLDGASLPEEIIARASELGYRALAITDHDGLHGAMEFAQLARAADIQPITGAELTLADGSHLTLLAESVTGYGNLCRLITAAHHAGEDRVPRLDPDLLPRHAEGLILLTGCRQGALARLVDAGDLAGAEGLLRRYVEWFGAENVVVELQQNLVYGDTRRVRLLVELAERLGLRYAATGNVHYHRPERHRLQDVLVAIRERTTLDGAHRARRANAEFYLRAAEEVAVLFDRYPAALEATLEIAERCAGFDLTRDLAYRFPDYPTAPGETPDDLLARICREALAERYPEPERRAAAEARLAEELRLIARHRLAGFFLLYRDLLLLAQEVAAEVRGTDTPRAGGNLPPGRGRGSSVSSIVCYLIGLSHVDPLAHGLFLGRFLNED…	1095	RecA	ACZ38361	MSERDRAIELAMAQIERQFGKGSIMRMGEAESRLQIEAIPTGSIALDLALGVGGIPRGRITEIYGPESSGKTTLAQHIIAEAQKLGGVAAYIDAEHAFDPVYAERCGIKLDDLLISQPDTGEQALEICETLVRSGALDVIVIDSVAALVPRAEIDGDMGDAHVGLQARLMSQALRKLTGAISRSRTAVIFINQLRMKIGVMFGNPETTTGGNALKFYSSVRLDIRRIETIKQGQESIGIRARVRVVKNKVAPPFRQAEFDIMYNEGISAIGSIIDVGTDLGIIRKSGAWFYLGEERLGQGRENVKEFLKANPDILRDIEQQIRAASPELRSRINYDGTSAEAEELAEDEVLS	352	ImuB-C	ACZ39476	MVPNPRAETRADQLRPLNHPRPARILTEQGRPAVVIEGQRRYRVTQVRDAWRIDDEWWRNPISRRYYQLVLDNGSLRTVYHDLITDTWYEQGY	93
AFM__ADJ25743_ADJ25744_ADJ25745_ADJ26635.pdb	iPolY-ImuBC-DnaE2-RecA	DnaE2X-iPolY-ImuBC-RecA system	Dehalogenimonas lykanthroporepellens BL-DC-9	GCA_000143165.1_ASM14316v1				88.0332	0.859533	0.828086	0.834375		0.523	0.51	-2130.6	1875	14633	246 / 1048	4291.9		552811	Bacteria	Chloroflexi	Dehalococcoidia			Dehalogenimonas	Dehalogenimonas lykanthroporepellens	Dehalogenimonas lykanthroporepellens BL-DC-9		iPolY-wE2X	ADJ25743	MKLCCVLLSHFAWRCELQRRPDLAGRPAVITCASGSRKTVFDYSPGIDGVEQDMPLQQALSRQSETVILQADMAFYREIFGRVMDRLEQVSPLVEGNLPGDIYIGCDGLDRLYPEERLLIQAVRRALPETFEARFGIADGKFPARLMAMAVAPGAFKSAAFGDIAAGIADLSCDVLPVSPKIKSRLRDFGLRRLGQVATLTRPQLEAQFGPEGRRIWELACGRDDTPLYPRLREESIEESTLLPAPAISLEVIMLAVEALLGRAFARFGPARVGIRCVELWSRTAGGEYWQKAVHFKEPAMTAAGALKRIRQVVEYCVQPGPVEELGLKVVRLGRPGGHQGSIFTEVRSSDKLESDIQQLELRMGTPPLFRVEEVEPWSRIPERRYTLIPLGR	393	DnaE2X	ADJ25745	MSYAELHCHSYYSFHDGASSLEELITRSGELGYRALAITDHDNLCGAMRFSHLSRSMNLSGIIGAEVTVEGGYHLTLLAENQEGYRNLCRLITLGHETGERNSPQIPSARLAAHAAGLIALSGCPRGELSLLATAGCDERARQLVRQYQEWFGSDNYFIELQNNLVFGDAERNRRLVRLAGETGAPVVATGNAHYHLRERHRLQDCLVAVRSCKSLEACHHERRPNSEFHLRPLAEIEARFAGCPEAVANTVRIARRCEFNLTAQSGYDLPDYPAPAGFTPESYLEKLCLEAAVRRYGSITAAVRERLDQEFRLVARHRLAGFLLLYHDVIRLGREIMVEQGLTTADVPLEENPPGRGRGSSVSLLIGYLIGLSHIDPLKYGLSLERFLPEDALGCVPD…	1045	RecA	ADJ26635	MSTDKQSAEKEKALEIAVGLIEKQFGKGSIMKLTDAASTVAVDVIPTGSLALDLALGVGGLPRGRVTEIYGPEGSGKTTLAQHVIAQCQKLGGKAFYIDVEHAFDPKYAKLCGIDLDEFYIAQPDAGEEALDICEKLVRSGGADLVVVDSVAALVPKAELEGDMGDSHVGLQARLMSQALRKLTATIGNTGTAVVFINQLREKVGIMFGNPEVTPGGRALKFYSSVRIDLRRVETLKSGNIAIGSHVKARVVKNKVAPPFRVAEFDIMFDSGISREGNLLDLGVETGIIKKAGAFFSWDETRLGQGREAARTFLSQNPDIADAIEQAIRQDAGVAQPPEETD	342	ImuB-C	ADJ25744	MVTDSGKTLHVDTLRAVNLPEPLEIRADADYQPLAVRRHRRWLQVAVIEDTWRLDDEWWRPAPLSRRYYAVMLAGGQRLTLFHDLAGGGWYHQSY	95
AFM__ACO47648_ACO47649_ACO47650_ACO46941.pdb	iPolY-ImuBC-DnaE2-RecA	DnaE2X-iPolY-ImuBC-RecA system	Deinococcus deserti VCD115	GCA_000020685.1_ASM2068v1				84.7208	0.79715	0.798472	0.798208		0.531	0.525	-2608.9	1916	14774	274 / 1200	4908.7		546414	Bacteria	Deinococcus-Thermus	Deinococci	Deinococcales	Deinococcaceae	Deinococcus	Deinococcus deserti	Deinococcus deserti VCD115		iPolY-wE2X	ACO47648	MAGRTPSLIACVLLSPWPLELLQRRHPGVPVAVLSEEGSGGGRRVLHVSPGARDAGVKVGMRDTAALSRCPELHAETMNAPLAAAAWNELLEQMYVRYSDRVEGRTPGLIFLKLSLGAARDLAAALQAPVGLAGSLEVAHLAALRAKAGEVREVHPGEQAEQAFLNLVPLEHLQVLGLSPAQAERLRFLGVTGLADLCKWSAAQREAFLGVDMGTQVNRFLKGHRTEQLPRYVPGQILEASLDTDAPLLNSLEADAAFQELLPGLMTGLRGRTAAYLTVRCDTLGGSLTATRKLKWPLDSGGLMRVAGLALEDTGALAIGIDRLSVQFSGLQQPSRMVGLWAGLADLDVTRNVLDRFPDALVRVRWLDPWAYTTNAMYEWVDWQTGEVRPTPMTPQMTW…	423	DnaE2X	ACO47650	MAGQSAGLGVPRLQVLLACQSYFSEGRSTVSPRRLVQRAADAGYSAVGLADWCSVAGAVELGEAARAAGLAALVGVTLPVLFPAPPRSPAPYEPYPVVLLARDRPGYAVLCRLITDVQGQYPGGLPLSLLQETGRQFQDHLLCLTGGRTGFPTVLGEQREVARAAFYLRTLRGIFPFSLYVQLYHGAAPNERRRLEYLRGLARDLELPVVAAPEVCMADAADYCLLDALTCARLGIDVQTPHPDRPRNDARHVGTPEEWGHLLPFPDALLNAERIADWCTFELLPERLRSPEPRLRPFQTAQEVLEERVFAAVGSRYSPGAREAALRRLKDELATVAHLDLAGFFLTAAEVTDYCREHGILAAGRGSAAGSVLCYLLGITLSDPIEHNLLFERFLHTGR…	1058	RecA	ACO46941	MSKDSTKELSAPTDARERTKAIETAMSQIEKAFGKGSIMKLGAESKLDVQSVSTGSLSLDLALGIGGIPRGRVTEIYGPESGGKTTLALSIVAQAQKAGGTCAFIDAEHALDPVYARALGVNTDELLVSQPDNGEQALEIMELLVRSGAIDVVVVDSVAALTPRAEIEGEMGDSLPGLQARLMSQALRKLTAILSKTGTAAIFINQVREKIGVMYGNPETTTGGRALKFYASVRLDVRKIGQPVKLGNDAVGNTVKVKSVKNKVAPPFKEVELTLMYGKGFDQLSDLVTLASDMDIIKKAGSFYSYGDERIGQGKEKAIAYIAERPEMEQEIRDRVLNAIRGGASEQPTKPALAE	355	ImuB-C	ACO47649	MKAVQQQVEVEVRNGQPARLIWNGQTYPVQAVLDWWRAGGRWWLGEAPRNCYFVQAGSLTAELHHEDAQEGRWWLARVQD	80
AFM__ACV58045_ACV58046_ACV58047_ACV58498.pdb	iPolY-ImuBC-DnaE2-RecA	DnaE2X-iPolY-ImuBC-RecA system	Alicyclobacillus acidocaldarius subsp. acidocaldarius DSM 446	GCA_000024285.1_ASM2428v1				83.0222	0.775809	0.798207	0.793727		0.519	0.544	-2490.3	1876	14819	261 / 1175	4793.6		521098	Bacteria	Firmicutes	Bacilli	Bacillales	Alicyclobacillaceae	Alicyclobacillus	Alicyclobacillus acidocaldarius	Alicyclobacillus acidocaldarius subsp. acidocaldarius DSM 446		iPolY-wE2X	ACV58045	MRYSLYGECEGLLGEGQGPFVVEEGGVVVDASRTAARAGVRPGIPVREALALVPGCHVESASGESTSWRHLRQVLWSHTPWVETHPDERRFWIELSGPRVPLAELRQMARDIRLGLTEEQRVVLALAKTPWQARMLLAWSRQERVPGALYRKLGTEPLVVAPDLLNRDAEAFWIRAPIAASWWIPDDAKAELLSLGVFRLKDLAEIPEDVLCARFGEQARIWRMNGMGKTSLRPDRPPEAWSASWRGDAEGVPLEQAKMRVRLCLENLCGHLARFGLAVQTLSIALWAEAREIRWQKRIAKPTPRPDALWAQMAWPEEVHRAQRIWSVELCATEVAQLRPVQVSLLEQGEALDALEARDSANRLERLNAWDQWMARWPKLQRGMTADFRERRLALFLAE…	402	DnaE2X	ACV58047	MFVHLHCHSPYSFLDGASSIEALVAQAAAQGMPALALTDRNTIAGQPEFHRLAAAYGVKPIAGAELTMEDGSQLVVLAEHATGFRHLCELLTRMHVDARDRADPRLREADLFERSEGLLILSGGLRGFVQRALARRAYGDARRFVERYRNVFGDRFYLEWTADGLPGCARRMRDLLDLAEATGVPAVAATEVRAASPEEVAVHDVLTCIRVGCDLQTPHPERPFNRLGYLHDEAEAMRRFAQDPRAMARTVEIAERCSPVFPAEGPLFPEYRDASGRGGVELLEQLVWQGARKRYGKVSPELQMRLEHEFAIIRDLGYADYFLVVWDIVRYARSRGIRCAGRGSAADSVVAYCLYLTDVDALNRNLLFERFLSRERAERPDIDIDFASDRRDEVIDYVY…	1039	RecA	ACV58498	MGDKKAALEQALRKIEKEFGKGSIMRLGEAAAMTVETVPTGSIALDIALGVGGLPRGRIVEIYGPESSGKTTVALHVVAEVQKLGGQAAFIDAEHALDPVYAQKLGVNIDELLISQPDTGEQALEIAEALVRSGAVDVIVVDSVAALVPKNELEGDMGDSHVGLQARLMSQALRKLAGAISKSKTIAIFINQIREKVGVMFGNPETTTGGRALKFYASVRLEVRRVEAIKQGNDVVGSRTRIKVVKNKVAPPFRQCDVDIMFGEGISREGSLIDIATEIDVVQKSGAWYSFGEERLGQGRENAKQYLKEHPEIAEQIEAAVREYFHVNPAKPLVAAAAEDADDDADDAFDEFDAF	355	ImuB-C	ACV58046	MSRLVRRPLAVLRWKDDLPLSFVYEGQRHQVRWILDEWWEMGEWWRAGRDRRMVRVWTDVGACMDLECEEGVWRVYRIWD	80
AFM__ADG05750_ADG05749_ADG05748_ADG06314.pdb	iPolY-ImuBC-DnaE2-RecA	DnaE2X-iPolY-ImuBC-RecA system	Kyrpidia tusciae DSM 2912	GCA_000092905.1_ASM9290v1				84.2956	0.828991	0.766161	0.778727		0.549	0.554	-2928.2	1881	14918	277 / 1266	5361.6		562970	Bacteria	Firmicutes	Bacilli	Bacillales	Alicyclobacillaceae	Kyrpidia	Kyrpidia tusciae	Kyrpidia tusciae DSM 2912		iPolY-wE2X	ADG05750	MIHATFVGLYAVEERSAGNRPVLVVRDGRIVDYNTAAGSLGVTLATPVIEALRLAPDALVSEFDPDRHRRWIGEMRRILRGWTPWFEIVADQEWYAAFFSDHPREQWRELFTRLTDRLPGRGWSGFSGLAGRKSTAEAVSLRIIEDGPKVFSPPFRLAAPPVFGALVEDDADFFRHLPLRFFRHIPPQIKEEMERLGVHTGEQLTKIPLVLLQRRFGPEALTWQHFAAGELGDSFVPRDPGKTLSQTWVAPAGEAVPTESTEPLLDLLCDALVKRLEREQVGVQGIAVQWTDDEENRVWEQHLFPEVLAHPEGIRRSARELNIRLRSRHPEITRISGVQLTATHLHPLRGEQVSWLLRGNEFYPPLEFRQQTWRFLIDELGQKYPRASIRFGLSVPWRN…	429	DnaE2X	ADG05748	MVHLHAHSYFSFLDGASAPEELVDIASQLGISAMALTDRDTVAGLVPFHRAAERVGIRPISGSEITMEDGTVLTVLAENAKGYAELCTLLTKAHLSHPRGEPRTLYQDLVKHREGLIVLSGDRRGRIPTLLLQKQNQKAREMAEWLRDGLGKDRFFLEIQDSFTPGSQHLTGRLCELADTLDIGVTATHDIHYASPDQFPIYDVLTCIRNQTGLESPHPERPLNGKAYLLSPEEMTLRFKRRPDALHRAMEIAERCQVSLDLSLPRHPAFPHGPGDTPMAILRRLTEEGAIRRYGSLTPEIRRRLEHELAIIETLGYADYFLVVWDVVQYARKKGIRYAGRGSAADSAVAYCLGITDVDAAGRGLLFERFISLERGEKPDIDVDFDARRRDEVAAYVYN…	1022	RecA	ADG06314	MADRKAALDMALRQIEKQFGKGSIMKLGEAQASMNVEVVSTGALALDIALGVGGFPRGRVIEIYGPESSGKTTVALHAIAEVQKLGGQAAFIDAEHALDPVYARNLGVNIDELLISQPDTGEQALEIAEALVRSGAVDIIVIDSVAALVPKAELEGDMGDSHVGLQARLMSQALRKLSGAISKSRTIAIFINQIREKVGVMFGNPETTTGGRALKFYSSVRLEVRRAEALKQGNELIGNRTRIKVVKNKVAPPFKQADVDIMFGEGISREGSIVDLGVEMDVIEKSGAWYSFEGERLGQGRENAKQFLKEHPEIADRIEGKIRSMCHAEGSAGVRPASGLIGSDEGEFFDE	351	ImuB-C	ADG05749	MSRLIDHPVAVRVKKGLPDSFSFRGQSHQILEIIDQWEESGAWWKGEPPYRIYRVQTADLGVFDLKRYKEEWRLYRIWD	79
AFM__AAG04059_AAG04058_AAG04060.pdb	ImuB-ImuA-DnaE2	ImuAB-E2 system	Pseudomonas aeruginosa PAO1	GCA_000006765.1_ASM676v1		yes		85.9979	0.775058	0.786821	0.784468		0.553	0.545	-1989.2	1685	13293	213 / 986	3867.9		208964	Bacteria	Proteobacteria	Gammaproteobacteria	Pseudomonadales	Pseudomonadaceae	Pseudomonas	Pseudomonas aeruginosa	Pseudomonas aeruginosa PAO1		ImuB1	AAG04059	MLWACILLPQLAMDSALRQRNNPDAPLALLGGPAQRRQLQAVNPAARALGLRPGQSLIAAQALSRDFATAEYDLAAVERWQAFLAAWAYGFSSQVSLHYPRALLLEVQSSLALFGPWPRFEARLRKELTALGFRHRLCLAPNPVAARVLANSHDGLAIEDETALQRQLSALPLDRLGLSRELAVALGRMGLRYLRQVLELPRAALARRFPAELLLHIDRLCGRSPLALEHYRPPDTFDLRIELNFDVESHQALLFPLRRLSADLAAFLAGRDSGVQRFTLHLEHHGRADSQVTVGLLSAEREAAMLFELTRGRLEQLQLPAPVHAVRLEARELPPFTPQHRELFDERPQQYLGWEQLRERLRARLGDEAVQGLSAVAEHRPERSWRPHSCDRAQSPAAC…	471	DnaE2A	AAG04058	MAAWLVRMSAYAELHCLSNFSFQRGASSATELFARAARLGYRALAITDECSLAGIVRAWQAAREHQVQLIVGSEIRLEQGPKLVLLAEDLEGYQNLCRLITRGRRQADKGHYRLLREDLQQPLAGLLAIWLPNDHGDEQAAWLRERFPQRLWLGVELHRGADDDARLDKLLALASHLRLPPVACGDVHMHARGRRALQDCMTAIRNHLPVSEAGAYLFPNGERHLRTLEALQGIYPQALLAETLKIAERCRFDLEQLKYQYPRELVPAGHDPASWLRHLTEQGIARRWPNGASAKVRKQIERELELIAELGYESYFLTVQDIVAFARGRKILCQGRGSAANSAVCFALGITELDPDRTNLLFERFLSRERNEPPDIDVDFEHERREEVIQYVFTRYGRQ…	1031	ImuA	AAG04060	MPAGASLPTGHARLDALLPGGGWPEHALSEILHARDGVGELQLLMPTLARLTQAQRRVVLVGAPYVPYPQAWLAAAVDLRHLVLLQASGRDALWAAEQCLRSGSCAAVLCWPPQADDRALRRLQVAAESGQALGFAYRPLREAVNPSPAALRLCIETRPPRLRILKCRGGLAPATVLPASAWQ	183
AFM__ACL96782_ACL96781_ACL96783.pdb	ImuB-ImuA-DnaE2	ImuAB-E2 system	Caulobacter vibrioides NA1000	GCA_000022005.1_ASM2200v1				83.8124	0.798146	0.787502	0.789631		0.523	0.487	-2263.2	1807	13996	284 / 1202	4829.9		565050	Bacteria	Proteobacteria	Alphaproteobacteria	Caulobacterales	Caulobacteraceae	Caulobacter	Caulobacter vibrioides	Caulobacter vibrioides NA1000		ImuB1	ACL96782	MGLFPGQKAADALALVPDLVTADHDPAADRAALEALCDWCVRFSPAVAIDGDDGLFLDITGTDHLWGGEAAMLVDLVSRLARWGVPARAAIADTAGAAWALARFGPDLAIAPPGEQTAAIATLPVAALRLGDAAEAQLPRLGLHRVGQVLALPRAQLAKRFGLAAVLRLDQALGAASEALTFRRPASPWFDRLAFFEPISAPEDLARVAADALALICARLEAEGRGAKRFEVVFHRLDGRAFPVRVGLARIGRDAQRLARLVKPKLDMVDPGFGIEVVTVHAFAVEPMAAAQARLDADAAASADETLAPLIDRLVNRLGENRVWRADPFESHVPERSVVRVGPLDPPPAARWDPDRPRPVRLFKRPEAIVAIAAELPDYPPRLFTWRGRSHRVRRAEGP…	458	DnaE2A	ACL96781	MRPPVYAELQATTNFSFLRGASHAEELALTAEALGLTAIGIVDRNSLAGVVRAWTAAKRRSIRVLTGCRLDFMDGAPSLLCYPTDREAFGRLTRLLTIGQLRAEKGECHLTWRDFLDHSEGQLGLIVPPRVLDDSFEQHLTRMAGDLRGRSWLAASRAYAARDLQRLARLESLGRTSGAPIVATNDVLYHGPERRPLQDVISCVREHCAIQEAGFRLEANAERHIKSPEEMARLFDRWPRAVERTVEIVERIGFDLKDIREQYPDEPVPPGKTAMQHLTDLTWKGAAWRYPNGVSPKVTAQIQEELRLIEKMDYPNYFITVHDIVREARSMGILCQGRGSAANSSVCFCLGVTAIDPTEHRLLFTRFISENRGEPPDIDVDFEHDRREEVMQYVFQRYG…	1083	ImuA	ACL96783	MELGMAGSREARLAALRGRIAAMEAGTRTPTPVLSFGEPSIDGCFPGGGLPLGGWHEVTGAGLEDETGAAPAAFVTQLIRGLTDRKGGAVVWVARRADLFAPGLLGLGFPAARLIQVRARDEAETLSLLEDALSTQGVAAAVAEAEAPDLTAGRRLQLACEKRGGFGVVLHRRPYGGRAGGKPRLVSGSASFSRWRIAPAPSGPPPDDIGLGPPRWRVELERCRGGRPGGWILQAQEAGHGPHPFRLVSQLADHDVAAAEAGRRFG	266
AFM__AEV99518_AEV99519_AEV99517.pdb	ImuB-ImuA-DnaE2	ImuAB-E2 system	Niastella koreensis GR20-10	GCA_000246855.1_ASM24685v1				84.4697	0.791591	0.774633	0.778025		0.547	0.538	-2736.7	1803	14307	273 / 1205	4958.6		700598	Bacteria	Bacteroidetes	Chitinophagia	Chitinophagales	Chitinophagaceae	Niastella	Niastella koreensis	Niastella koreensis GR20-10		ImuB1	AEV99518	MEKRYVAIWFPNLVTDWFEQHQPELKATCFVLAAPSHGKMIITAVSPKAQALFIREGMALADARAICPALLHFDDKPALTTTLLKKIANWCIRFTPTVALDPLGGIMLDATGCAHLWGSEATYLTDVLNKLKAKGYYARATMAGTIGAAWAVCRYGNKEIIEKEKQLELVLALPPEALRLDPKTVDRLHKLGFTQIRNLVNVPAASLRRRFGAAILQRLNQLMGTEEEYIQSIIPPEPYQVRLPCLEPIAHLKGIEIALERTLGDLCERLQREGKGLRTAYFKGYRIDGEVIGVQIATTRASCNIRHLFHLFEPKLSTLQPELGIELFILEAAHVEDYTPAQEGFWKEGSALTNMAIAEFIDNISQRIAPGSIQRYLPAEHHLPENSFTKAKALTEEPS…	499	DnaE2A	AEV99519	MNYSELQVTSNFSFLRGASHPEELVEQAAIFGYEAIAITDRNTLAGIVRAHVAAKQHHIKLIPACRLDLLDGPSLLAFPTNEAAYGRLSALLSVGNIRAEKGSCHLYQHDVFEHSKGIKFIAIPPESLNNLFDFDESFRLQLKNYKQALGDNLFLAASRGYSGDDHKRLHRIDKLCSTLGIPMVATNDVHYHHPKRRELQDVLTCTREKCTIHDAGFRLHQNAERHLKPVTEMVRLFRKYPEAIHNLATITNACNFSLDSLKYVYPEEITSEGRTPQQELVYLSWKGAREMFGEEIPEKIINNINYELAFMEEMNYASYFLTVYDIVKFARAKGILCQGRGSAANSTVCYCLGITSVNPTKFDLLFERFISSARNEPPDIDVDFEHERREEVIQYIYEK…	1075	ImuA	AEV99517	MLQQKKDIVEALQKQILLLQGVKPSGEGGLQDIGLPQICNAFPNGIFPSGAIHEFLGCNMEDAAASGGFITALMATLMRTGTNCIWISTKRTLYPASLNAFGISPDRLLFIDLKSEKDVLWATEEALKCSSIAVVVSELDEISFAQSRRLQLVVEKSRVTGFLIRRNAEKLSNTICVARWKISPLPSREIDDLPGLGFPNWQVALLKVRNGLPGSWNVSYLNGAFCEEIPQAEKQFIEEKRREAI	245
AFM__QDL37112_QDL37111_QDL37113.pdb	ImuB-ImuA-DnaE2	ImuAB-E2 system	Rhodoferax sediminis	GCA_006970865.1_ASM697086v1	shorter ImuB1	yes		84.1354	0.782357	0.802936	0.79882		0.531	0.533	-2787	1745	13504	269 / 1195	5112.6		2509614	Bacteria	Proteobacteria	Betaproteobacteria	Burkholderiales	Comamonadaceae	Rhodoferax		Rhodoferax sediminis		ImuB1	QDL37112	MHWIALLPQAEASQPPDATALGWWALQFTPRVALVDEAVLLEVSGSERLWGGRDRLLARLCKGNEAPAHAIHGQGATSLVALSLLRLGAQGQGVPHHMPDDLPLATLSAARPHLHTLTRLGCQRWGQLRALPRGGVARRFGAPLLEALDAAYGSQPESHDWLALPEVFDLQCELPALVDASPALIFGAQRLLGRLRAWLQARNRGALALELVWSLDARRINGVAVPAEEQLVIRTAEPTQDMTHLGRLMAEHLARVTLPAPVHSLRLRSLETASVATASASLLPAERTPGDSLNQLVERLSARLGAQQVVCLRAQADHRPEQMQSRVAAQDAIRKVANRVDPTRSAGTNDLEEGALYPTWLLREPLRLAVQGERPHHGGPLRLLAGPQRLEAGWWGFDA…	444	DnaE2A	QDL37113	MDASLPDYAELHCLSNFSFQRGASHAQELVARAHELGYAALALTDECSVAGAVRAHVEAKKRGLKLLLGSEFLLDGFRLVALARNLRGWGNLCEFITAARRHPLQEVAKGEYRVSRASSDFALLQDCEIILAPLRESFDAIDFEALCQRVFWARGLFGAATWLAAELLLRLDDDLWLDTLQRVSAATGVPLVAAGDVHMHVRSRKPLQDVITAVRLGKPVAECGFALQPNAERHLRQRVRLGGLYPPQLLANTLVVAGRCSFSLDEIKYNYPLETVPSSLTPAQALAQLTFEGAAQRYPQGVPSSVRQQLARELALIADCQYEMFFLTVHDIVRFARSVGILCQGRGSAANSAVCYSLGITAVDPTRSHLLFERFISKERKEPPDIDVDFEHERREEVI…	1051	ImuA	QDL37111	MAASLSLLSPATGPGDLSQVWRAAELGRVDGAVVPTGQALLDAQLPGGGWPVGAMVEVLQEQAGAHEWDLLLPALVRLAGAHSGPMVLVGSPYVPFSPALAARGLPGERLLCVDAAAPAARLWACEQALRCFDAAAVLAWLPQARASALRRLHMAAQDGGKLFFVFRPAAAQHESSAASLRLLLGGIDVMTVDIFKRRGPPLPAPLVLPARSPRLAALLAASHSRRLPIPTAAVLSFRTSHALDRVAAAG	250
AFM__ASV74858_ASV74860_ASV74857.pdb	ImuB-ImuA-DnaE2	ImuAB-E2 system	Thermogutta terrifontis	GCA_002277955.1_ASM227795v1	very short ImuB1	yes		80.2769	0.786307	0.749949	0.75722		0.539	0.56	-2260.9	1698	13541	217 / 1014	4169.6		1331910	Bacteria	Planctomycetes	Planctomycetia	Pirellulales	Thermoguttaceae	Thermogutta		Thermogutta terrifontis		ImuB1	ASV74858	MRYWLHSLPVEAIRGKEEWHATCHELGCHTIGDVLRIPLSEWEERFGKDFGIRIQQLLGEREEILPPYHPLPKSEYSAYLEYPTALAEIIDGHISALLHTLTNDLLKKGQGALELVITFFCDDIKPLSITINLIHPTVNADKLYSLFQLHKEHLRLPGPITQISVAVTCAASLEWGQSTLFHPSATSPSREWTELLERLAARLGKERISEAFLEPDYAPEYVTRWRSCLDRERKQKSSSLSFSSLPGARPLRLLNNPAPIEVVMGIPSGHPYRFFYRGENKEIVRFWGPERIETGWWRGDTILRDYYRVETTAGEHFWIYRCLYTGKWFLHGIF	334	DnaE2A	ASV74857	MDYHIHVKTNFSFLQGASHPDELFQQAAELGLKGLAITDEASVAGVVRAHITAKELRLKLIVGAEIHPQDSLPVVLWATDRRSYGRLCRLITKGRCQAEKGQYSLTFQDIVEHSDGLLAGVIPKAPKGLPLLFHLQQYAKVFSKRGYLLGELSLGPNDRRRLEWLQSLSQRSHLPLVADGNVFYHHPSRAPLYDILTAIRMGIKVNELGEQRFANAQKYLKSPEEMRALWHRAPDACERAAEIAEQSHFSLDELRYEYPEELVPPGYTPLEYLRHLTWEGARQRYPRGIPEKVRSILEHELRLIGELHYEAYFLTVWDLVRFARSRGILCQGRGSAANSAVCFCLGITAVDPDRMDLLFERFVSRERNEAPDIDVDFEHERREEIIQYIYNKYGRERAG…	1107	ImuA	ASV74860	MKAPPTSSQQAGDSRSLLVAALRQQIEAVSRRQVHSPSEGISTGLPEVDALLPQKRIFPGGFVEWLIPTEGTGGECLSLRMAWSIAVQRKGHLVIVDPTQEIYPPGLVYLGIDLQRTIFLHPASTKDAYWAITQVLRCSATGALWAHIDRLDTKTARRFQLAAEQGFTVGIFVRPFQAINEISWAQVRFLVQPQPAACARDTSQRRRIQVSVLRARGQWENIAGEVLIDDPADPLSQTFATPSLSQSPSFKGASLRA	257
AFM__CCP46215_CCP46191_CCP46216.pdb	ImuB-ImuA-DnaE2	ImuAB-E2 system	Mycobacterium tuberculosis H37Rv	GCA_000195955.2_ASM19595v2		yes		84.8006	0.816037	0.793731	0.798192		0.528	0.554	-2357.9	1810	13646	243 / 1055	4309.8		83332	Bacteria	Actinobacteria	Actinomycetia	Corynebacteriales	Mycobacteriaceae	Mycobacterium	Mycobacterium tuberculosis	Mycobacterium tuberculosis H37Rv		ImuB2	CCP46215	MMASARVLAIWCMDWPAVAAAAAAGLSATAPVAVTLANRVIACSATARAAGVRRGLRRREAAARCPQLFIATADADRDARLFEGVIAAVDDLVPRAELLRPGLLVLPVRGPARFFGSEQMAAERLIDAVAAAGAECQVGIADRLSTAVFAARAGRIVEPGGDARFLSLLSIRQLATEPSLSGPGRDDLTDLLWRMGIRTIGQFAALSRTDVASRFGADAVAAHRFARGEPERAPCGREPPPDLAAELACDPPIDRVDAAAFAGRSLAAELHRALMAAGVGCTRLAIHAVTANGEERSRVWRCAEPLTEDATADRVRWQLDGWLNNRNARDRPTAAVTLLRLQAVETVSASEGLQLPLWGGLGEQDRLRARRALVRVQGLLGPEAVRVPVLSGGHGPAER…	527	DnaE2A	CCP46191	MERVLNGKPRHAGVPAFDADGDVPRSRKRGAYQPPGRERVGSSVAYAELHAHSAYSFLDGASTPEELVEEAARLGLCALALTDHDGLYGAVRFAEAAAELDVRTVFGAELSLGATARTERPDPPGPHLLVLARGPEGYRRLSRQLAAAHLAGGEKGKPRYDFDALTEAAGGHWHILTGCRKGHVRQALSQGGPAAAQRALADLVDRFTPSRVSIELTHHGHPLDDERNAALAGLAPRFGVGIVATTGAHFADPSRGRLAMAMAAIRARRSLDSAAGWLAPLGGAHLRSGEEMARLFAWCPEAVTAAAELGERCAFGLQLIAPRLPPFDVPDGHTEDSWLRSLVMAGARERYGPPKSAPRAYSQIEHELKVIAQLRFPGYFLVVHDITRFCRDNDILCQG…	1079	ImuA	CCP46216	MTAAFASDQRLENGAEQLESLRRQMALLSEKVSGGPSRSGDLVPAGPVSLPPGTVGVLSGARSLLLSMVASVTAAGGNAAIVGQPDIGLLAAVEMGADLSRLAVIPDPGTDPVEVAAVLIDGMDLVVLGLGGRRVTRARARAVVARARQKGCTLLVTDGDWQGVSTRLAARVCGYEITPALRGVPTPGLGRISGVRLQINGRGR	204
AFM__VDR30779_VDR30778_VDR30780.pdb	ImuB-ImuA-DnaE2	ImuAB-E2 system	Arthrobacter agilis	GCA_900631605.1_NCTC2676_1_2				84.2979	0.818739	0.784138	0.791058		0.52	0.57	-2243.7	1899	14574	228 / 954	3943.4		37921	Bacteria	Actinobacteria	Actinomycetia	Micrococcales	Micrococcaceae	Arthrobacter		Arthrobacter agilis		ImuB2	VDR30779	MTATLPTLPTSTAAATRTLMFWCPDWPITAALREHALPADSALALVDRGEVFACSPAARQDGVKRGLRVREAQARSTGLVCLPYDPSLDDRTFEPVTAAVETIMPGVQVIRPGLCAIRVKGPTRYYGSEAAAAGVVFQTLAAIGLTDVRIGIADGPFAAEQAARATDQLDDDVPQLVVIPPGESAWFLGSYPLEILEQPKLTVLLKRLGIRSLGDFAALRASDVRNRFGIEGALAHRQASGLDHRNVVARTPPPHLDAAVDFEPPLARIDQLAFAFRSRAGEFVDTLREAGLVCTALHVSLHTESGESSERRWQHPRWFDADDVVDRVRWQLQGTNASDHGLTSGVSRVHVVPEIVENLSDHADGLWGTGPDEGIHHGLARVQSMLGHGAVLTAVVAGG…	538	DnaE2A	VDR30778	MGWNNPPIPWSDFERNLSDTTRPGAPPLGADGGDSPAWSRKRQPYTAPAEVSAPEGPVVPYAELHVHSNFSFLDGASSPEHLAEEAQRLGLSGMALTDHDGLYGAVHFAEAAEKYPGFSTLYGTELSLDLSRPQNGEADPEGQHLLVLARGSAGYHRLSTAITEAQLAVDAEKGKPCYRLESLAAHAAGEWMVLTGCRKGTVRSALVAGGEAAAETELRMLVDLFGKDSVAVELTDQGNPLDTAHNDALTSMAARLKLPTVATNNVHYATPGQHRLASALAAVRARRSLDQMDGWLPAAGAAHLRSGAEMGRRFRAYPGAVERTVDIAADLAFTLRSVKPGLPNIDLPEGHTQMSYLRELVWKGADKLYGSRTDVRERIERELEVIEDKNFPGYFLIVH…	1140	ImuA	VDR30780	MQAARLDSRLLPTVPALARILPGGGIQSGGSYAVRNSATLAMALLAGPSATGAWCSVIGMPDFSVEAAQGLGINLERLILVPDPGSQWLTVTAALVDVVSIVLTRAPEHLAPTEWARLKARLRQRGAALITLGAWKQSDSTLGVAESAWEGLGSGTGHLRARRMKITATQPSGRLRHAYVGLADLQGVPADGSPLSAPHTPPAPHDIGSSALFEPQLVRSS	221
AFM__AGJ80402_AGJ80401_AGJ80403.pdb	ImuB-ImuA-DnaE2	ImuAB-E2 system	Cutibacterium acnes HL096PA1	GCA_000376705.1_ASM37670v1				83.7743	0.801548	0.775808	0.780956		0.535	0.573	-1926.8	1865	14369	244 / 1048	4195.5		1134454	Bacteria	Actinobacteria	Actinomycetia	Propionibacteriales	Propionibacteriaceae	Cutibacterium	Cutibacterium acnes	Cutibacterium acnes HL096PA1		ImuB2	AGJ80402	MFAERLSPFPVRVLLMVIPQWRIVAASRLHPGDAPLMIADRGVVIDCCARAAEEGVIPGLRVRAAQLRCPEGVVVPYDSASEEVLFDEVVREIEKSVAPSVHVVRPGVAAVAARGVARFYGDEVAAAERMVNVLTHIGYSHVGVSVADGLFAAEVAATDNSGEGKRAPVFLASGTSRAFLAPYDVSVLARTGRADGELVRTLRQLGLTTMGAFADLDRQHVVQRFADAGQRAHDWARGMDVTMLSSRRPQDDDAMEVVFDDPEPSGAQVVAKVRPVVEEFMTRLAETGRVCSQVRILLRATTGFSEHTWRQPWQFSGDDLLARLSRQLSDLPRGTDEFGADEFCQSGVQAVRIVPTIHRAGEAAEGLFGARPTEHLVHVISQLQERLGPEGVLVGEVAG…	530	DnaE2A	AGJ80401	MSGRPPQPGGQGGPEGDGGDAPAWSRHREPYRPAPELVAAAAAARAEGAPGVDGAARPAPAAAPYAELHCHSAFSFLDGASQPEDLVEEAARLGLSALALTDHDGMYGVVRFAEAAEQVGLRTLYGVEVSLAPGPDRPVPGPDTGEPRPGPRRPGPPGEAPAPRPGVPDPVGDHLLVLARTPEGYRRLSRAVSDAHLAGGEKGRPLTSLDVLAAAAGDGHWQILTGCRKGLVPAALAAGGLDAARVALDGLVGRFGRDNVAVELWDHAHPLDSDRNDALYGLAQEAGLTCVATNNVHYATPSAGRLAAVMASIRARRSLDEMDGHLPPAGAAHLRSGAEMTDRFARYPGAVEAAARVGTESAFNLRLVAPRLPDFPVPPGHTEASWLRLLTMQGAARRY…	1213	ImuA	AGJ80403	MHPVRARGFPKSRDAHTRDIHTRDAHTRDIHTRDAHTRDIQPRHIQARDAHPVGRPPGRPEPVLAALRDLRELRDLREITHGGPADPPDLGDPDRLLPVPAALAGLLPRRALARGTTVAVEGSAALLLAVLAEPSRAGAWCAVVGCPALGLLAAAEAGIALDRLVLVPEPGPRWPVVTAALIDALDVVAVRPPAGERTAGSARRLAARARERGCLLLPVGAGWEGAELRLTAAERSFHGLGQGHGHLRGARLLVQVSGRGAASRTRHGWLTVAGPDPVVELDTTSGLSPATGGPAFGLDGVIAQSRAAGLEGAGAVAGLDGTAGPRPAAEPAAGVARELHVVVEGAA	347
AFM__AGM03400_AGM03401_AGM03399.pdb	ImuB-ImuA-DnaE2	ImuAB-E2 system	Amycolatopsis keratiniphila	GCA_000400635.2_ASM40063v2				84.5913	0.834487	0.805858	0.811584		0.529	0.528	-1946.2	1851	14141	243 / 1042	4199.2		129921	Bacteria	Actinobacteria	Actinomycetia	Pseudonocardiales	Pseudonocardiaceae	Amycolatopsis		Amycolatopsis keratiniphila		ImuB2	AGM03400	MGDGMNPPVRMLVLWCPDWPAVAAAAVAGEPVGRPAAVFSANRVVACTAVARGYGVRRGMRRREAQSCCPELAVFGEDEGRDARLFESVARAVEELAVGVEVVRPGIVAVPVDGAAGYFGGEHGLLERLVDEVSVAAGVESQVGVADGLFAATLAARRSTLVEPGGTAEFLAPLPIRELDQPEAGRAELVTLLKQLGLHTLGAFAALGESDVSARFGMEGVLAHRLARGRSERPPSRRRPPPELSLAKAFDPPIDRVDAAAFVAKGLGERFHAGLAAYGLACTRLGIYATTETGEQLGRVWRCAEPLTPLGVADRVRWQFEGWLKAKDRPHSGVVRLRLEPEETVEGRSLQLGLWQAGAAGALRPSTEDEDLSGERAARSLVRVQGLLGPESVFTAVLD…	540	DnaE2A	AGM03401	MTDRWGGRSKNLTWRQLRDIMVGSGRTEVGKPRHLRLVTDTTEPPPPTPSTPAAVNPTGHDGYAELHAHSYFSFLDGASSPEDLVTEALRLGLSGLAITDHDGLYGAVRFSQAAKDTSLSTVYGAELSLGLSGERTGVPDPSGTHLLTLARGPNGYAKLSATIGNAQLAGGQKGLPDYGSLEDVAAALRDEVLVLTGCRKGPVRRALADGPDAVRRELERLKHLFGPEGVAVELTDHRAFVDTDHNQLLFDLATDLDLPVVATNNVHYARAARHRLSQVMSAIRANLPLEELDGWLPAAPVARLCSPSEMAERFAPFPGAVANTVRLTGELAFDLDLIAPALPPFPVPDGHDEASWLRELAREGALRLYGTAAERPEAYRRLEHELDIITNLGFPGYFL…	1105	ImuA	AGM03399	MANPLALPSPSDDPPNGDIRQQLAATLGRRASEIEPVLPVTPPLAEVLPERGLRRGATVSVTASTALLITLVATASANGAWCAVAGLPTLGLLACAEAGVALERLLLVPDITSDWSRATATLLEGCDITVVAPPSKVTEATSRKLAARARAHKSVLIGYGTDWPGADVVLSPTTSVWHGIGRGHGRLRHRELGVTATGRRTAGRPRHTTLHLGLPETPSVTPPRLRTVS	229
AFM__AGT81476_AGT81475_AGT81479.pdb	ImuB-ImuA-DnaE2	ImuAB-E2 system	Amycolatopsis mediterranei RB	GCA_000454025.1_ASM45402v1	shorter ImuB2	yes		84.1534	0.787783	0.794108	0.792843		0.526	0.542	-2198.6	1792	13502	239 / 1052	4281.3		1221524	Bacteria	Actinobacteria	Actinomycetia	Pseudonocardiales	Pseudonocardiaceae	Amycolatopsis	Amycolatopsis mediterranei	Amycolatopsis mediterranei RB		ImuB2	AGT81476	MVHQHDPDRDARLFEPVAAAVEAQAVGVEVVRPGLVAVPVDGAAGYFGGEAALAELLIDEAAARAGVECQVGVADGLFAATLAARRSALVPRGRAGEFLAPLSIGELNQPGDDRGELVDLLKRLGLRTLGAFAALAERDVAGRFPKDAITAHRLARGLSERPPLRRALPPDLAVTETFDEPLRRIDEAAFVAKTLGERFFAGLANHGLACTRLAIVAVTEAGEERVRVWRCAEPLTARSTADRVRWQCEGWLTARDRPTAGIVRLRLDPEEVAGGQALQLQLGSVGRDAAAAERAGRALVRIQGLLGPDAVVTPLLDGGRGPAERVRLIPWGEPRRPLAADRPWPGRLPAPSPTVVPPRPVPAEVLDAVGDVVRCSTRGELGYPPSTVAVEGGPPRRVI…	458	DnaE2A	AGT81479	MLAFNNPRVPWSEVERIASGRPPVPGDGNDAPAWSRKREGYAGAPLDLRNRRGRDDGGDRIRAPYAELHVHSNFSFLDGASHPETLVEEAARLELDALVLTDHDGMYGAVRFNDAARELGVRVGFGAELSLGLPAPQAGAPDPAGSHLLVIARQQTGYHRLCRVISRAQLAGGEKGRPVYDFDELAEELAGHVVVLTGCRKGAVRRALAERGPAAARAELARLVDRFGRSHVAVELIDHRLPRDDAANDLLAALAKDLRLPTVVSGNVHYARPEDAVVADAVAAVRARRSAEDLEGWRPPSGQAFLRSGMEQRRRFERRYPGAVGRAAVLGVEVAFDLNLVAPDLPPFPVPAGHDEMSFLIELTRQGAAKRYGPRDEHPKAYAQLDHELAVIEKLGFPG…	1109	ImuA	AGT81475	MAVPEALTAIPGVRTAAQLREPDAGPGELLTVLPELAGLLPGGGLRRGSTIAVRGGTSLVLALLAAATRTGSWAAVTGLPQLGLAAAAELGVDLERLALVPEPGAELVAVVSALVDGFDVVVLGPARVQPQVARRLAGRVRNRGTVLLTAGSWPGADLELRVSGRRWHGLTQDGHGHLRARKVVATSRGRGAAARPSSVGLLLPGPEGAVAGADVPGRRLVEVAG	225
AFM__ADV50500_ADV50501_ADV48828.pdb	PolY-DnaE2-RecA	PolY-DnaE2B-RecA system	Cellulophaga algicola DSM 14237	GCA_000186265.1_ASM18626v1		yes		87.7789	0.826978	0.762786	0.775624		0.53	0.548	-1643.6	1752	13945	157 / 645	2653.1		688270	Bacteria	Bacteroidetes	Flavobacteriia	Flavobacteriales	Flavobacteriaceae	Cellulophaga	Cellulophaga algicola	Cellulophaga algicola DSM 14237		Bacteroid-PolY2	ADV50500	MKTESILHLDLDTFFVSCERLIDSKLLKRPLLVGGIGDRGVVAACSYETRKFGVHSGMSMKLARQLCPEATVIKGDSSTYTKHSQLVTEIIKERVPVFEKASIDEFYADLTGMDKFFGTYKFATELRNTIIKETGLPISFGLSSNKIVSKVATGEAKPNNQMRVDTGLEKQFLAPLSIQKIPSVGTKTYQTLRNLGITKVHIVQEMPLEMMVSALGKHGQTIWRRANGIDRPPLIPFHERKSISTERTFTKDTTNMVQLRTTITAMAENLAYQLRRADKLTACIAVRIRYSDFQTYSKQIKIPYTSADHILIPKIIELFERLYERRLLIRLVGVKFSDIVTGNYQINLFDDTEEMLSLYHAMDHIRKKYGEKSIMRATSMGAKTIGRFHNPFSGEPPIV…	405	DnaE2B	ADV50501	MYLNCHSYYSLRFGTFSEIELLKMGQANHIATLALTDINNTSACMNFVRKSKEYGIKPIIGIDFRNGAEQLYVGIAKNNEGFRELNAFLSFHSHKNIKLPPIAPVFEHAYIIYPFENVLQLEKINFEAHEYIGISVENLRRLPFSKYKSYTDKLVIQQPVTFRNKRDFNAHRLLRAIANNTLLSKLQQTEEGRLSEQMLSKEKLLEAFQDFPQLVTNTKTLMAQCNVGFGFGASRVSQNQQVFGTSKEEDFNYLQQLCEDGLPKRYPTRTDAVSKRLAVELETIKKMDFVSYFLINHDIVKYANSKGYLHVGRGSGANSIVAYIIGITDVDPIELDLYFERFINPYRVSPPDFDIDFSWKDREDVTAYIFRRFKNTALLATYNTFKYRAVVRELGKVFG…	995	RecA	ADV48828	MLYAKRIGNLAFLNTKKMSSEKEAKLKALKLTLDKLDKTYGKGAVMKMGDSVAQDVEVIPSGSLGLDVALGVGGYPRGRVIEIYGPESSGKTTLTLHAIAEAQKNGGIAAFIDAEHAFDRFYAAKLGVDIDNLIISQPDNGEQGLEIADNLIRSGAIDIVVIDSVAALTPKSEIEGEMGDSKMGLHARLMSQALRKLTGSISKTKCTVIFINQLREKIGVMFGNPETTTGGNALKFYASVRLDIRRSTQIKDTDGNVQGNKTRVKVVKNKVAPPFRQTEFDIMYGEGISKVGEVIDLGVEYEIIKKSGSWFSYGDTKLGQGRDAVKNLLLDNPELQEELDAKIREAIKTVKS	352
AFM__AKQ45465_AKQ45466_AKQ44602.pdb	PolY-DnaE2-RecA	PolY-DnaE2B-RecA system	Rufibacter radiotolerans	GCA_001078055.1_ASM107805v1				89.0768	0.830984	0.785376	0.794498		0.534	0.551	-1361.1	1712	13506	149 / 634	2541.5		1379910	Bacteria	Bacteroidetes	Cytophagia	Cytophagales	Hymenobacteraceae	Rufibacter		Rufibacter radiotolerans		Bacteroid-PolY2	AKQ45465	MLVTDNRTIAHLDLDTFFVSVERLRNTQLQQKPIIIGGLSDRGVVASCSYETRFFGVHAGMPMKMARQLCSEAIVLRGDMEAYSDYSNKVTQVIADKAPLYEKASIDEHYLDVSGMDKFVGTWKWTNELRSTIMKETGLPISFGLSVNKTVSKIATGQAKPNGALQVCQAEVKPFLAPLSIRKIPGVGQKNYHLLRNMGIPTIEVLTMIPVEMMQKVLGKEGVHIWEKANGIDRAPVVPYSEQKSISTEQTFATDTTDLALLNSLLVSMTEGLAYDLRQQGKLAGCITVKIRYANFDTHTQQISIPYNASDHILIRKAKELFQKLYNRRLLIRLLGVRLSNLVQGFQQIDLFEDTTQLASLYQAMDKIRHRYGGEAVKRAVGV	383	DnaE2B	AKQ45466	MLAFVHSYYSLRYGTLSVEELAAEAKARGYSALALTDINATSGVFPFIKACEAQGLQPLVGIEFRREQQVLYTGIAQNHEGLRELNTFLSSYLLKHQPLPEVPPAFSQAVIIYPFARAKALLQKQPLRENEYVGVCPEEVNQLLYSGLRRNGVRLLLYPLFTCKDTEGVHLHRHLRAIDNNILLSQLEAQHGLAPEGSCFAPCQAILQQCAQFPELLLHAEQLVKEAAFTFDFKVRRNKLTFTGTDYDDKQLLEKLAWDGLRNRYGAQHKIAKERVAHELAIIDKLGFCSYFLITWDVIRYSMSRGFYHVGRGSGANSVVAYCLHITDVDPIELDLYFERFLNPKRTSPPDFDIDYSWDERNEVLDYIFKRYGRDHTALLGAMVTFQQSSILRELGKVY…	984	RecA	AKQ44602	MSVQSEKLKALQLTIDKLDKTYGKGTVMKLNDTQVVDVPAISTGSLGLDIALGIGGLPRGRVVEIYGPESSGKTTLTMHCIAEAQKKGGIAAFIDAEHAFDKAYAEKLGIDTENLLIAQPDNGEQALEIADHLISSGAIDIIVIDSVAALVPKGELEGDMGDSKMGLQARLMSQALRKLTGTINKTGCLCIFINQLREKIGVMFGNPETTTGGNALKFYASVRLDIRRIGQIKEGPDNITGNRTKVKVVKNKVAPPFKVVEFDIMYGEGISKVGEILDLGVELGVVQKSGSWFSYSGDRLGQGRDAVKQFLLDNEELMQEIEDKIRAIVKGEPAKVAAVLEDTGE	345
AFM__QHS60606_QHS60607_QHS61769.pdb	PolY-DnaE2-RecA	PolY-DnaE2B-RecA system	Chitinophaga agri	GCA_010093065.1_ASM1009306v1				86.8593	0.813244	0.756281	0.767673		0.539	0.565	-1371.8	1723	13763	151 / 631	2571.2		2703787	Bacteria	Bacteroidetes	Chitinophagia	Chitinophagales	Chitinophagaceae	Chitinophaga		Chitinophaga agri		Bacteroid-PolY2	QHS60606	MISLQHRSIAHFDMDSFFVSVECRDDNSLKGKPLLVGGMSDRGVVAACSYEARRYGIHSAMPMKVALKLCPHAIVRRGDMEKYSNVSREVTGLIADKAPLYEKSSIDEFYLDLTGMDKFFGSMKWTVELRQHIMKEMQLPVSFGLASNKMISKVATNEAKPNGQMEIHFGEEKSFLAPMPVEKLPMVGKETASQLHRRGVETVKTLSEIPVSLLEAWLGKNGISLWNKANGIDESPVVPYHEQKSISTENTFHTDTIDMQFIHAELVRMTEKIAFELRQQNKLTGCVTVKIRYSDFETVTKQMTIPYSSSDHVLLEKVKELFQKLYDRRLLIRLIGVRFSHLVHGNHQISLFDDTQEMISLYQAIDNIKNRFGWQYLMRGTNAGAQSKKGAVKQPDIIP…	404	DnaE2B	QHS60607	MFLNCKTFFSLRYGTIDTKDLVKYAREMGVTSLALTNINITSDTWNFVKECQENGIKPIIGLECRNGHQLKYILLARDLDGWFYINRFLSDHLHKGLDFPDRAPGFPGVFAIYTWNTVPLQDLYDHELVGIRKRDINKLFRVNTTEWKDKLVILHPVTFQNDDYYQLHRVLRAVDQNILISQLEPHTTAHPDEQFLSPAALFDCFEQYPDIISNTVRIMDACRIQFDFKTPRNKKYFTSSEAEDHALLRKLAYEGMLERYGPDNAEAKERIEKELEVVQGQHFNGYFLITWDIIRYARESGFFYVGRGSGANSILAYCLKITDVDPIALNLYFERFLNPYRSSPPDFDIDFSWKDRDEIIEYVFKKYGAAHTALLGTVTTFQQNAVIRELGKVYGLPKH…	982	RecA	QHS61769	MSTANTDKLKALRLTMDKIEKDFGKGSVMMMGEKGTEPMEVISTGSLGLDIALGIGGFPKGRIIEIYGPESSGKTTVAIHTIAEAQKKGGICAIIDAEHAFDSSYAQRLGVDVDSLLISQPDHGEQALEIADRLILSGAVDVVVIDSVAALVPKGELEGEMGESKMGLQARLMSQALRKLTATISKTNCCCIFINQLREKIGVMFGNPETTTGGNALKFYASVRLDIRRMTQLKDGDEAVGNRVKVKVVKNKVAPPFRQAEFDIIFGQGISKVGEIIDMGVEYGIVQKSGSWFSYESNKLGQGRDAVKQLLLDNPEVAIEIEGKIKAKLAEQQAAAQ	337
AFM__QIA08209_QIA08210_QIA08988.pdb	PolY-DnaE2-RecA	PolY-DnaE2B-RecA system	Draconibacterium halophilum	GCA_010448835.1_ASM1044883v1				86.5637	0.805197	0.726648	0.742358		0.537	0.566	-1476.2	1746	13916	150 / 626	2499.4		2706887	Bacteria	Bacteroidetes	Bacteroidia	Marinilabiliales	Prolixibacteraceae	Draconibacterium		Draconibacterium halophilum		Bacteroid-PolY2	QIA08209	MNRNIVHIDLDTFFVSCERLMNRELIGKPVLVGGVSGRGVVAACSYEARQYGIHSAMPMQMARRLCPEAIVVKGNSSIYSKFSDQITDIIKEGAPLYEKSSIDEFYIDVSGMDKFYGCYKWAQELRERIIDETLLPISFGLSTNKTVSKVATGEIKPNAYQQIESGHEKEFLAPLPVKKIPMVGDQTYKMLLSMGIRYVKTIQEMPIELMDKVMGKNGIALWKKAQGIDNSLVEPYHERKSISSSLTFEKDTIDVQALKKLLLAMAEKLAFYLRNGNKLTSCVTVTVRYSDFDTRTRQKRISYTSLDHTLIQTTMELFDQLYTRRVLVRLVGVRFSHLVGGSYQMKLFEDDTKLINLYQRMDKIRNRYGQNAVQRASTLGTRGIGQMSNPFNGQPPVIP…	404	DnaE2B	QIA08210	MLLNCHTYYSYKFGTLSIDELIDEAIGKGYNSLVMTDINNTSATIDFIRRCQGKDLRPIVGIDFRNGAQQQYIGIARNNSGFQKLNEHLTMHLHEDADFSERAPEMEDVYFIYPVGKVHPKLLRENEFVGVKPTQISKIFGDLRNFRDKLVVLPPVTFRNKRDFNIHRLLRTMDNNTLLSRLPKSEEASPDEIMFPQEKIREVFHDFPDIIENTQRLINSCSIHFAFKKNKNKKCFTASPEEDFELLTKLANDGLKYRFGNPSDVVVARMEKELQVIRQMDFAAYFLINWDLIEYARREGCYYVGRGSGANSMVAYLLRITDVDPIELDLYFERFINPSRKSPPDFDIDFASRDRDHITRYIFDRHGWDHTALVGTYITFQYKSVVRELGKVFGLPAHE…	1001	RecA	QIA08988	MTKEERAEMNKEKLKALQLTMDKIEKSYGKGSIMRMGDRADEDVPAISSGSIALDVALGVGGFPKGRVVEIYGPESSGKTTLAIHAIAEAQKAGGIAAMVDAEHAFDPYYARKLGVDIDELLISQPDNGEQALEITDNLIRSGALDIVVIDSVAALTPKAELEGEMGDSKMGLQARLMSQALRKLTANINRTKTCCIFINQLREKIGVMFGNPETTTGGNALKFYASVRLDIRRIGQVKDGDEVSGNHVRVKVVKNKVAPPFRKAEFDIMYGEGISKSGEIIDLGVQYNIIKKSGSWFSYGETKLGQGRETVRSLILDNPELAQELETKIIEAITGPTTTE	341
AFM__QQT36270_QQT36269_QQT37847.pdb	PolY-DnaE2-RecA	PolY-DnaE2B-RecA system	Sphingobacterium spiritivorum	GCA_016725645.1_ASM1672564v1				86.6431	0.789035	0.717734	0.731995		0.544	0.527	-1386.5	1702	13717	144 / 632	2562.6		258	Bacteria	Bacteroidetes	Sphingobacteriia	Sphingobacteriales	Sphingobacteriaceae	Sphingobacterium		Sphingobacterium spiritivorum		Bacteroid-PolY2	QQT36270	MIWQGDKRFVAHLDLDTFFVSVERLKNTQFVGKPLIVGGMSDRAVVSACSYETRLYGVHSAMPMKLALRLCPQAIVIRGDMDSYSYYSRMVTDVVREYVPVMEKASIDEFYADLTGVDRFFGCSQFMAELKQKVRKEVGLPISYALASNKLISKVATEDAKPDGKREVEHGLEKDYLAPLRIERMPGIGNKTSGLLHQMGVRTIKVLSEIPVPMMQNLLGKNGVELSRKANGIDFTPIVPYSEQKSIGTEETFEQDTIDLYYLKSELIRMTERMTFQLRQHRRLTGCITIKLRYSNFDTVSKQMVIPYTASDAVLLSKAKELFAKLYDKRLLVRLLGVRFSHLVQGQYQIDLFEDTVESVRLYQAMDYIRQRYGDAVVKRAISVPKPPEKERN	393	DnaE2B	QQT36269	MYLNCKTWFSYHYGTFSSKQLVEDARALDIHTLALTNINNTADSWDFVLKCREQGIKPILGTEIRNDHVFCYILLARNETGLFQINQFLSAYNQRKENFPAEPELSTEHLWIIYRYGQKSVSALREGELIGLRPQDLNRLELQQDLAADRFVMLSPVTFQDRTYFNLHRLLRAIARNTLLSKLLPEDIAGSDEMLQSEVELVRQFARFPTVISRTIQVADSCHISMELKTDKNRKYFTTTEEDDRHLLRKLAMEGCVMRYGTEHKEAFERVEKELKMIGKQGFNAYFLIIWDILRYAHERGFYHVGRGSGANSIVAYCLRITDVDPIKLDLYFERFLNPDRSSPPDFDIDFSWKDRDAIFDYMFKRYGRQHVALLGMYSTFKRRAIIRELGKVFGLPKA…	972	RecA	QQT37847	MSNQDKLKALQLTLDKLEKSYGKGTIMKLGDSAVEPIESISTGSLGLDIALGIGGVPKGRIIEIYGPESSGKTTLATHIVAEAQKKGGIAAIIDAEHAFDKYYAQKLGVDVENLLISQPDNGEQGLEIADNLIRSGAIDVIVIDSVAALVPKGEIEGEMGDSKMGLQARLMSQALRKLTGTISKTNCCCIFINQLREKIGVMFGNPETTTGGNALKFYASVRLDIRRTSQIKDSDEVSGNRVKVKIVKNKVAPPFRIAEFDIMFGEGISKVGEIIDLGVEYNIIKKSGSWFSYGDTKLGQGRDAVKSLLQDNPDLMDELEQKIKAEVSGVEAVVEPE	337
AFM__CAB50953_CAB50954_CAA15875.pdb	iPolY-DnaE2-RecA	iPolY-DnaE2B-RecA system	Streptomyces coelicolor	GCA_000203835.1_ASM20383v1	N-terminal (45 aa) of RecA removed before modeling	yes		85.2089	0.800522	0.735196	0.748261		0.512	0.457	-1142.4	1836	13943	135 / 527	2191.1		100226	Bacteria	Actinobacteria	Actinomycetia	Streptomycetales	Streptomycetaceae	Streptomyces		Streptomyces coelicolor		scDinB2-like	CAB50953	MTILCVRFQLPPTREAALPELLGLLEEFTPVVEALPPDGALADLRGAERYFGRDAVALASVIRVRALALHGVDCVIGAGPGPMLARMALRDARPGLTRAVPGGEERAFLDGKPVAALPGVGTATARTLCEYGLDTLGRVAAAPLSTLQRLVGARTGRELHEKAQGVDRGRVVPNGVSRSLAADRPFDRDELDPDRHRRALLSAAGDLGARLRAVDKVCRTLTLTVRYADRSATTRSRTLREPTAHSAALTRTAYDLYEALGLQRARVRSIALRAESLTSAEHASHQLTFDPVDEKVRRIEEVADRARAKFGPRAVMPGSLAA	322	DnaE2B	CAB50954	MPGFTHLHTVSGFSARYGASHPERLAERAFERGMDALALTDRDTLAGTVRFAKACAKAGVRPLFGAELAVAAPESAAADRTETSVRRDRRRAPVRGGAFVDESAPRVTFLARDGARGWADLCRLVSAAHTAEGSPLLSWPDNHADGLTVLLGPDSDVGRALAAGRPDRAARLLVPWREVYGDALRLEAVWHGRTGIGPGSLRLAARTVGFAAEQGVRPVLSNAVRYADPGQGEVADVLDAARRLVPIGATKELDSGEAWLKDAGAMRHAAERIVESAGFRRDTAHRLLEQTRATAAECLVDPEDDLGMGAVHFPEPHLVGAGRRTAQRALASRAAAGMVRRGYDRRRDHREYWERMHHELDIIAHHGFASYFLTVAQVVDDVRHMGIRVAARGSGAGSL…	1185	RecA	CAA15875	MAGTDREKALDAALAQIERQFGKGAVMRMGDRTNEPIEVIPTGSTALDVALGVGGIPRGRVVEVYGPESSGKTTLTLHAVANAQKAGGQVAFVDAEHALDPEYAKKLGVDIDNLILSQPDNGEQALEIVDMLVRSGALDLIVIDSVAALVPRAEIEGEMGDSHVGLQARLMSQALRKITSALNQSKTTAIFINQLREKIGVMFGSPETTTGGRALKFYASVRLDIRRIETLKDGTDAVGNRTRVKVVKNKVAPPFKQAEFDILYGQGISREGGLIDMGVENGFVRKAGAWYTYEGDQLGQGKENARNFLKDNPDLANEIEKKIKQKLGVGVHPEESATEPGADAASAAPADAAPAVPAPTTAKATKSKATAAKS	374
AFM__SLM47932_SLM47931_SLM49123.pdb	iPolY-DnaE2-RecA	iPolY-DnaE2B-RecA system	Nitrospira japonica	GCA_900169565.1_NSJP_Ch1	N-terminal (30 aa) of RecA removed before modeling			86.7649	0.818667	0.767877	0.778035		0.537	0.523	-1110.5	1740	13606	150 / 613	2376.6		1325564	Bacteria	Nitrospirae	Nitrospira	Nitrospirales	Nitrospiraceae	Nitrospira		Nitrospira japonica		gbDinB2-like	SLM47932	MDRHIAYVQIPCFGIALAQATDPVLRNRPVVLAPLHTPRALVLEASREAMQEGVRPGIPIELARRLCPNLRLIPPDLPSMRAAHRSVQRTVLPFAPAWESIGLGALFLDLTGTARCFGPPIDTVSRLGRALTRQQGLQTVIGLAGSKLVSQLAATSLTASPHILSIQAGSEQSFLAPLPAAWLPGLQHHARHVRASHILQRLEDLNLKTMGAVSSVPLVHLQSAFGAAATWLHDWASGVDPSPVRSPADQPAIEQSLGLNPDEIDDDRLLKRLYVLLENLCATLRQQGRVCRRLQLLVRHSDHQHQLAQQRLHHATCWEADLQPVLRRLFIRCFRRRVRLQHVTLQVDQLESPIDQLELFETWPASTPPVHQRLSLAVDRIRAKFGVQAVSWGAVRP	397	DnaE2B	SLM47931	MTPPPFVHLHVHSSYSPMRGVSPLDELCAVTQQQGLSCLALTDTNGLYGAIRFIDLALQRGLRPILGAELTTAGHRAVLLVKTPEGYANLCRLLSERHGDRPFDVLSAVARHRQGLIIFTDDEAALSAWATQSTRDLYVELTPGPAMYGTLQFSRRSGLPPVATNRVYFARPDAYGTHRLLRAVALNTTLSRLPAEACCGPSQWLMPPARMALHFPHAPAALDNTVRIAESCHSKWAVHDVAAPSFGSLKDDEAFDTLRLRTYAGASERYGALSPEIRERIEKELGIIRQKRFARYFLVVHELVGTSETCGRGSVAASIVSYCLKITHVDPLKHNLFFERFLNPGRTDPPDIDIDFPWDEREAVFETIFTQYAGRAAMVANQNHLGLRAAIRETAKVYG…	1010	RecA	SLM49123	MAEKDDKKRALDLALSQIEKQYGKGAIMKLGDAEANADIPAISTGSLGLDIALGVGGFPRGRVIEIFGPEASGKTTLTLHAIAEVQKTGGVAAFIDAEHALDLTYAKKLGVQADDLLVSQPDTGEQALEIAETLVRSGAIDLIVVDSVAALTPRAEIEGEMGDAHMGLQARLMSQALRKLTAAIAKSQTTVIFINQIRMKLGVMFGNPETTTGGNALKFYSSVRLDIRRIESLKEGQDVVGSRVRVKVVKNKMAPPFKQAEFDILFAQGISKSGELVDLGVDRKVLEKSGAWYSYRAERLGQGRDAVRDFLQTNQPLAREIEGKLRDIAALPGRGTEKAAAPAKEERRTEEKREERRPHKVGA	363
AFM__BCG45748_BCG45747_BCG48781.pdb	iPolY-DnaE2-RecA	iPolY-DnaE2B-RecA system	Citrifermentans bremense	GCA_014218275.1_ASM1421827v1				85.6334	0.799756	0.75967	0.767687		0.519	0.469	-1809.5	1777	13878	236 / 985	3867.1		60035	Bacteria	Proteobacteria	Deltaproteobacteria	Desulfuromonadales	Geobacteraceae	Citrifermentans		Citrifermentans bremense		gbDinB2-like	BCG45748	MDREILHITVPAFPIALARVVDSSLRGRPVAVAPLNSERALLQCISAEAAAEGVHPGTPIYHARKSCPALIVIAPDPHLMAKGSQALLDLSAEFTPIVEPGAGRAFLDLTASRRLFGPARDVAARLEKAIANRMGLEAMAGAGVNKLVSRVAADVMQEPGVYDVFHGAERSFLAPFPVSVLPGVGESRQTLLFRDLNLQRVEQVASLSVPQLRLAVGPFAPLLHDRSCGIDRSPVQPPRLCTEIVEEGLLDQEENDDAVLLSELLRLVEACGLRLRRLRKGARKLTLSVMYADGVSQQGKKVLPAPTSLDLQLLAAVEDLFFTTCKRRQRVKGLRLSCDQVAGEAGQMDLFAPVTAQVSQKQADLQETLDLLREKHGRDAVRWGKGLAPRREATLSSEP…	417	DnaE2B	BCG45747	MFIHLHAHSSLSPNWGVHSPEALCSHAALLGFKTLAITDRNGLYGVPRFLDVAREAGIAPIIGTEAVTQNNRAVLLASNEEGYANISRLISDLHCQKNFDLVQAISEYRRGIIVLSDDRKLLSVLKQQSDEGLFVELSPGHAMHTALTLARDLRLPPVATSRALLRATRYGRQAPPSDAFSSVTVGSDTLTPPLDDFHLHRVLRAIHLNTKLSRLKPEMTATESDVLYPPQKMAEFFPHCPEALQNTLRIASLCKTDWDFSSIIFPAFRELGTEAAFETLLERARQGAIWRYGCITDQVQARLDKELSIIRDKGFSHYFLVVEELTKQSERTCGRGSAAASLVAYCLGITHVDPIRHNLFFERFLNEGRSDPPDIDVDFPWDERDAILDFAFARYGARR…	1022	RecA	BCG48781	MLDKDKAEKALDLAMSQIEKQFGKGAIMRLGNEEALPDIASIPTGSLSLDLALGVGGVPRGRVIEIFGPESSGKTTLALHVISEAQKLGGIAAFVDAEHALDIGYARKLGVKTDDLLVSQPDTGEQALEIAETLVRSGAIDVLVVDSVAALVPKAEIEGDMGDSHMGLQARLMSQALRKLTGIISKSNCCVIFINQIRMKIGVMFGNPETTTGGNALKFYASVRMDIRKIAALKQGNDMIGSRTRVKVVKNKVAPPFKEVEFDILYGEGISKEGDILDLAVERNVVEKSGAWFSYGKERIGQGRENSRLFLKEHPEITAEIREKLVSPQQDAATTGAA	338
AFM__AEJ19557_AEJ19558_AEJ19519.pdb	iPolY-DnaE2-RecA	iPolY-DnaE2B-RecA system	Treponema caldarium DSM 7334	GCA_000219725.1_ASM21972v1	N-terminal (84 aa) of RecA removed before modeling			85.0942	0.811515	0.743764	0.757314		0.528	0.504	-1390	1772	13883	181 / 766	3061.9		744872	Bacteria	Spirochaetes	Spirochaetia	Spirochaetales	Treponemataceae	Treponema	Treponema caldarium	Treponema caldarium DSM 7334		gbDinB2-like	AEJ19557	MRYGIKRQESAIVHINVTGFASSVAIARDRSLREQVFVVAEPRAGRAVLLDVSPRALEEGLVPGMALSEAVQRLRNLQILAPDSRAMKRASETLVAAVKPFAPLVEQVPGGHLYLDLSGTARLFGPPADTAIRIRRNIIETLNLDPALAVAPNKLTAKVATRTLRPAGFAAIRADEAAAFLSCQDIGLLPGIGPALLKLLHTAEIYTIGDLAELSDHEARILLGKYSTKLLQYARGLDTEPVFDSAHSRPIIERELQFQGAISEREVLRGGLMALVEEAGMALRQQRLAAQSLDLILRYADGVERCAKKRFCMPLSMDQALFYEAEACLNTVLDRRVRIGMIGIKLKDLERDYGEQDLFIPETDRFSQGLQTALDQNRQRFGMSSIVRGTALLAQSYAG…	414	DnaE2B	AEJ19558	MNLRLGIQTAYSLLYGTHRPEVMVERAAHYGIETLAIIDRNNLYGLHEFLEACKDRNVRPIIGCELTSSAGSVTAFVMDKRGFSRLCEILTALASYRATGSEVTPDFLGSLLTTDAVRDSQSGNPGLALASADPFWLEHLRGKVPLLYAACGPGNLSAITYARRHKIPLLALQHNCFLESQDYPVHRVLRAIGTNKTLGTLAPEDYIDENQLSHHILMDERAYRSFYRSWPEAHRAAEKLVQQVSCTDPFDGYIFPVYETQNRKHPEDLLRQLVITGAEQRYGELSDAILERIDYELDIINKKGFSSYFLFMHDIVSLANRICGRGSGAASIVSYSLGITNVDPIAHRLYFERFLNLSRLDPPDIDVDFPWDERDALIQQVIAKFGRDYCARVANHNRF…	1011	RecA	AEJ19519	MAKVTETSGANQEQRASNEEKLKALEIARLQIEKQFGAGSLMKLGTHVNAAGIEVIPSGSILLDEALGIGGYPRGRIIEIYGPESSGKTTLALHAIAEAQKRGGIAAFIDAEHALDPVYAKNLGVNIDELWVSQPDTGEQALEIAESLVRSGAVDVIVVDSVAALTPQAEIEGEMGDAHVGLQARLMSQALRKLTATIGKSRTILIFINQIRMKIGVMFGNPETTTGGNALKFYASVRLEVRKMETIEKGEADAVGNKVRVKVVKNKVAPPFRKAELDIMFGKGVSAISSILDAAVKYEIIDKKGAWYAYGEEKIGQGRDNAREFLENNPVLAQEIEKKLRSIMFPGMKEPEQVQPAANLSGTGLGSGVSMPAGLNQGAKTSAAEVKGAELKGGSGQTP…	431
AFM__QEV17291_QEV17290_QEV20633.pdb	iPolY-DnaE2-RecA	iPolY-DnaE2B-RecA system	Streptomyces alboniger	GCA_008704395.1_ASM870439v1	N-terminal (46 aa) of RecA removed before modeling			86.4514	0.7938	0.639816	0.670613		0.52	0.466	-1328.4	1805	13721	162 / 584	2393		132473	Bacteria	Actinobacteria	Actinomycetia	Streptomycetales	Streptomycetaceae	Streptomyces		Streptomyces alboniger		scDinB2-like	QEV17291	MTARQRYVAHLHLHAALNELQYDDVMEVMSGVTPHVQAVPPHAVQLDLTSAIRYFDLSAYDVVQLAKLRLKALYGVDSNAGLASNRMLAAMAADASAPGETTWVPADRVADWLYPRPVTALPGVGRTTAETLHRYGLHTIGQLTGLPSVTLQRLLGVGQARLLAERARGHDPRPVTLSEPAAHLVADLVLERDCLDPAQHHRAVLELADRIGQRLRGESQIASRLALTVRYADRSSTTRTRTLPEPTNHSPALTAAALGLLAGLGLQRARVRAFMIRADDLLPTDRAYHQLLLDPGDARARAAEAAADRARRRFGPGAVRPAALA	325	DnaE2B	QEV17290	MAGFAHLHVASGYSERYGAAHPEQLALRAAERGVTALALTDRNTVTGAVRFAQACAGTGVRPIFGIDLAVEALAPPPPAQRRRTPVRGGAHVVEPPLRFVLLAQNRAGWARLCRITSAAHVGTASGAAPVVVPWEALREYGGPGLTVLLGPLSEPVRALAAGREDVAMKLLAPWREIFGSGVRLEVVAHKRSSIGPGSLRLAARTLALADRTHTTAVLSNAVRYADPDQHRLADVLDAARLLRPIDRRRLDSGQRWLKDEKAMTAVAHLVAQCAGADARRAHRLVADTAATAALCAVDPGADLGLGTRHFPEPSLFGAEPGAGGATRLLRRQCEAGLARRGLDRDRAALDRLDEELKVISTLDYDSYFLAVGQVVADIRAKGIRVAARGSGAGSMVCHA…	1151	RecA	QEV20633	MAGTDREKALDAALAQIERQFGKGAVMRMGERPNEPIEVIPTGSTALDVALGVGGIPRGRVVEVYGPESSGKTTLTLHAVANAQRAGGAVAFVDAEHALDPEYAKKLGVDIDNLILSQPDNGEQALEIVDMLVRSGALDLIVIDSVAALVPRAEIEGEMGDSHVGLQARLMSQALRKITSALNQSKTTAIFINQLREKIGVMFGSPETTTGGRALKFYASVRMDIRRIETLKDGTDAVGNRTRVKVVKNKVAPPFKQAEFDILYGQGISREGGLIDMGVEHGFVRKAGAWYTYEGDQLGQGKENARNFLKDNPDLANEIERKIKEKLGVGVKPEAPVAEPGTDAAGAAAPAEDTAKTVPAPAAKAAKSKTAAAKS	375
AFM__ADH62265_ADH62770.pdb	PolY-RecA	PolY-RecA dimer	Meiothermus silvanus DSM 9946	GCA_000092125.1_ASM9212v1		yes		87.4359	0.724277	0.796606	0.78214		0.513	0.679	-715.7	754	5816	60 / 261	1050.8		526227	Bacteria	Deinococcus-Thermus	Deinococci	Thermales	Thermaceae	Meiothermus	Meiothermus silvanus	Meiothermus silvanus DSM 9946		acPolY2-like	ADH62265	MSVNYLFADMNAYFASVEQQMRPELRGKPVGVVPVMAESTCCIAVSYEAKRYGVKTGTRVADARLLCPHIAIVEARPQLYIQVHREILKAIDTVLPIQAVLSIDEVVCKLIGVERKPHQAIRLAEAVKQAIKTQVGPYLRCSVGLGPNKLLAKVASDMKKPDGLTLLEPQTLPQALFGLRLCDFPGIGPRMEARFHSFGITTVEELYQLSPHQLSRIWGSSQIGTSWWRRLRGEDLPEAPTRRHSISHSRVLPPQERNDERAKAVLMRLVYKAAARLRHENYWTGSIRVFVAYLGRPLWHEECRLPSCQDTLTLIRATDRLWKHKPLGTPLKVGVILGNLEPDPSISWPLFSEDQKLIRLSQAIDQANRKFGAYSLYFAGMDMGKPKSEPRIAFNYIPN…	405					RecA	ADH62770	MDKEKQKALEGALKSIEKQFGKGAVMRLGESPRQQVDVISTGSLGLDMALGIGGIPRGRIIEIYGPESGGKTTLSLSIVAEAQRKGGVAAFVDAEHALDPIYAKSLGVNIDDLLVSQPDTGEQALEIVELLTRSGAIDVIVVDSVAALVPQAEIEGQMGDAFVGIQARLMSQALRKLTAALSKSNTACIFINQIREKVGVMYGNPETTPGGRALKFYASVRLDVRKQGQPIKVGNDAIGNRVKVKVTKNKLAPPFREHEIELYFGKGIDPMADLVTVAIATGVIEKSGSWLSYGETRLGQGKEKAADLLRTAPQMAQEIREKVLAQAGKMPLVVAGEEESEPEAAEAEA	349
AFM__ACL96015_ACL94606.pdb	PolY-RecA	PolY-RecA dimer	Caulobacter vibrioides NA1000	GCA_000022005.1_ASM2200v1		yes (but not used in figures)		88.6864	0.729547	0.74428	0.741334		0.493	0.594	-600.6	774	5842	51 / 237	955.5		565050	Bacteria	Proteobacteria	Alphaproteobacteria	Caulobacterales	Caulobacteraceae	Caulobacter	Caulobacter vibrioides	Caulobacter vibrioides NA1000		PolY-core	ACL96015	MKSLCRDCGWTGATKVARCPACASPRTVFHEELGTLSIAHMDCDAFYASVEKRDDPSLRDLPVIIGGGKRGVVTTACYIARMSGAKSAMPMFKALKLCPDAVVIKPNFAKYKEESRRIHEKLDRLTPLIQPLSLDEAWIDLTGTERLHGATPAQMLARLQAEIERDIGLTVSVGLAPNKFLAKIASELDKPRGFSAIGAAEAQSFLANKPVNILPGVGPATVASLAEIGLRTVGDIAAADLKLLANRLGSGGMRLHRLAHGQDSRIVDPDQARKTISAETTFNDDLHKREDLEDELWPLCEKVAKQARQEGVAGRVATLKLRTPDFKIHTRRRTLAVPTQTARTLFQVARELLSAEPRGLAYRLIGAGLTEFVDADTAGADMFADEERRALKSETAIDA…	418					RecA	ACL94606	MTSQAALKLVAKEEGDKQRALEAALAQIDRAFGKGSVMKLGEKGKVEIESVSTGSLGLDIALGIGGLPKGRIVEVYGPESSGKTTLALHVVAEVQKAGGTAAFVDAEHALDPSYAYKLGVNLDNLLVSQPDNGEQALEITDTLVRSGAVDIVVVDSVAALTPKAEIEGEMGDSLPGLQARLMSQALRKLTASINKANTIVIFINQIRHKIGVMYGSPETTTGGNALKFYASVRLDIRRTGSVKARDEIVGNNVRVKVVKNKVAPPFREVEFDIMYGEGISKLGEVIDLGVKAGIIDKAGSWFSYGSQRIGQGRDNVREFLKNNPDVAADIEKAVRKSSQKIEEELLVGGPEEGEED	356
AFM__AEI34174_AEI34267.pdb	PolY-RecA	PolY-RecA dimer	Clostridium acetobutylicum DSM 1731	GCA_000218855.1_ASM21885v1				88.9227	0.771326	0.799356	0.79375		0.516	0.604	-742.3	745	5853	61 / 255	1057.9		991791	Bacteria	Firmicutes	Clostridia	Eubacteriales	Clostridiaceae	Clostridium	Clostridium acetobutylicum	Clostridium acetobutylicum DSM 1731		YqjH	AEI34174	MSKVIFHVDVNSAFLSWTAVEKLKNGEDIDIRKVPSVIGGDEKSRHGVVLAKSTPAKKYGIVTGESLYHARKKCPNILVFPPRFDTYRKASESMMNLLKRFTPHIEKYSIDECFMDVTNDLRGMESVEFASIIKERIKNELGFTVNVGISTNRLLAKMASELNKPDKINTLYKHEIKDKMWPLPVGELFMVGKSMKRKLNELHIKTIGELAKYDVNILKAKFKSHGNMVWEYANGIDNSDISRYRDEIKCISNETTLSMDLTDTEKIHKILVTLCENLGQRLRDANKYCTSISVNIRTSDFRNYSHQKKLKNAVSSTRDIILYADKIFNEMWGREPIRLLGVQLSGLCSGSSVQISMFDEKTDTRNEILDKTLDSIRKKYGDNVIMRSVLLEKEEK	396					RecA	AEI34267	MDNEKLKAIDAAMSQIEKQFGKGAIMKLGEQDILNIDAISTGCLSLDIALGIGGVPRGRVVEIYGPESSGKTTVALHILAEAQKKGGAAAFIDAEHALDPQYARALGVDIDNLVVSQPDTGEQALEIAEALVRSGAIDVIVVDSVAALVPKAEIEGEMGDSHVGLQARLMSQALRKLTGSINKSKCIAIFINQLREKVGIMFGNPETTPGGRALKFYASVRMDIRKIDTIKQGEEMIGNRVRVKVVKNKVAPPFKQAEFDIMYNEGISREGNIVDVGVKENIIQKSGAWFSYGDIRLGQGRENAKLFFKENIDIRSEVENKIREKYDLPIQKVKNEKPKIEKGTENNTK	349
AFM__ACU94347_ACU94454.pdb	PolY-RecA	PolY-RecA dimer	Cryptobacterium curtum DSM 15641	GCA_000023845.1_ASM2384v1	much longer PolY alpha-helix of RecA-motif (but not in RecA)			84.8285	0.720811	0.788254	0.774765		0.486	0.633	-636.9	806	6147	52 / 199	825.7		469378	Bacteria	Actinobacteria	Coriobacteriia	Eggerthellales	Eggerthellaceae	Cryptobacterium	Cryptobacterium curtum	Cryptobacterium curtum DSM 15641		Coriobacteriia-group	ACU94347	MLVRHDTKAQPPTDSAQFNLPDEWVGRAIMLLDLDAFFASVEQLDHPAWRGKPVIVGGNPEARGVVSTASYEARTYGVHSAMPSSTAKRLCPNAFWTPGRFSRYREISRQVMSIMEDESPALEQVSIDEAFLDITPSRAQTEHPAAIAQRIQQRVCELGITCSIGLGRSKAVAKTASEAHKPRGLTIVPPGYEETFLAGLPTKAMSGIGPAAQQALRKFGITTLGQVAQADDVILNHVFGKNASLMRDRCRGCDDSPVMHPAGAKSVSNEMSFAVDLTSREDIEAALSTVAAKVGRRMRMNGLVGSTLSLKLRRGDFSIHSAQCHLDIPCDDEYVITPILFDLLDRVWRPGDSVRLVGCALTHIEEVGAPLQETLFDVADEAKPDDSSTTEPNTQAAQR…	454					RecA	ACU94454	MAQSNEKEKMLKITTDQIEQRFGRGTIMKLGENDHSLEVGVIPTGALPLDAALGIGGVPRGRIIEIYGPESSGKTTLALHILAEAQALGGIAAFIDAEHALDPVYAARLGVDVDDLLISQPDTGEQALEICDMLVRSGAIDCVIIDSVAALVPRAEIEGEIGETTVGLQARLMSQALRKLAGSLSRSNTTCIFINQLREKIGIMFGNPETTTGGRALKFFSSVRIDVRRCDYVKLNGETIGNRVRAKVVKNKVAPPFRQAEFDLIYGEGISKTGCILDMAVECGIAKKSGAWYTYGEERLGQGREAAKHTLEEHPDLREEIEAKVREEYEIALPDQVASAEVTPVPKPTKKR	352
AFM__QAB11845_QAB09123.pdb	PolY-RecA	PolY-RecA dimer	Mycobacteroides abscessus	GCA_004028015.1_ASM402801v1				85.5828	0.672096	0.739779	0.726242		0.495	0.618	-692.3	747	5647	55 / 227	932.8		36809	Bacteria	Actinobacteria	Actinomycetia	Corynebacteriales	Mycobacteriaceae	Mycobacteroides		Mycobacteroides abscessus		msDinB3-like	QAB11845	MTGTASILHADLDSFYASVEQRDAPALRDRPVIVGGGVVLAASYEAKHCGVRTAMGGRQALRLCPHAVVVPPRFDAYSAASKLVFEVFRDTTPLVEPLSIDEAFLDVSGLQRISGAPSDIAAALRLEVRRRAGLPITVGIARTKFLAKVASRQGKPDGLLVVEPHEELSFLRPLPVQALWGVGSVTAEKLRVYGIRTVADVADLGESTLASMVGRAMGHQLHCLANNIDPRRVDGGRRRRSIGAQCALGRGPRADSEIDAIATQLMERIARRMRGTGRSCRTVVLRLRFGDYTRATRSRTVPRPTTSTERLLSVARELVKDAGPLIKERGITLIGFSVSNFDPCGAAQLELPFSDAAENTLALDSTLDGLRDRFGTRSVTRANLLHGGGREEWGIPTFE…	401					RecA	QAB09123	MAQAPDREKALELALAQIDKSFGKGSVMRLGDEVRQPISVIPTGSIALDVALGIGGLPRGRVIEIYGPESSGKTTVALHAVANAQRAGGIAAFIDAEHALDPEYAKKLGVDTDSLLVSQPDTGEQALEIADMLVRSGAIDLIVIDSVAALVPRAEIEGEMGDSHVGLQARLMSQALRKMTGALNNSGTTAIFINQLREKIGVMFGSPETTTGGKALKFYSSVRLDVRRIETLKDGTDAVGNRTRVKVVKNKVSPPFKQAEFDILYGKGISKEGSLIDMGVEQGFIRKSGSWFTYEGEQLGQGKENARNFLLENVDVANEIEKKIKEKLGIGAVLTDDEVVPAPVDF	346
AFM__VEP41450_VEP41449_VEP41451_VEP38939.pdb	DnaE2B-PolY-ImuBC-RecA	DnaE2B-PolY-ImuBC-RecA system	Tessaracoccus lapidicaptus	GCA_900659885.1_TLA	good tetramer complex modeled	yes		85.7674	0.871119	0.872194	0.871979		0.512	0.474	-2208.4	2118	16235	291 / 1260	5200.7		1427523	Bacteria	Actinobacteria	Actinomycetia	Propionibacteriales	Propionibacteriaceae	Tessaracoccus		Tessaracoccus lapidicaptus		PolY-core	VEP41451	MRVIAHVDMDAFYASVEMARHPELREVPMFVGGSTRGVVLSANYPARRFGITAGMPASRARRLCPQVAVVHPDFDHYTAVSDGVREIFDTLTDRVEMASIDEAFIDLTTALRRLGGDPEAVGEQLRAQVMDEQRVACSVGIGPSKFIAKLASKQAKPDGLVRVRDEDVIAFLHPLPVEAIWGVGEATAERLHRLGLSTVRDLATTPRATLQRALGDNQGALLFDLAWGRDDRSVLAREPAEHSVGSQETFPQDTDDVAVVATEILRMADRTASRMRAQAMVGRTVTLSVRFADFTTITRTGTLAAHTDRTNDIYAEAMRLFTRLHLQRARIRRVGVRVEKLVPVTDTYQQPALDEPVHGWTDAERAIDKAVLRFGPRAVQRARLTRRSDAQLIHA	395	DnaE2B	VEP41450	MGGFVHLRVASGYSFQYGASHPSDLVAEAAAHGMDALAITDRGGLYGAVRFAKACLKAGIAPIVGVDLAVRPDGWRPERRPTAARGGPLRDERLPRAVVLAGSRSGWGVLCELISAAQLTGERGDPVVTLEMLGRYCAGRDVAVLLGADSEVGAALVAGRPDRAEEAVRRWRTELGSVLWLAATNHRVGGRGPASAHQAAGIIRLGDRLGVPTVLTNMVRMARRGQAATVDVLDAARRLVPLDVRNVDRRNAEGYLKPDEAMREAADEAARLAGHPDGGALLAATRGLAERCMLDPIGDVGLGEIRLPEFETLGTTVEQAPSVLRARCEAGLAERHGTIGRETADRLDDELSVIGRLGFESYFLTVADVVGLIRGLGIRCAARGSGAGSLVNYALGISG…	1277	RecA	VEP38936	MAVADRTKALEAALAQIEKAHGKGSVMRLGEDTRQPIDIIPTGSVALDVALGIGGLPRGRIVEIYGPESSGKTTVALHAIANAQRGGGICAFIDAEHALDPDYAQKLGVNTDELLVSQPDNGEQALEIADTLVRSGALSLIVIDSVAALTPRAEIEGEMGDSHVGLQARLMSQALRKMTGALKSTNTSAIFINQLREKIGVMFGSPETTTGGRALKFYSSVRMDVRRIETLKDGTEMVGNRTRVKVVKNKVAPPFKQAEFDIIYGEGISREGSLIDMGVDAGIIRKAGAWFTYESDQLGQGKENARTFLKNNPDVAAEIERRIRLHLGVDKEAVPEGVDPATGEVDF	347	ImuB-C	VEP41449	MRTYDEPIHVLFRDEPRQFIWRGRLLLVKEIQGRWSRATPWWTGPRVRAARGEEVAPRGDLLGEREVWRVEAGNGRQRGVYELARTVDAEDWVLRAVFD	99
AFM__APH01279_APH01277_APH01281_APH01816.pdb	DnaE2B-PolY-ImuBC-RecA	DnaE2B-PolY-ImuBC-RecA system	Janibacter indicus	GCA_001889125.1_ASM188912v1	good tetramer complex modeled	yes (but not used in figures)		86.0942	0.853239	0.823926	0.829789		0.513	0.462	-2039.5	2130	16077	270 / 1050	4277.7		857417	Bacteria	Actinobacteria	Actinomycetia	Micrococcales	Intrasporangiaceae	Janibacter		Janibacter indicus		PolY-core	APH01281	MSRRQYRPPPRVGHGPPDDTGCTILHVDMDAFYASASLIAHPELVGTPVIIGGGNRGVVLSATYEARAFGVTSAMPMGRARRLCPQATVLPPEHELYSRISSAVMATFADITPFVEPLSSDEAFLDVAGAVRLMGSPATIAQRIRDTVADEQGITCSVGVASTKFVAKLASGLAKPDGLLVIPADEVVTFVQQLPVGALWGVGDKTEEALSRLGLRTVADIAHTPRQTLIRALGEATGSHLHDLAWGRDPRSVEPVRRERSIGNERTFDHDVDDPDVVHRTLLALSDKVASRLRSAGLVGRTVSIKVRFADFTTISRSRSLRDATDVSRDIAALARELYDALGLQRARVRLVGVRVEQLSEASSTPVQVALDEPEHGWRDADRAVDRASARFGAGSVRP…	417	DnaE2B	APH01279	MSFAHLHVASGFSLRHGTTTPEDLVARAAELGQPALALTDRDGLYGAVRFVRAATAAGIAPVLGVDLAVDGGGRAPDRRRTPVRGGAEVDPRHPRVTVLARGAGAGVPHGVGWARLCRLVSEVHLTGERGEAVATAAMLARHAAAPGPDEPAPLLLLLGPTSDVGAALLARRPDVARERLRAWQRLLPPGAVAIEVVDHGGPPGTPASTGHAAHLLGLADACDVPAVLTAAVRHLHPQDAATADVLDATRRLVVLDTRHLDRVTTAGHLADEATMAARAERVAEVLGGGAGGFACASPRQRAAALLDETARTAMGCALDDRKDLGIGRVHLPEAHVLGLRPDEDPQAVLAQRCRAAIGARYPDAPPSVLRQVEERLADELDVVEALGYPTYFLTVAEVV…	1250	RecA	APH01816	MAEVTAIDSKLHEQKLKSLDNVMGQIEKQHGKGAVMRLGDDVRPPIAVIPTGAIALDVALGIGGLPRGRVVEVYGPESSGKTTVALHAVANAQRAGGIAAFIDAEHALDPEYAKKLGVDTDALLVSQPDTGEQALEIADMLIRSGALDIIVIDSVAALVPRAEIEGEMGDSHVGLQARLMSQALRKITGALNSSGTTAIFINQLREKIGVMFGSPETTTGGKALKFYASVRLDVRRIETLKDGTDPVGNRTRVKVVKNKVSPPFKQAEFDILYGQGISREGGLIDMGVEHGFIRKAGAWYTYEGDQLGQGKENARKFLKDNPQLGEEIETKIKTKLGIGVQPEAEEETPAEVPVDF	356	ImuB-C	APH01277	MVMVRLVEEAIEVRVGDPRPVGGAVPEQFLWRGRLYRVTEVVDHWQERHAWWRSGEGALAQVPLAREVWRVSAQRGRAGAPGVYDLGVDGEGASGGSAGWQLLRTQD	107
AFM__ABS04679_ABS04681_ABS04677_ABS02980.pdb	DnaE2B-PolY-ImuBC-RecA	DnaE2B-PolY-ImuBC-RecA system	Kineococcus radiotolerans SRS30216 = ATCC BAA-149	GCA_000017305.1_ASM1730v1	good tetramer complex modeled			85.0937	0.867975	0.826291	0.834628		0.51	0.469	-2470	2210	16654	301 / 1259	5206.2		266940	Bacteria	Actinobacteria	Actinomycetia	Kineosporiales	Kineosporiaceae	Kineococcus	Kineococcus radiotolerans	Kineococcus radiotolerans SRS30216 = ATCC BAA-149		PolY-core	ABS04677	MSRRQLRPDGPGGWGLDDDDTGCTVLHADMDAFYASVELLRRPDLVGTPVIVGGGNRGVVLSATYEARRHGVHAAMPMARARRLCPGATVLTPHHEDYARISAGVMEVFRSITPLVEPLSLDEAFLDVSGAVRRLGSPARIGAALRDRIADEQGITCSVGVASTKFVAKLASGAAKPDGLLVVPHAQTVAFLHALPVSALWGVGERTEETLARLGLRTVADIAHTPVTTLVRGLGDATGRHLHALAWGRDERRVVALAPERSIGSEETFSRDVDDARVVHRELLRLAERTAARARAAGVAGRTVVLKVRFADFTTITRSRTLRERTDVTREVHATARDLFDALALDRARVRLVGVRLEGLAESATQPRQLVLGERTHGWREADGAVDRAGARFGAGSVR…	407	DnaE2B	ABS04679	MTTTAPPFPHLHVASGYSLRYGTSTPAALVARAADLGLATLALTDRDGLHGAVKFVRACVDAGIAPVLGVDLATTPTGSATGLPEWADPSVAVRRRGSRAPVRGGSVVDPRWPRITALALGADEAGAGRGWAGLCRLVSATHLGGRRGTPVSSLELVAAHARGTDGRAVLAVLLGPGSELGRAVLARRDDLARAVLRRWQEALPAGSLHLEVVCHHAPPGTAGSVEHAARVLGLAREAGVPAVLTAAVRSAEPDGALTADLLDAVRRLVPLGPRHLDRTTGQGHLLPSAEMARTAADVARAAGDPAAAADLLAATAVLAGRARIDPARDLGLGRHHLPDPAALGLGDDVDQSALLRGRAEARIAARYPGAGASREAEVRRRLDEELAIIEQVGFASYFL…	1320	RecA	ABS02980	MPAPADREKALDAALAAIDKNFGKGSVMRLGDEVRPPIEVIPTGSISLDVALGIGGLPRGRVVEIYGPESSGKTTVALHAVASAQKAGGIAAFIDAEHALDPDYAAKLGVDTDALLVSQPDTGEQALEIADMLIRSGALDIIVIDSVAALVPKAEIEGEMGDSHVGLQARLMSQALRKITGALNHSGTTAIFINQLREKIGVMFGSPETTTGGKALKFYASVRLDVRRIETLKDGTNPVGNRTRVKVVKNKVSPPFKQAEFDIIYGQGISREGGLIDLGVEHGFVRKSGAWYTYEGDQLGQGKENARAFLRDNPDLGDEIEKRIKEKLGIGARLDAPAEVDVEEKVDF	348	ImuB-C	ABS04681	MRRFSDEVHVRCGARGEEAGVPALFVWRGRLYVVREVLSRWRERSAWWEHAAVAAVHGDEAGGAGGAVTAVRPVLEIGDLEREVFRVEAGVGRAGAVGVYDLARPVALGTAAVSEVAGNPVLDEPREWQLLRVSD	135
AFM__QFG68259_QFG68257_QFG70168_QFG69070.pdb	DnaE2B-PolY-ImuBC-RecA	DnaE2B-PolY-ImuBC-RecA system	Ornithinimicrobium pratense	GCA_008843165.1_ASM884316v1	good tetramer complex modeled			85.1223	0.85605	0.828894	0.834325		0.509	0.467	-2250.7	2181	16492	302 / 1281	5169.5		2593973	Bacteria	Actinobacteria	Actinomycetia	Micrococcales	Ornithinimicrobiaceae	Ornithinimicrobium		Ornithinimicrobium pratense		PolY-core	QFG70168	MLHVDMDAFYAAVSLLEHPDLVGQPVVVGGGWRSVVLCATYEARAYGVRSGMPMATARRLCPPAVVVRPDHDAYARVSEGVMAVFAEVTPQLEPVSMEEAFLDVSATGRQWGGPARIGQWIRDTVADEQGITCSVGGAPTKAMAKIASRAAKPDGMRLLTRDQVVPFLHPMPVSALWGVGESTEAELHRLGLRTVAQLAHVPRSTLSRAFGEQTAMHLHALAWGVDDSPVVPARRERSVGSSQTMAHDVDDPEVVRRQLLQLAERTASRMRHAGVLGRTVVLTVRFSDFTTITRSRTIAVPTDVTRDVHATAWSLYTALGLQRARIRMLGVRMEGITEADGTLVQGRLDEPEHGWRDAERAMDRAAARFGQGAVRPASLLREHSRSA	387	DnaE2B	QFG68259	MSMGGDFVHLHVASSASMRYGASHPADLVARAVELGQPALALTDRDGLYGAVRFVRSCQDAGILPVLGVDLALGSSALATGDPSSAASPAVVTGLREGGTPAHLPPTSGHPSRTPVKGGTLVDDLQPRVVVLARGQRGGVGPGVGWARLCRLVTHTHLAGERSVPRTSPELLARAATPVEGVAPVVVLLGPDSDVGRALLARRRGQARLLLQAWVDLLPPDTVRVEVVCHGGPEGTPASLGHATALWALAREVGVPAVLTAAVRHAVPEQARVVDVLDAARRMVTLDERHLDRVSTAGHLAGTGTMVGLARQLERASGGGSRAADLLRATLDLAAACHQDARSDLGLGSVHLPEPEVLGVSGIGQAHQVLTERCTQAVSTRYPGAGTADLEGIRTRLDD…	1318	RecA	QFG69070	MAQTTRNPHAAGSDNKLRALDTVMAQIEKQHGKGSVMRLGDEERPPIQVIPTGAIALDVALGVGGLPRGRVVEIYGPESSGKTTVALHAVASAQKAGGIAAFIDAEHALDPDYAKKLGVDTDALLVSQPDTGEQALEIADMLIRSGALDIIVIDSVAALVPRAEIEGEMGDSHVGLQARLMSQALRKITGALSSTGTTAIFINQLREKIGVMFGSPETTTGGKALKFYASVRIDVRRIETLKDGTDAVGNRTRAKIVKNKVSPPFKLAEFDILYGHGISREGGLIDMGVEHGFVRKSGAWYTYEGEQMGQGKENARQFLKDNPDLADEIDRKIKTKLGIGVVASVEDLPAGVDPVTGEVSVDF	363	ImuB-C	QFG68257	MSRRYEEQVEVRLGAATEHGVRVEGALPTLWTEVGAQAQKVPTVFLWRGRVHLVRAVLGQWSQRVPWWRAEDHDGEDLERRVWRVEAGAGQSMGTGVYDLVQDDRWWLARVSD	113
AFM__QBR90836_QBR94233_QBR90838_QBR91422.pdb	DnaE2B-PolY-ImuBC-RecA	DnaE2B-PolY-ImuBC-RecA system	Nocardioides euryhalodurans	GCA_004564375.1_ASM456437v1	good tetramer complex modeled			86.2241	0.88154	0.849485	0.855896		0.511	0.472	-2314.4	2130	16171	290 / 1140	4768.6		2518370	Bacteria	Actinobacteria	Actinomycetia	Propionibacteriales	Nocardioidaceae	Nocardioides		Nocardioides euryhalodurans		PolY-core	QBR90838	MSGPDPSWDCPVLHVDMDAFYASVATRERPELAEVPVIVGGGSRGVVLSADYLARRYGVRSAMPMTRARRLCPQAVVIAPDFETLGQVSTSVMETFRRVTPQVEVLSLDEAFLDVRSAARRLGSPLQVAEQLRATIHDEQGVTCSVGVAAAPSVAKLASRRAKPDGVVVVPPAEVAGFLHPLEVGELWGVGEKTAAMLQRLGLHTVGDLARTPPATLQRALGHHLGSHLHELAWGADRRPIAARNASAFGGFGTADPEHSMGAQETFGRDTDDREVIVREILRLAEKVGRRMRVAGVAGRTITLTVRFADFTTITRSRTLPEATDVTVEVHRAATRLFDALGLQRARIRLVGVRAEGLVPRERVHRQLVLGEPEHGWPEADRAVDRATRRFGNAAVQPA…	403	DnaE2B	QBR90836	MSPDPFVHLHVASGYSLQYGASHPHTLVERAVEQEMDVLALTDRDGTYGAVKFARACQSAGVRPVLGVDLAYRPTVPVGDGAPVAARPRTPVRGGSFRDPASDRGGLPRVTLLAHAGGEGGGRAGWAAICRLVSEVHLAGERGQPVATAALLAPHLASGDVVVLLGPGSEVGAALTRRRDDLALAALASWRDLVPRENLFLELVSHRLPGRGGTWGPGTSAHAARTAGVARQAGLGAVLTNAVRYADRLDAPTVDVLDAARRLVALDRRHVDRGNAEGFLKSGKQMAEVAEEVCRLAGLGDSSGEAERLLAATRTLAERCALDPRADLGIGQVHLPELETAAGATPALAGDPAAADRLLRERCEAGIGRRYGSAPRQRIWKRLDDELEVVRGLGFASYF…	1266	RecA	QBR91422	MAGGDREKALDVALANIEKQFGKGSVMRLGDEARAPLEIIPTGSIALDVALGLGGLPRGRVVEIYGPESSGKTTVALHAVANAQRAGGIVAFIDAEHALDPDYAKALGVDTDALLVSQPDSGEQALEIADMLVRSGALSLVVIDSVAALVPRAEIEGEMGDSHVGLQARLMSQALRKMTGALNGSNTTAIFINQLREKIGVMFGSPETTTGGRALKFYSSVRLDVRRIETLKDGTDMVGNRTRVKVVKNKVAPPFKQAEFDIMYGKGISREGGLIDVGVEAGLVRKAGAWFTYEGDQLGQGKENARNFLRDNPDLANELEKKILEKLGVGPTVDAPSDLSDEPIGINDF	349	ImuB-C	QBR94233	MEVRRGWVEGPAHRGEGPEQFLWRGRLWKVRAVLAHWVETGPWWQSSGVRAVIGSDEASTAPVTTPGATATDLLVERELWRVEAGRGADAGGVFDLSFDWTQGSWQLVGCED	112
AFM__ALV45564_ALV45565.pdb	DnaE2B-ImuBC	DnaE2B-ImuBC dimer	Arthrobacter alpinus	GCA_000755585.2_ASM75558v2	good dimer complex modeled	yes		87.4635	0.866238	0.865564	0.865699		0.507	0.452	-489.9	1290	9939	67 / 327	1257.7		656366	Bacteria	Actinobacteria	Actinomycetia	Micrococcales	Micrococcaceae	Arthrobacter		Arthrobacter alpinus						DnaE2B	ALV45564	MFSRRSWEVRNFVHLHSSSAFSAHFGVSWPEDLATAGSVDGDALAITDRDGLYGAVKHVKACMAAKIDPIIGVDLAVLEDGPGGLETAGRVVVLAHGGTFLIPGTGYAALCRLISTAHARSKKVGVTMEQLATAVLDPLTGKPALTVLLGPLSPVGRAMGGRRYLLPRTKFLAWRNAMPAGSLVVEIVSHLSAPGAAMSTAHAVRMLKLAQEFDVPAVLSNAARYSREEDAPTADVLDAARNIAPLDQLNDLQPTAQAWLKSAAGMYAVAQEIVYQAGYGSAELGQLWANTAQLADKCRLDPAADLGWKKPTTPESEVLGLAQPAGLELRQRTEAGLNQRFGGLSHGKLRDVRVRLETELETIGELGFESYFLTVAEVSEMIRTMGVRRAARGSGASSL…	1180					ImuB-C	ALV45565	MGIFSEAVEMERSPSGELLRLTWRGVSYSIGPHPLCWYERRPWWESETRIPPGEGVGIVDTQMWRLQLHREGHTEALTLDVVRYRPAERWRVIKIHEAVDDVFKEELGGA	110
AFM__ANP72397_ANP72398.pdb	DnaE2B-ImuBC	DnaE2B-ImuBC dimer	Cryobacterium arcticum	GCA_001679725.1_ASM167972v1	good dimer complex modeled	yes (but not used in figures)		88.833	0.860405	0.943591	0.926954		0.513	0.508	-537.5	1236	9445	67 / 299	1172.1		670052	Bacteria	Actinobacteria	Actinomycetia	Micrococcales	Microbacteriaceae	Cryobacterium		Cryobacterium arcticum						DnaE2B	ANP72397	MSFPHLHVASAYSTHYGVTLPEALAGQAAADGATFLAVTDRDGLYGAVKHVRACVAAGISPGLGAELAVHHDDDLGALGRVVVLAHGGGTGRGYAALCRAVSSAHETPVRLAGQPPSISRRRLAELAGLNSLTVLLGPLSDVGLAVGRRDTPQARAGLADWVREMPPGSLVLEVVCHLAEPGTPGSVAPATRMLALAEYAQLPAVLSNAVRYGTPDEAVTADLADAARHLTPLAQLGGSQDTELQVNGQAWLKPAAAMRQVARMVVDAGQHSDGALARLLRDTHDLAERCVLDPVADIGLGRPRMPEASVIGITGDPLTELWARARSGIDERYTDAGRPALGAAHDRLAHEMATVESLGFASYFLTVAKVADIVRGMGIRIQARGSGVGSVLNYALHTS…	1146					ImuB-C	ANP72398	MPQIIDTAVQVELSADGDPLAFVWDRFEHTIIGQPQAVFTRTRWWEDAGTPTRIDTELWRVDAARGGEDQHRYDLRHDADGTWVLSLDWG	90
AFM__QHK19286_QHK19287.pdb	DnaE2B-ImuBC	DnaE2B-ImuBC dimer	Pseudarthrobacter psychrotolerans	GCA_009911795.1_ASM991179v1	good dimer complex modeled			87.0674	0.858377	0.860355	0.85996		0.518	0.449	-506.7	1273	9813	69 / 316	1206.8		2697569	Bacteria	Actinobacteria	Actinomycetia	Micrococcales	Micrococcaceae	Pseudarthrobacter		Pseudarthrobacter psychrotolerans						DnaE2B	QHK19286	MSFSHLHVSTAFSAHYGVAWPDELAQVAAADGATALACTDRDGLYGTIKHLKACMAAGIDPIVGVDLAVFDDDGDHRTQLAGRVVVLARGNNNGAGYRALCRLVSDAHARTSGKAGGAVPVAVTRAELASRTLDPKTLKPVLTVLIGPDSDVGRAMSGRRYLRPRTLFRGWLEAMPPKTLVAEVVSQLTAPGAPLSTAHAVRMLKLAEEHHVPAVLTNAVRYCAEDGAATADVLDSARTLKSLPELAAEPLLQPNGQAWLKSSAQMLQLGKEIIRAAGYGAADLKQLMAQTEALADFCRIDPVTDMGWKQPVVPEASVIGISQDPHDELVQRCEAGVSRRFPGISGSAHKDMRSRLEHELGIIRNLGFSSYFLTVAEVSRMIQDMGVRAAARGSGASSL…	1162					ImuB-C	QHK19287	MGMFSESVDVVCTPAGQPLKLQWAGRHYTVCAEPVRWYERRQWWAEERRAPLGSGPGLVDHEIWRVQVQADPRSAGPRDAAEPLTLDLSRHIGSGRWRLLRIHDALRPQTA	111
AFM__QCY47263_QCY47264.pdb	DnaE2B-ImuBC	DnaE2B-ImuBC dimer	Glutamicibacter creatinolyticus	GCA_006094275.1_ASM609427v1	good dimer complex modeled			88.4507	0.875012	0.901874	0.896502		0.529	0.511	-567.6	1251	9752	65 / 292	1146.4		162496	Bacteria	Actinobacteria	Actinomycetia	Micrococcales	Micrococcaceae	Glutamicibacter		Glutamicibacter creatinolyticus						DnaE2B	QCY47263	MSFTHLNVVSAYSAHYGVDTPVLLAAQAKADGAWALGLCDRDGLYGAVKHVGACLEHGLRPILGVNLAVLDRQGRAGGRILLLARGNSRGAGYAALCRAVSAAHTHRKSVGLNRTQLREHLAGGNLMVLLGAESEVGKAIEARNYTAARQLLAQWRKLAGRLLRVEVTTHLSAEGQRYCLGHASKLVRLAGELGITPVLSNAVRYAGPDGAVTADILDSARVLHSLDALDELQPTGQGWLKTPQEMHRLAGDIARATERGWASRLLHATEQVAAWAALDPGQDLGWKRPVIPEHRIIGITGDAQHQLRQRVHAAVPRMLPHTDQGVIESRLELELGVISRLGFAGYFLTVAETVRLITDMGVRVSARGSGASSLVNFLLGISHVNPLQHDLVFERFLSD…	1147					ImuB-C	QCY47264	MGMFTEAIEVACTPAGVPLRVRWKGHEYRLVAEPHRWFERRKWWDEGMRVPRGTGAGVVDYEIWRLQIALGSSRSQGRTIDVSFDPQSARWRLIRVHQELPLSA	104
AFM__QPS33544_QPS33545.pdb	DnaE2B-ImuBC	DnaE2B-ImuBC dimer	Brevibacterium casei	GCA_016027415.1_ASM1602741v1	good dimer complex modeled			88.7435	0.86994	0.893053	0.88843		0.53	0.505	-574.9	1224	9506	65 / 285	1136.7		33889	Bacteria	Actinobacteria	Actinomycetia	Micrococcales	Brevibacteriaceae	Brevibacterium		Brevibacterium casei						DnaE2B	QPS33544	MPTFTHLRVASCFTTHHCTAHPEALVAAAVAAGADAVAITDRDGIYGAIRHIRACLRAGTDPIVGVDLQTRDSDDNLYEITVLARGRTGGAGWAGLVRLTSAAHSPRRKKCARTPHGTAHRNAWITADNVRAFLAGENGPVATVLLGPGSDVGGAVQAGDRRRAQKLLEAWRRRLPGGVVVEIVCHHTKPGTRASLQHAADMLQLARTVGVPAVLTNAVRYLQPGDAITGDVLDAAALLMPLGQFEQQTAQAWLKPPKAMQHLARQIVEYAGLRHDDATDLLAETERVADRCRLDPDQDLRWRVPKIPELDAIGLAGQDPVRVLRQRCETAISEHYPHAYGQALARVRDRMDAELATIHRFGYESYFLTVADVVDHIRQMNIRVQARGSGAGSLVNHLL…	1124					ImuB-C	QPS33545	MTAKTATGAQVATVRRTPDGAPTTFMWDGRRFVVRSRPIPWVERIPWWETAGRAPKNTEPLVVERNMWQVQAKALDNGELLIIDLAAADGPLRSVTAVFD	100
AFM__QDU13704_QDU13703_QDU13483.pdb	UmuC-SRAP-RecA	UmuC-SRAP-like system	Gimesia maris	GCA_007747015.1_ASM774701v1		yes		87.9289	0.847507	0.834975	0.837481		0.509	0.572	-1082.5	923	7256	123 / 532	2156.3		122	Bacteria	Planctomycetes	Planctomycetia	Planctomycetales	Planctomycetaceae	Gimesia		Gimesia maris		UmuC-like	QDU13704	MVTTLIGHIDSDCFYVSCERIRSYSLRGVPCGVLGNQGACVIAKSYELKAYGVKTGHPIWEAKKLCPHAVFVKRDFRWYEVISRRLLDLLKTVSPLVEYYSIDEMFFDASELQRYFRLPLEAATRALQTLVQEEIGVPVSIGIAPSRSLAKLGSDAAKPFGIQVIERDCERFLRSQPVGELCGIGSRSERKLRDRNIHTCWDYRQADRLLIRNLLTIKGEALWWELRGDAVNPIQTTRPPHKAIARGGSCGGKTMDADRIRAWAVRNIERLIEALDHHRVYARHISLQIDANKTALWLGRTPLAVPSASFRMIYDAVMPMLATAPTTHPVSHMHIIAENLTWRDRIQKSLFFEDAQSPLDQIKRDINQKLGRFAIRSAETLPLHEIYHDATHNYDICDI…	405					RecA	QDU13483	MAAKARSKRATPAPSTNGTNDSEGMLKNALGQIEQAFGRGAIMKLTGANARSVPSIASGALSLDLALGGAGFPRGRIIELYGPESSGKTTLALHVIANAQKEGGIAAFIDAEHALDPVWAKKLGVNISELLVSQPTYGEEGLQIAEMLIKSNSVDVIVVDSVAALVPKAELDGEIGDTHVGLQARMMSQAMRKLTGAISKSKTTVIFINQIREKIGVMFGSPETTPGGRALKFYSSVRVDVRRIATLKDGDTVTGIRMKAKIVKNKIAPPFRIAEFDMLTTGGINYELDLLDLAVENKIVKKSGSWFSYGELRLGQGRDKSKVVLEENPDICEEIKQKVLAAQGVVPTPEEESEPETEAVEA	362	SRAP-like	QDU13703	MCTGITIAWRDIPTRLIRKHQLDERIIQRSETADKEILFMQRHRQPLLPVFYQGELQILPWGNRHRHNNAPLAWWCELATLQSGAWSLYHPEPVEILANFGLERGVWFQIREGIQGVLIHDQHEQPCVYLLLQPASHYYQVMTGYHREPVFLGEQI	156
AFM__QDU57893_QDU57894_QDU56358.pdb	UmuC-SRAP-RecA	UmuC-SRAP-like system	Aeoliella mucimassa	GCA_007748035.1_ASM774803v1				89.2583	0.861664	0.88033	0.876596		0.512	0.607	-1080.2	932	7288	114 / 464	1948.5		2527972	Bacteria	Planctomycetes	Planctomycetia	Pirellulales	Lacipirellulaceae	Aeoliella		Aeoliella mucimassa		UmuC-like	QDU57893	MIGHVDADCFYVSAERVRFPHLRGMPVGVLGNHGACIIAKSYEMKAAGVATGVPIWEAITLCPQAVYVKRDFVWYESVSRKMLSVVRKISPQVEFYSIDEQFFVAPDATIGSRLQRDILHQVGVPVSVGIAPTKTLAKLISDSSKPFGCGVVLTEDQRRELLHERPITDVTGIAKRSAKRLAQYGIHTCEQFAAADRAFIRWLLTKRGEDLWWELNGTPVQPVQTTRPTHKFVSRGGSIGKASRDPQRVQAFVVRNVERLVEALTHYELCCDQLILSLLFRDAPERSERCSLLGSRGDFETLLQAALHMLPRAWQPDTAFVHYMHVIASGLRPAGRRQRSLFEQSQLSDIKREINHRMGRFVLRSGATLPLVDVYGDAANNYDICDIYGKSCF	393					RecA	QDU56358	MVATATPKNTMAKKSQSKKSSKADSKAKTPKLAMLENSPDLKNTVAAIEKQFGDGAIMPLGIEADRRIEGIPTGSLSLDIALGGQGIPRGRIIEVFGPESSGKTTLALHVVAAAQKAGGIAAFIDAEHALDPSWAKKLGVDLETLLVSQPGHGEEAMHITEMLIKSNAVDVIVVDSVAALVPKKELDGEIGDSHVGLQARLMSQSMRKLTAAIAKAKTSVIFINQIREKIGVMFGSPETTPGGRALKFYSSCRIDVRKIGQLKDGEEVVGQRVRTKVVKNKVAPPFRVAEFDMMHKDGISYEGDILDLGMEQKIVARTGAWFRYGDMQLGQGKEKARAFLKENSDITEEIKDKILQAGGFDDLLAVKSDSAVSEDAEEDYSDDE	384	SRAP-like	QDU57894	MCKGISILRARLRQELYEEFELASRVVSRGGDPELHFMYTDRVVQLPVMHDGQMQIYEWGNRGNKESRLPRTGWCRIESLEAGKWRWLKPEKVMIPADFGLEKGVWFQITEGLDGVVVHDEQERPHVYMLTQQASHYYETMTKHDRMPLLVNQEI	155
AFM__AGA24970_AGA24969_AGA30084.pdb	UmuC-SRAP-RecA	UmuC-SRAP-like system	Singulisphaera acidiphila DSM 18658	GCA_000242455.3_ASM24245v3				89.4132	0.862967	0.860297	0.860831		0.522	0.604	-1318.2	919	7173	130 / 540	2226.5		886293	Bacteria	Planctomycetes	Planctomycetia	Isosphaerales	Isosphaeraceae	Singulisphaera	Singulisphaera acidiphila	Singulisphaera acidiphila DSM 18658		UmuC-like	AGA24970	MVAHLDADCFYVSAERVRYEHLNGLPVGVLGNQGACVIAKSYEMKAAGVSTGVPIWEAMAKCPDGVYVKRDFRWYEVLSRLMLEVVSEFSPKVEYYSIDEFFFEATPPPGMDHQRYAEVVRDRIKERVQIPVTVGIARSRTLAKLISDTAKPFGARAVLDPQEETELLARLPVAEIAGIAGRRERQLQLWGIHTCLDLAQADRRLIRDLLTATGESLWWELNGDPVVPIHPARPLHRALSRGGSFGEATDDPMMIYAWLIRNMERLIEELRYHKVLTKHVSLRVGYRDGQAGEGRASLEFPSDRFDVLLDVLRPCLRHAWIKRVPANRMHLIADHLTPRANAQLGLFESGGQRADTIADLKHEVNKKIGRFTLRSAATLPLASIYQDESNEWDICDVRG…	403					RecA	AGA30084	MAKRQVSGETKPVSVSAEEKALNNTIGQIEKAFGAGAIMKLGEGSHLEVEGISTGALSLDLALGGKGLPRGRIVELFGPESSGKTTIALHAVANAQAAGGVAAFIDAEHALDPSWCKRLGVNIESLLVSQPASAEEALQIAEMLIMSNAVDIIVIDSVAALVPRAEIEGEIGDSHVGLQARLMSQALRKLTGGVSRSKCVLIFINQIREKIGVMFGSPETTPGGRALKFYSSCRIDVRRIGPVKEGEEITGSRIKVKVVKNKVAPPFRVCEFDMMYSGGISREGDLMDLALADKLVEKSGSWFNYGDLRLGQGRENAKQYLRDNPAIADELTAKVMSSRGGQVGPAANGSLAELDEPDDE	360	SRAP-like	AGA24969	MCLGIAIAGSELPTELIGRYGLDRHFYMRSERPEYRFLFRDRRPQLPIWRDGRLQIVRWGNSEGQSQFLPRTCWTWRKTIEQGGWHDSGAILVDIPASFGLERRGVWYLIERGIRGLLVPDERGRAVVYMICQPSSHYYQVMTNSPQMPVFIDQQI	156
AFM__QEL14817_QEL14819_QEL14968.pdb	UmuC-SRAP-RecA	UmuC-SRAP-like system	Limnoglobus roseus	GCA_008254045.1_ASM825404v1				87.8704	0.845362	0.849598	0.848751		0.523	0.568	-1070.1	937	7307	125 / 535	2212.2		2598579	Bacteria	Planctomycetes	Planctomycetia	Gemmatales	Gemmataceae	Limnoglobus		Limnoglobus roseus		UmuC-like	QEL14817	MTTFVAHLDADCYYVSAERVRHPDLTDKPVGVLGNNGACVIAKSYEMKAHGVKTGTPIWDAAKLCPHGVYVKRDFYWYEVLSRKMLGIVGTFSPRVEYYSVDEFFFEAIPTSHRTDLPGTATKIRDYIREAAGLPVTIGVARTRTLAKLFSDTGKPFGAVAVLTRDHERELLAKMPVTEISGIGGKRADRLAPYGIRTCLDLADADGRLVNKLLTKTGYEIWLELNGTPVMPIRPERPPHQVLARGGSLMGNVDDPKLLWAWCVRHVERLIEELRYHNVRTTTLAIQLDWKDGTGTGGTTSMPVPTDRFDDLLDAARTSLRRAYIPGATATHMHVMATELRRAKGFQLSLFDAPDPKKEKLAATKHAINEKFGRFKVRSAATLYLPAVYRDPANDFDIC…	407					RecA	QEL14968	MAGKSEKLDKSNNTFNKDILKVQSEINKEFGEGSIMSLGDVEVGLKDIVGIPTGSLALDLALGGKGLPRGRVIEIYGNESSGKTTIALHTIANAQKQGGVAAFIDAEHALDPTWARKIGVDLESLLVSQPSYGEEALRIAEMLVKSNAVDIIVIDSVAALVPKAELNNEIGDSSVGVQARLMSQALRILNPLINKTKTCVIFINQIRQKIGVMYGNPETTTGGLALKFYASVRLEVRKAALLKDGDEAIGTEMKVKVVKNKIAAPFATAEMELYYDHGIDLENDVLKIGEEEEIVTKSGAFWSYGETRLGQGKDNARAFLRENPEIRDTIIKQILDKRHGDPTALLEAPEGSEEDTSLEDEPAPTPKKRGGKAAAAE	377	SRAP-like	QEL14819	MCTAVALPTSELPDIVVEQLIDRVHTRGGEREVRFDWRSVPALLPVWWNGRLQVVKWGNRDRSERKLPPTGWTWRETVEKGKWSAIEPEPVEVPAAYVMTNGVWFRVKQGVRGLLVRTRTGEPVVYLICEPSTRYYRVMTRATWMPVLIDEVI	153
AFM__QDU82799_QDU82800_QDU79928.pdb	UmuC-SRAP-RecA	UmuC-SRAP-like system	Polystyrenella longa	GCA_007750395.1_ASM775039v1				87.5775	0.827408	0.822569	0.823537		0.511	0.539	-1126.1	905	7002	123 / 549	2215.3		2528007	Bacteria	Planctomycetes	Planctomycetia	Planctomycetales	Planctomycetaceae	Polystyrenella		Polystyrenella longa		UmuC-like	QDU82799	MYTKLIGHVDSDCFYVSAERVRRSHLQNVPCGVLGNQGACVIAKSYELKADGVKTGMPIWEAVKYSAHAVFVKRDFRWYEVVSKRMLDLLKTVSPSVEYYSIDEMFFDANQLPRIYNCSMEKAAYCLQEQIREKVGIPVSIGIAPSKTLAKLGSDTAKPYGCRVLLNSDDDFLKSQPVGELCGVGGKSNLKLQAQGIHTCYDFIQADRIKIRNLLTVKGEALWYELHGESVCPIVTRRPTHKAISRGGSIGHKSKDWNKITGWLTRNIERLSEALNAAQLHTHLLTLSIQFEDHTGWGQTVKLEEPTSDSGDLLGAAKQMMSCMPLDQCVSYMHLIADRLTPHGLVQKSLFKQRAPSAIDQLKEAVNTKLGRFVIRSGDTLEVNDLYGDEANNYEICDV…	405					RecA	QDU79928	MAKARSRKAPSAPKNEPPDTMLDNALGQIEKAFGKGSIMKLSGSAAGRIPGISTGALSLDLALGGQGIPRGRIVEFYGPESSGKTTLALHVIASAQKTGGVAAFIDAEHALDPTWAKRLGVKLEDLLVSQPSYGEEALQIAEMLIKSNAVDVIVIDSVAALVPKTELDGEIGDTHVGLQARMMSQAMRKLTGAISRSKTSVIFINQIREKIGVMFGSPETTPGGRALKFYSTCRIDLRRVSTLKDGDATAGIRMKAKIVKNKVAPPFRVTEFDMLVTSGISYEGDIIDMAVEDRIIKQSGSWFSYGETRLGQGRDRVREFLKENPETTEEIRQLILEFRGFAAPAEGAEGDSEEATTEEASSK	363	SRAP-like	QDU82800	MCDIISVTWRQLPEALINQSGLSAFRRGSGDLEYHFSFKQRSPCLPVWTEGQLSILPWAGYCPRESLDAGCWSERQPESVEIVATLCCDKGIWFTVNEGIRGVLVARRVYVITAPASHYYRIMTRHDRMPVLIGESI	137
AFM__AOT68314_AOT68315_AOT68218.pdb	PolY-ImuBC-RecA	PolY-ImuBC-RecA system	Geosporobacter ferrireducens	GCA_001750685.1_ASM175068v1		yes		87.808	0.767149	0.75439	0.756942		0.496	0.522	-831.8	851	6631	94 / 358	1508.7		1424294	Bacteria	Firmicutes	Clostridia	Eubacteriales	Clostridiaceae	Geosporobacter		Geosporobacter ferrireducens		YqjH	AOT68314	MSPSNRCIMHIDCNSAFLAFSAAHRLQQGDSLDLRTIPSAVGGNPETRHGIILAKSIPCKAFNIQTGETLHAAFQKCPTLVIVPPDYPLYVKCSNAMMEIIKDFSPAYQKFSIDEIFLDYTNMQKHFGHPVDAAHKIKDRIKNELGFTVSIGISSNKLLAKMASDLKKPDAVTTLYPEEMAQKMWPLDIQDLFMIGPCTAPKLRAMGINTIGELAAADLNLIRYRLKSHGELIYNYAHGIEASLVHTGKHIDMKGIGNSSVIPFDVDDRLTAHQILLSLTETVAMRLRDAACVARLISVSVRDTNFRTYSHQRKIFSATDSTNEIYRIARDLFDEAWQGEALRHFGVRVSELCSNEFQQTSFFDDVHKEKNQALDRAIDSLRFRFGSTSVHRAGFLNSG…	420					RecA	AOT68218	MQEKQKALEIAMGQIEKQFGKGSIMRLGEDTSRLNMECISTGALELDIAIGIGGVPRGRIVEIYGPESSGKTTVALHIIAQAQKNGGVAAFIDAEHALDPVYAKKLGVNIDDLIVSQPDTGEQALEICEALVRSGAIDVIVIDSVAALVPKAEIEGDMGDSHVGLQARLMSQALRKLAGVINKSKTTAIFINQLREKVGIMFGSPETTTGGRALKFYASVRLDVRRIESIKQGEDVVGSRTRIKVVKNKVAPPFKQAEFDIMYGTGISREGSVLDCAVNAEIVKKSGSWYSYGEHRLGQGRENAKQFLMDNKELSLEIENKVREINKLPLAKKSDLIIEEVETN	344	ImuB-C	AOT68315	MKIVNKAVEMISKTNLDGQITPVKFRLIEEDESWIEIKVDQVLTKELNKLAGNKMWVYECQSLISGTLKRYQLRYEIDTCRWQLFKI	87
AFM__CUH93808_CUH93807_CUH92654.pdb	PolY-ImuBC-RecA	PolY-ImuBC-RecA system	Herbinix luporum	GCA_900070325.1_SD1D				88.1326	0.797993	0.765542	0.772032		0.507	0.598	-996.9	850	6664	94 / 390	1625.2		1679721	Bacteria	Firmicutes	Clostridia	Eubacteriales	Lachnospiraceae	Herbinix		Herbinix luporum		YqjH	CUH93808	MDKVIFHIDVNSAFLSWEAVYRLHIRGEKRDLREIPSAVAGDVKKRHGIILAKSIPAKKYGVRTGDTISDALKLCPNLIMVPPHYDLYEECSKALIEILKEFSPCVEQYSVDEAFCDMTGTVGLYGSALVAANLMKDRIYNELGFTVNIGISSNKILAKMASDFKKPNLVHTLFPEEIEKKMWKLPVEELFFVGSATKRKLHSLGIHTIGQLAKTDLDILRAHFKKHGEVIYSFANGIDSSIVQDQAPPNKGYGNSTTIAFDVDDGSTAKMVLLSLAEKVCSRLRGDSVMASVVAVSIVDIYFRRSSHQMLLISPTNITNEIHKAACQLFDELWDQTPIRQLGIHTSKIVEEDSEKQINLFDMNRYEKLSKLDAAVDRIRERYGEDSIIRAIFLNGPIY…	419					RecA	CUH92654	MAKDDRIRALESALAQIEKQYGKGSVMKLGETRTNMNIETVPTGSISLDIALGLGGVPKGRIIEIYGPESSGKTTVALHMVAEVQKLGGIAGFIDAEHALDPVYAKNIGVDIDNLYISQPDNGEQALEITETMVRSGAVDIIIVDSVAALVPKAEIDGDMGDSHMGLQARLMSQALRKLTAVISKSNCIVIFINQLREKLGVMFGNPETTTGGRALKFYASVRLDVRRIESLKQGGEVIGSRTRIKVVKNKIAPPFKEAEFDIMFGKGISKEGDVLDLAAEVGIVNKSGAWYSYKEAKIGQGRENAKQFLAENPEIFEEIYEQVRESFGIKSAIKYVEGIETEK	344	ImuB-C	CUH93807	MLHMPVDVIATFNVQGKIKPNYIRLEDENHLLHTYKIENIIFSKEEKYGGIPVILFCCNIVREDCAQLIHIKYYVKSHQWVLVKERF	87
AFM__QBF74320_QBF74321_QBF75762.pdb	PolY-ImuBC-RecA	PolY-ImuBC-RecA system	[Clostridium] scindens ATCC 35704	GCA_004295125.1_ASM429512v1				87.2624	0.795825	0.745475	0.755545		0.502	0.617	-967.7	882	6907	102 / 428	1741.9		411468	Bacteria	Firmicutes	Clostridia	Eubacteriales	Lachnospiraceae	Lachnoclostridium	[Clostridium] scindens	[Clostridium] scindens ATCC 35704		YqjH	QBF74320	MEEKTVYHIDVNSAYLSWEAVYRLKFLGARTDLRRIPSAIGGDISQRHGIILAKSIPAKRYKVHTGEPVPQARQKCPDLLIAPPNYGLYERCSRAFVNILKEYSPDVEQYSIDEVYMDMTQTIHLYGDPVQTAFDIKDRIKKELGFTVNVGISTNKVLAKMASEFRKPDRVHTLYPPEIPRKMWPLPVEELFFVGKASAGKLRKLGIETIGELAEADPELLRRHLKSHGEVIWNFANGRDFSVVQPVEAPNKGYGNSTTISFDVKDAATAKIVLLGLAETLGMRIRKDKAEIQVVSLDICDWEFNRISHQRVLENPTDITKEIYQAAARLLDEAWNKMPIRKLGIHTGKAGEAGWSRQMSLFDSGDYLKEKRWDRTIDHIRYRHGMDAIKRAVFLGQPR…	422					RecA	QBF75762	MASDDKKRALDAAIAKLEKDFGKGTVMKLGDPAAQVAVETIPTGSLSLDLALGLGGVPKGRVVEVYGPESSGKTTVALHMIAEVQKRGGIAGFIDAEHALDPAYAKNIGVDIDELYISQPDSGDQALEIAETMVRSGAMDIIVVDSVAALVPRQEIEGDMGDSHVGLQARLMSQALRKLTPVISKSNCVVIFINQLREKVGVMFGNPETTTGGRALKFYASIRMDVRRIETLKQSGEMVGNRTRVKIVKNKIAPPFKEAEFDIMFGKGISKEGDILDLAVSIDLVNKSGAWFAYNGNKIGQGRENAKSYLAEHPEVMEELEKKIREHYDLDRDPASAAGEEKSEEKKATGRKAKEEA	357	ImuB-C	QBF74321	MAFGVGVNTGKADGGKIKGRQEAVACGCWFTSQGNTLPKYIKYQDEEGMIRGISDIEVLYSQKQNYCGIPMVEYVCHGVTQGMRCSFRLFFHLEECAFKIVWE	103
AFM__AAR33378_AAR33377_AAR33480.pdb	PolY-ImuBC-RecA	PolY-ImuBC-RecA system	Geobacter sulfurreducens PCA	GCA_000007985.2_ASM798v2				90.4107	0.854728	0.830364	0.835237		0.507	0.55	-877.8	833	6446	103 / 463	1871.1		243231	Bacteria	Proteobacteria	Deltaproteobacteria	Desulfuromonadales	Geobacteraceae	Geobacter	Geobacter sulfurreducens	Geobacter sulfurreducens PCA		GeoPolY-like	AAR33378	MSGGEPRQRTILHIDMNAFFASVEQQANPSLQGKPIAVVGSGRTVVTTASYEARAFGVKTGMNKWEALQACPHLILVVGDNRKYTHTSTQINRIFRDFTPEVETFSIDEAFLDVTGSLALFGSAETIACRIKALIRHRFGLTCSIGIAPNKLLAKLASDMKKPDGLTIIRPEEVTRLMEIIPIQDLCGIGVKTRKQLNSLGIQTCGELGRFPVEILRRTFGVIGDRLHLMGKGIDDSPVVPVEEAEEVKSVGHSMTLDRDLTARRDILKYLLQLSEMVGRRARRYGVAGKTVHLTIRYADFTTVGKQQTRNQATNSTEEIYAEAVKILDTFELLQPVRLLGVRITNLCYQREQLPLFEKERRKALATGAMDAVNNRYGDFSVTFGSLLDEEEKGSFVIS…	413					RecA	AAR33480	MTQEREKAIELALSQIEKQFGKGAIMRLGADEALPDVAAIPTGSLSLDLALGVGGVPRGRIIEIYGPESSGKTTLALHIAAEAQKMGGIAAFVDAEHALDIGYARKLGVKTDDLLVSQPDTGEQALEIAEMLVRSGAVDVLVIDSVAALVPKAEIEGEMGDSHMGLQARLMSQALRKLTGIISKSNCCVIFINQIRMKIGVMFGNPETTTGGNALKFYASVRLDIRKIASLKQGQDVIGSRTKVKVVKNKVAPPFKEVEFDIYYGEGISREGDILDLAVEKGIVDKSGAWFSYGGDRIGQGRENSRLFLKERPELVNEIEGKVYDVAGIPRKGAKEAA	338	ImuB-C	AAR33377	MERVAQQVKVAAVFAPGSRIRPVWFEWNREKHAITQTTYFWRDRVGEVTVLRFAVTDGSSLFELSYNTRDQNWTLDGVEAAP	82
AFM__ADR18604_ADR18603_ADR18015.pdb	PolY-ImuBC-RecA	PolY-ImuBC-RecA system	Calditerrivibrio nitroreducens DSM 19672	GCA_000183405.1_ASM18340v1				90.9807	0.869171	0.835195	0.84199		0.532	0.573	-1030.9	815	6411	122 / 512	2076.4		768670	Bacteria	Deferribacteres	Deferribacteres	Deferribacterales	Deferribacteraceae	Calditerrivibrio	Calditerrivibrio nitroreducens	Calditerrivibrio nitroreducens DSM 19672		GeoPolY-like	ADR18604	MIGCVDMDAFFASVEQASNPFLRGKPVGVIGSKERTVVVTSSYEARRCGVKTGMSKYEALNICPDLILVVANNQKYIYISKLITEFISKISPKVEAYSIDEMFFDLSHINRENYKDVAYIIKSWVKERFQITCSIGIGISKLVAKMASGVNKPDGFYFVKEEDSIKFLDDFKLSDIWGIGKKMEQRFYSHGISSLKDIRRLGMEEMVRRFGKNGAHYYEMGYGRYEPILYEEPPVKSIGHSMTLPFDIYSMEKLLPYILQLSEMVSARARNNMISGKTISVYVRYTSMDKDGKMISIPYYTSATHHIYDIARELFGSFNISNGIRLIGLSLSNLLHNSKSLVNLFDNPKMVNLYNAVDKINNRYGSWTIHHGSILNCLRVGSKTISPAWRPEGVRSIDVR	400					RecA	ADR18015	MDNEKLKALDAALSKIEKDFGKGAVMKLGDKAIEKPPVIPTGILTLDAALGVGGIPRGRIIEIFGSESSGKTTVAFHMIAEAQKLGGIAAFIDAEHAMDPVYAKAIGVDVDNLFVSQPDNGEAALEIAETLVRSGAIDIIVIDSVAALTPKAEIEGDMGDSFMGLQARLMSQALRKLTAIVNKSKTALVFINQTRQKIGISYGNPETTTGGNALKFYATIRIEVKRSGHLKDKEENVGSETVAKVVKNKVAPPFKQAKFDILYGTGVSKEGILIDLGVEEGLIGKSGAWFSYKDTKIGQGKENARQYLKDNPEIMKEIELEIRKKLGLPLVEN	333	ImuB-C	ADR18603	MRQENTEIVAGVVFDRGDIKPRWFFINGRKINVLRVIYKWHEREGYYLIYKFTVTDGENIYEIAFNSNLQKWFLIAVVEGVS	82

## Sheet: AF3_system_models_with_DNA
model file name	model components (chain order)	system name	Organism	genome ID	Comments	AF3 scores →	pLDDT	pTM	ipTM	Rank score	VoroMQA →	score	i_score	i_energy	res	atm	i_size	i_area	Taxonomy →	Taxonomy ID	Superkingdom	Phylum	Class	Order	Family	Genus	Species	Full organism name	Sequence data →	PolY component	ID	sequence	L	DnaE2 component	ID	sequence	L	RecA component	ID	sequence	L	additional component	ID	sequence	L	DNA1 sequence	L	DNA2 sequence	L
AF3__ADH62265_ADH62770.cif	PolY-RecA-DNA1-DNA2	PolY-RecA dimer	Meiothermus silvanus DSM 9946	GCA_000092125.1_ASM9212v1	acPolY2-like group PolY		81.58	0.83	0.8	0.84		0.515	0.678	-674.7	754	5816	56 / 242	990.1		526227	Bacteria	Deinococcus-Thermus	Deinococci	Thermales	Thermaceae	Meiothermus	Meiothermus silvanus	Meiothermus silvanus DSM 9946		acPolY2-like	ADH62265	MSVNYLFADMNAYFASVEQQMRPELRGKPVGVVPVMAESTCCIAVSYEAKRYGVKTGTRVADARLLCPHIAIVEARPQLYIQVHREILKAIDTVLPIQAVLSIDEVVCKLIGVERKPHQAIRLAEAVKQAIKTQVGPYLRCSVGLGPNKLLAKVASDMKKPDGLTLLEPQTLPQALFGLRLCDFPGIGPRMEARFHSFGITTVEELYQLSPHQLSRIWGSSQIGTSWWRRLRGEDLPEAPTRRHSISHSRVLPPQERNDERAKAVLMRLVYKAAARLRHENYWTGSIRVFVAYLGRPLWHEECRLPSCQDTLTLIRATDRLWKHKPLGTPLKVGVILGNLEPDPSISWPLFSEDQKLIRLSQAIDQANRKFGAYSLYFAGMDMGKPKSEPRIAFNYIPN…	405					RecA	ADH62770	MDKEKQKALEGALKSIEKQFGKGAVMRLGESPRQQVDVISTGSLGLDMALGIGGIPRGRIIEIYGPESGGKTTLSLSIVAEAQRKGGVAAFVDAEHALDPIYAKSLGVNIDDLLVSQPDTGEQALEIVELLTRSGAIDVIVVDSVAALVPQAEIEGQMGDAFVGIQARLMSQALRKLTAALSKSNTACIFINQIREKVGVMYGNPETTPGGRALKFYASVRLDVRKQGQPIKVGNDAIGNRVKVKVTKNKLAPPFREHEIELYFGKGIDPMADLVTVAIATGVIEKSGSWLSYGETRLGQGKEKAADLLRTAPQMAQEIREKVLAQAGKMPLVVAGEEESEPEAAEAEA	349					CCATCTGGGTCCTAGGACCCGG	22	GCACCCGGGTCCTAGGACCCAG	22
AF3__ACL96015_ACL94606.cif	PolY-RecA-DNA1-DNA2	PolY-RecA dimer	Caulobacter vibrioides NA1000	GCA_000022005.1_ASM2200v1	PolY-core group PolY		81.62	0.85	0.8	0.83		0.497	0.593	-538.3	774	5842	51 / 226	903		565050	Bacteria	Proteobacteria	Alphaproteobacteria	Caulobacterales	Caulobacteraceae	Caulobacter	Caulobacter vibrioides	Caulobacter vibrioides NA1000		PolY-core	ACL96015	MKSLCRDCGWTGATKVARCPACASPRTVFHEELGTLSIAHMDCDAFYASVEKRDDPSLRDLPVIIGGGKRGVVTTACYIARMSGAKSAMPMFKALKLCPDAVVIKPNFAKYKEESRRIHEKLDRLTPLIQPLSLDEAWIDLTGTERLHGATPAQMLARLQAEIERDIGLTVSVGLAPNKFLAKIASELDKPRGFSAIGAAEAQSFLANKPVNILPGVGPATVASLAEIGLRTVGDIAAADLKLLANRLGSGGMRLHRLAHGQDSRIVDPDQARKTISAETTFNDDLHKREDLEDELWPLCEKVAKQARQEGVAGRVATLKLRTPDFKIHTRRRTLAVPTQTARTLFQVARELLSAEPRGLAYRLIGAGLTEFVDADTAGADMFADEERRALKSETAIDA…	418					RecA	ACL94606	MTSQAALKLVAKEEGDKQRALEAALAQIDRAFGKGSVMKLGEKGKVEIESVSTGSLGLDIALGIGGLPKGRIVEVYGPESSGKTTLALHVVAEVQKAGGTAAFVDAEHALDPSYAYKLGVNLDNLLVSQPDNGEQALEITDTLVRSGAVDIVVVDSVAALTPKAEIEGEMGDSLPGLQARLMSQALRKLTASINKANTIVIFINQIRHKIGVMYGSPETTTGGNALKFYASVRLDIRRTGSVKARDEIVGNNVRVKVVKNKVAPPFREVEFDIMYGEGISKLGEVIDLGVKAGIIDKAGSWFSYGSQRIGQGRDNVREFLKNNPDVAADIEKAVRKSSQKIEEELLVGGPEEGEED	356					CCATCTGGGTCCTAGGACCCGG	22	GCACCCGGGTCCTAGGACCCAG	22
AF3__AAC74268_AAC74267_AAC74267_AAC75741.cif	UmuC-UmuD’-UmuD’-RecA-DNA1-DNA2	PolV system	Escherichia coli str. K-12 substr. MG1655	GCA_000005845.2_ASM584v2			79.76	0.79	0.73	0.78		0.5	0.622	-2434.3	1005	7735	226 / 989	4183.9		511145	Bacteria	Proteobacteria	Gammaproteobacteria	Enterobacterales	Enterobacteriaceae	Escherichia	Escherichia coli	Escherichia coli str. K-12 substr. MG1655		UmuC	AAC74268	MFALCDVNAFYASCETVFRPDLWGKPVVVLSNNDGCVIARNAEAKALGVKMGDPWFKQKDLFRRCGVVCFSSNYELYADMSNRVMSTLEELSPRVEIYSIDEAFCDLTGVRNCRDLTDFGREIRATVLQRTHLTVGVGIAQTKTLAKLANHAAKKWQRQTGGVVDLSNLERQRKLMSALPVDDVWGIGRRISKKLDAMGIKTVLDLADTDIRFIRKHFNVVLERTVRELRGEPCLQLEEFAPTKQEIICSRSFGERITDYPSMRQAICSYAARAAEKLRSEHQYCRFISTFIKTSPFALNEPYYGNSASVKLLTPTQDSRDIINAATRSLDAIWQAGHRYQKAGVMLGDFFSQGVAQLNLFDDNAPRPGSEQLMTVMDTLNAKEGRGTLYFAGQGIQQQ…	422					RecA	AAC75741	MAIDENKQKALAAALGQIEKQFGKGSIMRLGEDRSMDVETISTGSLSLDIALGAGGLPMGRIVEIYGPESSGKTTLTLQVIAAAQREGKTCAFIDAEHALDPIYARKLGVDIDNLLCSQPDTGEQALEICDALARSGAVDVIVVDSVAALTPKAEIEGEIGDSHMGLAARMMSQAMRKLAGNLKQSNTLLIFINQIRMKIGVMFGNPETTTGGNALKFYASVRLDIRRIGAVKEGENVVGSETRVKVVKNKIAAPFKQAEFQILYGEGINFYGELVDLGVKEKLIEKAGAWYSYKGEKIGQGKANATAWLKDNPETAKEIEKKVRELLLSNPNSTPDFSVDDSEGVAETNEDF	353	UmuD'	AAC74267	GFPSPAADYVEQRIDLNQLLIQHPSATYFVKASGDSMIDGGISDGDLLIVDSAITASHGDIVIAAVDGEFTVKKLQLRPTVQLIPMNSAYSPITISSEDTLDVFGVVIHVVKAMR	115	CCATCTGGGTCCTAGGACCCGG	22	GCACCCGGGTCCTAGGACCCAG	22
AF3__AAL23540_AAL23541_AAL23541_AAL21709.cif	UmuC-UmuD’-UmuD’-RecA-DNA1-DNA2	PolV system	Salmonella enterica subsp. enterica serovar Typhimurium str. LT2	GCA_000006945.2_ASM694v2			80.23	0.83	0.79	0.84		0.491	0.584	-2634.1	1007	7814	242 / 1053	4553.6		99287	Bacteria	Proteobacteria	Gammaproteobacteria	Enterobacterales	Enterobacteriaceae	Salmonella	Salmonella enterica	Salmonella enterica subsp. enterica serovar Typhimurium str. LT2		UmuC	AAL23540	MFALADVNSFYASCEKVFRPDLRDRSVVVLSNNDGCVIARSAEAKKLGIKMGVPWFQLRSAKFPEPVIAFSSNYALYASMSNRVMVHLEELAPRVEQYSIDEMFLDIRGIDSCIDFEDFGRQLREHVRSGTGLTIGVGMGPTKTLAKSAQWASKEWSQFGGVLALTLHNQKRTEKLLSLQPVEEIWGVGRRISKKLNTMGITTALQLARANPTFIRKNFNVVLERTVRELNGESCISLEEAPPPKQQIVCSRSFGERVTTYEAMRQAVCQHAERAAEKLRGERQFCRHIAVFVKTSPFAVTEPYYGNLASEKLLIPTQDTRDIIAAAVRALDRIWVDGHRYAKAGCMLNDFTPTGVSQLNLFDEVQPRERSEQLMQVLDGINHPGKGKIWFAGRGIAPE…	424					RecA	AAL21709	MAIDENKQKALAAALGQIEKQFGKGSIMRLGEDRSMDVETISTGSLSLDIALGAGGLPMGRIVEIYGPESSGKTTLTLQVIAAAQREGKTCAFIDAEHALDPVYARKLGVDIDNLLCSQPDTGEQALEICDALARSGAVDVIVVDSVAALTPKAEIEGEIGDSHMGLAARMMSQAMRKLAGNLKQSNTLLIFINQIRMKIGVMFGNPETTTGGNALKFYASVRLDIRRIGAVKEGDNVVGSETRVKVVKNKIAAPFKQAEFQILYGEGINFYGELVDLGVKEKLIEKAGAWYSYNGEKIGQGKANATTWLKENPATAKEIEKRVRELLLSNQNATPDFAVDDSEGVAETNEDF	353	UmuD'	AAL23541	GFPSPAADYTEEELDLNAYCIRRPAATFFVRAIGDSMKEMGLHSGDLMVVDKAEKPMQGDIVIAETDGEFTVKRLQLKPRIALLPINPAYPTLYPEELQIFGVVTAFIHKTRSTD	115	CCATCTGGGTCCTAGGACCCGG	22	GCACCCGGGTCCTAGGACCCAG	22
AF3__ADY82090_ADY81358_ADY81358_ADY82030.cif	UmuC-UmuD’-UmuD’-RecA-DNA1-DNA2	PolV system	Acinetobacter pittii PHEA-2	GCA_000191145.1_ASM19114v1			79.41	0.81	0.76	0.81		0.507	0.61	-2687.4	1029	8132	248 / 1115	4532.9		871585	Bacteria	Proteobacteria	Gammaproteobacteria	Moraxellales	Moraxellaceae	Acinetobacter	Acinetobacter pittii	Acinetobacter pittii PHEA-2		UmuC	ADY82090	MEISHREIYALVDINNCYVSCERLFNPKLIGLPVVVLSNNDGCVVSRSEEAKNMGIKMGIPWYQIEQEALQAGVHVYSSNYTLYAEMSRRFFSVLGEFFSPDDLEAYSIDECFIRLTPYLQSLDIHSYCVKVVETLEEWLSLPCCIGIGYSKTQAKLANHYAKKIRSFNRICNFTTLDPLLLEDLMQHTPVKEVWGIGYQLVKQLGSYEIYSCLDLTFANEHHLAKAFSVVMARTIRELKGQSCIQLDDPAIVTKRILASRSFAQALSSIEIIKQALIFHLNRAHRRLMKQEQLCACVQVMLYEKIDKPPYKKASSQAIGLNYATDDLCILTKAAMQQIDVLYKENKKYIKIGVLFCGLHPRQHHIDDLWQPLELIQQRQQLMQTLSTVRNRFGSHYLQ…	441					RecA	ADY82030	MDENKSKALQAALSQIEKQFGKNTVMRLGDNTVQAVEAVSTGSLTLDIALGIGGLPKGRIVEIYGPESSGKTTMTLQAIAQCQKAGGTCAFIDAEHALDPQYARKLGVDIDNLLVSQPDNGEQALEIADMLVRSGAIDLIVVDSVAALTPKAEIEGEMGDSHMGLQARLMSQALRKITGNAKRSNCMVIFINQIRMKIGVMFGSPETTTGGNALKFYASVRLDIRRIGQVKEGDEIIGSETRVKVVKNKMAPPFKEAIFQILYGKGTNQLGELVDLAVQQDIVQKAGAWYSYQGNKIGQGKNNVIRHFEENPQMAGEIEKIIREQLLTTGTNGAVQVEDEEEDLLLES	348	UmuD'	ADY81358	GFPSPAQDDIEQALDLNEYLIRNENATFIVKANSLSMLDAGIDINDPLIVDRSIPAKSGDIVIALIDNDFTVKRLMIDSQFHPPKVWLKAENPDYQNIYIEEGQELVIWGVVTYNLKRMR	120	CCATCTGGGTCCTAGGACCCGG	22	GCACCCGGGTCCTAGGACCCAG	22
AF3__AEW60764_AEW60763_AEW60763_AEW62800.cif	UmuC-UmuD’-UmuD’-RecA-DNA1-DNA2	PolV system	Klebsiella pneumoniae subsp. pneumoniae HS11286	GCA_000240185.2_ASM24018v2			79.85	0.82	0.77	0.82		0.494	0.598	-2359.1	1003	7724	239 / 1025	4281.4		1125630	Bacteria	Proteobacteria	Gammaproteobacteria	Enterobacterales	Enterobacteriaceae	Klebsiella	Klebsiella pneumoniae	Klebsiella pneumoniae subsp. pneumoniae HS11286		UmuC	AEW60764	MFAHCDVNAFYASCQTAFRPDLKGRPVVVLSNNDGCVIARSAEAKPFVKMGEPYFKQKAAFLRHGVVAFSSNYELYADMSSRVMATLEELTPRCEIYSIDEAFCDVSGVRHCRDLTDFGREIRATVLQRTHLTLGVGIAQTKTLAKLANHAAKQWPRQTGGVVDLSCPQRQRKLMALLPVSEVWGIGRRIGKKLEAMGIGTVLQLAESDIRFIRKHFTVVLERTVRELRGEPCLALEEFAPAKQEIICSRSFGDRITAYEDMRQAICSYAARAAEKLRGEHQYCRFVSAFVKTSPFALNEPYYGNSASLKLLTPTQDSRDIIAAATSCLDAIWKAGHRYQKAGVMLGDFYSQGVAQLNLFDELAPRHNSARLMQVLDQLNAKNGRGALYFAGQGIQQQW…	421					RecA	AEW62800	MAIDENKQKALAAALGQIEKQFGKGSIMRLGEDRTMDVETISTGSLSLDIALGAGGLPMGRIVEIYGPESSGKTTLTLQVIAAAQREGKTCAFIDAEHALDPVYARKLGVDIDNLLCSQPDTGEQALEICDALARSGAVDVIVVDSVAALTPKAEIEGEIGDSHMGLAARMMSQAMRKLAGNLKQSNTLLIFINQIRMKIGVMFGNPETTTGGNALKFYASVRLDIRRIGAVKEGDNVVGSETRVKVVKNKIAAPFKQAEFQILYGEGINFYGELVDLGVKEKLIEKAGAWYSYNGDKIGQGKANAITWLKENPAAAKEIEKKVRELLLNNQDAKPDFVVDGNDAEETEQDF	352	UmuD'	AEW60763	GFPSPAQDYVEKRIDLNELLVQHPSATYFVKAAGDSMIDAGIDEGDLLVVDSARKAEHGDIVIAAVGGEFTVKKLQLLPRVQLNPMNPAYSPIVVGREETLDIFGVVTYIIKAAG	115	CCATCTGGGTCCTAGGACCCGG	22	GCACCCGGGTCCTAGGACCCAG	22
AF3__AAN42788_AAN42787_AAN42787_AAN44214.cif	UmuC-UmuD’-UmuD’-RecA-DNA1-DNA2	PolV system	Shigella flexneri 2a str. 301	GCA_000006925.2_ASM692v2			79.04	0.8	0.75	0.8		0.498	0.622	-2395.4	1005	7734	224 / 977	4139.9		198214	Bacteria	Proteobacteria	Gammaproteobacteria	Enterobacterales	Enterobacteriaceae	Shigella	Shigella flexneri	Shigella flexneri 2a str. 301		UmuC	AAN42788	MFALCDVNAFYASCETVFRPDLWGKPVVVLSNNDGCVIARNAEAKALGVKMGDPWFKQKDLFRRCGVVCFSSNYELYADMSNRVMSTLEELSPRVEIYSIDEAFCDLTGVRNCRDLTDFGREIRATVLQRTHLTVGVGIAQTKTLAKLANHAAKKWQRQTGGVVDLSNLERQRKLMSALPVDDVWGIGRRISKKLDAMGIKTVLDLADTDIRFIRKHFNVMLERTVRELRGEPCLQLEEFAPTKQEIICSRSFGERITDYTSMRQAICSYAARAAEKLRSEHQYCRFISTFIKTSPFALNEPYYGNSASVKLLTPTQDSRDIINAATRSLDAIWQAGHRYQKAGVMLGDFFSQGVAQLNLFDDNAPRPGSEQLMAVMDTLNAKEGRGTLYFAGQGIQQQ…	422					RecA	AAN44214	MAIDENKQKALAAALGQIEKQFGKGSIMRLGEDRSMDVETISTGSLSLDIALGAGGLPMGRIVEIYGPESSGKTTLTLQVIAAAQREGKTCAFIDAEHALDPIYARKLGVDIDNLLCSQPDTGEQALEICDALARSGAVDVIVVDSVAALTPKAEIEGEIGDSHMGLAARMMSQAMRKLAGNLKQSNTLLIFINQIRMKIGVMFGNPETTTGGNALKFYASVRLDIRRIGAVKEGENVVGSETRVKVVKNKIAAPFKQAEFQILYGEGINFYGELVDLGVKEKLIEKAGAWYSYKGEKIGQGKANATAWLKDNPETAKEIEKKVRELLLSNPNSTPDFSVDDSEGVAETNEDF	353	UmuD'	AAN42787	GFPSPAADYVEQRIDLNQLLIQHPSATYFVKASGDSMIDGGISDGDLLIVDSAITASHGDIVIAAVDGEFTVKKLQLRPTVQLIPMNSAYSPITISSEDTLDVFGVVIHVVKAMR	115	CCATCTGGGTCCTAGGACCCGG	22	GCACCCGGGTCCTAGGACCCAG	22
AF3__CAB14303_CAB14302_CAB13567.cif	YqjW-YqjX-RecA-DNA1-DNA2	YqjWX-like system	Bacillus subtilis subsp. subtilis str. 168	GCA_000009045.1_ASM904v1			76.94	0.77	0.77	0.81		0.486	0.494	-1567.3	872	6816	133 / 563	2454.2		224308	Bacteria	Firmicutes	Bacilli	Bacillales	Bacillaceae	Bacillus	Bacillus subtilis	Bacillus subtilis subsp. subtilis str. 168		YqjW	CAB14303	MMKEKVIFLVDMQSFYASVEKAENPHLKNRPVIVSGDPEKRGGVVLAACPLAKQKGVVNASRLWEAQEKCPEAVVLRPRMQRYIDVSLQITAILEEYTDLVEPYSIDEQFMDITGSQKLFGTPMEIAKSIQGRIMREIGVYARVGIGPNKALAKIACDNFAKKNKNGIFTLTKENMKTEMWPLPVGSMFGVGSRMKHHLNRMGISTIGGLAAFPLDLLKKKWGINGHVLWMTANGIDYSPVSTSSLDGQKAIGHGMTLPRDYEHFDKEIKVVLLELSEEVCRRSRNAGVMGQTVSVSCRGADFDWPTGFNRQVKLAEPTNSTQDVYEAVRRLFLTFWDGKPVRRLGVNLSQLSSDDIWQLNLFQDYAKKMSLGYVMDGIKNRFGDTAIIRAASLTAAGQ…	412					RecA	CAB13567	MSDRQAALDMALKQIEKQFGKGSIMKLGEKTDTRISTVPSGSLALDTALGIGGYPRGRIIEVYGPESSGKTTVALHAIAEVQQQGGQAAFIDAEHALDPVYAQKLGVNIEELLLSQPDTGEQALEIAEALVRSGAVDIVVVDSVAALVPKAEIEGDMGDSHVGLQARLMSQALRKLSGAINKSKTIAIFINQIREKVGVMFGNPETTPGGRALKFYSSVRLEVRRAEQLKQGNDVMGNKTKIKVVKNKVAPPFRTAEVDIMYGEGISKEGEIIDLGTELDIVQKSGSWYSYEEERLGQGRENAKQFLKENKDIMLMIQEQIREHYGLDNNGVVQQQAEETQEELEFEE	348	YqjX	CAB14302	MNDHLKRGNLLWEGSRMFLPEHKQSLLERKRLKQKLQKPILDPDKLEEMNQTLCAAMEFAQDITVSCFQDGEIVCCTGKICRYEEFEKAVWIKGDEDQLYKLKLDQVLDIVL	112	CCATCTGGGTCCTAGGACCCGG	22	GCACCCGGGTCCTAGGACCCAG	22
AF3__CAB14068_CAB14069_CAB13567.cif	UvrX-YolD-RecA-DNA1-DNA2	YqjWX-like system	Bacillus subtilis subsp. subtilis str. 168	GCA_000009045.1_ASM904v1	B. subtilis second system		78.39	0.78	0.75	0.8		0.503	0.516	-1512.7	874	6860	136 / 600	2411.8		224308	Bacteria	Firmicutes	Bacilli	Bacillales	Bacillaceae	Bacillus	Bacillus subtilis	Bacillus subtilis subsp. subtilis str. 168		UvrX	CAB14068	MIDYSQFPRKNILCVDMKSFYASVSAVTMGLNPLTCYLAVVGNTDRQGSVVLAASPALKKDFGIKTGSRLFEIPEDPRIHIVNPQMKLFIRVSTEITKLFYRFVPEKCVHTYSIDESFLDAGKEDPEEMAKAIQSSMWREFGLMCTVGIGDNMLLSKLALDLESKKTKSGIARWRYEDVPNKLWKVRPLSKMWGIGGRMERNLNRMGISTIGQLAKFPLELLEKKFGIMGNQLYYHAHGIDLSEIGAPLMQGQISFGKSQILLRDYTRSEEIKAVLLEICEEVARRARTHNKVGRTISLGIGYSKDELGGGFHRSKTIDLPTSITMDIYRCCLMLFNKFYSGKTVRSVSVTLSNIEDDVNQQLSLFEVDNEKRRKLGFVMDGIRSKYGSKAILRAVSYT…	416					RecA	CAB13567	MSDRQAALDMALKQIEKQFGKGSIMKLGEKTDTRISTVPSGSLALDTALGIGGYPRGRIIEVYGPESSGKTTVALHAIAEVQQQGGQAAFIDAEHALDPVYAQKLGVNIEELLLSQPDTGEQALEIAEALVRSGAVDIVVVDSVAALVPKAEIEGDMGDSHVGLQARLMSQALRKLSGAINKSKTIAIFINQIREKVGVMFGNPETTPGGRALKFYSSVRLEVRRAEQLKQGNDVMGNKTKIKVVKNKVAPPFRTAEVDIMYGEGISKEGEIIDLGTELDIVQKSGSWYSYEEERLGQGRENAKQFLKENKDIMLMIQEQIREHYGLDNNGVVQQQAEETQEELEFEE	348	YolD	CAB14069	MLRDRGTIKWTSMMLPEHLTQLKQDLIDVSKIEKPSLDDQQIEEMDILVSEALEFNKELQFKLFHNGFVENVTGRVHYINFEQQKLHVKDQNDNTVYINMNNIIGVTYND	110	CCATCTGGGTCCTAGGACCCGG	22	GCACCCGGGTCCTAGGACCCAG	22
AF3__ABD30458_ABD31192_ABD30363.cif	UvrX-YolD-RecA-DNA1-DNA2	YqjWX-like system	Staphylococcus aureus subsp. aureus NCTC 8325	GCA_000013425.1_ASM1342v1			77.39	0.75	0.7	0.75		0.499	0.524	-1836.5	875	6969	153 / 719	2982.2		93061	Bacteria	Firmicutes	Bacilli	Bacillales	Staphylococcaceae	Staphylococcus	Staphylococcus aureus	Staphylococcus aureus subsp. aureus NCTC 8325		UvrX	ABD30458	MYNYHLLEDRDVLCIDQKSFFASVSCIEKGLDPLETKLAVVADTKRQGSVILAATPKLKELGIKTGSRLFEIPHRNDIYIINPSMRKYLNVSVAISKIALRYIPPEDLHQYSIDEFFMDVTDSYHRFSSTVHAFCERLKREIYEETGIYCTVGIGSNMLLSKIAMDVEAKHSQNGIAEWRYQDVPTKLWPIQPLRDFWGINRRTEAKLNKRGIFTIGDLAKYPYKFLKKEFGILGVDMHLHANGIDQSKVREKHKISNPSICKSQILMRDYHFDEAKVVMQELIEDVASRVRARKKVARTIHFAFGYSDEGGVHKQYTLKDPTNLEKDIYKVVMHFADKLCNKQALYRTLSISLSQFINEDERQLSLFEDEYQRKRDECLAKTIDQLHLKYGKGIVSKA…	420					RecA	ABD30363	MKLGDNIGRRVSTTSTGSVTLDNALGVGGYPKGRIIEIYGPESSGKTTVALHAIAEVQSNGGVAAFIDAEHALDPEYAQALGVDIDNLYLSQPDHGEQGLEIAEAFVRSGAVDIVVVDSVAALTPKAEIEGEMGDTHVGLQARLMSQALRKLSGAISKSNTTAIFINQIREKVGVMFGNPETTPGGRALKFYSSVRLEVRRAEQLKQGQEIVGNRTKIKVVKNKVAPPFRVAEVDIMYGQGISKEGELIDLGVENDIVDKSGAWYSYNGERMGQGKENVKMYLKENPQIKEEIDRKLREKLGISDGDVEETEDAPKSLFDEE	322	YolD	ABD31192	MTSYEEETDYRNVPRELLDNNIPMGRGMIKWAPFATLPEQFETIQQYIIDQNKITRPVLSDDQLAELNIRLHEALQYAQPVEVKFYNNGFVDSVRLTIYRIDAINYEIDGYVYNQQQRQKISIFDILDIVLLP	133	CCATCTGGGTCCTAGGACCCGG	22	GCACCCGGGTCCTAGGACCCAG	22
AF3__CAD00889_CAD00888_CAC99476.cif	UvrX-YolD-RecA-DNA1-DNA2	YqjWX-like system	Listeria monocytogenes EGD-e	GCA_000196035.1_ASM19603v1			78.99	0.79	0.74	0.79		0.487	0.505	-1465.6	879	6931	152 / 661	2598.5		169963	Bacteria	Firmicutes	Bacilli	Bacillales	Listeriaceae	Listeria	Listeria monocytogenes	Listeria monocytogenes EGD-e		UvrX	CAD00889	MRHVVIFCASILNRFFASVECVKRRLNPLEAYLVVMSNAERAGGLVLAATPKMKQEHHIKTGSRMYELPTWDKRIIIAPPRMKLYLKVNAMIQAIFRRYVPAEFIHVYSIDECFLDVTGSHLLFGSTEEIVRKIQRDILEELRLYVTVGIGDNPLLAKLALDNVAKNRDDGIAEWRYEHVPETIWKIRHLDDVCGIGRRTAVRLQKMGIFNMYQLSQTPPQVLKNVMGVVGEQLYYHAHGIDYSLLNEKYVPVSKSYGKSQILEKDYHVPAEVEIVIREMVEEVAMRLRQNHVDTAVIHLSVGYSKYSIKKGFSHQAKIPPTSSSHALIPYFLQLFRRYDEREPVRSIAISCGKITLKTGLQLNLFEDFTQTLNHEQLEITVDKIRSRYGFKSLMHASS…	418					RecA	CAC99476	MNDRQAALDQALKQIEKQFGKGSIMKLGEHSDQNISTISSGSLALDIALGVGGYPRGRIIEVYGPESSGKTTVALHAIAEVQAQGGTAAFIDAEHALDPAYAKNLGVNIDELLLSQPDTGEQALEIAEALVRSGAVDMLVIDSVAALVPRAEIEGEMGDAHVGLQARLMSQALRKLSGVINKSKTIAIFINQIREKVGVMFGNPEITPGGRALKFYSTVRLEVRRAEQLKQGTDVMGNKTKIKVVKNKVAPPFRIAEVDIMYGEGISREGELVDMAAEVDVINKSGSWYSYKEERIGQGRENAKQYLKEHTDIRDEISKRVREEYEIDGSSKEPLDEKEETLSLLDDE	348	YolD	CAD00888	MSYQDRGMKKWGGFLLSEHTEAMQNAEPTLVWKEAMTTEFIESVLASAMTHQSMLVIQKKPLGPEASPENDIIGRISGVENNTIYIKNSEGIIPLSFSAIRNVEERSVEKWYK	113	CCATCTGGGTCCTAGGACCCGG	22	GCACCCGGGTCCTAGGACCCAG	22
AF3__ADL04052_ADL04053_ADL03302.cif	UvrXlike-YolD-RecA-DNA1-DNA2	YqjWX-like system	[Clostridium] saccharolyticum WM1	GCA_000144625.1_ASM14462v1			79.03	0.79	0.74	0.81		0.496	0.515	-2212.2	1015	7870	195 / 875	3592.6		610130	Bacteria	Firmicutes	Clostridia	Eubacteriales	Lachnospiraceae	Lacrimispora	Lacrimispora saccharolytica	[Clostridium] saccharolyticum WM1		UvrX-like	ADL04052	MKNRTYIAIDLKSFYASVECVERGLDPLTTNLVVADASRTEKTICLAVSPSLKAYGIPGRARLFEVVQKVREVNAARLRKAPGRTFSGASFSDTELKSAPGISLDYIIAPPRMAYYIEYSTRIYNIYLKYIAPEDIHVYSIDEVFMDATDYLNTYNLSARELATRIILDVLAMTGVTATAGIGTNLYLCKIALDIQAKRIPSDQNGVQIAELDEMSYRHLLWSHRPLTDFWRVGKGYARKLEEQGLFTMGDIARCSLGKPTDYYNEDLLYKLFGIHAELLIDHAWGWEPCTIAHIKAYKPSSNSIGSGQVLQSAYTFDKAKLIVWEMTDLLVLDLVDKKLVTNQLVLTVGYDIENLTNPKIKKLYHGAITTDHYGRAVPKSAHGTANLDRQTSSAKLIL…	507					RecA	ADL03302	MNKDDKLKALDAALTQIEKAYGKGSVMKLGDSGTNMNVETVPTGALSLDIALGLGGIPKGRVVEIYGPESSGKTTVALHMIAEVQKRGGIAGFIDAEHALDPVYAKSIGVDIDNLYISQPDNGEQALEITETMVRSGAVDIVIVDSVAALVPKAEIEGDMGDSHVGLQARLMSQALRKLTAIISKSNCIVLFINQLREKVGVMFGSPETTTGGRALKFYASVRLDIRKIETLKQGGDMVGNRVRVKVVKNKIAPPFKEAEFDIMFGKGISKEGDILDLAVKENIVEKSGAWFAYNNIKIGQGRENAKTYLQDNPAACMEIENKVRVKYGLHEEGSAAPESGGAAAKESKRMKAEESKPEAPQQ	363	YolD	ADL04053	MTKAYDDIIYLPHHVSTAHPHMASIDRAAQFSPFAALTGYDAAIKETERLTEERIELDESMKDALSYKLQIIADRLNEHPEIAITYFLPDAKKNGGAYVTAVSSAKKIDGYERVVVMTDGKVIPIDEIISIDGPIFETVVLPHLE	145	CCATCTGGGTCCTAGGACCCGG	22	GCACCCGGGTCCTAGGACCCAG	22
AF3__AUI55883_AUI55884_AUI54446.cif	UvrXlike-YolD-RecA-DNA1-DNA2	YqjWX-like system	Prevotella jejuni	GCA_002849795.1_ASM284979v1			76.67	0.77	0.74	0.79		0.497	0.507	-2161.8	994	7814	192 / 881	3619.8		1177574	Bacteria	Bacteroidetes	Bacteroidia	Bacteroidales	Prevotellaceae	Prevotella		Prevotella jejuni		UvrX-like	AUI55883	MSATSKSTTRTYIAIDLKSFYASVECVERGLDPLTTNLVVADRERTEKTICLAVSPSLKAHGIPGRARLFEVVQRLREVNEERRKAAGKEFTGKSYSVKELEQHPDWEIDYVTALPRMSHYIRHSAKIYNIYLRYIAPEDIHVYSIDEVFIDATAYLSSYQMTAHELAIKMIREVLSETGITATAGIGTNMYLCKIAMDIVAKHIPADKDGVRIAELDEESYRKKLWDHRPLTDFWRVGGGIAQRLSMYGIDTMGKIARCSIHQEELLYKLFGINAELLIDHAWGWEPCTMELVKAYRPENCSMSSGQVLQEAYTYRKARVVVQEMADAIALDLVEKRCVADQLVLSVGYDRESLTTPTGREYTGPVSFDRYGRKVPKRAHGSINLHRYTSSSRLIGEA…	506					RecA	AUI54446	MAKEETTSAAEGKLKALQAAMSKIEKDFGKGSIMRMGDEQIEQVEVIPTGSVALDTALGVGGYPRGRIIEIYGPESSGKTTLAIHAIAEAQKQGGIAAFIDAEHAFDRFYAEKLGVDIDNLWISQPDNGEQALEIADQLIRSSAIDILVVDSVAALTPKKEIEGDMGDSAVGLQARLMSQALRKLTSTIAKTNTCCIFINQLREKIGIMFGNPETTTGGNALKFYSSVRLDIRRVTSIKDGDQVIGNQVRVKIVKNKVAPPFRKAEFEITFGEGISKIGEIVDLGVQYGIIQKSGSWFSYNGTKLAQGRDATKAMIKDNPELAEELEGLIKNAITEQTK	339	YolD	AUI55884	MTETYDDIIHLPHHVSKSHPQMSLYNRAAQFAPFAALTGYEEAIIETARLTAPKVDMMEDNQQLLDRKLALLSHSLREQPTVSITYFQPDKKKTGGQYLTVTGVIKCIRDSERVILMADGKSVSIDTIINIDGDIFSSEEYPSPDDELF	149	CCATCTGGGTCCTAGGACCCGG	22	GCACCCGGGTCCTAGGACCCAG	22
AF3__QJW87352_QJW87351_QJW87196.cif	UvrX-YolD-RecA-DNA1-DNA2	YqjWX-like system	Pediococcus acidilactici	GCA_013127755.1_ASM1312775v1	short YolD		82.49	0.85	0.82	0.89		0.486	0.55	-1860.8	851	6654	164 / 719	2928		1254	Bacteria	Firmicutes	Bacilli	Lactobacillales	Lactobacillaceae	Pediococcus		Pediococcus acidilactici		UvrX	QJW87352	MDYRKEPRGVFFLIDNKSFYASVEAVQRGLNPLEAVMVVMSEQANTNGGLILATSPMAKQMFNLHANVSRQRDLPDTNQLWVVPPRMNLYIQKNLQINNIFRQFVADEDLLPYSIDESILDVTHSWQLFGQTPREVAQKIQRTVREQLGLYTTIGIGDNPVQAKLALDLYAKKSPALIGEIHYESVAQKIWPITNLTEVWGIGKRTERRLNRLGINTMEELAHANPFKLKEALGIIGWQLYATAWGIDRSKLQQPIQPKDSSVGNSQVLPRDYCQQLEIETVIKEIGEQVAARLRHRQKQTRCLSLGIGFSYAASVEDGRGGFHVAQKITPTNENFALTHVLIQLFRENWQGEAVRNIAVYASKLAPATGQQLDLFHPATQQIKHYDIEKAVDKIRQQY…	433					RecA	QJW87196	MADERKEALNKALKKIEKNFGKGSIMRMGDAVDTQISTIPSGSLALDDALGVGGYPKGRIVEIYGPESSGKTTVALHAVAEVQKRGGTAAYIDAENAMDPAYATNLGVNIDDLLLSQPDTGEEGLAIADALVSSGAIDLVVIDSVAALVPRAEIDGEMGDAHVGLQARMMSQALRKLSGSINKTKTIALFINQIREKVGIMFGNPETTPGGRALKFYATIRLEVRRAEQIKDGSDVIGNRVKIKVVKNKVAPPFKRAEVDIMYGEGISQTGEMIDMAVEKDIVGKSGSWYSYGEERIGQGRENAKKYMEDHPDVRAEVLAKVREAYGMVADPASEVKEDSKQDDQAELDLK	351	YolD	QJW87351	MRYDRFTETDVQEFFDYYYVDRGIIKWQGYYLSDHLSALKRDAEQRTAKLQWDENHHGTGAEPGKGS	67	CCATCTGGGTCCTAGGACCCGG	22	GCACCCGGGTCCTAGGACCCAG	22
AF3__AHJ17067_AHJ17068_AHJ17644.cif	UvrXlike-YolD-RecA-DNA1-DNA2	YqjWX-like system	Bifidobacterium breve JCM 7017	GCA_000568975.1_ASM56897v1	short YolD		78.77	0.8	0.81	0.89		0.474	0.531	-2291.4	992	7558	179 / 829	3423.5		1385939	Bacteria	Actinobacteria	Actinomycetia	Bifidobacteriales	Bifidobacteriaceae	Bifidobacterium	Bifidobacterium breve	Bifidobacterium breve JCM 7017		UvrX-like	AHJ17067	MARDMQREHVYIAIDLKSFYASVECAARGLDPLTTHLVVADEARTDKTICLAVSPSLKAYGIPGRARLFEVKQRLSGVNIERAAHAPSGRLIGESCDARDLERSPRLKASMVIAKPRMAHYLEVSGQIYGIYLRYAAPEHIHVYSIDEVFIDATPYLRSLGMGPHAMARTIVREILAETGITATAGIGTNMYLAKVAMDIVAKHMPADADGVRVAELNEMSYRRLLWDHRPLTDFWRVGRGYAKKLEHAGLMTMGDIARCSVGRASDYYNEDLLYRMFGVNAELLIDHAWGWEPCEIEDIQSYEPDAHSISSGQVLTGPADYATARLITKEMADALALDLVDKGVLTNRLTLAVGYDIGSLDASKLDSCADYAMKRAAERAAKSYQGPVTVDRFGRKVP…	526					RecA	AHJ17644	MALETKPAQDPATETKHELDPKRKAALDTALAQVEKSFGKGSAMRLGDQPVQNVEVIPTGSLALDMALGIGGLPKGRIVEIYGPESSGKTTLALHVVANAQKKGGVAAYIDAEHALDPAYARKLGVDTDSLIVSQPDNGEQALEIADMLIRSGALDVIVIDSVAALVPKAEIEGEMGDSHVGLQARLMSQALRKMTGALAQAGTTAIFINQLREKIGVFFGNPETTTGGKALKFYASVRLDIRRIQTLKNGDEAVGNRTRVKVVKNKMAPPFKSAEFDMLYGEGISREGSVIDMAQQVGVVKKSGSWFTYEGDQLGQGREKVRQFLKDNPAITEEIENKVKAEFGLIGSADQFAEDEDAAAAAAVSEAAAADAAKDTKATAAPAAKSSRAKARS	394	YolD	AHJ17068	MTLQETHAYDDIINLPHHQSHKHPHMSRRQRAAQFMPFAALTGYGQVIEQAAKNAETAIAQAEAQGDTDFGA	72	CCATCTGGGTCCTAGGACCCGG	22	GCACCCGGGTCCTAGGACCCAG	22
AF3__VEG98733_VEG98732_VEH00116.cif	UvrXlike-YolD-RecA-DNA1-DNA2	YqjWX-like system	Slackia heliotrinireducens	GCA_900637575.1_52006_A02	short YolD		80.21	0.8	0.79	0.85		0.495	0.535	-1788.6	859	6669	147 / 656	2702.2		84110	Bacteria	Actinobacteria	Coriobacteriia	Eggerthellales	Eggerthellaceae	Slackia		Slackia heliotrinireducens		UvrX-like	VEG98733	MSDNRQYLCIDLKSFYASVECVERGLDPLTTDLVVADPERTEKTITLAVSPSLKAKGVRNRCRVFEIPKSIDYIMAPPRMQHYIKHSAEIYGIILKYIAKEDIHVYSIDESFMDVTNYLPLYGCTTRELGERIRRDILESTGIPATCGMGPNLFLAKVALDITAKHSPDFFGELDEESFKAMLWDHKPITDFWRIGHGTARRLKELGIETMGQLALYPYPEKLFKQFGIDAEILIDHAWGIEPVTIADIKAYRNQTHSITNAQVLACGYTYSEARMIVKEMTDQVCLEMVAKSQQAASVTVNMRYEKDEDGNIYTSGGTARLPYPSNSREIILPRILDVFDNVTDRSCRIRGLVVNCNNVTDSERGQMSLFANEEQLAEERNRQETILGVKERFGKNAL…	425					RecA	VEH00116	MARNSQPKNISDIDNKDVALKNATEQINKKFGKGAIMKLGEDAEKLEVGVIPTGALSLDAALGIGGVPRGRIIEVYGPEASGKTTLALQILAEAQAAGGIAAFIDAEHALDPTYAARLGVDIDELLIAQPSTGEEALEVCDMLVRSNAIDCIVIDSVAALVPRAEIEGEIGDASVGLQARLMSQALRKLAGSLSKSNTTCIFINQLREKIGVMFGNPETTTGGRALKFFASVRIDVRRIETLKNKSNEPCGNRVRAKVVKNKVAPPFRQAEFDLMYGTGISREGCILDMGVEADVVTKSGSWYTYGEERLGQGRDAAKEMLRTNPDLRDEIEAKVREYFDIPMPGQSVTVDVAEENAGGLE	361	YolD	VEG98732	MSSKYDNMPLYDGSGRPLHRMTPAERAKIFIPFNPLKGFQEALREKEREVATTYGDEVWVDAGTPPDPDDAPA	73	CCATCTGGGTCCTAGGACCCGG	22	GCACCCGGGTCCTAGGACCCAG	22
AF3__BBI32855_BBI32856_BBI34359.cif	YqjW-YhjD-RecA-DNA1-DNA2	YqjWX-like system	Cohnella abietis	GCA_004295585.1_ASM429558v1	YhjD instead of YolD		79.13	0.82	0.8	0.85		0.491	0.525	-1844.2	937	7281	189 / 815	3498.8		2507935	Bacteria	Firmicutes	Bacilli	Bacillales	Paenibacillaceae	Cohnella		Cohnella abietis		YqjW	BBI32855	MPPERCIMLVDCQSFYASVEKAAHPEYKHRPLAVAGDPARRSGIILAACPIAKKAGVTTAERLGDALGKCPGLVIVRPRMQVYITVSLLITKIFKTFTDLVEPYSIDEQFLDVTGSLSYFGYPEEIARQIQSLIYVSTGVWSRVGIGPTKILAKMATDNFAKKNDSGIFTLGKSDVERVLWELPINKMFGVGSRMTNHFLCMGMHYIGDVGRLELGDLKRRLSARMGRNSDIQAELFWQTARGIDPSPVTPSTHDTQKAIGHQMTLPRDYSKREDINVILLELSEEVCRRCRAKGYMGRVVSSGGMGADYDRPTGFYRQSTLADPTDIAQEVYEAAKAIFYTHWDGSPVRRLGVTLTGISSADQYQLTLFGDREQQRTISRTLDGIKNRYGGGAILRAS…	419					RecA	BBI34359	MSDRRAALDMALRQIEKQFGKGSVMKLGENAQLAVETVSSGVLALDIALGIGGYPRGRIIEVYGPESSGKTTVSLHAIAEVQRAGGTAAFIDAEHALDPAYARSLGVNIDELLLSQPDTGEQALEIAEALVRSGAVDIIVVDSVAALVPKAEIEGDMGDSFVGLQARLMSQAMRKLSGAVSKSKCLAIFINQLREKIGVMFGNPETTPGGRALKFYASIRLDVRRVEAIKQGNDVVGNRTKIKVVKNKVAPPFKQADVDIMYGEGISKVGSIIDIGAEQDIIQKSGAWFSYNSERLGQGRENAKQYLKDNPEISEKIEKQIREALLSSSIVAQAGSLAADNVDDDSEFEEEN	352	YhjD	BBI32856	MSKKLSGNGRWESSRMMLPEHREQLLDQEKEGGVSTSVHNKRVPDKDELLMIRDFIILPVVLTMTNKNLADIENSAHSLKTLYAKVTRIMMDMISMDLYRIKREMKQRNIKVFEEEQADGIMYYRYIYKGYQEKFGMVREVLRAEVSMRMTKYIRDVIMPLSKTKE	166	CCATCTGGGTCCTAGGACCCGG	22	GCACCCGGGTCCTAGGACCCAG	22
AF3__AJY76487_AJY76488_AJY76636.cif	YqjW-YhjD-RecA-DNA1-DNA2	YqjWX-like system	Paenibacillus beijingensis	GCA_000961095.1_ASM96109v1	YhjD instead of YolD		75.16	0.75	0.75	0.79		0.476	0.464	-1587.7	931	7333	180 / 811	3357.7		1126833	Bacteria	Firmicutes	Bacilli	Bacillales	Paenibacillaceae	Paenibacillus		Paenibacillus beijingensis		YqjW	AJY76487	MSRHIFLIDGQSFYASVEKAAHPEYRDKPVAVGDPARLNGIVLAACPIAKSRGVTTAERVGEAMAKCPELIVIRPRMQTYIQMSLFITQIFESYTDLVEPYSVDEQFLDVTGSLTYFGSPYEMAKEIQHHVLLSTGIWSRVGIGPTKILAKMATDNYAKKMPEGVFELSFEKLESTLWKLPVHHMFMVASAMTRHFTRMGLACIGDIARMEFGEFKRRMRREMGKQSDIQAGYYWQTARGIDPSPVVSGIRHQLKSVSHGKALRWRLYRVLKDIEVVLLELVVEVCQRARRYNYMGSVVSVSAAETDGERSSWFSRQTTMPQPTSLTHEVAAAAHKLFIEHWNGLPLSNLCVSLSGLTDDSVIQLTLFDDRSLAYRKERVIDRIKDRYGSDAIIRASSL…	417					RecA	AJY76636	MSDRRAALDMALRQIEKQFGKGSIMKLGESAQLQVETVSSGSLALDIALGIGGFPRGRIIEVYGPESSGKTTVALHAIAEVQRNGGQAAFIDAEHALDPLYASKLGVNIDELLLSQPDTGEQALEIAEALVRSGAVDIIVIDSVAALVPKAEIEGEMGDSHVGLQARLMSQALRKLSGAISKSKTIAIFINQLREKVGVMFGNPETTPGGRALKFYSSVRLDVRRIESIKQGNDVVGNRTRIKVVKNKVAPPFKQAELDIMYGEGISKQGSIIDIGTEMDIVQKSGAWFSYNGDRLGQGRENAKQFLKDNVHVSEAIEKQIREAHNLSAAAERAAAGITPQEEDDEELELDL	352	YhjD	AJY76488	MSKLDGNERWKSKMLLTEHVEQYEQRHASNEGKITTTEERTMIRDYILLPHMQKMVQRSIADVECSTNILKRLYLMAGQKILDLITKDLYRLRRELKKRNIKILTEEQSDLVIYHRYYCRGYEERFGMTREVMRSEISLQLTKYASELTTLLREYSKEMKGD	162	CCATCTGGGTCCTAGGACCCGG	22	GCACCCGGGTCCTAGGACCCAG	22
AF3__AYQ71923_AYQ71924_AYQ72051.cif	YqjW-YhjD-RecA-DNA1-DNA2	YqjWX-like system	Cohnella candidum	GCA_003713065.1_ASM371306v1	YhjD instead of YolD		76.44	0.78	0.79	0.83		0.477	0.508	-1783.7	929	7250	172 / 775	3245.3		2674991	Bacteria	Firmicutes	Bacilli	Bacillales	Paenibacillaceae	Cohnella		Cohnella candidum		YqjW	AYQ71923	MATGKQRDRTIMLIDGQSFYASVEKAAHPEYRDKPVAVGDPERKSGIILAACPIAKGRGVTTAERVGEAIAKCPDLVVIRPRMQTYITVSLLITEIYESFTDLVEPYSIDEQFLDVTGSLLGRGDAESLAHQIQTKVLLSTGVWSRVGVGPTKILAKMATDNFAKKRSEGIFKLDDGNIETELWPLSVDKMFMVGSRMTRHFWRMGLRTIGDIARLELGEFKRKMRKEMGKQSDIQAEYYWQTARGIDPSPVVSSVRGALQSVSHGKALRARLYRKLADVEVVLLELVVEVCRRARRLGKQGRVVSVGAVETDGERMLSFGRQTTLPHATSLTHEVAAAARQLFVQHWRGMPISRLFISLTQLSDDDTYQLTLFEDRTTVYNLERATDSIKDRFGDAAI…	423					RecA	AYQ72051	MSDRRAALEMALRQIEKQFGKGSIMKLGENAQMQVETCSSGSLALDIALGIGGFPRGRIIEVYGPESSGKTTVALHAIAEVQRAGGQAAFIDAEHALDPLYASKLGVNIDELLLSQPDTGEQALEIAEALVRSGAVDIIVVDSVAALVPKAEIEGDMGDSFVGLQARLMSQAMRKLSGAISKSKAIAIFINQLREKVGVMFGNPETTPGGRALKFYASVRLDVRRIESLKQGNDVVGNRTRIKVVKNKVAPPFKQAEVDIMYGEGISKQGSIVDIGVEMDIVQKSGAWFSYNGERLGQGRENAKQFLKDNTEISWQIEKQIREATLSAAASAKPAAFSSDDDEEEPDFE	349	YhjD	AYQ71924	MSKLEGNVRWQSKMLLTEHQEQYESRNDAKPAGQATPEELKMIRDYVLLPHLLTILQNSLEEVQHSTNVMKKVFAALTQLIMNRVTKDMYQVKRELSRRNIKILNDEQADMVVYHRFVCRGYEDRFGMVREVMRSEISVRLTNYISEIAALLKDYGK	157	CCATCTGGGTCCTAGGACCCGG	22	GCACCCGGGTCCTAGGACCCAG	22
AF3__CCP46215_CCP46191_CCP46216.cif	ImuB2-DnaE2A-ImuA-DNA1-DNA2	ImuAB-E2 system	Mycobacterium tuberculosis H37Rv	GCA_000195955.2_ASM19595v2	normal length ImuB2		79.66	0.83	0.8	0.83		0.526	0.543	-2320.4	1810	13646	254 / 1114	4452		83332	Bacteria	Actinobacteria	Actinomycetia	Corynebacteriales	Mycobacteriaceae	Mycobacterium	Mycobacterium tuberculosis	Mycobacterium tuberculosis H37Rv		ImuB2	CCP46215	MMASARVLAIWCMDWPAVAAAAAAGLSATAPVAVTLANRVIACSATARAAGVRRGLRRREAAARCPQLFIATADADRDARLFEGVIAAVDDLVPRAELLRPGLLVLPVRGPARFFGSEQMAAERLIDAVAAAGAECQVGIADRLSTAVFAARAGRIVEPGGDARFLSLLSIRQLATEPSLSGPGRDDLTDLLWRMGIRTIGQFAALSRTDVASRFGADAVAAHRFARGEPERAPCGREPPPDLAAELACDPPIDRVDAAAFAGRSLAAELHRALMAAGVGCTRLAIHAVTANGEERSRVWRCAEPLTEDATADRVRWQLDGWLNNRNARDRPTAAVTLLRLQAVETVSASEGLQLPLWGGLGEQDRLRARRALVRVQGLLGPEAVRVPVLSGGHGPAER…	527	DnaE2A	CCP46191	MERVLNGKPRHAGVPAFDADGDVPRSRKRGAYQPPGRERVGSSVAYAELHAHSAYSFLDGASTPEELVEEAARLGLCALALTDHDGLYGAVRFAEAAAELDVRTVFGAELSLGATARTERPDPPGPHLLVLARGPEGYRRLSRQLAAAHLAGGEKGKPRYDFDALTEAAGGHWHILTGCRKGHVRQALSQGGPAAAQRALADLVDRFTPSRVSIELTHHGHPLDDERNAALAGLAPRFGVGIVATTGAHFADPSRGRLAMAMAAIRARRSLDSAAGWLAPLGGAHLRSGEEMARLFAWCPEAVTAAAELGERCAFGLQLIAPRLPPFDVPDGHTEDSWLRSLVMAGARERYGPPKSAPRAYSQIEHELKVIAQLRFPGYFLVVHDITRFCRDNDILCQG…	1079	ImuA	CCP46216	MTAAFASDQRLENGAEQLESLRRQMALLSEKVSGGPSRSGDLVPAGPVSLPPGTVGVLSGARSLLLSMVASVTAAGGNAAIVGQPDIGLLAAVEMGADLSRLAVIPDPGTDPVEVAAVLIDGMDLVVLGLGGRRVTRARARAVVARARQKGCTLLVTDGDWQGVSTRLAARVCGYEITPALRGVPTPGLGRISGVRLQINGRGR	204					CCATCTGGGTCCTAGGACCCGG	22	GCACCCGGGTCCTAGGACCCAG	22
AF3__AAG04059_AAG04060_AAG04058.cif	ImuB1-ImuA-DnaE2A-DNA1-DNA2	ImuAB-E2 system	Pseudomonas aeruginosa PAO1	GCA_000006765.1_ASM676v1	normal length ImuB1		80.86	0.77	0.78	0.79		0.549	0.53	-2009.1	1685	13293	228 / 1023	4146.2		208964	Bacteria	Proteobacteria	Gammaproteobacteria	Pseudomonadales	Pseudomonadaceae	Pseudomonas	Pseudomonas aeruginosa	Pseudomonas aeruginosa PAO1		ImuB1	AAG04059	MLWACILLPQLAMDSALRQRNNPDAPLALLGGPAQRRQLQAVNPAARALGLRPGQSLIAAQALSRDFATAEYDLAAVERWQAFLAAWAYGFSSQVSLHYPRALLLEVQSSLALFGPWPRFEARLRKELTALGFRHRLCLAPNPVAARVLANSHDGLAIEDETALQRQLSALPLDRLGLSRELAVALGRMGLRYLRQVLELPRAALARRFPAELLLHIDRLCGRSPLALEHYRPPDTFDLRIELNFDVESHQALLFPLRRLSADLAAFLAGRDSGVQRFTLHLEHHGRADSQVTVGLLSAEREAAMLFELTRGRLEQLQLPAPVHAVRLEARELPPFTPQHRELFDERPQQYLGWEQLRERLRARLGDEAVQGLSAVAEHRPERSWRPHSCDRAQSPAAC…	471	DnaE2A	AAG04058	MAAWLVRMSAYAELHCLSNFSFQRGASSATELFARAARLGYRALAITDECSLAGIVRAWQAAREHQVQLIVGSEIRLEQGPKLVLLAEDLEGYQNLCRLITRGRRQADKGHYRLLREDLQQPLAGLLAIWLPNDHGDEQAAWLRERFPQRLWLGVELHRGADDDARLDKLLALASHLRLPPVACGDVHMHARGRRALQDCMTAIRNHLPVSEAGAYLFPNGERHLRTLEALQGIYPQALLAETLKIAERCRFDLEQLKYQYPRELVPAGHDPASWLRHLTEQGIARRWPNGASAKVRKQIERELELIAELGYESYFLTVQDIVAFARGRKILCQGRGSAANSAVCFALGITELDPDRTNLLFERFLSRERNEPPDIDVDFEHERREEVIQYVFTRYGRQ…	1031	ImuA	AAG04060	MPAGASLPTGHARLDALLPGGGWPEHALSEILHARDGVGELQLLMPTLARLTQAQRRVVLVGAPYVPYPQAWLAAAVDLRHLVLLQASGRDALWAAEQCLRSGSCAAVLCWPPQADDRALRRLQVAAESGQALGFAYRPLREAVNPSPAALRLCIETRPPRLRILKCRGGLAPATVLPASAWQ	183					CCATCTGGGTCCTAGGACCCGG	22	GCACCCGGGTCCTAGGACCCAG	22
AF3__QDL37112_QDL37111_QDL37113.cif	ImuB1-ImuA-DnaE2A-DNA1-DNA2	ImuAB-E2 system	Rhodoferax sediminis	GCA_006970865.1_ASM697086v1	shorter ImuB1		80.58	0.79	0.78	0.81		0.533	0.559	-2515.8	1745	13504	225 / 1056	4477.7		2509614	Bacteria	Proteobacteria	Betaproteobacteria	Burkholderiales	Comamonadaceae	Rhodoferax		Rhodoferax sediminis		ImuB1	QDL37112	MHWIALLPQAEASQPPDATALGWWALQFTPRVALVDEAVLLEVSGSERLWGGRDRLLARLCKGNEAPAHAIHGQGATSLVALSLLRLGAQGQGVPHHMPDDLPLATLSAARPHLHTLTRLGCQRWGQLRALPRGGVARRFGAPLLEALDAAYGSQPESHDWLALPEVFDLQCELPALVDASPALIFGAQRLLGRLRAWLQARNRGALALELVWSLDARRINGVAVPAEEQLVIRTAEPTQDMTHLGRLMAEHLARVTLPAPVHSLRLRSLETASVATASASLLPAERTPGDSLNQLVERLSARLGAQQVVCLRAQADHRPEQMQSRVAAQDAIRKVANRVDPTRSAGTNDLEEGALYPTWLLREPLRLAVQGERPHHGGPLRLLAGPQRLEAGWWGFDA…	444	DnaE2A	QDL37113	MDASLPDYAELHCLSNFSFQRGASHAQELVARAHELGYAALALTDECSVAGAVRAHVEAKKRGLKLLLGSEFLLDGFRLVALARNLRGWGNLCEFITAARRHPLQEVAKGEYRVSRASSDFALLQDCEIILAPLRESFDAIDFEALCQRVFWARGLFGAATWLAAELLLRLDDDLWLDTLQRVSAATGVPLVAAGDVHMHVRSRKPLQDVITAVRLGKPVAECGFALQPNAERHLRQRVRLGGLYPPQLLANTLVVAGRCSFSLDEIKYNYPLETVPSSLTPAQALAQLTFEGAAQRYPQGVPSSVRQQLARELALIADCQYEMFFLTVHDIVRFARSVGILCQGRGSAANSAVCYSLGITAVDPTRSHLLFERFISKERKEPPDIDVDFEHERREEVI…	1051	ImuA	QDL37111	MAASLSLLSPATGPGDLSQVWRAAELGRVDGAVVPTGQALLDAQLPGGGWPVGAMVEVLQEQAGAHEWDLLLPALVRLAGAHSGPMVLVGSPYVPFSPALAARGLPGERLLCVDAAAPAARLWACEQALRCFDAAAVLAWLPQARASALRRLHMAAQDGGKLFFVFRPAAAQHESSAASLRLLLGGIDVMTVDIFKRRGPPLPAPLVLPARSPRLAALLAASHSRRLPIPTAAVLSFRTSHALDRVAAAG	250					CCATCTGGGTCCTAGGACCCGG	22	GCACCCGGGTCCTAGGACCCAG	22
AF3__ASV74858_ASV74860_ASV74857.cif	ImuB1-ImuA-DnaE2A-DNA1-DNA2	ImuAB-E2 system	Thermogutta terrifontis	GCA_002277955.1_ASM227795v1	very short ImuB1		77.75	0.82	0.78	0.83		0.541	0.56	-2264.6	1698	13541	222 / 1071	4320.9		1331910	Bacteria	Planctomycetes	Planctomycetia	Pirellulales	Thermoguttaceae	Thermogutta		Thermogutta terrifontis		ImuB1	ASV74858	MRYWLHSLPVEAIRGKEEWHATCHELGCHTIGDVLRIPLSEWEERFGKDFGIRIQQLLGEREEILPPYHPLPKSEYSAYLEYPTALAEIIDGHISALLHTLTNDLLKKGQGALELVITFFCDDIKPLSITINLIHPTVNADKLYSLFQLHKEHLRLPGPITQISVAVTCAASLEWGQSTLFHPSATSPSREWTELLERLAARLGKERISEAFLEPDYAPEYVTRWRSCLDRERKQKSSSLSFSSLPGARPLRLLNNPAPIEVVMGIPSGHPYRFFYRGENKEIVRFWGPERIETGWWRGDTILRDYYRVETTAGEHFWIYRCLYTGKWFLHGIF	334	DnaE2A	ASV74857	MDYHIHVKTNFSFLQGASHPDELFQQAAELGLKGLAITDEASVAGVVRAHITAKELRLKLIVGAEIHPQDSLPVVLWATDRRSYGRLCRLITKGRCQAEKGQYSLTFQDIVEHSDGLLAGVIPKAPKGLPLLFHLQQYAKVFSKRGYLLGELSLGPNDRRRLEWLQSLSQRSHLPLVADGNVFYHHPSRAPLYDILTAIRMGIKVNELGEQRFANAQKYLKSPEEMRALWHRAPDACERAAEIAEQSHFSLDELRYEYPEELVPPGYTPLEYLRHLTWEGARQRYPRGIPEKVRSILEHELRLIGELHYEAYFLTVWDLVRFARSRGILCQGRGSAANSAVCFCLGITAVDPDRMDLLFERFVSRERNEAPDIDVDFEHERREEIIQYIYNKYGRERAG…	1107	ImuA	ASV74860	MKAPPTSSQQAGDSRSLLVAALRQQIEAVSRRQVHSPSEGISTGLPEVDALLPQKRIFPGGFVEWLIPTEGTGGECLSLRMAWSIAVQRKGHLVIVDPTQEIYPPGLVYLGIDLQRTIFLHPASTKDAYWAITQVLRCSATGALWAHIDRLDTKTARRFQLAAEQGFTVGIFVRPFQAINEISWAQVRFLVQPQPAACARDTSQRRRIQVSVLRARGQWENIAGEVLIDDPADPLSQTFATPSLSQSPSFKGASLRA	257					CCATCTGGGTCCTAGGACCCGG	22	GCACCCGGGTCCTAGGACCCAG	22
AF3__AGT81476_AGT81475_AGT81479.cif	ImuB2-ImuA-DnaE2A-DNA1-DNA2	ImuAB-E2 system	Amycolatopsis mediterranei RB	GCA_000454025.1_ASM45402v1	shorter ImuB2		80.83	0.79	0.8	0.82		0.527	0.533	-2078.1	1792	13502	232 / 1025	4185.6		1221524	Bacteria	Actinobacteria	Actinomycetia	Pseudonocardiales	Pseudonocardiaceae	Amycolatopsis	Amycolatopsis mediterranei	Amycolatopsis mediterranei RB		ImuB2	AGT81476	MVHQHDPDRDARLFEPVAAAVEAQAVGVEVVRPGLVAVPVDGAAGYFGGEAALAELLIDEAAARAGVECQVGVADGLFAATLAARRSALVPRGRAGEFLAPLSIGELNQPGDDRGELVDLLKRLGLRTLGAFAALAERDVAGRFPKDAITAHRLARGLSERPPLRRALPPDLAVTETFDEPLRRIDEAAFVAKTLGERFFAGLANHGLACTRLAIVAVTEAGEERVRVWRCAEPLTARSTADRVRWQCEGWLTARDRPTAGIVRLRLDPEEVAGGQALQLQLGSVGRDAAAAERAGRALVRIQGLLGPDAVVTPLLDGGRGPAERVRLIPWGEPRRPLAADRPWPGRLPAPSPTVVPPRPVPAEVLDAVGDVVRCSTRGELGYPPSTVAVEGGPPRRVI…	458	DnaE2A	AGT81479	MLAFNNPRVPWSEVERIASGRPPVPGDGNDAPAWSRKREGYAGAPLDLRNRRGRDDGGDRIRAPYAELHVHSNFSFLDGASHPETLVEEAARLELDALVLTDHDGMYGAVRFNDAARELGVRVGFGAELSLGLPAPQAGAPDPAGSHLLVIARQQTGYHRLCRVISRAQLAGGEKGRPVYDFDELAEELAGHVVVLTGCRKGAVRRALAERGPAAARAELARLVDRFGRSHVAVELIDHRLPRDDAANDLLAALAKDLRLPTVVSGNVHYARPEDAVVADAVAAVRARRSAEDLEGWRPPSGQAFLRSGMEQRRRFERRYPGAVGRAAVLGVEVAFDLNLVAPDLPPFPVPAGHDEMSFLIELTRQGAAKRYGPRDEHPKAYAQLDHELAVIEKLGFPG…	1109	ImuA	AGT81475	MAVPEALTAIPGVRTAAQLREPDAGPGELLTVLPELAGLLPGGGLRRGSTIAVRGGTSLVLALLAAATRTGSWAAVTGLPQLGLAAAAELGVDLERLALVPEPGAELVAVVSALVDGFDVVVLGPARVQPQVARRLAGRVRNRGTVLLTAGSWPGADLELRVSGRRWHGLTQDGHGHLRARKVVATSRGRGAAARPSSVGLLLPGPEGAVAGADVPGRRLVEVAG	225					CCATCTGGGTCCTAGGACCCGG	22	GCACCCGGGTCCTAGGACCCAG	22
AF3__ACZ39475_ACZ39476_ACZ37666_ACZ38361.cif	iPolY-ImuBC-DnaE2X-RecA-DNA1-DNA2	DnaE2X-iPolY-ImuBC-RecA system	Sphaerobacter thermophilus DSM 20745	GCA_000024985.1_ASM2498v1			78.05	0.84	0.8	0.83		0.558	0.531	-3336.1	1937	15146	380 / 1646	6847.6		479434	Bacteria	Chloroflexi	Thermomicrobia	Sphaerobacterales	Sphaerobacteraceae	Sphaerobacter	Sphaerobacter thermophilus	Sphaerobacter thermophilus DSM 20745		iPolY-wE2X	ACZ39475	MTVSIACVSIPHFALRVEVLERPELDGRPLVLATPPGGRNLVDDCTLEAIAAGIRPGLSLREVTALCPDAVVVQPNPVRDAAVFERIVTRLEGLSPLVEPAAPGCCYVDLRGLDRHYGSPERAAARLLQAVPPLLRPRAGIAPGKFAARVAAGQAAPGGWHIVAPEDVATFLADKPIDWLPLPPDMLRRLERLGLRTMRDLAELPAHAVQARFGPEGRRAWELAQGLDSDPVRPRERAESVVVELSLPAPATSRDALMIALRQLVTRAFARPALHGRGVRQARLRAHLEGGRSWEHVATLREPAGRERLIDALGHRLQAVTLPAPLEALTLELTGLTAVAAHQETLFGTRPRRARQLIEAIRQLKQRYGTSPIYRVVEVEPWSRIPERRRALISFDP	397	DnaE2X	ACZ37666	MGREHRYVELHLHTAYSFLDGASLPEEIIARASELGYRALAITDHDGLHGAMEFAQLARAADIQPITGAELTLADGSHLTLLAESVTGYGNLCRLITAAHHAGEDRVPRLDPDLLPRHAEGLILLTGCRQGALARLVDAGDLAGAEGLLRRYVEWFGAENVVVELQQNLVYGDTRRVRLLVELAERLGLRYAATGNVHYHRPERHRLQDVLVAIRERTTLDGAHRARRANAEFYLRAAEEVAVLFDRYPAALEATLEIAERCAGFDLTRDLAYRFPDYPTAPGETPDDLLARICREALAERYPEPERRAAAEARLAEELRLIARHRLAGFFLLYRDLLLLAQEVAAEVRGTDTPRAGGNLPPGRGRGSSVSSIVCYLIGLSHVDPLAHGLFLGRFLNED…	1095	RecA	ACZ38361	MSERDRAIELAMAQIERQFGKGSIMRMGEAESRLQIEAIPTGSIALDLALGVGGIPRGRITEIYGPESSGKTTLAQHIIAEAQKLGGVAAYIDAEHAFDPVYAERCGIKLDDLLISQPDTGEQALEICETLVRSGALDVIVIDSVAALVPRAEIDGDMGDAHVGLQARLMSQALRKLTGAISRSRTAVIFINQLRMKIGVMFGNPETTTGGNALKFYSSVRLDIRRIETIKQGQESIGIRARVRVVKNKVAPPFRQAEFDIMYNEGISAIGSIIDVGTDLGIIRKSGAWFYLGEERLGQGRENVKEFLKANPDILRDIEQQIRAASPELRSRINYDGTSAEAEELAEDEVLS	352	ImuB-C	ACZ39476	MVPNPRAETRADQLRPLNHPRPARILTEQGRPAVVIEGQRRYRVTQVRDAWRIDDEWWRNPISRRYYQLVLDNGSLRTVYHDLITDTWYEQGY	93	CCATCTGGGTCCTAGGACCCGG	22	GCACCCGGGTCCTAGGACCCAG	22
AF3__ADV50500_ADV50501_ADV48828.cif	PolY-DnaE2B-RecA-DNA1-DNA2	PolY-DnaE2B-RecA system	Cellulophaga algicola DSM 14237	GCA_000186265.1_ASM18626v1	DNA inserted in DnaE2, better scores than alternative models where DNA is in PolY		77.81	0.8	0.73	0.76		0.528	0.526	-1660.1	1752	13945	163 / 656	2743.3		688270	Bacteria	Bacteroidetes	Flavobacteriia	Flavobacteriales	Flavobacteriaceae	Cellulophaga	Cellulophaga algicola	Cellulophaga algicola DSM 14237		Bacteroid-PolY2	ADV50500	MKTESILHLDLDTFFVSCERLIDSKLLKRPLLVGGIGDRGVVAACSYETRKFGVHSGMSMKLARQLCPEATVIKGDSSTYTKHSQLVTEIIKERVPVFEKASIDEFYADLTGMDKFFGTYKFATELRNTIIKETGLPISFGLSSNKIVSKVATGEAKPNNQMRVDTGLEKQFLAPLSIQKIPSVGTKTYQTLRNLGITKVHIVQEMPLEMMVSALGKHGQTIWRRANGIDRPPLIPFHERKSISTERTFTKDTTNMVQLRTTITAMAENLAYQLRRADKLTACIAVRIRYSDFQTYSKQIKIPYTSADHILIPKIIELFERLYERRLLIRLVGVKFSDIVTGNYQINLFDDTEEMLSLYHAMDHIRKKYGEKSIMRATSMGAKTIGRFHNPFSGEPPIV…	405	DnaE2B	ADV50501	MYLNCHSYYSLRFGTFSEIELLKMGQANHIATLALTDINNTSACMNFVRKSKEYGIKPIIGIDFRNGAEQLYVGIAKNNEGFRELNAFLSFHSHKNIKLPPIAPVFEHAYIIYPFENVLQLEKINFEAHEYIGISVENLRRLPFSKYKSYTDKLVIQQPVTFRNKRDFNAHRLLRAIANNTLLSKLQQTEEGRLSEQMLSKEKLLEAFQDFPQLVTNTKTLMAQCNVGFGFGASRVSQNQQVFGTSKEEDFNYLQQLCEDGLPKRYPTRTDAVSKRLAVELETIKKMDFVSYFLINHDIVKYANSKGYLHVGRGSGANSIVAYIIGITDVDPIELDLYFERFINPYRVSPPDFDIDFSWKDREDVTAYIFRRFKNTALLATYNTFKYRAVVRELGKVFG…	995	RecA	ADV48828	MLYAKRIGNLAFLNTKKMSSEKEAKLKALKLTLDKLDKTYGKGAVMKMGDSVAQDVEVIPSGSLGLDVALGVGGYPRGRVIEIYGPESSGKTTLTLHAIAEAQKNGGIAAFIDAEHAFDRFYAAKLGVDIDNLIISQPDNGEQGLEIADNLIRSGAIDIVVIDSVAALTPKSEIEGEMGDSKMGLHARLMSQALRKLTGSISKTKCTVIFINQLREKIGVMFGNPETTTGGNALKFYASVRLDIRRSTQIKDTDGNVQGNKTRVKVVKNKVAPPFRQTEFDIMYGEGISKVGEVIDLGVEYEIIKKSGSWFSYGDTKLGQGRDAVKNLLLDNPELQEELDAKIREAIKTVKS	352					CCATCTGGGTCCTAGGACCCGG	22	GCACCCGGGTCCTAGGACCCAG	22
AF3__CAB50953_CAB50954_CAA15875.cif	iPolY-DnaE2B-RecA-DNA1-DNA2	iPolY-DnaE2B-RecA system	Streptomyces coelicolor	GCA_000203835.1_ASM20383v1			77.24	0.8	0.72	0.78		0.502	0.446	-1290.6	1881	14235	155 / 615	2577.3		100226	Bacteria	Actinobacteria	Actinomycetia	Streptomycetales	Streptomycetaceae	Streptomyces		Streptomyces coelicolor		scDinB2-like	CAB50953	MTILCVRFQLPPTREAALPELLGLLEEFTPVVEALPPDGALADLRGAERYFGRDAVALASVIRVRALALHGVDCVIGAGPGPMLARMALRDARPGLTRAVPGGEERAFLDGKPVAALPGVGTATARTLCEYGLDTLGRVAAAPLSTLQRLVGARTGRELHEKAQGVDRGRVVPNGVSRSLAADRPFDRDELDPDRHRRALLSAAGDLGARLRAVDKVCRTLTLTVRYADRSATTRSRTLREPTAHSAALTRTAYDLYEALGLQRARVRSIALRAESLTSAEHASHQLTFDPVDEKVRRIEEVADRARAKFGPRAVMPGSLAA	322	DnaE2B	CAB50954	MPGFTHLHTVSGFSARYGASHPERLAERAFERGMDALALTDRDTLAGTVRFAKACAKAGVRPLFGAELAVAAPESAAADRTETSVRRDRRRAPVRGGAFVDESAPRVTFLARDGARGWADLCRLVSAAHTAEGSPLLSWPDNHADGLTVLLGPDSDVGRALAAGRPDRAARLLVPWREVYGDALRLEAVWHGRTGIGPGSLRLAARTVGFAAEQGVRPVLSNAVRYADPGQGEVADVLDAARRLVPIGATKELDSGEAWLKDAGAMRHAAERIVESAGFRRDTAHRLLEQTRATAAECLVDPEDDLGMGAVHFPEPHLVGAGRRTAQRALASRAAAGMVRRGYDRRRDHREYWERMHHELDIIAHHGFASYFLTVAQVVDDVRHMGIRVAARGSGAGSL…	1185	RecA	CAA15875	MAGTDREKALDAALAQIERQFGKGAVMRMGDRTNEPIEVIPTGSTALDVALGVGGIPRGRVVEVYGPESSGKTTLTLHAVANAQKAGGQVAFVDAEHALDPEYAKKLGVDIDNLILSQPDNGEQALEIVDMLVRSGALDLIVIDSVAALVPRAEIEGEMGDSHVGLQARLMSQALRKITSALNQSKTTAIFINQLREKIGVMFGSPETTTGGRALKFYASVRLDIRRIETLKDGTDAVGNRTRVKVVKNKVAPPFKQAEFDILYGQGISREGGLIDMGVENGFVRKAGAWYTYEGDQLGQGKENARNFLKDNPDLANEIEKKIKQKLGVGVHPEESATEPGADAASAAPADAAPAVPAPTTAKATKSKATAAKS	374					CCATCTGGGTCCTAGGACCCGG	22	GCACCCGGGTCCTAGGACCCAG	22
AF3__ALV45564_ALV45565.cif	DnaE2B-ImuBC-DNA1-DNA2	DnaE2B-ImuBC dimer	Arthrobacter alpinus	GCA_000755585.2_ASM75558v2			83.49	0.87	0.81	0.84		0.513	0.455	-536	1290	9939	70 / 339	1268.5		656366	Bacteria	Actinobacteria	Actinomycetia	Micrococcales	Micrococcaceae	Arthrobacter		Arthrobacter alpinus						DnaE2B	ALV45564	MFSRRSWEVRNFVHLHSSSAFSAHFGVSWPEDLATAGSVDGDALAITDRDGLYGAVKHVKACMAAKIDPIIGVDLAVLEDGPGGLETAGRVVVLAHGGTFLIPGTGYAALCRLISTAHARSKKVGVTMEQLATAVLDPLTGKPALTVLLGPLSPVGRAMGGRRYLLPRTKFLAWRNAMPAGSLVVEIVSHLSAPGAAMSTAHAVRMLKLAQEFDVPAVLSNAARYSREEDAPTADVLDAARNIAPLDQLNDLQPTAQAWLKSAAGMYAVAQEIVYQAGYGSAELGQLWANTAQLADKCRLDPAADLGWKKPTTPESEVLGLAQPAGLELRQRTEAGLNQRFGGLSHGKLRDVRVRLETELETIGELGFESYFLTVAEVSEMIRTMGVRRAARGSGASSL…	1180					ImuB-C	ALV45565	MGIFSEAVEMERSPSGELLRLTWRGVSYSIGPHPLCWYERRPWWESETRIPPGEGVGIVDTQMWRLQLHREGHTEALTLDVVRYRPAERWRVIKIHEAVDDVFKEELGGA	110	CCATCTGGGTCCTAGGACCCGG	22	GCACCCGGGTCCTAGGACCCAG	22
AF3__ANP72397_ANP72398.cif	DnaE2B-ImuBC-DNA1-DNA2	DnaE2B-ImuBC dimer	Cryobacterium arcticum	GCA_001679725.1_ASM167972v1			84.08	0.86	0.84	0.87		0.515	0.481	-542.6	1236	9445	64 / 285	1151		670052	Bacteria	Actinobacteria	Actinomycetia	Micrococcales	Microbacteriaceae	Cryobacterium		Cryobacterium arcticum						DnaE2B	ANP72397	MSFPHLHVASAYSTHYGVTLPEALAGQAAADGATFLAVTDRDGLYGAVKHVRACVAAGISPGLGAELAVHHDDDLGALGRVVVLAHGGGTGRGYAALCRAVSSAHETPVRLAGQPPSISRRRLAELAGLNSLTVLLGPLSDVGLAVGRRDTPQARAGLADWVREMPPGSLVLEVVCHLAEPGTPGSVAPATRMLALAEYAQLPAVLSNAVRYGTPDEAVTADLADAARHLTPLAQLGGSQDTELQVNGQAWLKPAAAMRQVARMVVDAGQHSDGALARLLRDTHDLAERCVLDPVADIGLGRPRMPEASVIGITGDPLTELWARARSGIDERYTDAGRPALGAAHDRLAHEMATVESLGFASYFLTVAKVADIVRGMGIRIQARGSGVGSVLNYALHTS…	1146					ImuB-C	ANP72398	MPQIIDTAVQVELSADGDPLAFVWDRFEHTIIGQPQAVFTRTRWWEDAGTPTRIDTELWRVDAARGGEDQHRYDLRHDADGTWVLSLDWG	90	CCATCTGGGTCCTAGGACCCGG	22	GCACCCGGGTCCTAGGACCCAG	22
AF3__VEP41451_VEP41449_VEP41450_VEP38936.cif	PolY-ImuBC-DnaE2B-RecA-DNA1-DNA2	DnaE2B-PolY-ImuBC-RecA system	Tessaracoccus lapidicaptus	GCA_900659885.1_TLA			76.75	0.8	0.76	0.8		0.514	0.475	-2130.5	2118	16235	280 / 1236	5088.1		1427523	Bacteria	Actinobacteria	Actinomycetia	Propionibacteriales	Propionibacteriaceae	Tessaracoccus		Tessaracoccus lapidicaptus		PolY-core	VEP41451	MRVIAHVDMDAFYASVEMARHPELREVPMFVGGSTRGVVLSANYPARRFGITAGMPASRARRLCPQVAVVHPDFDHYTAVSDGVREIFDTLTDRVEMASIDEAFIDLTTALRRLGGDPEAVGEQLRAQVMDEQRVACSVGIGPSKFIAKLASKQAKPDGLVRVRDEDVIAFLHPLPVEAIWGVGEATAERLHRLGLSTVRDLATTPRATLQRALGDNQGALLFDLAWGRDDRSVLAREPAEHSVGSQETFPQDTDDVAVVATEILRMADRTASRMRAQAMVGRTVTLSVRFADFTTITRTGTLAAHTDRTNDIYAEAMRLFTRLHLQRARIRRVGVRVEKLVPVTDTYQQPALDEPVHGWTDAERAIDKAVLRFGPRAVQRARLTRRSDAQLIHA	395	DnaE2B	VEP41450	MGGFVHLRVASGYSFQYGASHPSDLVAEAAAHGMDALAITDRGGLYGAVRFAKACLKAGIAPIVGVDLAVRPDGWRPERRPTAARGGPLRDERLPRAVVLAGSRSGWGVLCELISAAQLTGERGDPVVTLEMLGRYCAGRDVAVLLGADSEVGAALVAGRPDRAEEAVRRWRTELGSVLWLAATNHRVGGRGPASAHQAAGIIRLGDRLGVPTVLTNMVRMARRGQAATVDVLDAARRLVPLDVRNVDRRNAEGYLKPDEAMREAADEAARLAGHPDGGALLAATRGLAERCMLDPIGDVGLGEIRLPEFETLGTTVEQAPSVLRARCEAGLAERHGTIGRETADRLDDELSVIGRLGFESYFLTVADVVGLIRGLGIRCAARGSGAGSLVNYALGISG…	1277	RecA	VEP38936	MAVADRTKALEAALAQIEKAHGKGSVMRLGEDTRQPIDIIPTGSVALDVALGIGGLPRGRIVEIYGPESSGKTTVALHAIANAQRGGGICAFIDAEHALDPDYAQKLGVNTDELLVSQPDNGEQALEIADTLVRSGALSLIVIDSVAALTPRAEIEGEMGDSHVGLQARLMSQALRKMTGALKSTNTSAIFINQLREKIGVMFGSPETTTGGRALKFYSSVRMDVRRIETLKDGTEMVGNRTRVKVVKNKVAPPFKQAEFDIIYGEGISREGSLIDMGVDAGIIRKAGAWFTYESDQLGQGKENARTFLKNNPDVAAEIERRIRLHLGVDKEAVPEGVDPATGEVDF	347	ImuB-C	VEP41449	MRTYDEPIHVLFRDEPRQFIWRGRLLLVKEIQGRWSRATPWWTGPRVRAARGEEVAPRGDLLGEREVWRVEAGNGRQRGVYELARTVDAEDWVLRAVFD	99	CCATCTGGGTCCTAGGACCCGG	22	GCACCCGGGTCCTAGGACCCAG	22
AF3__APH01281_APH01277_APH01279_APH01816.cif	PolY-ImuBC-DnaE2B-RecA-DNA1-DNA2	DnaE2B-PolY-ImuBC-RecA system	Janibacter indicus	GCA_001889125.1_ASM188912v1			75.85	0.81	0.76	0.8		0.511	0.437	-2126	2130	16077	321 / 1282	5237		857417	Bacteria	Actinobacteria	Actinomycetia	Micrococcales	Intrasporangiaceae	Janibacter		Janibacter indicus		PolY-core	APH01281	MSRRQYRPPPRVGHGPPDDTGCTILHVDMDAFYASASLIAHPELVGTPVIIGGGNRGVVLSATYEARAFGVTSAMPMGRARRLCPQATVLPPEHELYSRISSAVMATFADITPFVEPLSSDEAFLDVAGAVRLMGSPATIAQRIRDTVADEQGITCSVGVASTKFVAKLASGLAKPDGLLVIPADEVVTFVQQLPVGALWGVGDKTEEALSRLGLRTVADIAHTPRQTLIRALGEATGSHLHDLAWGRDPRSVEPVRRERSIGNERTFDHDVDDPDVVHRTLLALSDKVASRLRSAGLVGRTVSIKVRFADFTTISRSRSLRDATDVSRDIAALARELYDALGLQRARVRLVGVRVEQLSEASSTPVQVALDEPEHGWRDADRAVDRASARFGAGSVRP…	417	DnaE2B	APH01279	MSFAHLHVASGFSLRHGTTTPEDLVARAAELGQPALALTDRDGLYGAVRFVRAATAAGIAPVLGVDLAVDGGGRAPDRRRTPVRGGAEVDPRHPRVTVLARGAGAGVPHGVGWARLCRLVSEVHLTGERGEAVATAAMLARHAAAPGPDEPAPLLLLLGPTSDVGAALLARRPDVARERLRAWQRLLPPGAVAIEVVDHGGPPGTPASTGHAAHLLGLADACDVPAVLTAAVRHLHPQDAATADVLDATRRLVVLDTRHLDRVTTAGHLADEATMAARAERVAEVLGGGAGGFACASPRQRAAALLDETARTAMGCALDDRKDLGIGRVHLPEAHVLGLRPDEDPQAVLAQRCRAAIGARYPDAPPSVLRQVEERLADELDVVEALGYPTYFLTVAEVV…	1250	RecA	APH01816	MAEVTAIDSKLHEQKLKSLDNVMGQIEKQHGKGAVMRLGDDVRPPIAVIPTGAIALDVALGIGGLPRGRVVEVYGPESSGKTTVALHAVANAQRAGGIAAFIDAEHALDPEYAKKLGVDTDALLVSQPDTGEQALEIADMLIRSGALDIIVIDSVAALVPRAEIEGEMGDSHVGLQARLMSQALRKITGALNSSGTTAIFINQLREKIGVMFGSPETTTGGKALKFYASVRLDVRRIETLKDGTDPVGNRTRVKVVKNKVSPPFKQAEFDILYGQGISREGGLIDMGVEHGFIRKAGAWYTYEGDQLGQGKENARKFLKDNPQLGEEIETKIKTKLGIGVQPEAEEETPAEVPVDF	356	ImuB-C	APH01277	MVMVRLVEEAIEVRVGDPRPVGGAVPEQFLWRGRLYRVTEVVDHWQERHAWWRSGEGALAQVPLAREVWRVSAQRGRAGAPGVYDLGVDGEGASGGSAGWQLLRTQD	107	CCATCTGGGTCCTAGGACCCGG	22	GCACCCGGGTCCTAGGACCCAG	22
AF3__QDU13704_QDU13703_QDU13483.cif	UmuC-SRAP-RecA-DNA1-DNA2	UmuC-SRAP-like system	Gimesia maris	GCA_007747015.1_ASM774701v1			79.79	0.85	0.83	0.87		0.512	0.561	-1136.4	923	7256	127 / 547	2204.5		122	Bacteria	Planctomycetes	Planctomycetia	Planctomycetales	Planctomycetaceae	Gimesia		Gimesia maris		UmuC-like	QDU13704	MVTTLIGHIDSDCFYVSCERIRSYSLRGVPCGVLGNQGACVIAKSYELKAYGVKTGHPIWEAKKLCPHAVFVKRDFRWYEVISRRLLDLLKTVSPLVEYYSIDEMFFDASELQRYFRLPLEAATRALQTLVQEEIGVPVSIGIAPSRSLAKLGSDAAKPFGIQVIERDCERFLRSQPVGELCGIGSRSERKLRDRNIHTCWDYRQADRLLIRNLLTIKGEALWWELRGDAVNPIQTTRPPHKAIARGGSCGGKTMDADRIRAWAVRNIERLIEALDHHRVYARHISLQIDANKTALWLGRTPLAVPSASFRMIYDAVMPMLATAPTTHPVSHMHIIAENLTWRDRIQKSLFFEDAQSPLDQIKRDINQKLGRFAIRSAETLPLHEIYHDATHNYDICDI…	405					RecA	QDU13483	MAAKARSKRATPAPSTNGTNDSEGMLKNALGQIEQAFGRGAIMKLTGANARSVPSIASGALSLDLALGGAGFPRGRIIELYGPESSGKTTLALHVIANAQKEGGIAAFIDAEHALDPVWAKKLGVNISELLVSQPTYGEEGLQIAEMLIKSNSVDVIVVDSVAALVPKAELDGEIGDTHVGLQARMMSQAMRKLTGAISKSKTTVIFINQIREKIGVMFGSPETTPGGRALKFYSSVRVDVRRIATLKDGDTVTGIRMKAKIVKNKIAPPFRIAEFDMLTTGGINYELDLLDLAVENKIVKKSGSWFSYGELRLGQGRDKSKVVLEENPDICEEIKQKVLAAQGVVPTPEEESEPETEAVEA	362	SRAP-like	QDU13703	MCTGITIAWRDIPTRLIRKHQLDERIIQRSETADKEILFMQRHRQPLLPVFYQGELQILPWGNRHRHNNAPLAWWCELATLQSGAWSLYHPEPVEILANFGLERGVWFQIREGIQGVLIHDQHEQPCVYLLLQPASHYYQVMTGYHREPVFLGEQI	156	CCATCTGGGTCCTAGGACCCGG	22	GCACCCGGGTCCTAGGACCCAG	22
AF3__AOT68314_AOT68315_AOT68218.cif	YqjH-ImuBC-RecA-DNA1-DNA2	PolY-ImuBC system	Geosporobacter ferrireducens	GCA_001750685.1_ASM175068v1			80.14	0.8	0.73	0.76		0.498	0.511	-742.5	851	6631	89 / 347	1430		1424294	Bacteria	Firmicutes	Clostridia	Eubacteriales	Clostridiaceae	Geosporobacter		Geosporobacter ferrireducens		YqjH	AOT68314	MSPSNRCIMHIDCNSAFLAFSAAHRLQQGDSLDLRTIPSAVGGNPETRHGIILAKSIPCKAFNIQTGETLHAAFQKCPTLVIVPPDYPLYVKCSNAMMEIIKDFSPAYQKFSIDEIFLDYTNMQKHFGHPVDAAHKIKDRIKNELGFTVSIGISSNKLLAKMASDLKKPDAVTTLYPEEMAQKMWPLDIQDLFMIGPCTAPKLRAMGINTIGELAAADLNLIRYRLKSHGELIYNYAHGIEASLVHTGKHIDMKGIGNSSVIPFDVDDRLTAHQILLSLTETVAMRLRDAACVARLISVSVRDTNFRTYSHQRKIFSATDSTNEIYRIARDLFDEAWQGEALRHFGVRVSELCSNEFQQTSFFDDVHKEKNQALDRAIDSLRFRFGSTSVHRAGFLNSG…	420					RecA	AOT68218	MQEKQKALEIAMGQIEKQFGKGSIMRLGEDTSRLNMECISTGALELDIAIGIGGVPRGRIVEIYGPESSGKTTVALHIIAQAQKNGGVAAFIDAEHALDPVYAKKLGVNIDDLIVSQPDTGEQALEICEALVRSGAIDVIVIDSVAALVPKAEIEGDMGDSHVGLQARLMSQALRKLAGVINKSKTTAIFINQLREKVGIMFGSPETTTGGRALKFYASVRLDVRRIESIKQGEDVVGSRTRIKVVKNKVAPPFKQAEFDIMYGTGISREGSVLDCAVNAEIVKKSGSWYSYGEHRLGQGRENAKQFLMDNKELSLEIENKVREINKLPLAKKSDLIIEEVETN	344	ImuB-C	AOT68315	MKIVNKAVEMISKTNLDGQITPVKFRLIEEDESWIEIKVDQVLTKELNKLAGNKMWVYECQSLISGTLKRYQLRYEIDTCRWQLFKI	87	CCATCTGGGTCCTAGGACCCGG	22	GCACCCGGGTCCTAGGACCCAG	22

## Sheet: AF3_PolA2-clamp_models
model file name	model components (chain order)	model description	Organism	genome ID	Comments	AF3 scores →	pLDDT	pTM	ipTM	Rank score	VoroMQA →	score	i_score	i_energy	res	atm	i_size	i_area	Taxonomy →	Taxonomy ID	Superkingdom	Phylum	Class	Order	Family	Genus	Species	Full organism name	Sequence data →	PolA component	ID	sequence	L	β-clamp component	ID	sequence	L	DNA1 sequence	L	DNA2 sequence	L
AF3__CAD55317_CAB92998_CAB92998.cif	PolA2-DnaN-DnaN-DNA1-DNA2	PolA2+DnaNx2 with DNA	Streptomyces coelicolor	GCA_000203835.1_ASM20383v1			83.42	0.87	0.85	0.87		0.552	0.543	-1146.8	1315	9922	142 / 619	2433.1		100226	Bacteria	Actinobacteria	Actinomycetia	Streptomycetales	Streptomycetaceae	Streptomyces		Streptomyces coelicolor		PolA2	CAD55317	MAERWALAVAEGGGVEVAPLGPDGLPTGPVRREPGLAEAVRARPDVARWVWRSTAETAPRLLAAGVRVERCYDVEAAETLLLGHEGRYGEPRSAAAALARLRGGPVPPDPPQRSAEPGAQSSLFEPQAVHLPLSDLLAVYAEQQRRHDRSALPDRLRLLTAAESAGMLVAAEMNRAGLPWRADVHREVLHDLLGERYAGGGEPRRLAELAEEVSAAFGRRVRPDLPADVVKAFGQAGVKVGSTRRWELESLDHPAVKPLIEYKKLYRIWVAHGWSWLQDWVRDGRFRPEFLAGGTVTGRWVTNGGGGLQIPKVIRRAVVADPGWRLVVADADQMEPRVLAAISRDPGLMEVAGRETDLYQSVSDRAFSGDRDQAKLAVLGAVYGQTSGDGLKNLAALRR…	563	DnaN	CAB92998	MKIRVERDVLAEAVAWAARSLPARPPAPVLAGLLLKAEEGQLSLSSFDYEVSARVSVEAEIEEEGTVLVSGRLLADISRALPNRPVEISTDGVRATVVCGSSRFTLHTLPVEEYPALPQMPEATGTVPGEVFASAVQQVAIAAGRDDTLPVLTGVRIEIEGDSVTLASTDRYRFAVREFLWKPENPDISAVALVPAKTLQDTAKALTSGDQVILALSGSGAGEGLIGFEGAGRRTTTRLLEGDLPKYKTLFPTEFNSVAVIETAPFVEAVKRVALVAERNTPVRLSFEQGVLILEAGSSDDAQAVERVDAQLEGDDISIAFNPTFLLDGLSAIDSPVAQLSFTTSTKPALLSGRPAVDAEADEAYKYLIMPVRLSG	376	CGCCATCTGGGTCCTAGGACCCGGGTCCTAGGACCCTTGGG	41	CCCAAGGGTCCTAGGACCCGGGTCCTAGGACCCAG	35
AF3__AKG42098_AKG44068_AKG44068.cif	PolA2-DnaN-DnaN-DNA1-DNA2	PolA2+DnaNx2 with DNA	Streptomyces xiamenensis	GCA_000993785.3_ASM99378v3			83.13	0.87	0.84	0.85		0.559	0.55	-1135.6	1301	9803	135 / 583	2294.7		408015	Bacteria	Actinobacteria	Actinomycetia	Streptomycetales	Streptomycetaceae	Streptomyces		Streptomyces xiamenensis		PolA2	AKG42098	MYEYGGRWALAEQPDGSALVCALDERGRPGGPVAHEPDAATAITARPGVARWVWRSTAALYPRLLAAGVRVERCYDVEAAEALLLGYDGGFGLPRSLPAAWARLHGRPAPEDPRPAAADSGQPSLFDTGPPPPPAGTDPLTALVEVYADQLVRTARTDRPGRMRLLLAAESAGTLVAADLTRAGLPWRADIHRAMLDEMLGERYPGGQETRRLAELAEEISHAFGHGRRVRPDLPADIIRAFGQAGIKLTSTRAWELREIDHPAVEPLLEYKKLYRIHTAHGWSWLRTWVREGRFRTEYIPGGAPSGRWTSNGGGALQIPRVVRRAVVADPGWRLVVADADQLEPRVLAAISGDSGLMEVAGGAGDLYTALSHRGFSGDREQAKLALLGAIYGQTSGDG…	549	DnaN	AKG44068	MKIRVERDVLAEAVAWAARSLPARPPVPVLAGLLLKAEDGMLSLSGFDYEVSARVSVEVDAEEEGTVLVSGRLLADICRALPNRPVEISTDGVRVSLVCGSSRFTLHTLPVEEYPALPQMPTATGTVPGEVFASAVSQVAIAAGRDDTLPVLTGVRIEIEGDTVTLASTDRYRFAVREFLWKPEIADVSAVALVPAKTLLDTAKSLSGGETVSLALSGSGSGEGLIGFEGAGRRTTTRLLEGDLPKYRTLFPTEFNSVAVIETAPFVEAVKRVALVAERNTPVRLSFEQGVLTLEAGSSDDAQAVERVDADLEGDDISIAFNPGFLLEGLSAIDSPVAQLAFTTSTKPALLSGRPAKDAEADQAYKYLIMPVRLSG	376	CGCCATCTGGGTCCTAGGACCCGGGTCCTAGGACCCTTGGG	41	CCCAAGGGTCCTAGGACCCGGGTCCTAGGACCCAG	35
AF3__BCK55864_BCK52229_BCK52229.cif	PolA2-DnaN-DnaN-DNA1-DNA2	PolA2+DnaNx2 with DNA	Nocardia wallacei	GCA_014466955.1_ASM1446695v1			80.61	0.85	0.82	0.83		0.557	0.499	-1010.7	1329	10020	160 / 642	2597.8		480035	Bacteria	Actinobacteria	Actinomycetia	Corynebacteriales	Nocardiaceae	Nocardia		Nocardia wallacei		PolA2	BCK55864	MAECEDGGASLCALGADGRPAGPVLRESSLAAAVRSRPEAQRWVWRSAEVYRRLLAAGVRVERCYDVEAAEGLLIGHEEGQSGQPRALAAAWARRHGLPVPPDAPARAAETQPALFESNSRALPPDTDELTALLEVYAAQVERTARTEHPERMRLLLAAESAGMLVAAEMSRTGIPWRADIHRALLDELLGERFAGGSEPRRLAELAEEVSRAFGVRVRPDLPADIVKAFARAGIFLTSTRKWELQAIDHPAIAPLLEYKSLYRLHTAHGWSWLEQWVHDGRFRPEYLPGGTVSGRWTTNGGGALQIPKVIRRAIRADPGWRLVVADADQMEPRVLAAISRDPGLMEVAARPEDLYADLAARAFAGDRDQAKLALLGAIYGQTSGDARAHMAELRRRYP…	551	DnaN	BCK52229	MELASMKFRVAREDFAESVAWVARSLPSRPPVPVLGGVLLVAGEDGLTVSGFDYEVSAQMRVAAEVAGPGQVLVSGRLLADITKALSNKPVDVSVDGTRVLIACGSAKFSLPTMPVEDYPQLPELPPQTGELGVDVFSEAVGQVAVAAGRDDTLPMLTGIRVEIEGSKVVLAATDRFRLAVRHLEWRPGRDDVETAVLVPARTLSESAKTLGPSDSPVQLAFGTGTDGLLGIVNGGRRTTTRLLDAEFPKFRQLLPKEHTSIATLQVSALIEAIKRVALVAERGAQVRLEFSEQGLLLSAGGDDAGRAEEWLEAEFRGEPLTIAFNPGYLNDGLSALHSDRVTFGFTTPSRPAVLCPTGEEEPEVLDSGAYAALAGNYIYLLMPVRLPG	389	CGCCATCTGGGTCCTAGGACCCGGGTCCTAGGACCCTTGGG	41	CCCAAGGGTCCTAGGACCCGGGTCCTAGGACCCAG	35
AF3__QOC95281_QOC95044_QOC95044.cif	PolA2-DnaN-DnaN-DNA1-DNA2	PolA2+DnaNx2 with DNA	Micromonospora craniellae	GCA_014764405.1_ASM1476440v1			82.87	0.84	0.81	0.83		0.554	0.486	-1065.6	1323	9742	157 / 636	2607.3		2294034	Bacteria	Actinobacteria	Actinomycetia	Micromonosporales	Micromonosporaceae	Micromonospora		Micromonospora craniellae		PolA2	QOC95281	MSHPDGRMPFVLVAVAPDERGGGVLQPLDPAGTAVGPPEPVADLAAAVAVRERVDSPRWVWACGATLYPALLRAGVRVARCHDVELTEALLLGYAGRWGEPRALAAAWARLTGAPVPADPPPRVAAPPGGGQGALFDAVPGPPGPGITALAGVYADQLGRIAATDAPGRFRLLVAAESSGALIAAEMGAAGLPWRADVHDAILAELLGEPSPVGGPPRRLAELAARIAEAFGVRQVHADSPAELLRAFARAGVELPNTRAWVLRGVDHPAVPLVLEYKELYRIWTAHGRAWRDAWVREGRFQPEYVPGGVVSGRWATRGGGALQIPKVIRRAVVADPGWRFVVADAGQLEPRVLAAVSGDARLAAAGATGDLYAALARDAFGGDRGRAKLALLGAMYGQ…	569	DnaN	QOC95044	MKFRVERDALAEAVAWTAKSLPSRPSVPVLAGVLLRVTEGSLQVSGFDYEVSSQVTVEVQGDADGAALVSGRLLAEITKALPAKPVDIAAVGAHLELVCGSARFTLPTMPVEDYPALPEMPESAGTIAAAAFAAAVAQVAIAASRDETLPMMTGVRVEISGGTLAMLATDRYRLALREMEWNPDDPDISINALVPARTLNDTAKTLGPLGGQVVLALSQGSAGEGMIGFSGGTRRTTSRLLDGANYPPVRSLFPANHNADARVAVSTLIEVVKRVALVAERTTPVLLSFSTDGLVVEAGGTEEARASEAMEATFTGEPLTIGFNPQYLIDGLANLGSQFAVLQFVDAFKPAVISPAGEDGELVPGYRYLIMPIRVSR	377	CGCCATCTGGGTCCTAGGACCCGGGTCCTAGGACCCTTGGG	41	CCCAAGGGTCCTAGGACCCGGGTCCTAGGACCCAG	35
AF3__AIG78975_AIG72944_AIG72944.cif	PolA2-DnaN-DnaN-DNA1-DNA2	PolA2+DnaNx2 with DNA	Amycolatopsis japonica	GCA_000732925.1_ASM73292v1	DNA inverted compared to other models		82.14	0.82	0.78	0.79		0.556	0.531	-828.9	1322	9894	123 / 513	2050.1		208439	Bacteria	Actinobacteria	Actinomycetia	Pseudonocardiales	Pseudonocardiaceae	Amycolatopsis		Amycolatopsis japonica		PolA2	AIG78975	MSVQAIAGQEEDGDFAIALSGQPPRRGLKLAEFVAEVRDLEAEHSPRWVFPSVEGTYPALIKAGVRVRRCHDLTLIEGLLLAHEGRPQESRSLRAALARANGQEAPADEPPLWAEDDQPTLFETRGPRLPAGVTVIDAARRVLAEQEKRVALTDHPERLRLLFAAESASALAAAEMSADGLPWRADLHLALLAEQLGPRVPAGHRPKRLVELAAKISDAFGGRPVNPDAPASVVRALGREGIEVSSARKYLLRDIDHPAVPPLLEYKELARLHSANGWTWLDEWVRDGRFRPHYVVGGVVSGRWASRGGGALQIPKVLRTCVRADPGWKLVVADAAQLEPRVLTALSGDRKLADVAAATDLYASLAEAMFSGVRRVPVPAWDDRDDRDRAKIAMLSAMY…	568	DnaN	AIG72944	MKIRVERDGLADAVAWVARSLPSRPPVPVLGGVLLDAGSDGTSDALTVSGFDYEVSATVGVPATIADGGRLLVSGRLLADITKSLPAQPVEISVDGARATITCGSARFSLPTMPVEDYPQLPSQPAFAGELTGDAFGQAVTQVVVAAGKDDTLPMLTGMRLEISGSSLTLVATDRFRLAMREFTWEPAEGLSDAAVLVPARTLAEAAKTLGASGAKIRLALASGEGLLGLSGSGRYTTTRLLDAEFPPYRQLLPAQHTSRAVIEVSALAESIKRVSLVAERGTQVRLEFNDGSLRLSAGGDDEGSAEEELQVDYEGEPVTIAFNPGYLVDGLGALNANRAELTFTTPNRPALIKPADEEGNVVPGYLYLLMPVRLPG	377	CGCCATCTGGGTCCTAGGACCCGGGTCCTAGGACCCTTGGG	41	CCCAAGGGTCCTAGGACCCGGGTCCTAGGACCCAG	35

## Sheet: AF3_DnaQ-DnaE1_models
model file name	model components (chain order)	DnaQ group	Organism	genome ID	Comments	AF3 scores →	pLDDT	pTM	ipTM	Rank score	VoroMQA →	score	i_score	i_energy	res	atm	i_size	i_area	Taxonomy →	Taxonomy ID	Superkingdom	Phylum	Class	Order	Family	Genus	Species	Full organism name	Sequence data →	DnaQ component	ID	sequence	L	DnaE component	ID	sequence	L
AF3__AEE17016_AEE16233.cif	DnaQ-DnaE1	Treponema DnaQ	Treponema brennaborense DSM 12168	GCA_000212415.1_ASM21241v1			86.4	0.82	0.94	0.93		0.546	0.602	-260.9	1365	10812	44 / 190	731.1		906968	Bacteria	Spirochaetes	Spirochaetia	Spirochaetales	Treponemataceae	Treponema	Treponema brennaborense	Treponema brennaborense DSM 12168		Treponema DnaQ	AEE17016	MQQSNIISDCGKLSRLFADGTVFTAFDTETTGLKPEYERLIEIGAIRFDKNGIIARYDILINPGKPIPPGASAINNITDDMVRNCPLIESVLPDFLTFVRDSVLVAHNAGFDLSFVNKELERSGFNPLKNNAADTVHLARSRFPQLPNHKLQSLAAYFGIDVRNAHRAEDDARVCMEVFLRCLNAG	186	DnaE1	AEE16233	MDGICGNAGGGVAKKRAHRYNIRMAVTDFVHLHVHSDYSLLDGAAKVKTLVARAKELGMSALALTDHGNMFGALRFEQLCHKEGIKPLVGCEFYVAGSSRHEHKGTEQGNKYYHLILIAKNVEGYRNLMMLTSRSYTEGMYYKPRIDEELIREYSGGLVCLSACLAGQLPQLLLNNQNKEAEDLVRRYRDIFGAENYFIELQDHGIAQQKEVAPKLIDIARKLGVPMVVTNDIHYCLKEDYIAQDVLVCIGTKKTRDDPRRMKFEGTEFYMKTGEEMAQLFPAYPEMIENTKRVADMCDLTIPQFSTKELKDCLPVYQIPPEFKTQDDYVRHLVYKGLEKRYPEITEEIRQRAEYELGIIFQMGFSGYFLIVWDFINWAKQNDIPVGPGRGSGAGSLVA…	1179
AF3__AEF83465_AEF82175.cif	DnaQ-DnaE1	Treponema DnaQ	Treponema azotonutricium ZAS-9	GCA_000214355.1_ASM21435v1			82.16	0.72	0.93	0.91		0.523	0.522	-250.6	1528	11965	50 / 222	820.3		545695	Bacteria	Spirochaetes	Spirochaetia	Spirochaetales	Treponemataceae	Treponema	Treponema azotonutricium	Treponema azotonutricium ZAS-9		Treponema DnaQ	AEF83465	MGTYDDARALYAENGVFAAFDLETTGLDAQKDQIVEIGAVKFDRRGLIARFSTLINPGIPMPPEAGKVNNITDSMLKDQPMLDEVLPDFIRFIKNTILIAHNAPFDCGFINAKLKEKRAWTPPFSSLPNRVLDTLVFSRETFPGRRTYKLGDLARDLEIPMGDAHRAEDDAAACMEIFLRCIAASGV	187	DnaE1	AEF82175	MTDFVHLHVHSDFSLLDGAASVEGLAKKAASLEMKHLAITDHGNMFGVLKFVNACLGDKDHPLKNREAVHPIIGCEFYMAPGSRHERKGSENGNKYYHLVLLSTCEEGYRNLMKLSSLSYTEGFYYKPRIDRELLEKYHKGLICLSACLAGEIPSLIMNGQLKEAEKSARWFASLMGEDNFYLELQDHGIEAQRQVNPIVAGIARRTGIPLVATNDIHYLERADSVVQDILLCIGTNSKRGDERRMRFEGEEFYFKTGDEMAALFPEYPEAIANTVRIAERCKTEIPTPGPLLPDFEIPAGFSNADEYLRHLTMDGLEKRYPGRMAEVIERAEYELGVIIKMGFPGYFLIVADFINWAKERNIPVGPGRGSGAGSIVAYALRITNNDPLKYNLLFERFL…	1341
AF3__AEH40575_AEH40599.cif	DnaQ-DnaE1	Treponema DnaQ	Treponema paraluiscuniculi Cuniculi A	GCA_000217655.1_ASM21765v1			83.41	0.76	0.9	0.89		0.544	0.493	-234.9	1385	11016	46 / 197	764		545776	Bacteria	Spirochaetes	Spirochaetia	Spirochaetales	Treponemataceae	Treponema	Treponema paraluiscuniculi	Treponema paraluiscuniculi Cuniculi A		Treponema DnaQ	AEH40575	MIYDWVFAVHEHVAFTAFDTETTGLKAEEDRIIEIGAVKFDQKGIIARFSTLIFPDRAIPPDVSKINHITDDMLVNKPRFCEIVLDFSRFIKGTVLVAHNANFDVEFLNAELSLCKKQPLSHKVVDTYAMAQAVFPGLGRHQYRLQNLALQFGLTVHAAHRAEDDARVCMELFTTMIAHHAKQNGHCVNHAQSPTIKKLIQEIQASSTDCSQELF	215	DnaE1	AEH40599	MARMSFVHLHVHSDYSLLDGASSLQRLVRTAKSLGQEALALTDHGNMFGALHFQKVCSAEGIKAIIGCELYVAPESRFDRSEHTIGRRYYHLIVLAKNETGYRNLMVLSSKAYIEGMYYKPRVDDELLAQHAEGLICLSSCLAGQLPYLLLQGRKKEAEEHARKYRALFGVDNYFIEVQDHGLDEEKKVAPLLIDLACRLGIPLVVTNDVHYAEQEDSVAQDILLCIGTKKNRSDPNRLKFKTDEFYLKSSEKMAQLFPHYPEMVLNTVRIAQRCNVRIPQPGPLLPLYQIPHEFSSKEHYIRHLVHRGLYDRYAVVSEEIKARADYELDVIVRMDFVGYFLIVWDFITWAKEHDIPVGPGRGSGASSIVAYALKITDIDPLRYKLLFERFMNPERISM…	1170
AF3__AGT44689_AGT43390.cif	DnaQ-DnaE1	Treponema DnaQ	Treponema pedis str. T A4	GCA_000447675.1_ASM44767v1			84.62	0.76	0.9	0.87		0.527	0.532	-235.5	1366	10844	40 / 164	649.2		1291379	Bacteria	Spirochaetes	Spirochaetia	Spirochaetales	Treponemataceae	Treponema	Treponema pedis	Treponema pedis str. T A4		Treponema DnaQ	AGT44689	MGSYDWISAVYDKAVFTAFDTETTGINPKDERVVEIGCVKFDTRGIIARYNVLINPEKPMPEEAGAVNKITDEMLADKPKFPQILPDFLDFIRNTVLVAHNAGFDISFINAELERCGKTKLTNKVFDTLTFAREVYPGLSSYALQNLAMQFGIQAISAHRAEDDARVCMEFFKIAAAHFFEKNKGMLDYYKNGVETADYLTTKDPEVDCEKLERNLF	217	DnaE1	AGT43390	MESNFVHLHVHSDFSLLDGAASVKKLVAKAAELGQPALALTDHGNMFGAVVFYKACNEKGIKPIIGCEVYVAVGSRFEKKEAPNGKKYYHLILLAKNETGYRNLMLLCSKGFIEGMYYKPRIDEELLERHSEGLICLSACIAGELPVLLLNGETEKAEEHIRKYRKIFGAENYFIEIQDHGIKEEKRASKLLIETARRIGVPLVVTNDIHYAEKKDAEAQDILLCIGMKKLKDDTNRMKFEGEEFYFKSEEEMAALFPEYPEAMLNTVRIADMCNLKIPQPGPILPIYEIPEGFSSKEDYIRSLAEEGLKKRYAEITPEIKERLDYELGVVIKMDFVGYFLIVWDFINWAKNNSIPVGPGRGSGAGSILAYALRITDIDPLKYNLLFERFLNPERVSMP…	1149
AF3__AIN94766_AIN93269.cif	DnaQ-DnaE1	Treponema DnaQ	Treponema putidum	GCA_000755145.1_ASM75514v1			84.33	0.75	0.9	0.87		0.536	0.547	-243.3	1366	10883	44 / 189	716.9		221027	Bacteria	Spirochaetes	Spirochaetia	Spirochaetales	Treponemataceae	Treponema		Treponema putidum		Treponema DnaQ	AIN94766	MSSYDWISAVYDKAVFTAFDTETTGTEAKAERVVEIGCVKFDIRGVIARYNVLIDPEKPMPPEAGKVNQITDEMLAGQPKFTEVLPDFLDFIRNTVLVAHNASFDINFINCELERCGKTKLTNKVFDTLTFARETLPGLQSYALQNLAIQFGVQAINAHRAEDDARVCMEFFKIALSHFFEKNKDMLDYYKKDVDISEYLSTKDPETDGGKLVQNLF	217	DnaE1	AIN93269	MAVDFVHLHVHSDFSLLDGAASVKSLAAKAEKLGQTALALTDHGNMFGAINFYNACKEKNIKPIIGCEFYVAPESRFEKKETPGGKKYYHLILLAKNETGYRNLMVLCSKGYTEGMYYKPRIDDELLAQYAEGLICLSACLAGELPVLLLNGEKEKAEAHVRKYREIFGAENYFIELQDHGIKEEKKAAKLLIEIARKIGIPLVLTNDIHYVEQKDYIAQDILVCIGMKKLRTDTNRMQFEGSEFYFKSGEEMAKLFPEYPEAVLNTVRIAEMCNLEIPQPGPILPIYEIPEDFSSKEDYIRHLAEEGLKKRYPVITDKIKERLNYELDIVIKMDFVGYFLIVWDFINWAKNNGIPVGPGRGSGAGSILAYSLRITDIDPLKYNLLFERFLNPERVSMP…	1149
AF3__AAS12513_AAS13303.cif	DnaQ-DnaE1	Treponema DnaQ	Treponema denticola ATCC 35405	GCA_000008185.1_ASM818v1			84.45	0.76	0.89	0.87		0.536	0.579	-253.7	1366	10876	42 / 170	639.7		243275	Bacteria	Spirochaetes	Spirochaetia	Spirochaetales	Treponemataceae	Treponema	Treponema denticola	Treponema denticola ATCC 35405		Treponema DnaQ	AAS12513	MSSYDWISAVYDKAVFTAFDTETTGTEAKAERVVEIGCVKFDIRGVIARYNVLIDPEKPMPPEAGKVNQITDEMLAGQPKFAEVLPDFLDFIRNTVLVAHNASFDINFINCELERCGKTKLTNKVFDTLTFARETLPGLQSYALQNLATQFGVQAVNAHRAEDDARVCMEFFKIAVSHFFEKNKDMLDYYKKDVDISEYLSTKDPETDGGKLVQNLF	217	DnaE1	AAS13303	MAVDFVHLHVHSDFSLLDGAASVKALAAKAEKLGQTALALTDHGNMFGAINFYNACKEKNIKPIIGCEFYVAPESRFEKKETPGGKKYYHLILLAKNETGYRNLMVLCSKGYTEGMYYKPRIDDELLAQYAEGLICLSACLAGELPVLLLNGEKEKAEAHVRKYREIFGAENYFIELQDHGLKEEKKASKLLIEMARKVGVPLVLTNDIHYVEQKDYVAQDILMCIGMKKLRTDTNRMQFEGSEFYFKSGEEMAQLFPEYPEAILNTVRIAEMCNLEIPQPGPILPIYKIPEDFSSKEDYIRHLAEEGLKKRYPVITDEIKNRLNYELDIVIKMDFVGYFLIVWDFINWAKNNGVPVGPGRGSGAGSILAYSLRITDIDPLKYNLLFERFLNPERVSMP…	1149
AF3__QEJ94820_QEJ95440.cif	DnaQ-DnaE1	Treponema DnaQ	Treponema phagedenis	GCA_008153345.1_ASM815334v1			84.21	0.75	0.89	0.87		0.542	0.553	-228.8	1355	10811	43 / 188	697.5		162	Bacteria	Spirochaetes	Spirochaetia	Spirochaetales	Treponemataceae	Treponema		Treponema phagedenis		Treponema DnaQ	QEJ94820	MTYDWIAAVYDKAVFTAFDTETTGLKQEEDSVVEIGGIKFDHRGVIARFNILINPGKPMPEDVTAVNNITDAMLADKPPFNAVIPDFLRFIKKTVLVAHNAPFDIGFINNELKRCKKPPLTNKVIDTLVLAQEVFPGLGKHQYRLQNLALQFGITALEAHRAEDDSRVCMEFFTIAVEHFFKNNEKLVKQIKANTNIEEILREAPPPVADLGRDLF	216	DnaE1	QEJ95440	MDFVHLHVHSDYSLLDGASSIQKLVSTAKKLGQPALALTDHGNMFGVLRFQEECKKQEIKPLIGCELYVAAKSRFDRNKQINGRNYYHLILIAKNEIGYRNLIVLSSKAYTEGMYYKPRIDDELLQAHSEGLICLSACLAGQLPYLLLNGRKEEAEAHVRKYLDIFGDNYFIEVQNHGLAEQKKVTPLLIEMARKLGIPMVLTNDVHYAEQKDSVAQDILLCIGMKKVRTDTNRMKFETDQFYLKSAEEMAKLFPEYPEMMSNTLRIADMCNVEIPQPGPLLPVYKIPEEFASKDLYIRHLVAEGLKTRYEVITDEIKKRAEYELDIIIKMDFVGYFLIVWDFINWAKNHDIPVGPGRGSGAGSIVAYAMRITDIDPLRYKLLFERFLNPERISMPDFD…	1139
AF3__QQO08558_QQO11079.cif	DnaQ-DnaE1	Treponema DnaQ	Breznakiella homolactica	GCA_016616095.2_ASM1661609v2			84.15	0.75	0.88	0.87		0.537	0.555	-279.2	1355	10715	44 / 193	737.7		2798577	Bacteria	Spirochaetes	Spirochaetia	Spirochaetales		Breznakiella		Breznakiella homolactica		Treponema DnaQ	QQO08558	MGSFDWASSAFFGGASFVAFDLETTGLDAKKDRIVEIGAVKFDRRGPAARFSVLINPGIPMPADAERINGISDAMLKDKPSLEAVLPDFIRFIEGSALVAHNAPFDCGFVNENLKLFADAAARRDTSGQGSLLDAAEEAESPDSCWNPPYSSLPHQVVDTRIYAKEAFPGRWKYNLQDLASFLGITAVEAHRAEDDARVCMELFVKCAEVFQGNA	215	DnaE1	QQO11079	MGDFVHLHVHSDYSLLDGAASVKALAEKAASLGMKHLAITDHGNMFGVLKFQEECEKAGVHAIIGSEFYMAPGSRFEKAGSEYRNKYYHLVLLAASGEGYRNLMKLSSYSYTEGFYHKPRIDEELLVKYSGGLICLSACIAGEIPQLILENKIDDAEKRARWFLDLFGEGNFYLELQDHGIAEQKKINPILAEIARRTGIPLVATNDIHYLEREDSVAQDILLCISTNRKRNEEKRMRFEGDQFYFKTAEEMAALFPEYPEAISNSVRIAERCVTEIPKPGPLLPDFDIPEGFSDADEYMRYLTMEGLKVRYSDITGEIRERAEYELDIIIKMGFTGYFLIVADFINWAKSQDIPVGPGRGSGAGSIVAYALRITDIEPLKYNLLFERFLNPERISMPD…	1140
AF3__AEJ19177_AEJ20093.cif	DnaQ-DnaE1	Treponema DnaQ	Treponema caldarium DSM 7334	GCA_000219725.1_ASM21972v1			83.91	0.76	0.86	0.85		0.539	0.561	-342.8	1372	10951	49 / 209	788.2		744872	Bacteria	Spirochaetes	Spirochaetia	Spirochaetales	Treponemataceae	Treponema	Treponema caldarium	Treponema caldarium DSM 7334		Treponema DnaQ	AEJ19177	MGTYDWVRPLLFGETQEGTEGPVFIAFDTETTGLEPKTDKIVEIGAVKFDRLGIIGRFSVLINPGIPMPAEAARVNGITDEMLRKQPPIEEVLPDFLRFIGKGILVAHNAPFDVSFINAALGYFWKKDEEREKRDTNQPSLLDPVISEPKIQVDEHKVLWKPPFPALPHKIVDTRILAKELIPGRYSYKLQDLAEYLKIKALEAHRAEDDARVCMEVFVQCTRLIPATQQ	230	DnaE1	AEJ20093	MTDFVHLHVHSDYSLLDGAASVKSLITKAKALGMKHLALTDHGNMFGVLKFFKECKAAEINPIIGSEFYMTPGSRFDKKGSETGNKYYHLVLLATDETGYRNLMKLSSLSYTEGFYYKPRIDEELLVRYHEGLIGLSACLGGEIPSLLLEGKAEEALNRARRLRDILGDDNFYLELQDHGLPEQKKVNPLLVELSKRTGIPLVVTNDIHYLDKEDAVAQDILLCISTNKKRNELSRMRFETSEFYLKSGDEMAALFPEYPEAILNTVRIAERCHTSIPLPGPMLPDFELPPPFTNGADYIRHLTYEGLKKRYPEITEEIKKRADYELDIIIKMDFVGYFLIVADFINWAKEHDIPVGPGRGSGAGSIVAYAMRITDIDPLKYNLLFERFLNPERVSMPD…	1142
AF3__QTQ13717_QTQ14741.cif	DnaQ-DnaE1	Treponema DnaQ	Treponema parvum	GCA_017893965.1_ASM1789396v1	DnaQ bound differently than in other Treponema or EcoDnaQ		84.36	0.75	0.85	0.84		0.533	0.364	-190	1384	10959	69 / 281	1066.4		138851	Bacteria	Spirochaetes	Spirochaetia	Spirochaetales	Treponemataceae	Treponema		Treponema parvum		Treponema DnaQ	QTQ13717	MLPGNNIYKNYKLLRLLLEDGAVLTAFDTETTGITCETDKIIEIGAVKFDIDGVLDTYHTLVDPLSDIPEDVTNVNHITNEMVKGSPPVGKVLPDFLRFIDNSILVAHNANFDLNFMNTELLRNGMKPLKNKTIDTLELARWAYPKLGKYALQFLAKTFSINVENAHRADDDALVCMNLFLRCLKDTDSMQETQ	194	DnaE1	QTQ14741	MADIKIFPEPDKDTPESNFVHLHVHSDYSLLDGASKIGTLIARAKELNMKALALTDHGNMFGVLNFEHMCRANGINPLVGEEFYLAEGSRLEKNKTPYGANYYHLVLIACNVEGYKNLAVLSSIAYTEGIYYKPRIDWPLLEKYHSGIICLSSCLAGELPQALIAGDVPKAEKIAQRYLNLFGKDHYYIEFQNHGIEEQKRIEPLLMQIAQKFGITMVATNDVHYCRKEDAEAQDALLCIGTKTLLSDKNRMKFETDQFYLKSEAEMAEIFPGHPELLTNTLKVASMCNLTIPQYSTQQLKDCLPVFQVPEGFNSQDDYMRHIVEEGLKKRYAVISPEIEQRKEYELKIIFQMGFSGYFLIVWNFIDWAKKHDIPIGPGRGSGAGSLVAYAMSITDIDP…	1190
AF3__QAU36431_QAU39836.cif	DnaQ-DnaE1	EcoDnaQ	Bradyrhizobium guangdongense	GCA_004114975.1_ASM411497v1			84.12	0.75	0.73	0.77		0.522	0.463	-667.1	1405	10845	115 / 508	1953.6		1325090	Bacteria	Proteobacteria	Alphaproteobacteria	Hyphomicrobiales	Bradyrhizobiaceae	Bradyrhizobium		Bradyrhizobium guangdongense		EcoDnaQ	QAU36431	MREIVLDTETTGLDPLRGDRLVEIGCVEILNRMPTGQTYHVYINPERDMPAEAFAVHGLSAEFLSTKPLFHEVVDEFLAFIGDAPLVIHNASFDISFINAELDRIKRPPIPRERLVDTLLLARRKHPGVSNRLDDLCSRYSIDNSHRTKHGALLDSELLAEVYVDLVGARQSQLLLASEAQEIRVNAGGDAPRRQRQVPLAPRVSDAEREAHRAFIATMGDKAIWNEYLPAPAASPAE	238	DnaE1	QAU39836	MPSAGFVHLHVHSAYSLLKGSIKIAKLAELAKKDHQPALALTDTDNLFGALEFSDKMAGSGIQPIVGLELAVDFGDQDPNARNALAPSRVVLLAAQERGYRSLMRLNSRAFLESPDSHAPFIKFDWFDGETEGLIALTGGPDGPVSLALASGQAEVAAARCERLAGLFGDRLYVELQRHNTDKERRIESGLIDLAYAKGLPLVATNEPYFAATDDYEAHDALLCIAGGRLIAETEREQLTPDHRFKTRAEMAVLFADIPEALASTVEIAERCSFRPLTRKPILPFFTVGAAGSSDAAAVEAAELKRQAEEGLANRLRVHGLSQGMSEEDYNKRLAFELDVIMRMKYAGYFLIVSDFIKWAKSQGIPVGPGRGSGAGSLVAWALTITDLDPIKFGLLFER…	1167
AF3__QYC09885_QYC11300.cif	DnaQ-DnaE1	EcoDnaQ	Brevundimonas nasdae	GCA_019395145.1_ASM1939514v1			84.21	0.72	0.7	0.73		0.529	0.458	-669.9	1396	10842	99 / 403	1584.6		172043	Bacteria	Proteobacteria	Alphaproteobacteria	Caulobacterales	Caulobacteraceae	Brevundimonas		Brevundimonas nasdae		EcoDnaQ	QYC09885	MAREIVLDTETTGFDPKTGDRLVEVGCIELLDLLPTGRTFHRFVNPERLIPEDAIRVHGITDEKVKDAPKFAAIVDDLFEFIGDAQLIAHNANFDRNFIDFELNRAGRQITGEPRWIDTLKLAQTRFPGMPNSLDALCKRFKVSLVERTLHGALIDARLLAEVYLELRGGKERVLDLSSGPRGKGPGGSIELTVYGARPHPLAPRSTPQEHEAHAAFLRSVLKDHSLWAGYGVAIAETEEAPVN	244	DnaE1	QYC11300	MSAAEGQGFVHLRVRSAYSLLEGAIKAGKIGKMAADAGMPAVAVADRANLFGALEFSQATKDSGVQPIVACALPVFGIGGQLNARWAKMSTVVLLAQNEAGWLNLCALSSSAYLDSGEMPEPGVDWRQVVERSEGLLLLSGGPDGPVDPLLAQGKKAEAVEALEAMKAAFGDRFYVELQRHGLDDERRAEPGLVEWAYANDVPLVATNDVYYAKASQAKSHDALLCIADGAFTGQEDRRRITGEHWFKSAEAMRELFADLPEACDNTIDIARRCAFLVKTHAPILPRFDTGAGRSEADELAHQAREGLKVRLTEVEAAVPEEEYWTRLEWEVGIIQQMGFPGYFLIVSDFIKWAKEHGIPVGPGRGSGAGSLVAWSLTITDLDPLRFGLLFERFLNPER…	1152
AF3__BBU69561_BBU68610.cif	DnaQ-DnaE1	EcoDnaQ	Fluviibacter phosphoraccumulans	GCA_009938305.1_ASM993830v1			84.02	0.72	0.69	0.73		0.524	0.406	-531.5	1407	11069	109 / 481	1913.4		1751046	Bacteria	Proteobacteria	Betaproteobacteria	Rhodocyclales	Fluviibacteraceae	Fluviibacter		Fluviibacter phosphoraccumulans		EcoDnaQ	BBU69561	MRQIILDTETTGLDPRQGHRIIEVAGVEVVNRRLTNRHFHHYVNPDRDIDEGAQNVHGISRDFLADKPRFADIADDFLDFIDGAELVIHNAPFDVGFLNAELELLGKQPVTTYCHKVTDTLKMARDNYPGKRNSLDALCERLEIDNSKRNLHGALLDAELLADVYLIMTRGQDGFAMVFEESAETIAFNADSSRLKQLRILVADENELQEHQKVLAQIQKESGGKCLWLSETAPN	235	DnaE1	BBU68610	MLPDFVHLRLHSEYSITDGIVRLEKAVARARDDGQPALALTDLGNAFGLVKFYQAARKAGIKPLLGADVWVGNPQEPDDASRLLLLCRNNEGYRQLCELLSRGALWSDRRERVVLDPAWFGEVGCEGLVALSGAAEGDVGKAILQGRIDEAALRVTAWKKLFGTGFYLEVQRYGHPDEEILVAQTAQLSLDADVPLVATHPVQFVDREDFRAHDARVCIATGYTLADKRRPRVFTEQQYFQTRADMAERFSDMPQALTNAFEIARRCNVTLTLGKSFLPDFPTPNGEGLDEFLVAEARRGLAERMQQLYPDDAVRASRQAEYDDRLDFECKTIVQMGFPGYFLIVADFINWAKNNGVPVGPGRGSGAGSLVAYSLGITDLDPLAYALLFERFLNPERVS…	1172
AF3__BBD77311_BBD77705.cif	DnaQ-DnaE1	EcoDnaQ	Hydrogenophilus thermoluteolus	GCA_003574215.1_ASM357421v1			84.16	0.71	0.69	0.72		0.535	0.449	-726.5	1420	11049	96 / 408	1634.6		297	Bacteria	Proteobacteria	Hydrogenophilalia	Hydrogenophilales	Hydrogenophilaceae	Hydrogenophilus		Hydrogenophilus thermoluteolus		EcoDnaQ	BBD77311	MQRIVTLDTETTGLDWKRGDRVIEIGAVEIVGRQLTGRHFHEYLNPEREIDAGAIAVHGITAEFLADKPKFAEVAPALLDFLRDAVVVIHNASFDLGFLNAELRRVGLEITVETVAAEIVDTLKLAKTNDPTKRASLDALCERYGIDNQHRTLHGALLDAELLAEVYLAMTRGQESLLIDAIGGALGGACAVPQWQRPATLAIARVTVAPDELAAHEAILDEIDKASNGQTVWRAQSTPVVPAS	244	DnaE1	BBD77705	MSTQAHPFVHLRLHTEFSIREGIVKIPDAVKRAAAEGMPALAITDVMNVFGLVKFYKACRSAGVKPIIGVDARVAHPDAPNDPERALELLLIVRNRDGYRQLCELVSRAWLENQHRGQALLRPEWLTRETCAGLMALSGGARGVLAPALLAGETRGAKAALAHWAGCFPDGAFFVEVQRAGLPNEAEYLAAAVPFAAELGVPVVATHPIQFLRPEDFTAHEVRFCIAEGYVLNDPNRPRPFTEAQYFLSAEEMADRFADLPEALENTLLIAQKANLTITLGKSFLPAFPTPEGMSLDEFFISEAKRGLAARLEERFPDPEERERERPRYEQRLAFECDTIIQMGFPGYFLIVADFINWAKQNDVPVGPGRGSGAGSLVAYALRITDLDPLSYALLFERF…	1176
AF3__CAL16673_CAL16606.cif	DnaQ-DnaE1	EcoDnaQ	Alcanivorax borkumensis SK2	GCA_000009365.1_ASM936v1			84.41	0.73	0.69	0.72		0.525	0.404	-778.2	1413	11096	129 / 575	2348.7		393595	Bacteria	Proteobacteria	Gammaproteobacteria	Oceanospirillales	Alcanivoracaceae	Alcanivorax	Alcanivorax borkumensis	Alcanivorax borkumensis SK2		EcoDnaQ	CAL16673	MRQVVLDTETTGLEPNDGHRVIEIGCVEMENRRLTGNSLHLYLNPEREIDAGALAVHGISSEFLADKPTFDKVVDEFLAFVDGAELVIHNAPFDVGFLNHELRRLGTRYGTIEQRCGVLDTLVMARQKHPGQKNSLDALCRRYFVENGHRELHGALLDAEILADVYLAMTGGQTRLFSGGNDSSERGGGAAAETIRRLSADRVPLCVVRASENEQQRHRNKLAAIAKKNGVPTVWQSLGQNSDTPLQ	247	DnaE1	CAL16606	MTDPRFVHLRLHTDYSLVDGIVRVKELTKTCVNEQIPAVAVTDDSNLFALIKFYQNAMNAGIKPLMGADLWVQGTHIDEPAYLSFLVLNEVGYQNLTLLISRAWQTNQDRGRALVKPEWLAELNEGLIVLSAASQGEVGQLLLAGKHEQAQQYARWLVSTYGDRFYLEVQRTSRPGDEDCLHASVALAEQLGLPVVATNDVRFLRREDFEAHESRVCIHDGNTLDDPRRPKKYSEEQYLKSADEMAQLFSDLPEALENTVEIARRCTLDIRLGENFLPDFPIPEGMTIEQYFEKVSHDGLEERLKVLLDSDDPEYALKRKDYDDRLRFELDIINQMGFPGYFLIVADFIQWAKDNEVPVGPGRGSGAGSLVAYALKITDLDPIGYDLLFERFLNPERVS…	1166
AF3__AST27442_AST27743.cif	DnaQ-DnaE1	EcoDnaQ	Ralstonia pseudosolanacearum	GCA_003595305.1_ASM359530v1			84.58	0.72	0.68	0.72		0.523	0.388	-617.1	1415	10940	114 / 492	1941.5		1310165	Bacteria	Proteobacteria	Betaproteobacteria	Burkholderiales	Burkholderiaceae	Ralstonia		Ralstonia pseudosolanacearum		EcoDnaQ	AST27442	MRQIVLDTETTGLNAATGDRVIEIGCVELVNRRLTGRNLHFYLNPEREIDAGAMAVHGITNEFVADKPKFAEVVDEIRDYVQGAEAIIHNAAFDLGFLDMEFKRLGLPPFREHLAGHIDTLLDARRMFPGKRNSLDALCDRLGVSNAHRTLHGALLDAELLAEVYLAMTRGQNTLVIDMLESGETAAAEAAVIDLSGLELPILLATEAEAAAHATVLKEIDKASGGKTVWLRDAPEAAPQAG	242	DnaE1	AST27743	MNSPRFVHLRLHSEYSVVDGNVRLDEAVKAAAADGMGALALTDLANAFGLVRFYKEARGKGVKPIVGADVWITNHDERDKPSRLLLLVRNKQGYLNLCMLLARAWLSNQHRGRAEVAPEWFGEPGVEEAPMATGLLALSGAMGGDIGMALANGNEALARKLATQWSQVFPASFYIELQRAGNAGTEAYVQQAVKLAASMQLPVVATHPVQFMTPDDFTAHEARVCIAEGDLLANPRRTRRFTTDQYFKTQDEMCALFADIPSALANTAQIAQRCNLTLELGKPKLPLFPTPDGMSLDDYLVHLAKDGLEKRMAVLFPDEAVREAKRPEYYARLEFETGTIIKMGFPGYFLIVADFINWAKNNGVPVGPGRGSGAGSLVAYALGITDLDPLKYNLLFERF…	1173
AF3__QGL25816_QGL24636.cif	DnaQ-DnaE1	EcoDnaQ	Neisseria brasiliensis	GCA_009671065.1_ASM967106v1			84.48	0.71	0.68	0.72		0.525	0.417	-574.3	1385	10817	114 / 509	2000.2		2666100	Bacteria	Proteobacteria	Betaproteobacteria	Neisseriales	Neisseriaceae	Neisseria		Neisseria brasiliensis		EcoDnaQ	QGL25816	MSKRQIIFDTETTGFLDDPTNRMIEFAGVEMINRQLTGNYLHLYIHPERDIPEDAVKVHGLTLEVLEEKNAPVFAAVGNQIADFIRDAEIIAHNAPFDEGFLNREFSKIGLPNVRELGCQVTDTLAMAREMFPGQKNSLDVLCNRFSVDRSKRVLHGALIDCELLADVYLAMTRQQFDLMGGTNEESGEGQAQVNLVQTTRNGRLKVVRADESELAEHEQYLDALGDECIWREPATAEQQA	241	DnaE1	QGL24636	MTQPTYIPLRLHTEFSITDGMVRIKKLVSKAAEYGLPALGVSDLMNQFGLVKFYKACRGAGIKPIGGADVWIENPDAPEKPFRAMLIIRNDAGYLRLSELLTAAYVGKDRNVDHAELRQSWLAEGDNSGLICLSGAHYGEVGVNLLNGHPEAAKAAAQKYAAWFPNAFYLELQRLPERPEWEAAVSGSVTLAEELDLPVVATHPTQFMSRDDFNAHEARVCVAGGWVLSDKKRPREFSPSQYFIDPQEMAARFADLPEALENTVEIAKRCNLHITLGKNFLPDFPTPEGMTLDDYLRVLSNEGLQERMVQLYPDEAERAEKMPEYQARLDFELNIIIQMGFPGYFLIVQDFINWAKNNGCPVGPGRGSGAGSLVAYSLKITDLDPLKYALLFERFLNPE…	1144
AF3__AAO26958_AAO26951.cif	DnaQ-DnaE1	EcoDnaQ	Buchnera aphidicola str. Bp (Baizongia pistaciae)	GCA_000007725.1_ASM772v1			79.33	0.71	0.67	0.7		0.54	0.395	-557.3	1322	10762	127 / 515	1998		224915	Bacteria	Proteobacteria	Gammaproteobacteria	Enterobacterales	Erwiniaceae	Buchnera	Buchnera aphidicola	Buchnera aphidicola str. Bp (Baizongia pistaciae)		EcoDnaQ	AAO26958	MKKYDRKIVLDIETTGMNPAGCFYKNHKIIEIGAVEMINNVFTGNNFHSYIQPNRLIDKQSFKIHGITDNFLLDKPKFHEISVKFLEYITNSDLIIHNAKFDVGFINYELNMINSDKRKISDYCNVVDTLPLARQLFPGKKNSLDALCNRYKINVSHRDFHSALIDAKLLAKVYTFMTSFQQSISIFDKNSNLNSIQKNAKLDSRVPFRSTLLLATKDELQQHMKYLKYVKQETGNCVWLEDKYN	245	DnaE1	AAO26951	MFNFKFVHLRVHSDFSMIDGLVKPNILAQHAKKLNMPAIAITDSSNLHGMIKFYRATFSQGIKPIIGVDFKVFPDDKYVSSNMFTKITLLAVNNSGYRNLLLLLSRAYKIGYNNKVGVFITKEWLVEHRKGIILLSGGCYGDIGVNLLNNNKSLVLNCLSFYNRFFENFYYLEIMRIGRSNEEQYISRIKDISAREGIPVVATNEVCFLNKQDFEVHKIRVFINLGCTIKSNSAHYNYTPQQFMRTSNEMEELFLDFPDAISNTIEISKRCNVILKFNKYFLPKFQTGNMNTTDFLVMKAKKGMQKRLIQLFPNKQDRINNVNRYYTRLLSELNVINKMGFPGYFLIVMEFINWAKKNDIPVGPGRGSGAGSLVSYVLNITELDPLSFDLLFERFLNPE…	1077
AF3__QHB18408_QHB17514.cif	DnaQ-DnaE1	EcoDnaQ	Mannheimia ovis	GCA_009828705.1_ASM982870v1			82.7	0.71	0.66	0.7		0.523	0.379	-638.8	1421	11168	136 / 565	2147.4		2679994	Bacteria	Proteobacteria	Gammaproteobacteria	Pasteurellales	Pasteurellaceae	Mannheimia		Mannheimia ovis		EcoDnaQ	QHB18408	MTEEKLVRQVVLDTETTGMNMAGGPPQIGHNIIEIGAVEVINRRLTGRTYHAYIKPPRKVDEEAIKVHGITNEFLQDKPAFAEIADEFLAFISGAELIIHNAPFDVAFMDQEFSYLQHPPTKTKEICTITDSLQLARKMYPGKRNNLDALCDRLGIDNSKRVLHGALLDAEILADVFLMMTGGQISLLGEEEVEKTSATTDIETEIEEQFSEIVLNAEDAIIIKATDEEEESHSALLRLIEKKSKGNCLWAKSATEEITPNHH	263	DnaE1	QHB17514	MSDCRFVHLKVHSDFSMINGLAKVKSLVKTAVANNMVAMGLTDFTNFCGLVKFYGEALGSGIKPIIGADIYVKSESGGDGYVELTLLAKNNKGYHNITQIISKAYQQGYFEYPMVKYEWLAEFNEGIIILSGGRMGDVGKALLKENLQEATEKLAFYQQYYPNHFYLSVCRTGRAEEERYITQAVKFARKNAIPLVAVNDVVFLKEDDFDAHEIRVAIHDSYTLDDPKRPKKYSPKQYFRSEEEMCKLFADLPSALANTVEIAKRCSVTVRLGEYFLPSFPTGELSTEDFLVKKSKEGLEERLAFLFPDSSERANKRSVYDERLQVELDVINQMGFPGYFLIVMEFIQWSKDNGIPVGPGRGSGAGSLVAYALKITDLDPLAFDLLFERFLNPERVSMP…	1158
AF3__QFX94999_QFX96357.cif	DnaQ-DnaE1	EcoDnaQ	Acidithiobacillus thiooxidans ATCC 19377	GCA_009662475.1_ASM966247v1			81.83	0.69	0.65	0.7		0.526	0.391	-607.5	1410	10983	122 / 526	2038.8		637390	Bacteria	Proteobacteria	Acidithiobacillia	Acidithiobacillales	Acidithiobacillaceae	Acidithiobacillus	Acidithiobacillus thiooxidans	Acidithiobacillus thiooxidans ATCC 19377		EcoDnaQ	QFX94999	MALRQVVLDTETTGIDWKQGHRVIEIGAVELLDRRLTGNNYQQYLNPQRSSDPEALRVHGLTDAFLADKPLFAEVAENFLNYLGDAELIIHNAPFDLGFLNHELGKIEKMPLNHKVLDTLVDARRRHPGQKNDLNSLCRRYNVDNSHRELHGALLDCEILAKVYLGMTGGQVDMMGLLNASEEQSGTESSRDSATSVQIAQFNSSTVAGRPRLRVIRATAEETALHAQYLEDMGGKALWNAP	242	DnaE1	QFX96357	MSEPTFVHLHVHSEYSLEDGIIPVKALAKRCAEKNMPAVAITDHGNLFALVKFYNAARSQGVKPLIGSEIWVHDEGDADRPASLILLCMNKTGYANLSRLLSRAYLEGHQQGRPQIAAGWLQQASDGLIALSAAGQGEIGRALLRRDHAQAELLAKRYADWFPERFYLELQRNGEKDQESLLQATLGLAEKLDLPVVATNNAHFLDAADFAAFDARQCISAGLTLDDPRRPRRFTAEHRLPDPEEMRTLFADLPEACDNTVEIAKRCNLELVLGQYALPDYPIPEGQSVDEYLHEAAQKGLQVRLNALGIRAEGSLPYHERLLREVGVIQQMGFPGYFLIVADFIQWAKNNGVPVGPGRGSGAGSLVAYALGITDLDPISNGLLFERFLNPERVSMPDF…	1168
