# Supplementary material for: Diversity and distribution of bacterial DNA polymerases
Source: Nucleic Acids Res. 2026 Feb 23;54(4):gkag133. doi: 10.1093/nar/gkag133 (PMC12926913; doi:10.1093/nar/gkag133)
Supplement: gkag133_Supplemental_Files [file gkag133_supplemental_files.zip › Supplementary_data_file_5.xlsx]

## Sheet: Feature_distribution_table
Genome ID	Full organism name	Repl. system	Oxygen usage	Optimal growth temperature	Assigned growth group: <20°C – psychrophile; [20-45)°C – mesophile; [45-60)°C – thermophile; >=60°C - hyperthermophile	Gram stain	Genome Size, bp	Genome GC%	binned genome size, Mbp	binned genome GC%	Taxonomy data →	Taxonomy ID	Superkingdom	Phylum	Class	Order	Family	Genus	Species	Full organism name	Taxonomy groups for figures	Feature numbers per genome →	DNA polymerase families →	ANY DNA POLYMERASE	C	A	Y	X	B	Other proteins →	Solo Exo5-3	PHP-like	C family groups →	DnaE1	DnaE3	PolC	DnaE2A	DnaE2B	DnaE2X	DnaE2_ungrouped	DnaEX	A family groups →	PolA1-core	PolA1-like	PolA2	PolA3	A_ungrouped	Y family groups →	PolY-core
GCA_000265425.1_ASM26542v1	Terriglobus roseus DSM 18391	DnaE1	Aerobe	25	Mesophile	Gram-	5227858	60.2812	5-6	60-70		926566	Bacteria	Acidobacteria	Acidobacteriia	Acidobacteriales	Acidobacteriaceae	Terriglobus	Terriglobus roseus	Terriglobus roseus DSM 18391	17_E1Aci			7	2	1	3	1	0		1	0		1	0	0	1	0	0	0	0		1	0	0	0	0		1
GCA_003330725.1_ASM333072v1	Acidisarcina polymorpha	DnaE1	NA	NA	NA	NA	7600726	56.8663	>7	50-60		2211140	Bacteria	Acidobacteria	Acidobacteriia	Acidobacteriales	Acidobacteriaceae	Acidisarcina		Acidisarcina polymorpha	17_E1Aci			10	2	1	6	1	0		1	0		1	0	0	1	0	0	0	0		1	0	0	0	0		3
GCA_008000815.1_ASM800081v1	Terriglobus albidus	DnaE1	Aerobe	25	Mesophile	Gram-	6405582	57.9003	6-7	50-60		1592106	Bacteria	Acidobacteria	Acidobacteriia	Acidobacteriales	Acidobacteriaceae	Terriglobus		Terriglobus albidus	17_E1Aci			7	2	1	3	1	0		1	0		1	0	0	1	0	0	0	0		1	0	0	0	0		1
GCA_001618865.1_ASM161886v1	Luteitalea pratensis	DnaE1	Aerobe	25	Mesophile	Gram-	7480314	67.2214	>7	60-70		1855912	Bacteria	Acidobacteria	Vicinamibacteria		Vicinamibacteraceae	Luteitalea		Luteitalea pratensis	17_E1Aci			9	2	1	4	2	0		1	1		1	0	0	1	0	0	0	0		1	0	0	0	0		1
GCA_000014005.1_ASM1400v1	Candidatus Koribacter versatilis Ellin345	DnaE1	Aerobe	25	Mesophile	Gram-	5650368	58.3838	5-6	50-60		204669	Bacteria	Acidobacteria	Acidobacteriia	Acidobacteriales	Acidobacteriaceae	Candidatus Koribacter	Candidatus Koribacter versatilis	Candidatus Koribacter versatilis Ellin345	17_E1Aci			6	2	1	2	1	0		1	0		1	0	0	1	0	0	0	0		1	0	0	0	0		1
GCA_000178955.2_ASM17895v2	Granulicella mallensis MP5ACTX8	DnaE1	Aerobe	20	Mesophile	Gram-	6237577	57.9099	6-7	50-60		682795	Bacteria	Acidobacteria	Acidobacteriia	Acidobacteriales	Acidobacteriaceae	Granulicella	Granulicella mallensis	Granulicella mallensis MP5ACTX8	17_E1Aci			7	2	1	3	1	0		0	0		1	0	0	1	0	0	0	0		1	0	0	0	0		1
GCA_000178975.2_ASM17897v2	Granulicella tundricola MP5ACTX9	DnaE1	Aerobe	20	Mesophile	Gram-	5503984	59.9765	5-6	50-60		1198114	Bacteria	Acidobacteria	Acidobacteriia	Acidobacteriales	Acidobacteriaceae	Granulicella	Granulicella tundricola	Granulicella tundricola MP5ACTX9	17_E1Aci			8	2	1	4	1	0		0	0		1	0	0	1	0	0	0	0		1	0	0	0	0		1
GCA_000022565.1_ASM2256v1	Acidobacterium capsulatum ATCC 51196	DnaE1	Aerobe	30	Mesophile	Gram-	4127356	60.497	4-5	60-70		240015	Bacteria	Acidobacteria	Acidobacteriia	Acidobacteriales	Acidobacteriaceae	Acidobacterium	Acidobacterium capsulatum	Acidobacterium capsulatum ATCC 51196	17_E1Aci			9	3	1	4	1	0		0	0		1	0	0	2	0	0	0	0		1	0	0	0	0		1
GCA_000179915.2_ASM17991v2	Terriglobus saanensis SP1PR4	DnaE1	Aerobe	20	Mesophile	Gram-	5095226	57.3355	5-6	50-60		401053	Bacteria	Acidobacteria	Acidobacteriia	Acidobacteriales	Acidobacteriaceae	Terriglobus	Terriglobus saanensis	Terriglobus saanensis SP1PR4	17_E1Aci			4	1	1	1	1	0		0	0		1	0	0	0	0	0	0	0		1	0	0	0	0		0
GCA_016592575.1_ASM1659257v1	Thermotomaculum hydrothermale	DnaE1	Anaerobe	55	Thermophile	NA	2317141	35.0616	2-3	30-40		981385	Bacteria	Acidobacteria	Holophagae	Thermotomaculales	Thermotomaculaceae	Thermotomaculum		Thermotomaculum hydrothermale	17_E1Aci			3	1	1	1	0	0		0	0		1	0	0	0	0	0	0	0		1	0	0	0	0		0
GCA_015277775.1_ASM1527777v1	Paludibaculum fermentans	DnaE1	Aerobe	25	Mesophile	NA	9532094	63.0465	>7	60-70		1473598	Bacteria	Acidobacteria	Acidobacteriia	Bryobacterales	Bryobacteraceae	Paludibaculum		Paludibaculum fermentans	17_E1Aci			7	2	1	2	1	1		0	0		1	0	0	0	1	0	0	0		1	0	0	0	0		1
GCA_018304825.1_ASM1830482v1	Chloracidobacterium validum	DnaE1	Aerobe	42	Mesophile	Gram-	3659143	59.8707	3-4	50-60		2821543	Bacteria	Acidobacteria	Blastocatellia			Chloracidobacterium		Chloracidobacterium validum	17_E1Aci			2	1	1	0	0	0		0	0		1	0	0	0	0	0	0	0		1	0	0	0	0		0
GCA_000226295.1_ASM22629v1	Chloracidobacterium thermophilum B	DnaE1	Aerobe	42	Mesophile	Gram-	3695372	61.3378	3-4	60-70		981222	Bacteria	Acidobacteria	Blastocatellia			Chloracidobacterium	Chloracidobacterium thermophilum	Chloracidobacterium thermophilum B	17_E1Aci			2	1	1	0	0	0		0	0		1	0	0	0	0	0	0	0		1	0	0	0	0		0
GCA_018304805.1_ASM1830480v1	Chloracidobacterium sp. MS 40/45	DnaE1	Aerobe	42	Mesophile	Gram-	3662232	62.6808	3-4	60-70		2821542	Bacteria	Acidobacteria	Blastocatellia			Chloracidobacterium	Chloracidobacterium aggregatum	Chloracidobacterium sp. MS 40/45	17_E1Aci			2	1	1	0	0	0		0	0		1	0	0	0	0	0	0	0		1	0	0	0	0		0
GCA_003344865.1_ASM334486v1	Euzebya pacifica	DnaE1	Aerobe	25.75	Mesophile	Gram+	6371455	70.5766	6-7	>70		1608957	Bacteria	Actinobacteria	Nitriliruptoria	Euzebyales	Euzebyaceae	Euzebya		Euzebya pacifica	07cx_E1Act			7	3	1	1	2	0		4	0		2	0	0	0	1	0	0	0		1	0	0	0	0		1
GCA_003312875.1_ASM331287v1	Amycolatopsis albispora	DnaE1	Aerobe	32.5	Mesophile	Gram+	9121443	70.6991	>7	>70		1804986	Bacteria	Actinobacteria	Actinomycetia	Pseudonocardiales	Pseudonocardiaceae	Amycolatopsis		Amycolatopsis albispora	07aa_E1Act			9	3	2	4	0	0		2	1		2	0	0	1	0	0	0	0		1	0	1	0	0		1
GCA_000732925.1_ASM73292v1	Amycolatopsis japonica	DnaE1	Aerobe	28.5	Mesophile	Gram+	9053857	68.8852	>7	60-70		208439	Bacteria	Actinobacteria	Actinomycetia	Pseudonocardiales	Pseudonocardiaceae	Amycolatopsis		Amycolatopsis japonica	07aa_E1Act			11	3	3	5	0	0		2	1		1	0	0	2	0	0	0	0		1	0	1	0	1		1
GCA_000943515.2_ASM94351v2	Amycolatopsis orientalis	DnaE1	Aerobe	27	Mesophile	Gram+	9490992	68.8299	>7	60-70		31958	Bacteria	Actinobacteria	Actinomycetia	Pseudonocardiales	Pseudonocardiaceae	Amycolatopsis		Amycolatopsis orientalis	07aa_E1Act			10	3	2	5	0	0		2	1		1	0	0	2	0	0	0	0		1	0	1	0	0		1
GCA_000785495.1_ASM78549v1	Pimelobacter simplex	DnaE1	NA	27.5	Mesophile	NA	5637360	72.8502	5-6	>70		2045	Bacteria	Actinobacteria	Actinomycetia	Propionibacteriales	Nocardioidaceae	Pimelobacter		Pimelobacter simplex	07ac_E1Act			6	2	1	3	0	0		2	1		1	0	0	1	0	0	0	0		1	0	0	0	0		1
GCA_014395785.1_ASM1439578v1	Nocardioides mesophilus	DnaE1	Aerobe	28	Mesophile	Gram+	4488624	72.0569	4-5	>70		433659	Bacteria	Actinobacteria	Actinomycetia	Propionibacteriales	Nocardioidaceae	Nocardioides		Nocardioides mesophilus	07ac_E1Act			6	1	2	3	0	0		2	1		1	0	0	0	0	0	0	0		1	0	1	0	0		1
GCA_017309995.1_ASM1730999v1	Nocardioides aromaticivorans	DnaE1	Aerobe	29	Mesophile	Gram+	5247736	71.9558	5-6	>70		200618	Bacteria	Actinobacteria	Actinomycetia	Propionibacteriales	Nocardioidaceae	Nocardioides		Nocardioides aromaticivorans	07ac_E1Act			7	2	1	4	0	0		2	1		1	0	0	1	0	0	0	0		1	0	0	0	0		1
GCA_002234535.1_ASM223453v1	Actinoalloteichus hoggarensis	DnaE1	Aerobe	28	Mesophile	Gram+	6606717	71.1473	6-7	>70		1470176	Bacteria	Actinobacteria	Actinomycetia	Pseudonocardiales	Pseudonocardiaceae	Actinoalloteichus		Actinoalloteichus hoggarensis	07aa_E1Act			6	2	2	2	0	0		2	0		1	0	0	1	0	0	0	0		1	0	1	0	0		0
GCA_000092865.1_ASM9286v1	Cellulomonas flavigena DSM 20109	DnaE1	Aerobe	30	Mesophile	Gram+	4123179	74.2936	4-5	>70		446466	Bacteria	Actinobacteria	Actinomycetia	Micrococcales	Cellulomonadaceae	Cellulomonas	Cellulomonas flavigena	Cellulomonas flavigena DSM 20109	07ac_E1Act			7	2	2	3	0	0		2	1		1	0	0	1	0	0	0	0		1	0	1	0	0		0
GCA_001653335.1_ASM165333v1	Nocardioides dokdonensis FR1436	DnaE1	Aerobe	28	Mesophile	Gram+	4376707	72.2559	4-5	>70		1300347	Bacteria	Actinobacteria	Actinomycetia	Propionibacteriales	Nocardioidaceae	Nocardioides	Nocardioides dokdonensis	Nocardioides dokdonensis FR1436	07ac_E1Act			5	2	1	2	0	0		2	1		1	0	0	0	1	0	0	0		1	0	0	0	0		1
GCA_001701025.1_ASM170102v1	Lentzea guizhouensis	DnaE1	Aerobe	28	Mesophile	Gram+	9997872	70.0056	>7	>70		1586287	Bacteria	Actinobacteria	Actinomycetia	Pseudonocardiales	Pseudonocardiaceae	Lentzea		Lentzea guizhouensis	07aa_E1Act			8	2	2	4	0	0		2	1		1	0	0	1	0	0	0	0		1	0	1	0	0		1
GCA_011300215.1_ASM1130021v1	Nocardioides piscis	DnaE1	Aerobe	28	Mesophile	Gram+	3784668	69.7444	3-4	60-70		2714938	Bacteria	Actinobacteria	Actinomycetia	Propionibacteriales	Nocardioidaceae	Nocardioides		Nocardioides piscis	07ac_E1Act			6	2	1	3	0	0		2	1		1	0	0	0	1	0	0	0		0	0	1	0	0		1
GCA_018459925.1_ASM1845992v1	Nocardioides aquaticus	DnaE1	Aerobe	22	Mesophile	Gram+	4580814	73.1561	4-5	>70		160826	Bacteria	Actinobacteria	Actinomycetia	Propionibacteriales	Nocardioidaceae	Nocardioides		Nocardioides aquaticus	07ac_E1Act			7	2	1	4	0	0		2	1		1	0	0	1	0	0	0	0		1	0	0	0	0		1
GCA_004322855.1_ASM432285v1	Egibacter rhizosphaerae	DnaE1	Aerobe	32.5	Mesophile	Gram+	4637169	71.6668	4-5	>70		1670831	Bacteria	Actinobacteria	Nitriliruptoria	Egibacterales	Egibacteraceae	Egibacter		Egibacter rhizosphaerae	07cx_E1Act			5	2	1	1	1	0		2	0		1	0	0	0	1	0	0	0		1	0	0	0	0		1
GCA_004683965.1_ASM468396v1	Nocardioides seonyuensis	DnaE1	Aerobe	28	Mesophile	Gram+	3974362	70.3746	3-4	>70		2518371	Bacteria	Actinobacteria	Actinomycetia	Propionibacteriales	Nocardioidaceae	Nocardioides		Nocardioides seonyuensis	07ac_E1Act			6	2	1	3	0	0		2	1		1	0	0	0	1	0	0	0		1	0	0	0	0		1
GCA_011046535.1_ASM1104653v1	Nocardioides anomalus	DnaE1	Aerobe	28	Mesophile	Gram+	5120341	73.3015	5-6	>70		2712223	Bacteria	Actinobacteria	Actinomycetia	Propionibacteriales	Nocardioidaceae	Nocardioides		Nocardioides anomalus	07ac_E1Act			9	3	2	4	0	0		2	1		1	0	0	1	1	0	0	0		1	0	1	0	0		1
GCA_013155125.1_ASM1315512v1	Pseudonocardia broussonetiae	DnaE1	Aerobe	28	Mesophile	Gram+	7287435	74.4543	>7	>70		2736640	Bacteria	Actinobacteria	Actinomycetia	Pseudonocardiales	Pseudonocardiaceae	Pseudonocardia		Pseudonocardia broussonetiae	07aa_E1Act			8	2	2	4	0	0		2	1		1	0	0	1	0	0	0	0		1	0	1	0	0		0
GCA_016865425.1_ASM1686542v1	Actinocatenispora thailandica	DnaE1	Aerobe	29	Mesophile	Gram+	7426695	72.9323	>7	>70		227318	Bacteria	Actinobacteria	Actinomycetia	Micromonosporales	Micromonosporaceae	Actinocatenispora		Actinocatenispora thailandica	07aa_E1Act			7	2	2	2	1	0		2	1		1	0	0	0	0	0	1	0		1	0	1	0	0		0
GCA_007856155.1_ASM785615v1	Streptomyces qinzhouensis	DnaE1	Aerobe	28	Mesophile	Gram+	8146484	71.5023	>7	>70		2599401	Bacteria	Actinobacteria	Actinomycetia	Streptomycetales	Streptomycetaceae	Streptomyces		Streptomyces qinzhouensis	07ab_E1Act			6	2	3	1	0	0		2	1		1	0	0	0	1	0	0	0		1	0	1	0	1		0
GCA_000494755.1_ASM49475v1	Actinoplanes friuliensis DSM 7358	DnaE1	Aerobe	28	Mesophile	Gram+	9376071	70.3551	>7	>70		1246995	Bacteria	Actinobacteria	Actinomycetia	Micromonosporales	Micromonosporaceae	Actinoplanes	Actinoplanes friuliensis	Actinoplanes friuliensis DSM 7358	07aa_E1Act			7	2	2	3	0	0		2	1		1	0	0	1	0	0	0	0		1	0	1	0	0		1
GCA_003065605.1_ASM306560v1	Aeromicrobium chenweiae	DnaE1	Aerobe	28	Mesophile	Gram+	3717741	70.3254	3-4	>70		2079793	Bacteria	Actinobacteria	Actinomycetia	Propionibacteriales	Nocardioidaceae	Aeromicrobium		Aeromicrobium chenweiae	07ac_E1Act			6	2	1	3	0	0		2	1		1	0	0	1	0	0	0	0		1	0	0	0	0		0
GCA_009649075.1_ASM964907v1	Aeromicrobium yanjiei	DnaE1	Aerobe	28	Mesophile	Gram+	3682026	69.8014	3-4	60-70		2662028	Bacteria	Actinobacteria	Actinomycetia	Propionibacteriales	Nocardioidaceae	Aeromicrobium		Aeromicrobium yanjiei	07ac_E1Act			6	2	1	3	0	0		2	1		1	0	0	1	0	0	0	0		1	0	0	0	0		0
GCA_004564375.1_ASM456437v1	Nocardioides euryhalodurans	DnaE1	Aerobe	28	Mesophile	Gram+	4017744	72.2378	4-5	>70		2518370	Bacteria	Actinobacteria	Actinomycetia	Propionibacteriales	Nocardioidaceae	Nocardioides		Nocardioides euryhalodurans	07ac_E1Act			6	2	1	3	0	0		2	1		1	0	0	0	1	0	0	0		1	0	0	0	0		1
GCA_014764405.1_ASM1476440v1	Micromonospora craniellae	DnaE1	Aerobe	28	Mesophile	Gram+	6839926	70.9118	6-7	>70		2294034	Bacteria	Actinobacteria	Actinomycetia	Micromonosporales	Micromonosporaceae	Micromonospora		Micromonospora craniellae	07aa_E1Act			6	2	2	2	0	0		2	1		1	0	0	1	0	0	0	0		1	0	1	0	0		1
GCA_018324205.1_ASM1832420v1	Actinoplanes ianthinogenes	DnaE1	Aerobe	27	Mesophile	Gram+	9897806	71.539	>7	>70		122358	Bacteria	Actinobacteria	Actinomycetia	Micromonosporales	Micromonosporaceae	Actinoplanes		Actinoplanes ianthinogenes	07aa_E1Act			8	2	3	3	0	0		2	1		1	0	0	1	0	0	0	0		1	0	1	0	1		0
GCA_011764545.1_ASM1176454v1	Phytohabitans flavus	DnaE1	Aerobe	28	Mesophile	Gram+	9607004	70.757	>7	>70		1076124	Bacteria	Actinobacteria	Actinomycetia	Micromonosporales	Micromonosporaceae	Phytohabitans		Phytohabitans flavus	07aa_E1Act			6	1	2	3	0	0		2	0		1	0	0	0	0	0	0	0		1	0	1	0	0		1
GCA_900289045.1_MPGL2	Micropruina glycogenica	DnaE1	NA	30	Mesophile	NA	3844677	68.3072	3-4	60-70		75385	Bacteria	Actinobacteria	Actinomycetia	Propionibacteriales	Nocardioidaceae	Micropruina		Micropruina glycogenica	07ac_E1Act			5	2	1	2	0	0		1	1		1	0	0	0	1	0	0	0		1	0	0	0	0		1
GCA_001685415.1_ASM168541v1	Serinicoccus hydrothermalis	DnaE1	Aerobe	28	Mesophile	Gram+	3597394	72.4258	3-4	>70		1758689	Bacteria	Actinobacteria	Actinomycetia	Micrococcales	Ornithinimicrobiaceae	Serinicoccus		Serinicoccus hydrothermalis	07ac_E1Act			6	2	1	3	0	0		1	1		1	0	0	0	1	0	0	0		1	0	0	0	0		1
GCA_008704795.1_ASM870479v1	Streptomyces spectabilis	DnaE1	Aerobe	27	Mesophile	Gram+	9807160	72.4366	>7	>70		68270	Bacteria	Actinobacteria	Actinomycetia	Streptomycetales	Streptomycetaceae	Streptomyces		Streptomyces spectabilis	07ab_E1Act			8	3	3	2	0	0		1	1		2	0	0	0	1	0	0	0		1	0	1	0	1		0
GCA_000013345.1_ASM1334v1	Frankia casuarinae	DnaE1	Aerobe	28	Mesophile	Gram+	5433628	70.0788	5-6	>70		106370	Bacteria	Actinobacteria	Actinomycetia	Frankiales	Frankiaceae	Frankia		Frankia casuarinae	07aa_E1Act			3	2	1	0	0	0		1	0		2	0	0	0	0	0	0	0		1	0	0	0	0		0
GCA_900187045.1_51485_B01	Dermatophilus congolensis	DnaE1	Aerobe	37	Mesophile	NA	2627820	59.4178	2-3	50-60		1863	Bacteria	Actinobacteria	Actinomycetia	Micrococcales	Dermatophilaceae	Dermatophilus		Dermatophilus congolensis	07ac_E1Act			4	1	2	1	0	0		1	1		1	0	0	0	0	0	0	0		1	0	1	0	0		1
GCA_000203835.1_ASM20383v1	Streptomyces coelicolor	DnaE1	Aerobe	27	Mesophile	Gram+	9054847	71.9984	>7	>70		100226	Bacteria	Actinobacteria	Actinomycetia	Streptomycetales	Streptomycetaceae	Streptomyces		Streptomyces coelicolor	07ab_E1Act			9	3	2	4	0	0		1	0		2	0	0	0	1	0	0	0		1	0	1	0	0		0
GCA_009834025.1_ASM983402v1	Epidermidibacterium keratini	DnaE1	Aerobe	25	Mesophile	Gram+	4018808	67.3392	4-5	60-70		1891644	Bacteria	Actinobacteria	Actinomycetia	Sporichthyales	Sporichthyaceae	Epidermidibacterium		Epidermidibacterium keratini	07aa_E1Act			7	2	2	3	0	0		1	1		1	0	0	1	0	0	0	0		1	0	1	0	0		1
GCA_001889125.1_ASM188912v1	Janibacter indicus	DnaE1	Aerobe	28	Mesophile	Gram+	3401189	71.2449	3-4	>70		857417	Bacteria	Actinobacteria	Actinomycetia	Micrococcales	Intrasporangiaceae	Janibacter		Janibacter indicus	07ac_E1Act			5	2	2	1	0	0		1	1		1	0	0	0	1	0	0	0		1	0	1	0	0		1
GCA_002263515.1_ASM226351v1	Actinopolyspora erythraea	DnaE1	Aerobe	28	Mesophile	Gram+	5243930	68.7804	5-6	60-70		414996	Bacteria	Actinobacteria	Actinomycetia	Actinopolysporales	Actinopolysporaceae	Actinopolyspora		Actinopolyspora erythraea	07ad_E1Act			4	1	2	1	0	0		1	0		1	0	0	0	0	0	0	0		1	0	0	0	1		0
GCA_010731535.1_ASM1073153v1	Mycobacterium lacus	DnaE1	Aerobe	37	Mesophile	Gram+	5092988	66.9483	5-6	60-70		169765	Bacteria	Actinobacteria	Actinomycetia	Corynebacteriales	Mycobacteriaceae	Mycobacterium		Mycobacterium lacus	07aa_E1Act			6	2	1	3	0	0		1	1		1	0	0	1	0	0	0	0		1	0	0	0	0		0
GCA_001660045.1_ASM166004v1	Streptomyces parvulus	DnaE1	Aerobe	27	Mesophile	Gram+	7766531	72.7339	>7	>70		146923	Bacteria	Actinobacteria	Actinomycetia	Streptomycetales	Streptomycetaceae	Streptomyces		Streptomyces parvulus	07ab_E1Act			6	3	2	1	0	0		1	1		2	0	0	0	1	0	0	0		1	0	1	0	0		0
GCA_003330865.1_ASM333086v1	Streptomyces atratus	DnaE1	Aerobe	27	Mesophile	Gram+	9641288	69.5912	>7	60-70		1893	Bacteria	Actinobacteria	Actinomycetia	Streptomycetales	Streptomycetaceae	Streptomyces		Streptomyces atratus	07ab_E1Act			7	3	2	2	0	0		1	1		2	0	0	0	1	0	0	0		1	0	1	0	0		0
GCA_003721155.4_ASM372115v4	Janibacter melonis	DnaE1	Aerobe	28	Mesophile	Gram+	3481073	72.8993	3-4	>70		262209	Bacteria	Actinobacteria	Actinomycetia	Micrococcales	Intrasporangiaceae	Janibacter		Janibacter melonis	07ac_E1Act			7	2	2	3	0	0		1	1		1	0	0	1	0	0	0	0		1	0	1	0	0		1
GCA_003945325.1_ASM394532v1	Nocardioides baekrokdamisoli	DnaE1	Aerobe	25	Mesophile	Gram+	2965302	66.9615	2-3	60-70		1804624	Bacteria	Actinobacteria	Actinomycetia	Propionibacteriales	Nocardioidaceae	Nocardioides		Nocardioides baekrokdamisoli	07ac_E1Act			5	2	1	2	0	0		1	1		1	0	0	1	0	0	0	0		1	0	0	0	0		0
GCA_008704855.1_ASM870485v1	Streptomyces platensis	DnaE1	Aerobe	27	Mesophile	Gram+	8501012	71.0876	>7	>70		58346	Bacteria	Actinobacteria	Actinomycetia	Streptomycetales	Streptomycetaceae	Streptomyces		Streptomyces platensis	07ab_E1Act			6	3	1	2	0	0		1	1		2	0	0	0	1	0	0	0		1	0	0	0	0		0
GCA_009664835.1_ASM966483v1	Allosaccharopolyspora coralli	DnaE1	NA	NA	NA	NA	4832009	68.6463	4-5	60-70		2665642	Bacteria	Actinobacteria	Actinomycetia	Pseudonocardiales	Pseudonocardiaceae	Allosaccharopolyspora		Allosaccharopolyspora coralli	07aa_E1Act			5	2	1	2	0	0		1	1		1	0	0	1	0	0	0	0		1	0	0	0	0		0
GCA_000184685.1_ASM18468v1	Intrasporangium calvum DSM 43043	DnaE1	Aerobe	28	Mesophile	Gram+	4024382	70.7037	4-5	>70		710696	Bacteria	Actinobacteria	Actinomycetia	Micrococcales	Intrasporangiaceae	Intrasporangium	Intrasporangium calvum	Intrasporangium calvum DSM 43043	07ac_E1Act			6	2	2	2	0	0		1	1		1	0	0	0	1	0	0	0		1	0	1	0	0		1
GCA_000009805.1_ASM980v1	Nocardia farcinica IFM 10152	DnaE1	Aerobe	32	Mesophile	Gram+	6292344	70.6923	6-7	>70		247156	Bacteria	Actinobacteria	Actinomycetia	Corynebacteriales	Nocardiaceae	Nocardia	Nocardia farcinica	Nocardia farcinica IFM 10152	07aa_E1Act			7	2	1	4	0	0		1	1		1	0	0	1	0	0	0	0		1	0	0	0	0		0
GCA_001886715.1_ASM188671v1	Nocardia mangyaensis	DnaE1	Aerobe	28	Mesophile	Gram+	7310115	68.0864	>7	60-70		2213200	Bacteria	Actinobacteria	Actinomycetia	Corynebacteriales	Nocardiaceae	Nocardia		Nocardia mangyaensis	07aa_E1Act			8	2	2	4	0	0		1	1		1	0	0	1	0	0	0	0		1	0	1	0	0		0
GCA_000454025.1_ASM45402v1	Amycolatopsis mediterranei RB	DnaE1	Aerobe	27	Mesophile	Gram+	10246864	71.2901	>7	>70		1221524	Bacteria	Actinobacteria	Actinomycetia	Pseudonocardiales	Pseudonocardiaceae	Amycolatopsis	Amycolatopsis mediterranei	Amycolatopsis mediterranei RB	07aa_E1Act			11	3	2	6	0	0		1	1		1	0	0	2	0	0	0	0		1	0	1	0	0		1
GCA_000830005.1_ASM83000v1	Streptomyces vietnamensis	DnaE1	Aerobe	28	Mesophile	Gram+	9153777	71.9936	>7	>70		362257	Bacteria	Actinobacteria	Actinomycetia	Streptomycetales	Streptomycetaceae	Streptomyces		Streptomyces vietnamensis	07ab_E1Act			5	2	2	1	0	0		1	1		2	0	0	0	0	0	0	0		1	0	1	0	0		0
GCA_010728725.1_ASM1072872v1	Mycobacterium branderi	DnaE1	Aerobe	37	Mesophile	Gram+	5979623	66.488	5-6	60-70		43348	Bacteria	Actinobacteria	Actinomycetia	Corynebacteriales	Mycobacteriaceae	Mycobacterium		Mycobacterium branderi	07aa_E1Act			7	2	1	4	0	0		1	1		1	0	0	1	0	0	0	0		1	0	0	0	0		0
GCA_000062885.1_ASM6288v1	Saccharopolyspora erythraea NRRL 2338	DnaE1	Aerobe	27	Mesophile	Gram+	8212805	71.146	>7	>70		405948	Bacteria	Actinobacteria	Actinomycetia	Pseudonocardiales	Pseudonocardiaceae	Saccharopolyspora	Saccharopolyspora erythraea	Saccharopolyspora erythraea NRRL 2338	07aa_E1Act			6	2	1	3	0	0		1	1		1	0	0	1	0	0	0	0		1	0	0	0	0		0
GCA_000215105.1_ASM21510v1	Isoptericola variabilis 225	DnaE1	Aerobe	28.5	Mesophile	Gram+	3307740	73.8877	3-4	>70		743718	Bacteria	Actinobacteria	Actinomycetia	Micrococcales	Promicromonosporaceae	Isoptericola	Isoptericola variabilis	Isoptericola variabilis 225	07ac_E1Act			6	2	2	2	0	0		1	1		1	0	0	1	0	0	0	0		1	0	1	0	0		1
GCA_000348785.1_ASM34878v1	Ilumatobacter coccineus YM16-304	DnaE1	Aerobe	28	Mesophile	Gram+	4830181	67.2924	4-5	60-70		1313172	Bacteria	Actinobacteria	Acidimicrobiia	Acidimicrobiales	Ilumatobacteraceae	Ilumatobacter	Ilumatobacter coccineus	Ilumatobacter coccineus YM16-304	07cx_E1Act			7	2	2	3	0	0		1	1		1	0	0	1	0	0	0	0		1	0	1	0	0		1
GCA_000400635.2_ASM40063v2	Amycolatopsis keratiniphila	DnaE1	Aerobe	28	Mesophile	Gram+	8982090	69.0059	>7	60-70		129921	Bacteria	Actinobacteria	Actinomycetia	Pseudonocardiales	Pseudonocardiaceae	Amycolatopsis		Amycolatopsis keratiniphila	07aa_E1Act			11	4	2	5	0	0		1	1		2	0	0	2	0	0	0	0		1	0	1	0	0		1
GCA_000023865.1_ASM2386v1	Saccharomonospora viridis DSM 43017	DnaE1	Aerobe	42.25	Mesophile	Gram+	4308349	67.3151	4-5	60-70		471857	Bacteria	Actinobacteria	Actinomycetia	Pseudonocardiales	Pseudonocardiaceae	Saccharomonospora	Saccharomonospora viridis	Saccharomonospora viridis DSM 43017	07aa_E1Act			4	1	2	1	0	0		1	0		1	0	0	0	0	0	0	0		1	0	1	0	0		1
GCA_008843165.1_ASM884316v1	Ornithinimicrobium pratense	DnaE1	Aerobe	28	Mesophile	Gram+	3539411	70.792	3-4	>70		2593973	Bacteria	Actinobacteria	Actinomycetia	Micrococcales	Ornithinimicrobiaceae	Ornithinimicrobium		Ornithinimicrobium pratense	07ac_E1Act			6	2	2	2	0	0		1	1		1	0	0	0	1	0	0	0		1	0	1	0	0		1
GCA_001190945.1_ASM119094v1	Luteipulveratus mongoliensis	DnaE1	Aerobe	24	Mesophile	Gram+	5420910	68.2387	5-6	60-70		571913	Bacteria	Actinobacteria	Actinomycetia	Micrococcales	Dermacoccaceae	Luteipulveratus		Luteipulveratus mongoliensis	07ac_E1Act			9	2	2	5	0	0		1	1		1	0	0	1	0	0	0	0		1	0	1	0	0		0
GCA_008704495.1_ASM870449v1	Streptomyces kanamyceticus	DnaE1	Aerobe	27	Mesophile	Gram+	10133897	71.0304	>7	>70		1967	Bacteria	Actinobacteria	Actinomycetia	Streptomycetales	Streptomycetaceae	Streptomyces		Streptomyces kanamyceticus	07ab_E1Act			7	3	2	2	0	0		1	0		2	0	0	0	1	0	0	0		1	0	1	0	0		0
GCA_010730745.1_ASM1073074v1	Mycobacterium heidelbergense	DnaE1	Aerobe	37	Mesophile	Gram+	5050576	67.9359	5-6	60-70		53376	Bacteria	Actinobacteria	Actinomycetia	Corynebacteriales	Mycobacteriaceae	Mycobacterium		Mycobacterium heidelbergense	07aa_E1Act			7	2	1	4	0	0		1	1		1	0	0	1	0	0	0	0		1	0	0	0	0		0
GCA_000214175.1_ASM21417v1	Hoyosella subflava DQS3-9A1	DnaE1	Aerobe	28	Mesophile	Gram+	4863490	62.2417	4-5	60-70		443218	Bacteria	Actinobacteria	Actinomycetia	Corynebacteriales	Mycobacteriaceae	Hoyosella	Hoyosella subflava	Hoyosella subflava DQS3-9A1	07aa_E1Act			7	2	1	4	0	0		1	1		1	0	0	1	0	0	0	0		1	0	0	0	0		0
GCA_010727605.1_ASM1072760v1	Mycobacterium simiae	DnaE1	Aerobe	37	Mesophile	Gram+	5788994	66.2219	5-6	60-70		1784	Bacteria	Actinobacteria	Actinomycetia	Corynebacteriales	Mycobacteriaceae	Mycobacterium		Mycobacterium simiae	07aa_E1Act			7	2	1	4	0	0		1	1		1	0	0	1	0	0	0	0		1	0	0	0	0		0
GCA_000015025.1_ASM1502v1	Acidothermus cellulolyticus 11B	DnaE1	Aerobe	55	Thermophile	Gram+	2443540	66.9074	2-3	60-70		351607	Bacteria	Actinobacteria	Actinomycetia	Acidothermales	Acidothermaceae	Acidothermus	Acidothermus cellulolyticus	Acidothermus cellulolyticus 11B	07aa_E1Act			5	2	1	2	0	0		1	0		1	0	0	1	0	0	0	0		1	0	0	0	0		0
GCA_000023105.1_ASM2310v1	Beutenbergia cavernae DSM 12333	DnaE1	Aerobe	28	Mesophile	Gram+	4669183	73.1166	4-5	>70		471853	Bacteria	Actinobacteria	Actinomycetia	Micrococcales	Beutenbergiaceae	Beutenbergia	Beutenbergia cavernae	Beutenbergia cavernae DSM 12333	07ac_E1Act			8	2	2	4	0	0		1	1		1	0	0	1	0	0	0	0		1	0	1	0	0		1
GCA_004135405.1_ASM413540v1	Agromyces protaetiae	DnaE1	Aerobe	28	Mesophile	Gram+	3683091	70.4731	3-4	>70		2509455	Bacteria	Actinobacteria	Actinomycetia	Micrococcales	Microbacteriaceae	Agromyces		Agromyces protaetiae	07ac_E1Act			5	2	1	2	0	0		1	1		1	0	0	1	0	0	0	0		1	0	0	0	0		1
GCA_011462075.1_ASM1146207v1	Brevibacterium luteolum	DnaE1	Aerobe	37	Mesophile	Gram+	3179618	66.7455	3-4	60-70		199591	Bacteria	Actinobacteria	Actinomycetia	Micrococcales	Brevibacteriaceae	Brevibacterium		Brevibacterium luteolum	07ac_E1Act			5	2	1	2	0	0		1	0		1	0	0	1	0	0	0	0		1	0	0	0	0		1
GCA_014701095.1_ASM1470109v1	Streptomyces tuirus	DnaE1	Aerobe	27	Mesophile	Gram+	7561001	71.4373	>7	>70		68278	Bacteria	Actinobacteria	Actinomycetia	Streptomycetales	Streptomycetaceae	Streptomyces		Streptomyces tuirus	07ab_E1Act			6	2	2	2	0	0		1	1		1	0	0	0	1	0	0	0		1	0	1	0	0		0
GCA_000024025.1_ASM2402v1	Catenulispora acidiphila DSM 44928	DnaE1	Aerobe	29	Mesophile	Gram+	10467782	69.7671	>7	60-70		479433	Bacteria	Actinobacteria	Actinomycetia	Catenulisporales	Catenulisporaceae	Catenulispora	Catenulispora acidiphila	Catenulispora acidiphila DSM 44928	07aa_E1Act			8	2	2	3	1	0		1	1		1	0	0	1	0	0	0	0		1	0	1	0	0		0
GCA_001636295.1_ASM163629v1	Isoptericola dokdonensis DS-3	DnaE1	Aerobe	30	Mesophile	Gram+	3826972	73.8114	3-4	>70		1300344	Bacteria	Actinobacteria	Actinomycetia	Micrococcales	Promicromonosporaceae	Isoptericola	Isoptericola dokdonensis	Isoptericola dokdonensis DS-3	07ac_E1Act			6	2	2	2	0	0		1	0		1	0	0	1	0	0	0	0		1	0	1	0	0		1
GCA_001747425.1_ASM174742v1	Actinoalloteichus hymeniacidonis	DnaE1	Aerobe	29	Mesophile	Gram+	6306386	68.0763	6-7	60-70		340345	Bacteria	Actinobacteria	Actinomycetia	Pseudonocardiales	Pseudonocardiaceae	Actinoalloteichus		Actinoalloteichus hymeniacidonis	07aa_E1Act			6	2	2	2	0	0		1	0		1	0	0	1	0	0	0	0		1	0	1	0	0		0
GCA_002285715.1_ASM228571v1	Mycobacterium marseillense	DnaE1	Aerobe	29	Mesophile	Gram+	5285642	67.8368	5-6	60-70		701042	Bacteria	Actinobacteria	Actinomycetia	Corynebacteriales	Mycobacteriaceae	Mycobacterium		Mycobacterium marseillense	07aa_E1Act			7	2	1	4	0	0		1	1		1	0	0	1	0	0	0	0		1	0	0	0	0		0
GCA_001302585.1_ASM130258v1	Kibdelosporangium phytohabitans	DnaE1	Aerobe	28	Mesophile	Gram+	11759770	68.4416	>7	60-70		860235	Bacteria	Actinobacteria	Actinomycetia	Pseudonocardiales	Pseudonocardiaceae	Kibdelosporangium		Kibdelosporangium phytohabitans	07aa_E1Act			9	3	2	4	0	0		1	1		2	0	0	1	0	0	0	0		1	0	1	0	0		1
GCA_001941625.1_ASM194162v1	Actinoalloteichus fjordicus	DnaE1	Aerobe	28	Mesophile	Gram+	7120854	70.0874	>7	>70		1612552	Bacteria	Actinobacteria	Actinomycetia	Pseudonocardiales	Pseudonocardiaceae	Actinoalloteichus		Actinoalloteichus fjordicus	07aa_E1Act			6	2	2	2	0	0		1	0		1	0	0	1	0	0	0	0		1	0	1	0	0		0
GCA_002240355.1_ASM224035v1	Prauserella marina	DnaE1	Aerobe	28	Mesophile	Gram+	6986413	67.5965	6-7	60-70		530584	Bacteria	Actinobacteria	Actinomycetia	Pseudonocardiales	Pseudonocardiaceae	Prauserella		Prauserella marina	07aa_E1Act			9	2	2	5	0	0		1	1		1	0	0	1	0	0	0	0		1	0	1	0	0		1
GCA_003932995.1_ASM393299v1	Brevibacterium aurantiacum	DnaE1	Aerobe	30	Mesophile	Gram+	4038634	62.7094	4-5	60-70		273384	Bacteria	Actinobacteria	Actinomycetia	Micrococcales	Brevibacteriaceae	Brevibacterium		Brevibacterium aurantiacum	07ac_E1Act			6	2	2	2	0	0		1	0		1	0	0	1	0	0	0	0		1	0	1	0	0		1
GCA_000218545.1_ASM21854v1	Cellulomonas gilvus ATCC 13127	DnaE1	Aerobe	26	Mesophile	Gram+	3526441	73.8129	3-4	>70		593907	Bacteria	Actinobacteria	Actinomycetia	Micrococcales	Cellulomonadaceae	Cellulomonas	Cellulomonas gilvus	Cellulomonas gilvus ATCC 13127	07ac_E1Act			7	2	2	3	0	0		1	1		1	0	0	1	0	0	0	0		1	0	1	0	0		1
GCA_001187505.1_ASM118750v1	Mycobacterium goodii	DnaE1	Aerobe	34	Mesophile	Gram+	7105933	67.5719	>7	60-70		134601	Bacteria	Actinobacteria	Actinomycetia	Corynebacteriales	Mycobacteriaceae	Mycobacterium		Mycobacterium goodii	07aa_E1Act			7	2	1	4	0	0		1	1		1	0	0	1	0	0	0	0		1	0	0	0	0		0
GCA_002568625.1_ASM256862v1	Nocardia terpenica	DnaE1	Aerobe	29	Mesophile	Gram+	8918539	68.4697	>7	60-70		455432	Bacteria	Actinobacteria	Actinomycetia	Corynebacteriales	Nocardiaceae	Nocardia		Nocardia terpenica	07aa_E1Act			10	3	3	4	0	0		1	1		2	0	0	1	0	0	0	0		1	0	1	0	1		0
GCA_007362295.1_ASM736229v1	Nocardia otitidiscaviarum	DnaE1	Aerobe	31	Mesophile	Gram+	7687583	69.055	>7	60-70		1823	Bacteria	Actinobacteria	Actinomycetia	Corynebacteriales	Nocardiaceae	Nocardia		Nocardia otitidiscaviarum	07aa_E1Act			8	3	2	3	0	0		1	1		2	0	0	1	0	0	0	0		1	0	1	0	0		0
GCA_000022025.1_ASM2202v1	Pseudarthrobacter chlorophenolicus A6	DnaE1	Aerobe	28.5	Mesophile	Gram+	4980870	65.9586	4-5	60-70		452863	Bacteria	Actinobacteria	Actinomycetia	Micrococcales	Micrococcaceae	Pseudarthrobacter	Pseudarthrobacter chlorophenolicus	Pseudarthrobacter chlorophenolicus A6	07ac_E1Act			11	4	2	5	0	0		1	1		1	0	0	0	1	0	0	2		1	0	1	0	0		1
GCA_000025345.1_ASM2534v1	Geodermatophilus obscurus DSM 43160	DnaE1	Aerobe	27	Mesophile	Gram+	5322497	73.9841	5-6	>70		526225	Bacteria	Actinobacteria	Actinomycetia	Geodermatophilales	Geodermatophilaceae	Geodermatophilus	Geodermatophilus obscurus	Geodermatophilus obscurus DSM 43160	07ad_E1Act			6	2	2	2	0	0		1	1		1	0	0	0	1	0	0	0		1	0	1	0	0		1
GCA_000280865.2_ASM28086v2	Streptomyces auratus AGR0001	DnaE1	Aerobe	28	Mesophile	Gram+	7901452	71.4296	>7	>70		1160718	Bacteria	Actinobacteria	Actinomycetia	Streptomycetales	Streptomycetaceae	Streptomyces	Streptomyces auratus	Streptomyces auratus AGR0001	07ab_E1Act			7	2	3	2	0	0		1	1		1	0	0	0	1	0	0	0		1	0	1	0	1		0
GCA_001307545.1_ASM130754v1	Mycolicibacterium fortuitum	DnaE1	Aerobe	37	Mesophile	Gram+	6254616	66.2199	6-7	60-70		1766	Bacteria	Actinobacteria	Actinomycetia	Corynebacteriales	Mycobacteriaceae	Mycolicibacterium		Mycolicibacterium fortuitum	07aa_E1Act			7	2	1	4	0	0		1	1		1	0	0	1	0	0	0	0		1	0	0	0	0		0
GCA_001456355.1_ASM145635v1	Mycobacteroides saopaulense	DnaE1	Aerobe	36	Mesophile	Gram+	4649175	64.8012	4-5	60-70		1578165	Bacteria	Actinobacteria	Actinomycetia	Corynebacteriales	Mycobacteriaceae	Mycobacteroides		Mycobacteroides saopaulense	07aa_E1Act			6	2	1	3	0	0		1	1		1	0	0	1	0	0	0	0		1	0	0	0	0		0
GCA_001632805.1_ASM163280v1	Mycobacteroides chelonae CCUG 47445	DnaE1	Aerobe	36	Mesophile	Gram+	5029817	63.9202	5-6	60-70		1460372	Bacteria	Actinobacteria	Actinomycetia	Corynebacteriales	Mycobacteriaceae	Mycobacteroides	Mycobacteroides chelonae	Mycobacteroides chelonae CCUG 47445	07aa_E1Act			5	2	0	3	0	0		1	1		1	0	0	1	0	0	0	0		0	0	0	0	0		0
GCA_002356335.1_ASM235633v1	[Mycobacterium] stephanolepidis	DnaE1	Aerobe	36	Mesophile	Gram+	4994485	63.9523	4-5	60-70		1520670	Bacteria	Actinobacteria	Actinomycetia	Corynebacteriales	Mycobacteriaceae	Mycobacteroides		[Mycobacterium] stephanolepidis	07aa_E1Act			5	2	1	2	0	0		1	1		1	0	0	1	0	0	0	0		1	0	0	0	0		0
GCA_003999335.1_ASM399933v1	Brevibacterium linens	DnaE1	Aerobe	30	Mesophile	Gram+	3814300	64.7777	3-4	60-70		1703	Bacteria	Actinobacteria	Actinomycetia	Micrococcales	Brevibacteriaceae	Brevibacterium		Brevibacterium linens	07ac_E1Act			6	2	2	2	0	0		1	0		1	0	0	1	0	0	0	0		1	0	1	0	0		1
GCA_004028015.1_ASM402801v1	Mycobacteroides abscessus	DnaE1	Aerobe	35	Mesophile	Gram+	5082434	64.1445	5-6	60-70		36809	Bacteria	Actinobacteria	Actinomycetia	Corynebacteriales	Mycobacteriaceae	Mycobacteroides		Mycobacteroides abscessus	07aa_E1Act			6	2	1	3	0	0		1	1		1	0	0	1	0	0	0	0		1	0	0	0	0		0
GCA_004924335.1_ASM492433v1	Mycobacteroides salmoniphilum	DnaE1	Aerobe	30	Mesophile	Gram+	4776697	64.2897	4-5	60-70		404941	Bacteria	Actinobacteria	Actinomycetia	Corynebacteriales	Mycobacteriaceae	Mycobacteroides		Mycobacteroides salmoniphilum	07aa_E1Act			6	2	1	3	0	0		1	1		1	0	0	1	0	0	0	0		1	0	0	0	0		0
GCA_009911795.1_ASM991179v1	Pseudarthrobacter psychrotolerans	DnaE1	Aerobe	28	Mesophile	Gram+	5170670	64.7381	5-6	60-70		2697569	Bacteria	Actinobacteria	Actinomycetia	Micrococcales	Micrococcaceae	Pseudarthrobacter		Pseudarthrobacter psychrotolerans	07ac_E1Act			6	2	2	2	0	0		1	0		1	0	0	0	1	0	0	0		1	0	1	0	0		1
GCA_010731695.1_ASM1073169v1	Mycolicibacterium litorale	DnaE1	Aerobe	37	Mesophile	Gram+	5579510	68.9207	5-6	60-70		758802	Bacteria	Actinobacteria	Actinomycetia	Corynebacteriales	Mycobacteriaceae	Mycolicibacterium		Mycolicibacterium litorale	07aa_E1Act			7	2	1	4	0	0		1	1		1	0	0	1	0	0	0	0		1	0	0	0	0		0
GCA_014960965.1_ASM1496096v1	Ruania alkalisoli	DnaE1	Aerobe	28.5	Mesophile	Gram+	4448695	68.2054	4-5	60-70		2779775	Bacteria	Actinobacteria	Actinomycetia	Micrococcales	Ruaniaceae	Ruania		Ruania alkalisoli	07ac_E1Act			6	2	2	2	0	0		1	1		1	0	0	1	0	0	0	0		1	0	1	0	0		1
GCA_016027415.1_ASM1602741v1	Brevibacterium casei	DnaE1	Aerobe	32	Mesophile	Gram+	3960094	67.9508	3-4	60-70		33889	Bacteria	Actinobacteria	Actinomycetia	Micrococcales	Brevibacteriaceae	Brevibacterium		Brevibacterium casei	07ac_E1Act			8	3	2	2	0	1		1	0		1	0	0	1	1	0	0	0		1	0	1	0	0		1
GCA_016694995.1_ASM1669499v1	Paenarthrobacter ureafaciens	DnaE1	Aerobe	28.3333	Mesophile	Gram-	4402759	63.4368	4-5	60-70		37931	Bacteria	Actinobacteria	Actinomycetia	Micrococcales	Micrococcaceae	Paenarthrobacter		Paenarthrobacter ureafaciens	07ac_E1Act			7	2	2	3	0	0		1	1		1	0	0	0	1	0	0	0		1	0	1	0	0		1
GCA_016861545.1_ASM1686154v1	Mycobacterium heckeshornense	DnaE1	Aerobe	42	Mesophile	Gram+	4865109	65.9041	4-5	60-70		110505	Bacteria	Actinobacteria	Actinomycetia	Corynebacteriales	Mycobacteriaceae	Mycobacterium		Mycobacterium heckeshornense	07aa_E1Act			7	2	1	4	0	0		1	1		1	0	0	1	0	0	0	0		1	0	0	0	0		0
GCA_000195955.2_ASM19595v2	Mycobacterium tuberculosis H37Rv	DnaE1	Aerobe	37	Mesophile	Gram+	4411532	65.6147	4-5	60-70		83332	Bacteria	Actinobacteria	Actinomycetia	Corynebacteriales	Mycobacteriaceae	Mycobacterium	Mycobacterium tuberculosis	Mycobacterium tuberculosis H37Rv	07aa_E1Act			6	2	1	3	0	0		1	1		1	0	0	1	0	0	0	0		1	0	0	0	0		0
GCA_000237305.1_ASM23730v1	Streptomyces cattleya NRRL 8057 = DSM 46488	DnaE1	Aerobe	27	Mesophile	Gram+	8092553	73.0147	>7	>70		1003195	Bacteria	Actinobacteria	Actinomycetia	Streptomycetales	Streptomycetaceae	Streptomyces	Streptomyces cattleya	Streptomyces cattleya NRRL 8057 = DSM 46488	07ab_E1Act			8	2	3	2	1	0		1	1		1	0	0	0	1	0	0	0		1	0	1	0	1		0
GCA_000253375.1_ASM25337v1	Mycobacterium canettii CIPT 140010059	DnaE1	Aerobe	37	Mesophile	Gram+	4482059	65.6223	4-5	60-70		1048245	Bacteria	Actinobacteria	Actinomycetia	Corynebacteriales	Mycobacteriaceae	Mycobacterium	Mycobacterium canettii	Mycobacterium canettii CIPT 140010059	07aa_E1Act			5	1	1	3	0	0		1	1		1	0	0	0	0	0	0	0		1	0	0	0	0		0
GCA_000525635.1_ASM52563v1	Kutzneria albida DSM 43870	DnaE1	Aerobe	27	Mesophile	Gram+	9874925	70.596	>7	>70		1449976	Bacteria	Actinobacteria	Actinomycetia	Pseudonocardiales	Pseudonocardiaceae	Kutzneria	Kutzneria albida	Kutzneria albida DSM 43870	07aa_E1Act			6	2	2	2	0	0		1	1		1	0	0	1	0	0	0	0		1	0	1	0	0		1
GCA_001509405.1_ASM150940v1	Aeromicrobium erythreum	DnaE1	Aerobe	33	Mesophile	Gram+	3629239	72.1378	3-4	>70		2041	Bacteria	Actinobacteria	Actinomycetia	Propionibacteriales	Nocardioidaceae	Aeromicrobium		Aeromicrobium erythreum	07ac_E1Act			6	2	1	3	0	0		1	1		1	0	0	1	0	0	0	0		1	0	0	0	0		0
GCA_001605725.1_ASM160572v1	Mycobacteroides immunogenum	DnaE1	Aerobe	35	Mesophile	Gram+	5573781	64.2733	5-6	60-70		83262	Bacteria	Actinobacteria	Actinomycetia	Corynebacteriales	Mycobacteriaceae	Mycobacteroides		Mycobacteroides immunogenum	07aa_E1Act			7	2	2	3	0	0		1	1		1	0	0	1	0	0	0	0		1	0	0	0	1		0
GCA_001655245.1_ASM165524v1	Mycolicibacterium vaccae 95051	DnaE1	Aerobe	36	Mesophile	Gram+	6235754	68.5863	6-7	60-70		1354275	Bacteria	Actinobacteria	Actinomycetia	Corynebacteriales	Mycobacteriaceae	Mycolicibacterium	Mycolicibacterium vaccae	Mycolicibacterium vaccae 95051	07aa_E1Act			7	2	1	4	0	0		1	1		1	0	0	1	0	0	0	0		1	0	0	0	0		0
GCA_003855095.1_ASM385509v1	Gordonia insulae	DnaE1	Aerobe	28.5	Mesophile	Gram+	5962176	67.3639	5-6	60-70		2420509	Bacteria	Actinobacteria	Actinomycetia	Corynebacteriales	Gordoniaceae	Gordonia		Gordonia insulae	07aa_E1Act			7	2	1	4	0	0		1	1		1	0	0	1	0	0	0	0		1	0	0	0	0		0
GCA_008329645.1_ASM832964v1	Mycobacterium grossiae	DnaE1	Aerobe	37	Mesophile	Gram+	5681602	70.45	5-6	>70		1552759	Bacteria	Actinobacteria	Actinomycetia	Corynebacteriales	Mycobacteriaceae	Mycobacterium		Mycobacterium grossiae	07aa_E1Act			7	2	1	4	0	0		1	1		1	0	0	1	0	0	0	0		1	0	0	0	0		0
GCA_009497075.1_ASM949707v1	Nonomuraea nitratireducens	DnaE1	Aerobe	31	Mesophile	Gram+	11273186	71.0862	>7	>70		2656914	Bacteria	Actinobacteria	Actinomycetia	Streptosporangiales	Streptosporangiaceae	Nonomuraea		Nonomuraea nitratireducens	07ad_E1Act			8	3	2	2	1	0		1	1		2	0	0	0	1	0	0	0		1	0	1	0	0		1
GCA_010729665.1_ASM1072966v1	Mycolicibacterium madagascariense	DnaE1	Aerobe	32	Mesophile	Gram+	5940375	69.1376	5-6	60-70		212765	Bacteria	Actinobacteria	Actinomycetia	Corynebacteriales	Mycobacteriaceae	Mycolicibacterium		Mycolicibacterium madagascariense	07aa_E1Act			7	2	1	4	0	0		1	1		1	0	0	1	0	0	0	0		1	0	0	0	0		0
GCA_016925535.1_ASM1692553v1	Natronoglycomyces albus	DnaE1	NA	NA	NA	NA	4012379	61.4762	4-5	60-70		2811108	Bacteria	Actinobacteria	Actinomycetia	Glycomycetales	Glycomycetaceae	Natronoglycomyces		Natronoglycomyces albus	07aa_E1Act			5	2	1	2	0	0		1	0		1	0	0	1	0	0	0	0		1	0	0	0	0		1
GCA_019456675.1_ASM1945667v1	Mycobacterium pallens	DnaE1	Aerobe	29	Mesophile	Gram+	6093551	66.4335	6-7	60-70		370524	Bacteria	Actinobacteria	Actinomycetia	Corynebacteriales	Mycobacteriaceae	Mycobacterium		Mycobacterium pallens	07aa_E1Act			7	2	1	4	0	0		1	1		1	0	0	1	0	0	0	0		1	0	0	0	0		0
GCA_900603025.1_MHAS	Mycolicibacterium hassiacum DSM 44199	DnaE1	Aerobe	37	Mesophile	Gram+	5269097	69.2979	5-6	60-70		1122247	Bacteria	Actinobacteria	Actinomycetia	Corynebacteriales	Mycobacteriaceae	Mycolicibacterium	Mycolicibacterium hassiacum	Mycolicibacterium hassiacum DSM 44199	07aa_E1Act			8	2	2	4	0	0		1	1		1	0	0	1	0	0	0	0		1	0	0	0	1		0
GCA_000092225.1_ASM9222v1	Tsukamurella paurometabola DSM 20162	DnaE1	Aerobe	30	Mesophile	Gram+	4479724	68.3989	4-5	60-70		521096	Bacteria	Actinobacteria	Actinomycetia	Corynebacteriales	Tsukamurellaceae	Tsukamurella	Tsukamurella paurometabola	Tsukamurella paurometabola DSM 20162	07aa_E1Act			6	2	1	3	0	0		1	0		1	0	0	1	0	0	0	0		1	0	0	0	0		0
GCA_000157895.2_ASM15789v2	Mycobacterium kansasii ATCC 12478	DnaE1	Aerobe	37	Mesophile	Gram+	6577228	66.2292	6-7	60-70		557599	Bacteria	Actinobacteria	Actinomycetia	Corynebacteriales	Mycobacteriaceae	Mycobacterium	Mycobacterium kansasii	Mycobacterium kansasii ATCC 12478	07aa_E1Act			6	2	1	3	0	0		1	1		1	0	0	1	0	0	0	0		1	0	0	0	0		0
GCA_000184435.1_ASM18443v1	Mycolicibacterium gilvum Spyr1	DnaE1	Aerobe	35	Mesophile	Gram+	5783292	67.7614	5-6	60-70		278137	Bacteria	Actinobacteria	Actinomycetia	Corynebacteriales	Mycobacteriaceae	Mycolicibacterium	Mycolicibacterium gilvum	Mycolicibacterium gilvum Spyr1	07aa_E1Act			7	2	1	4	0	0		1	1		1	0	0	1	0	0	0	0		1	0	0	0	0		0
GCA_000269985.1_ASM26998v1	Kitasatospora setae KM-6054	DnaE1	Aerobe	27	Mesophile	Gram+	8783278	74.1975	>7	>70		452652	Bacteria	Actinobacteria	Actinomycetia	Streptomycetales	Streptomycetaceae	Kitasatospora	Kitasatospora setae	Kitasatospora setae KM-6054	07ab_E1Act			5	2	2	1	0	0		1	1		2	0	0	0	0	0	0	0		1	0	1	0	0		0
GCA_000993785.3_ASM99378v3	Streptomyces xiamenensis	DnaE1	Aerobe	28	Mesophile	Gram+	5961402	72.0226	5-6	>70		408015	Bacteria	Actinobacteria	Actinomycetia	Streptomycetales	Streptomycetaceae	Streptomyces		Streptomyces xiamenensis	07ab_E1Act			6	2	2	1	1	0		1	0		1	0	0	0	1	0	0	0		1	0	1	0	0		0
GCA_002209125.2_ASM220912v2	Nocardia brasiliensis	DnaE1	Aerobe	33	Mesophile	Gram+	8935513	68.2385	>7	60-70		37326	Bacteria	Actinobacteria	Actinomycetia	Corynebacteriales	Nocardiaceae	Nocardia		Nocardia brasiliensis	07aa_E1Act			9	3	2	4	0	0		1	1		2	0	0	1	0	0	0	0		1	0	1	0	0		0
GCA_010726645.1_ASM1072664v1	Mycolicibacterium duvalii	DnaE1	Aerobe	37	Mesophile	Gram+	5657388	68.2896	5-6	60-70		39688	Bacteria	Actinobacteria	Actinomycetia	Corynebacteriales	Mycobacteriaceae	Mycolicibacterium		Mycolicibacterium duvalii	07aa_E1Act			7	2	1	4	0	0		1	1		1	0	0	1	0	0	0	0		1	0	0	0	0		0
GCA_010729485.1_ASM1072948v1	Mycolicibacter hiberniae	DnaE1	Aerobe	37	Mesophile	Gram+	4396654	68.509	4-5	60-70		29314	Bacteria	Actinobacteria	Actinomycetia	Corynebacteriales	Mycobacteriaceae	Mycolicibacter		Mycolicibacter hiberniae	07aa_E1Act			5	2	1	2	0	0		1	0		1	0	0	1	0	0	0	0		1	0	0	0	0		0
GCA_010731755.1_ASM1073175v1	Mycolicibacter minnesotensis	DnaE1	Aerobe	28	Mesophile	Gram+	4224047	67.0972	4-5	60-70		1118379	Bacteria	Actinobacteria	Actinomycetia	Corynebacteriales	Mycobacteriaceae	Mycolicibacter		Mycolicibacter minnesotensis	07aa_E1Act			5	2	1	2	0	0		1	0		1	0	0	1	0	0	0	0		1	0	0	0	0		0
GCA_013364095.1_ASM1336409v1	Streptomyces harbinensis	DnaE1	Aerobe	28	Mesophile	Gram+	5802668	72.8892	5-6	>70		1176198	Bacteria	Actinobacteria	Actinomycetia	Streptomycetales	Streptomycetaceae	Streptomyces		Streptomyces harbinensis	07ab_E1Act			7	2	2	2	1	0		1	0		1	0	0	0	1	0	0	0		1	0	1	0	0		0
GCA_019645815.1_ASM1964581v1	Mycobacterium heraklionense	DnaE1	Aerobe	37	Mesophile	Gram+	5061737	67.8177	5-6	60-70		512402	Bacteria	Actinobacteria	Actinomycetia	Corynebacteriales	Mycobacteriaceae	Mycobacterium		Mycobacterium heraklionense	07aa_E1Act			5	2	1	2	0	0		1	0		1	0	0	1	0	0	0	0		1	0	0	0	0		0
GCA_019880305.1_ASM1988030v1	Streptomyces decoyicus	DnaE1	Aerobe	29	Mesophile	Gram+	8632952	70.9229	>7	>70		249567	Bacteria	Actinobacteria	Actinomycetia	Streptomycetales	Streptomycetaceae	Streptomyces		Streptomyces decoyicus	07ab_E1Act			6	2	2	2	0	0		1	1		1	0	0	0	1	0	0	0		1	0	1	0	0		0
GCA_000015305.1_ASM1530v1	Mycolicibacterium vanbaalenii PYR-1	DnaE1	Aerobe	30	Mesophile	Gram+	6491865	67.7931	6-7	60-70		350058	Bacteria	Actinobacteria	Actinomycetia	Corynebacteriales	Mycobacteriaceae	Mycolicibacterium	Mycolicibacterium vanbaalenii	Mycolicibacterium vanbaalenii PYR-1	07aa_E1Act			7	2	1	4	0	0		1	1		1	0	0	1	0	0	0	0		1	0	0	0	0		0
GCA_000024345.1_ASM2434v1	Kribbella flavida DSM 17836	DnaE1	Aerobe	29	Mesophile	Gram+	7579488	70.5679	>7	>70		479435	Bacteria	Actinobacteria	Actinomycetia	Propionibacteriales	Kribbellaceae	Kribbella	Kribbella flavida	Kribbella flavida DSM 17836	07ac_E1Act			8	2	2	4	0	0		1	1		1	0	0	1	0	0	0	0		1	0	1	0	0		0
GCA_000247715.1_ASM24771v1	Gordonia polyisoprenivorans VH2	DnaE1	Aerobe	28	Mesophile	Gram+	5844299	66.9805	5-6	60-70		1112204	Bacteria	Actinobacteria	Actinomycetia	Corynebacteriales	Gordoniaceae	Gordonia	Gordonia polyisoprenivorans	Gordonia polyisoprenivorans VH2	07aa_E1Act			7	2	1	4	0	0		1	1		1	0	0	1	0	0	0	0		1	0	0	0	0		0
GCA_000270245.1_ASM27024v1	Microlunatus phosphovorus NM-1	DnaE1	Aerobe	31	Mesophile	Gram+	5683123	67.2675	5-6	60-70		1032480	Bacteria	Actinobacteria	Actinomycetia	Propionibacteriales	Propionibacteriaceae	Microlunatus	Microlunatus phosphovorus	Microlunatus phosphovorus NM-1	07ac_E1Act			6	2	1	3	0	0		1	1		1	0	0	1	0	0	0	0		1	0	0	0	0		1
GCA_000284035.1_ASM28403v1	Nocardia cyriacigeorgica GUH-2	DnaE1	Aerobe	30	Mesophile	Gram+	6194645	68.3661	6-7	60-70		1127134	Bacteria	Actinobacteria	Actinomycetia	Corynebacteriales	Nocardiaceae	Nocardia	Nocardia cyriacigeorgica	Nocardia cyriacigeorgica GUH-2	07aa_E1Act			7	2	1	4	0	0		1	1		1	0	0	1	0	0	0	0		1	0	0	0	0		0
GCA_000359525.1_ASM35952v1	Streptomyces albidoflavus	DnaE1	Aerobe	27	Mesophile	Gram+	6841649	73.3213	6-7	>70		1886	Bacteria	Actinobacteria	Actinomycetia	Streptomycetales	Streptomycetaceae	Streptomyces		Streptomyces albidoflavus	07ab_E1Act			6	2	2	2	0	0		1	1		1	0	0	0	1	0	0	0		1	0	1	0	0		0
GCA_000725405.1_ASM72540v1	Dermacoccus nishinomiyaensis	DnaE1	Aerobe	31.5	Mesophile	Gram+	3113642	69.0449	3-4	60-70		1274	Bacteria	Actinobacteria	Actinomycetia	Micrococcales	Dermacoccaceae	Dermacoccus		Dermacoccus nishinomiyaensis	07ac_E1Act			5	2	1	2	0	0		1	1		1	0	0	0	1	0	0	0		1	0	0	0	0		1
GCA_001659785.1_ASM165978v1	Dietzia timorensis	DnaE1	Aerobe	28	Mesophile	Gram+	3607892	65.5832	3-4	60-70		499555	Bacteria	Actinobacteria	Actinomycetia	Corynebacteriales	Dietziaceae	Dietzia		Dietzia timorensis	07aa_E1Act			5	2	1	2	0	0		1	0		1	0	0	1	0	0	0	0		1	0	0	0	0		0
GCA_002157835.1_ASM215783v1	Mycobacterium dioxanotrophicus	DnaE1	Aerobe	37	Mesophile	Gram+	8080416	66.4583	>7	60-70		482462	Bacteria	Actinobacteria	Actinomycetia	Corynebacteriales	Mycobacteriaceae	Mycobacterium		Mycobacterium dioxanotrophicus	07aa_E1Act			8	2	2	4	0	0		1	1		1	0	0	1	0	0	0	0		1	0	0	0	1		0
GCA_003945385.1_ASM394538v1	Pseudonocardia autotrophica	DnaE1	Aerobe	28	Mesophile	Gram+	7535285	72.8341	>7	>70		2074	Bacteria	Actinobacteria	Actinomycetia	Pseudonocardiales	Pseudonocardiaceae	Pseudonocardia		Pseudonocardia autotrophica	07aa_E1Act			6	2	1	3	0	0		1	1		1	0	0	1	0	0	0	0		1	0	0	0	0		0
GCA_009914535.1_ASM991453v1	Gordonia pseudoamarae	DnaE1	Aerobe	28.5	Mesophile	Gram+	5306277	66.8501	5-6	60-70		2831662	Bacteria	Actinobacteria	Actinomycetia	Corynebacteriales	Gordoniaceae	Gordonia		Gordonia pseudoamarae	07aa_E1Act			6	2	2	2	0	0		1	0		1	0	0	1	0	0	0	0		1	0	0	0	1		0
GCA_010725885.1_ASM1072588v1	Mycolicibacterium tokaiense	DnaE1	Aerobe	37	Mesophile	Gram+	6328149	67.9065	6-7	60-70		39695	Bacteria	Actinobacteria	Actinomycetia	Corynebacteriales	Mycobacteriaceae	Mycolicibacterium		Mycolicibacterium tokaiense	07aa_E1Act			7	2	1	4	0	0		1	1		1	0	0	1	0	0	0	0		1	0	0	0	0		0
GCA_010731295.1_ASM1073129v1	Mycolicibacterium boenickei	DnaE1	Aerobe	37	Mesophile	Gram+	6585921	66.8315	6-7	60-70		146017	Bacteria	Actinobacteria	Actinomycetia	Corynebacteriales	Mycobacteriaceae	Mycolicibacterium		Mycolicibacterium boenickei	07aa_E1Act			7	2	1	4	0	0		1	1		1	0	0	1	0	0	0	0		1	0	0	0	0		0
GCA_010731615.1_ASM1073161v1	Mycolicibacterium insubricum	DnaE1	Aerobe	37	Mesophile	Gram+	4577045	68.821	4-5	60-70		444597	Bacteria	Actinobacteria	Actinomycetia	Corynebacteriales	Mycobacteriaceae	Mycolicibacterium		Mycolicibacterium insubricum	07aa_E1Act			5	2	1	2	0	0		1	0		1	0	0	1	0	0	0	0		1	0	0	0	0		0
GCA_011382965.1_ASM1138296v1	Leucobacter insecticola	DnaE1	Aerobe	28	Mesophile	Gram+	2916402	62.4543	2-3	60-70		2714934	Bacteria	Actinobacteria	Actinomycetia	Micrococcales	Microbacteriaceae	Leucobacter		Leucobacter insecticola	07ac_E1Act			4	1	1	2	0	0		1	0		1	0	0	0	0	0	0	0		0	0	1	0	0		1
GCA_016803985.1_ASM1680398v1	Streptomyces koyangensis	DnaE1	Aerobe	28	Mesophile	Gram+	7001532	73.2753	>7	>70		188770	Bacteria	Actinobacteria	Actinomycetia	Streptomycetales	Streptomycetaceae	Streptomyces		Streptomyces koyangensis	07ab_E1Act			6	2	2	2	0	0		1	1		1	0	0	0	1	0	0	0		1	0	1	0	0		0
GCA_019222765.1_ASM1922276v1	Nocardia iowensis	DnaE1	Aerobe	28	Mesophile	Gram+	8948074	66.8294	>7	60-70		204891	Bacteria	Actinobacteria	Actinomycetia	Corynebacteriales	Nocardiaceae	Nocardia		Nocardia iowensis	07aa_E1Act			8	2	3	3	0	0		1	1		1	0	0	1	0	0	0	0		1	0	1	0	1		0
GCA_019645875.1_ASM1964587v1	Mycobacterium senegalense	DnaE1	Aerobe	37	Mesophile	Gram+	6086722	66.5624	6-7	60-70		1796	Bacteria	Actinobacteria	Actinomycetia	Corynebacteriales	Mycobacteriaceae	Mycobacterium		Mycobacterium senegalense	07aa_E1Act			7	2	1	4	0	0		1	1		1	0	0	1	0	0	0	0		1	0	0	0	0		0
GCA_019739075.1_ASM1973907v1	Mycolicibacterium farcinogenes	DnaE1	Aerobe	36	Mesophile	Gram+	6607534	66.3708	6-7	60-70		1802	Bacteria	Actinobacteria	Actinomycetia	Corynebacteriales	Mycobacteriaceae	Mycolicibacterium		Mycolicibacterium farcinogenes	07aa_E1Act			7	2	1	4	0	0		1	1		1	0	0	1	0	0	0	0		1	0	0	0	0		0
GCA_000024965.1_ASM2496v1	Xylanimonas cellulosilytica DSM 15894	DnaE1	Aerobe	29	Mesophile	Gram+	3831380	72.452	3-4	>70		446471	Bacteria	Actinobacteria	Actinomycetia	Micrococcales	Promicromonosporaceae	Xylanimonas	Xylanimonas cellulosilytica	Xylanimonas cellulosilytica DSM 15894	07ac_E1Act			6	2	2	2	0	0		1	0		1	0	0	1	0	0	0	0		1	0	1	0	0		1
GCA_002082195.1_ASM208219v1	Streptomyces gilvosporeus	DnaE1	Aerobe	26	Mesophile	Gram+	8482298	70.9519	>7	>70		553510	Bacteria	Actinobacteria	Actinomycetia	Streptomycetales	Streptomycetaceae	Streptomyces		Streptomyces gilvosporeus	07ab_E1Act			8	2	3	2	1	0		1	1		1	0	0	0	1	0	0	0		1	0	1	0	1		0
GCA_002096055.1_ASM209605v1	Cnuibacter physcomitrellae	DnaE1	Aerobe	28	Mesophile	Gram+	4351649	70.7865	4-5	>70		1619308	Bacteria	Actinobacteria	Actinomycetia	Micrococcales	Microbacteriaceae	Cnuibacter		Cnuibacter physcomitrellae	07ac_E1Act			7	2	2	3	0	0		1	1		1	0	0	1	0	0	0	0		1	0	1	0	0		1
GCA_003096075.1_ASM309607v1	Dietzia lutea	DnaE1	Aerobe	28	Mesophile	Gram+	3911842	70.8988	3-4	>70		546160	Bacteria	Actinobacteria	Actinomycetia	Corynebacteriales	Dietziaceae	Dietzia		Dietzia lutea	07aa_E1Act			5	2	1	2	0	0		1	0		1	0	0	1	0	0	0	0		1	0	0	0	0		0
GCA_003627815.1_ASM362781v1	Streptomyces hundungensis	DnaE1	Aerobe	28	Mesophile	Gram+	8393044	70.9401	>7	>70		1077946	Bacteria	Actinobacteria	Actinomycetia	Streptomycetales	Streptomycetaceae	Streptomyces		Streptomyces hundungensis	07ab_E1Act			7	2	3	2	0	0		1	1		1	0	0	0	1	0	0	0		1	0	1	0	1		0
GCA_009914515.1_ASM991451v1	Gordonia amarae	DnaE1	Aerobe	30	Mesophile	Gram+	5291543	67.4283	5-6	60-70		36821	Bacteria	Actinobacteria	Actinomycetia	Corynebacteriales	Gordoniaceae	Gordonia		Gordonia amarae	07aa_E1Act			8	3	1	4	0	0		1	0		2	0	0	1	0	0	0	0		1	0	0	0	0		0
GCA_010725485.1_ASM1072548v1	Mycolicibacterium parafortuitum	DnaE1	Aerobe	37	Mesophile	Gram+	6044196	68.3914	6-7	60-70		39692	Bacteria	Actinobacteria	Actinomycetia	Corynebacteriales	Mycobacteriaceae	Mycolicibacterium		Mycolicibacterium parafortuitum	07aa_E1Act			7	2	1	4	0	0		1	1		1	0	0	1	0	0	0	0		1	0	0	0	0		0
GCA_010726245.1_ASM1072624v1	Mycolicibacterium aichiense	DnaE1	Aerobe	36	Mesophile	Gram+	5925482	66.7477	5-6	60-70		1799	Bacteria	Actinobacteria	Actinomycetia	Corynebacteriales	Mycobacteriaceae	Mycolicibacterium		Mycolicibacterium aichiense	07aa_E1Act			8	2	2	4	0	0		1	1		1	0	0	1	0	0	0	0		1	0	0	0	1		0
GCA_010726955.1_ASM1072695v1	Mycolicibacterium fallax	DnaE1	Aerobe	31	Mesophile	Gram+	4156821	70.3734	4-5	>70		1793	Bacteria	Actinobacteria	Actinomycetia	Corynebacteriales	Mycobacteriaceae	Mycolicibacterium		Mycolicibacterium fallax	07aa_E1Act			6	2	2	2	0	0		1	0		1	0	0	1	0	0	0	0		1	0	0	0	1		0
GCA_010727475.1_ASM1072747v1	Mycolicibacterium mageritense	DnaE1	Aerobe	37	Mesophile	Gram+	8006721	66.9248	>7	60-70		53462	Bacteria	Actinobacteria	Actinomycetia	Corynebacteriales	Mycobacteriaceae	Mycolicibacterium		Mycolicibacterium mageritense	07aa_E1Act			8	2	2	4	0	0		1	1		1	0	0	1	0	0	0	0		1	0	0	0	1		0
GCA_010731855.1_ASM1073185v1	Mycolicibacterium anyangense	DnaE1	Aerobe	37	Mesophile	Gram+	5696751	67.1049	5-6	60-70		1431246	Bacteria	Actinobacteria	Actinomycetia	Corynebacteriales	Mycobacteriaceae	Mycolicibacterium		Mycolicibacterium anyangense	07aa_E1Act			7	2	1	4	0	0		1	1		1	0	0	1	0	0	0	0		1	0	0	0	0		0
GCA_013394065.1_ASM1339406v1	Streptomyces rectiverticillatus	DnaE1	Aerobe	28	Mesophile	Gram+	7679243	72.0798	>7	>70		173860	Bacteria	Actinobacteria	Actinomycetia	Streptomycetales	Streptomycetaceae	Streptomyces		Streptomyces rectiverticillatus	07ab_E1Act			7	2	2	2	1	0		1	1		1	0	0	0	1	0	0	0		1	0	1	0	0		0
GCA_014217565.1_ASM1421756v1	Kribbella qitaiheensis	DnaE1	Aerobe	28	Mesophile	Gram+	8156807	67.4314	>7	60-70		1544730	Bacteria	Actinobacteria	Actinomycetia	Propionibacteriales	Kribbellaceae	Kribbella		Kribbella qitaiheensis	07ac_E1Act			7	2	0	4	0	1		1	1		1	0	0	1	0	0	0	0		0	0	0	0	0		0
GCA_015689475.1_ASM1568947v1	Streptomyces solisilvae	DnaE1	Aerobe	28	Mesophile	Gram+	11639536	71.0319	>7	>70		1929477	Bacteria	Actinobacteria	Actinomycetia	Streptomycetales	Streptomycetaceae	Streptomyces		Streptomyces solisilvae	07ab_E1Act			8	2	3	2	1	0		1	1		2	0	0	0	0	0	0	0		1	0	1	0	1		0
GCA_018324255.1_ASM1832425v1	Polymorphospora rubra	DnaE1	Aerobe	28	Mesophile	Gram+	8365212	71.804	>7	>70		338584	Bacteria	Actinobacteria	Actinomycetia	Micromonosporales	Micromonosporaceae	Polymorphospora		Polymorphospora rubra	07aa_E1Act			6	2	2	2	0	0		1	1		1	0	0	1	0	0	0	0		1	0	1	0	0		1
GCA_019645855.1_ASM1964585v1	Mycobacterium malmoense	DnaE1	Aerobe	37	Mesophile	Gram+	5319859	66.9863	5-6	60-70		1780	Bacteria	Actinobacteria	Actinomycetia	Corynebacteriales	Mycobacteriaceae	Mycobacterium		Mycobacterium malmoense	07aa_E1Act			7	2	1	4	0	0		1	1		1	0	0	1	0	0	0	0		1	0	0	0	0		0
GCA_900637185.1_49867_H01	Nocardia asteroides	DnaE1	Aerobe	28.5	Mesophile	Gram+	6983363	69.8758	6-7	60-70		1824	Bacteria	Actinobacteria	Actinomycetia	Corynebacteriales	Nocardiaceae	Nocardia		Nocardia asteroides	07aa_E1Act			8	2	2	4	0	0		1	1		1	0	0	1	0	0	0	0		1	0	1	0	0		0
GCA_900659885.1_TLA	Tessaracoccus lapidicaptus	DnaE1	Aerobe	30	Mesophile	Gram+	3212703	70.3667	3-4	>70		1427523	Bacteria	Actinobacteria	Actinomycetia	Propionibacteriales	Propionibacteriaceae	Tessaracoccus		Tessaracoccus lapidicaptus	07ac_E1Act			5	2	1	2	0	0		1	1		1	0	0	0	1	0	0	0		1	0	0	0	0		1
GCA_000017305.1_ASM1730v1	Kineococcus radiotolerans SRS30216 = ATCC BAA-149	DnaE1	Aerobe	30	Mesophile	Gram+	4956672	74.2451	4-5	>70		266940	Bacteria	Actinobacteria	Actinomycetia	Kineosporiales	Kineosporiaceae	Kineococcus	Kineococcus radiotolerans	Kineococcus radiotolerans SRS30216 = ATCC BAA-149	07ad_E1Act			7	3	2	2	0	0		1	1		1	0	0	0	2	0	0	0		1	0	1	0	0		1
GCA_000024785.1_ASM2478v1	Gordonia bronchialis DSM 43247	DnaE1	Aerobe	29	Mesophile	Gram+	5290012	67.0426	5-6	60-70		526226	Bacteria	Actinobacteria	Actinomycetia	Corynebacteriales	Gordoniaceae	Gordonia	Gordonia bronchialis	Gordonia bronchialis DSM 43247	07aa_E1Act			7	2	1	4	0	0		1	1		1	0	0	1	0	0	0	0		1	0	0	0	0		0
GCA_000331185.2_ASM33118v2	Streptomyces rimosus subsp. rimosus ATCC 10970	DnaE1	Aerobe	28	Mesophile	Gram+	9643891	71.8901	>7	>70		1265868	Bacteria	Actinobacteria	Actinomycetia	Streptomycetales	Streptomycetaceae	Streptomyces	Streptomyces rimosus	Streptomyces rimosus subsp. rimosus ATCC 10970	07ab_E1Act			6	2	2	2	0	0		1	0		1	0	0	0	1	0	0	0		1	0	1	0	0		0
GCA_002556545.1_ASM255654v1	Streptomyces formicae	DnaE1	Aerobe	28	Mesophile	Gram+	9611874	71.3831	>7	>70		1616117	Bacteria	Actinobacteria	Actinomycetia	Streptomycetales	Streptomycetaceae	Streptomyces		Streptomyces formicae	07ab_E1Act			6	2	2	2	0	0		1	0		1	0	0	0	1	0	0	0		1	0	1	0	0		0
GCA_002849715.1_ASM284971v1	Arthrobacter crystallopoietes	DnaE1	Aerobe	30	Mesophile	Gram+	5032705	64.364	5-6	60-70		37928	Bacteria	Actinobacteria	Actinomycetia	Micrococcales	Micrococcaceae	Arthrobacter		Arthrobacter crystallopoietes	07ac_E1Act			6	2	2	2	0	0		1	1		1	0	0	0	1	0	0	0		1	0	1	0	0		0
GCA_004011905.1_ASM401190v1	Gordonia alkanivorans	DnaE1	Aerobe	29.5	Mesophile	Gram+	4979656	67.453	4-5	60-70		84096	Bacteria	Actinobacteria	Actinomycetia	Corynebacteriales	Gordoniaceae	Gordonia		Gordonia alkanivorans	07aa_E1Act			7	2	1	4	0	0		1	1		1	0	0	1	0	0	0	0		1	0	0	0	0		0
GCA_004564355.1_ASM456435v1	Microbacterium wangchenii	DnaE1	Aerobe	28	Mesophile	Gram+	3828279	70.6193	3-4	>70		2541726	Bacteria	Actinobacteria	Actinomycetia	Micrococcales	Microbacteriaceae	Microbacterium		Microbacterium wangchenii	07ac_E1Act			7	2	2	3	0	0		1	1		1	0	0	1	0	0	0	0		1	0	1	0	0		1
GCA_008704395.1_ASM870439v1	Streptomyces alboniger	DnaE1	Aerobe	27	Mesophile	Gram+	7962786	71.1608	>7	>70		132473	Bacteria	Actinobacteria	Actinomycetia	Streptomycetales	Streptomycetaceae	Streptomyces		Streptomyces alboniger	07ab_E1Act			6	2	2	2	0	0		1	1		1	0	0	0	1	0	0	0		1	0	1	0	0		0
GCA_008704535.1_ASM870453v1	Streptomyces subrutilus	DnaE1	Aerobe	27	Mesophile	Gram+	7604974	73.4478	>7	>70		36818	Bacteria	Actinobacteria	Actinomycetia	Streptomycetales	Streptomycetaceae	Streptomyces		Streptomyces subrutilus	07ab_E1Act			6	2	2	2	0	0		1	1		1	0	0	0	1	0	0	0		1	0	1	0	0		0
GCA_008704935.1_ASM870493v1	Streptomyces vinaceus	DnaE1	Aerobe	27.5	Mesophile	Gram+	7673509	72.3363	>7	>70		1960	Bacteria	Actinobacteria	Actinomycetia	Streptomycetales	Streptomycetaceae	Streptomyces		Streptomyces vinaceus	07ab_E1Act			7	2	2	2	1	0		1	2		1	0	0	0	1	0	0	0		1	0	1	0	0		0
GCA_009796285.1_ASM979628v1	Streptomyces broussonetiae	DnaE1	Aerobe	28	Mesophile	Gram+	9735779	70.8865	>7	>70		2686304	Bacteria	Actinobacteria	Actinomycetia	Streptomycetales	Streptomycetaceae	Streptomyces		Streptomyces broussonetiae	07ab_E1Act			7	2	2	2	1	0		1	1		1	0	0	0	1	0	0	0		1	0	1	0	0		0
GCA_010725725.1_ASM1072572v1	Mycolicibacterium pulveris	DnaE1	Aerobe	37	Mesophile	Gram+	5484749	67.517	5-6	60-70		36813	Bacteria	Actinobacteria	Actinomycetia	Corynebacteriales	Mycobacteriaceae	Mycolicibacterium		Mycolicibacterium pulveris	07aa_E1Act			7	2	1	4	0	0		1	1		1	0	0	1	0	0	0	0		1	0	0	0	0		0
GCA_010726085.1_ASM1072608v1	Mycolicibacterium moriokaense	DnaE1	Aerobe	37	Mesophile	Gram+	6225779	66.0102	6-7	60-70		39691	Bacteria	Actinobacteria	Actinomycetia	Corynebacteriales	Mycobacteriaceae	Mycolicibacterium		Mycolicibacterium moriokaense	07aa_E1Act			7	2	1	4	0	0		1	1		1	0	0	1	0	0	0	0		1	0	0	0	0		0
GCA_010727945.1_ASM1072794v1	Mycobacterium cookii	DnaE1	Aerobe	29	Mesophile	Gram+	5318517	65.9777	5-6	60-70		1775	Bacteria	Actinobacteria	Actinomycetia	Corynebacteriales	Mycobacteriaceae	Mycobacterium		Mycobacterium cookii	07aa_E1Act			7	2	1	4	0	0		1	1		1	0	0	1	0	0	0	0		1	0	0	0	0		0
GCA_010728525.1_ASM1072852v1	Mycobacterium shottsii	DnaE1	Aerobe	24	Mesophile	Gram+	5973149	65.526	5-6	60-70		133549	Bacteria	Actinobacteria	Actinomycetia	Corynebacteriales	Mycobacteriaceae	Mycobacterium		Mycobacterium shottsii	07aa_E1Act			6	2	1	3	0	0		1	1		1	0	0	1	0	0	0	0		1	0	0	0	0		0
GCA_010728925.1_ASM1072892v1	Mycolicibacterium gadium	DnaE1	Aerobe	36	Mesophile	Gram+	5964999	65.6637	5-6	60-70		1794	Bacteria	Actinobacteria	Actinomycetia	Corynebacteriales	Mycobacteriaceae	Mycolicibacterium		Mycolicibacterium gadium	07aa_E1Act			7	2	1	4	0	0		1	1		1	0	0	1	0	0	0	0		1	0	0	0	0		0
GCA_010730195.1_ASM1073019v1	Mycobacterium conspicuum	DnaE1	Aerobe	36	Mesophile	Gram+	6237139	67.3869	6-7	60-70		44010	Bacteria	Actinobacteria	Actinomycetia	Corynebacteriales	Mycobacteriaceae	Mycobacterium		Mycobacterium conspicuum	07aa_E1Act			7	2	1	4	0	0		1	1		1	0	0	1	0	0	0	0		1	0	0	0	0		0
GCA_014041935.1_ASM1404193v1	Gordonia jinghuaiqii	DnaE1	Aerobe	28.5	Mesophile	Gram+	5184113	67.5585	5-6	60-70		2758710	Bacteria	Actinobacteria	Actinomycetia	Corynebacteriales	Gordoniaceae	Gordonia		Gordonia jinghuaiqii	07aa_E1Act			7	2	1	4	0	0		1	1		1	0	0	1	0	0	0	0		1	0	0	0	0		0
GCA_014070455.1_ASM1407045v1	Gordonia rubripertincta	DnaE1	Aerobe	31	Mesophile	Gram+	5263177	67.5138	5-6	60-70		36822	Bacteria	Actinobacteria	Actinomycetia	Corynebacteriales	Gordoniaceae	Gordonia		Gordonia rubripertincta	07aa_E1Act			7	2	1	4	0	0		1	1		1	0	0	1	0	0	0	0		1	0	0	0	0		0
GCA_014295035.1_ASM1429503v1	Streptomyces buecherae	DnaE1	Aerobe	28	Mesophile	Gram+	8416829	73.1443	>7	>70		2763006	Bacteria	Actinobacteria	Actinomycetia	Streptomycetales	Streptomycetaceae	Streptomyces		Streptomyces buecherae	07ab_E1Act			7	2	3	2	0	0		1	1		1	0	0	0	1	0	0	0		1	0	1	0	1		0
GCA_014701115.1_ASM1470111v1	Streptomyces glomeroaurantiacus	DnaE1	Aerobe	26.5	Mesophile	Gram+	9428393	70.2879	>7	>70		68210	Bacteria	Actinobacteria	Actinomycetia	Streptomycetales	Streptomycetaceae	Streptomyces		Streptomyces glomeroaurantiacus	07ab_E1Act			6	2	2	2	0	0		1	1		1	0	0	0	1	0	0	0		1	0	1	0	0		0
GCA_015910445.1_ASM1591044v1	Streptomyces bathyalis	DnaE1	Aerobe	28	Mesophile	Gram+	7377472	70.238	>7	>70		2710756	Bacteria	Actinobacteria	Actinomycetia	Streptomycetales	Streptomycetaceae	Streptomyces		Streptomyces bathyalis	07ab_E1Act			10	4	2	4	0	0		1	1		1	0	0	2	1	0	0	0		1	0	1	0	0		0
GCA_016745295.1_ASM1674529v1	Mycobacterium marinum	DnaE1	Aerobe	30	Mesophile	Gram+	6321947	65.7984	6-7	60-70		1781	Bacteria	Actinobacteria	Actinomycetia	Corynebacteriales	Mycobacteriaceae	Mycobacterium		Mycobacterium marinum	07aa_E1Act			6	2	1	3	0	0		1	1		1	0	0	1	0	0	0	0		1	0	0	0	0		0
GCA_017639205.1_ASM1763920v1	Streptomyces nojiriensis	DnaE1	Aerobe	27	Mesophile	Gram+	9022916	71.9751	>7	>70		66374	Bacteria	Actinobacteria	Actinomycetia	Streptomycetales	Streptomycetaceae	Streptomyces		Streptomyces nojiriensis	07ab_E1Act			6	2	2	2	0	0		1	1		1	0	0	0	1	0	0	0		1	0	1	0	0		0
GCA_018141485.1_ASM1814148v1	Streptomyces alfalfae	DnaE1	Aerobe	28	Mesophile	Gram+	8278595	72.0613	>7	>70		1642299	Bacteria	Actinobacteria	Actinomycetia	Streptomycetales	Streptomycetaceae	Streptomyces		Streptomyces alfalfae	07ab_E1Act			7	2	3	2	0	0		1	1		1	0	0	0	1	0	0	0		1	0	1	0	1		0
GCA_018255875.1_ASM1825587v1	Streptomyces lavendulae subsp. lavendulae	DnaE1	Aerobe	26.5	Mesophile	Gram+	8035918	72.8879	>7	>70		58340	Bacteria	Actinobacteria	Actinomycetia	Streptomycetales	Streptomycetaceae	Streptomyces	Streptomyces lavendulae	Streptomyces lavendulae subsp. lavendulae	07ab_E1Act			9	3	2	3	1	0		1	1		1	0	0	0	2	0	0	0		1	0	1	0	0		0
GCA_018278905.1_ASM1827890v1	Mycobacterium spongiae	DnaE1	Aerobe	37	Mesophile	Gram+	5581157	65.5578	5-6	60-70		886343	Bacteria	Actinobacteria	Actinomycetia	Corynebacteriales	Mycobacteriaceae	Mycobacterium		Mycobacterium spongiae	07aa_E1Act			6	2	1	3	0	0		1	1		1	0	0	1	0	0	0	0		1	0	0	0	0		0
GCA_018324685.1_ASM1832468v1	Actinocatenispora sera	DnaE1	Aerobe	28	Mesophile	Gram+	7044238	72.6283	>7	>70		390989	Bacteria	Actinobacteria	Actinomycetia	Micromonosporales	Micromonosporaceae	Actinocatenispora		Actinocatenispora sera	07aa_E1Act			8	2	2	3	1	0		1	1		1	0	0	1	0	0	0	0		1	0	1	0	0		1
GCA_018363015.1_ASM1836301v1	Mycolicibacterium neoaurum	DnaE1	Aerobe	37	Mesophile	Gram+	5756799	66.4977	5-6	60-70		1795	Bacteria	Actinobacteria	Actinomycetia	Corynebacteriales	Mycobacteriaceae	Mycolicibacterium		Mycolicibacterium neoaurum	07aa_E1Act			7	2	1	4	0	0		1	1		1	0	0	1	0	0	0	0		1	0	0	0	0		0
GCA_019645835.1_ASM1964583v1	Mycobacterium holsaticum	DnaE1	Aerobe	34	Mesophile	Gram+	5623714	67.2345	5-6	60-70		152142	Bacteria	Actinobacteria	Actinomycetia	Corynebacteriales	Mycobacteriaceae	Mycobacterium		Mycobacterium holsaticum	07aa_E1Act			7	2	1	4	0	0		1	1		1	0	0	1	0	0	0	0		1	0	0	0	0		0
GCA_000009765.2_ASM976v2	Streptomyces avermitilis MA-4680 = NBRC 14893	DnaE1	Aerobe	27.5	Mesophile	Gram+	9119895	70.7014	>7	>70		227882	Bacteria	Actinobacteria	Actinomycetia	Streptomycetales	Streptomycetaceae	Streptomyces	Streptomyces avermitilis	Streptomyces avermitilis MA-4680 = NBRC 14893	07ab_E1Act			6	2	2	2	0	0		1	1		1	0	0	0	1	0	0	0		1	0	1	0	0		0
GCA_000024545.1_ASM2454v1	Stackebrandtia nassauensis DSM 44728	DnaE1	Aerobe	29	Mesophile	Gram+	6841557	68.1339	6-7	60-70		446470	Bacteria	Actinobacteria	Actinomycetia	Glycomycetales	Glycomycetaceae	Stackebrandtia	Stackebrandtia nassauensis	Stackebrandtia nassauensis DSM 44728	07aa_E1Act			7	3	2	2	0	0		1	0		1	0	0	2	0	0	0	0		1	0	1	0	0		1
GCA_000091305.1_ASM9130v1	Streptomyces scabiei 87.22	DnaE1	Aerobe	28	Mesophile	Gram+	10148695	71.4528	>7	>70		680198	Bacteria	Actinobacteria	Actinomycetia	Streptomycetales	Streptomycetaceae	Streptomyces	Streptomyces scabiei	Streptomyces scabiei 87.22	07ab_E1Act			6	2	2	2	0	0		1	1		1	0	0	0	1	0	0	0		1	0	1	0	0		0
GCA_000092825.1_ASM9282v1	Segniliparus rotundus DSM 44985	DnaE1	Aerobe	29	Mesophile	Gram+	3157527	66.7913	3-4	60-70		640132	Bacteria	Actinobacteria	Actinomycetia	Corynebacteriales	Segniliparaceae	Segniliparus	Segniliparus rotundus	Segniliparus rotundus DSM 44985	07aa_E1Act			4	1	1	2	0	0		1	0		1	0	0	0	0	0	0	0		1	0	0	0	0		0
GCA_000212695.1_ASM21269v1	Cellulomonas fimi ATCC 484	DnaE1	Aerobe	31	Mesophile	Gram+	4266344	74.7243	4-5	>70		590998	Bacteria	Actinobacteria	Actinomycetia	Micrococcales	Cellulomonadaceae	Cellulomonas	Cellulomonas fimi	Cellulomonas fimi ATCC 484	07ac_E1Act			8	2	2	4	0	0		1	1		1	0	0	1	0	0	0	0		1	0	1	0	0		1
GCA_000214155.1_ASM21415v1	Mycolicibacter sinensis	DnaE1	Aerobe	37	Mesophile	Gram+	4643668	68.3722	4-5	60-70		875328	Bacteria	Actinobacteria	Actinomycetia	Corynebacteriales	Mycobacteriaceae	Mycolicibacter		Mycolicibacter sinensis	07aa_E1Act			5	2	1	2	0	0		1	1		1	0	0	1	0	0	0	0		1	0	0	0	0		0
GCA_000444875.1_ASM44487v1	Streptomyces collinus Tu 365	DnaE1	Aerobe	28	Mesophile	Gram+	8377284	72.5508	>7	>70		1214242	Bacteria	Actinobacteria	Actinomycetia	Streptomycetales	Streptomycetaceae	Streptomyces	Streptomyces collinus	Streptomyces collinus Tu 365	07ab_E1Act			6	2	2	2	0	0		1	1		1	0	0	0	1	0	0	0		1	0	1	0	0		0
GCA_000802245.2_ASM80224v2	Streptomyces pluripotens	DnaE1	Aerobe	28	Mesophile	Gram+	7346075	69.9425	>7	60-70		1355015	Bacteria	Actinobacteria	Actinomycetia	Streptomycetales	Streptomycetaceae	Streptomyces		Streptomyces pluripotens	07ab_E1Act			8	2	2	3	1	0		1	0		1	0	0	0	1	0	0	0		1	0	1	0	0		0
GCA_000931445.1_ASM93144v1	Streptomyces cyaneogriseus subsp. noncyanogenus	DnaE1	Aerobe	26	Mesophile	Gram+	7762396	72.8591	>7	>70		477245	Bacteria	Actinobacteria	Actinomycetia	Streptomycetales	Streptomycetaceae	Streptomyces	Streptomyces cyaneogriseus	Streptomyces cyaneogriseus subsp. noncyanogenus	07ab_E1Act			6	2	2	2	0	0		1	1		1	0	0	0	1	0	0	0		1	0	1	0	0		0
GCA_001013905.1_sleC34	Streptomyces leeuwenhoekii	DnaE1	Aerobe	28	Mesophile	Gram+	8122491	72.6769	>7	>70		1437453	Bacteria	Actinobacteria	Actinomycetia	Streptomycetales	Streptomycetaceae	Streptomyces		Streptomyces leeuwenhoekii	07ab_E1Act			6	2	2	2	0	0		1	1		1	0	0	0	1	0	0	0		1	0	1	0	0		0
GCA_001267885.1_ASM126788v1	Streptomyces ambofaciens ATCC 23877	DnaE1	Aerobe	28	Mesophile	Gram+	8393598	72.1879	>7	>70		278992	Bacteria	Actinobacteria	Actinomycetia	Streptomycetales	Streptomycetaceae	Streptomyces	Streptomyces ambofaciens	Streptomyces ambofaciens ATCC 23877	07ab_E1Act			8	3	3	2	0	0		1	1		2	0	0	0	1	0	0	0		1	0	1	0	1		0
GCA_001278075.1_ASM127807v1	Streptomyces pristinaespiralis	DnaE1	Aerobe	26	Mesophile	Gram+	8532592	71.5414	>7	>70		38300	Bacteria	Actinobacteria	Actinomycetia	Streptomycetales	Streptomycetaceae	Streptomyces		Streptomyces pristinaespiralis	07ab_E1Act			7	2	2	2	1	0		1	1		1	0	0	0	1	0	0	0		1	0	1	0	0		0
GCA_001305675.1_ASM130567v1	Gordonia phthalatica	DnaE1	Aerobe	30	Mesophile	Gram+	4428727	67.9969	4-5	60-70		1136941	Bacteria	Actinobacteria	Actinomycetia	Corynebacteriales	Gordoniaceae	Gordonia		Gordonia phthalatica	07aa_E1Act			7	2	1	4	0	0		1	0		1	0	0	1	0	0	0	0		1	0	0	0	0		0
GCA_001542625.2_ASM154262v2	Streptomyces griseochromogenes	DnaE1	Aerobe	27	Mesophile	Gram+	10764674	70.7563	>7	>70		68214	Bacteria	Actinobacteria	Actinomycetia	Streptomycetales	Streptomycetaceae	Streptomyces		Streptomyces griseochromogenes	07ab_E1Act			7	2	2	2	1	0		1	1		1	0	0	0	1	0	0	0		1	0	1	0	0		0
GCA_001611795.1_ASM161179v1	Streptomyces qaidamensis	DnaE1	Aerobe	28	Mesophile	Gram+	9083372	71.2579	>7	>70		1783515	Bacteria	Actinobacteria	Actinomycetia	Streptomycetales	Streptomycetaceae	Streptomyces		Streptomyces qaidamensis	07ab_E1Act			6	2	2	2	0	0		1	1		1	0	0	0	1	0	0	0		1	0	1	0	0		0
GCA_001735805.1_ASM173580v1	Streptomyces fodineus	DnaE1	Aerobe	30	Mesophile	Gram+	9698948	71.0888	>7	>70		1904616	Bacteria	Actinobacteria	Actinomycetia	Streptomycetales	Streptomycetaceae	Streptomyces		Streptomyces fodineus	07ab_E1Act			7	2	2	2	1	0		1	1		1	0	0	0	1	0	0	0		1	0	1	0	0		0
GCA_001998865.1_ASM199886v1	Tessaracoccus flavescens	DnaE1	Aerobe	28	Mesophile	Gram+	3650768	68.2396	3-4	60-70		399497	Bacteria	Actinobacteria	Actinomycetia	Propionibacteriales	Propionibacteriaceae	Tessaracoccus		Tessaracoccus flavescens	07ac_E1Act			5	2	1	2	0	0		1	1		1	0	0	0	1	0	0	0		1	0	0	0	0		1
GCA_002082585.1_ASM208258v1	Kitasatospora albolonga	DnaE1	Aerobe	27	Mesophile	Gram+	8027788	71.9844	>7	>70		68173	Bacteria	Actinobacteria	Actinomycetia	Streptomycetales	Streptomycetaceae	Kitasatospora		Kitasatospora albolonga	07ab_E1Act			6	2	2	2	0	0		1	1		1	0	0	0	1	0	0	0		1	0	1	0	0		0
GCA_002356315.1_ASM235631v1	Mycobacterium shigaense	DnaE1	Aerobe	37	Mesophile	Gram+	5232660	67.26	5-6	60-70		722731	Bacteria	Actinobacteria	Actinomycetia	Corynebacteriales	Mycobacteriaceae	Mycobacterium		Mycobacterium shigaense	07aa_E1Act			7	2	1	4	0	0		1	1		1	0	0	1	0	0	0	0		1	0	0	0	0		0
GCA_002804165.1_ASM280416v1	Streptomyces cavourensis	DnaE1	Aerobe	28	Mesophile	Gram+	7600475	72.1309	>7	>70		67258	Bacteria	Actinobacteria	Actinomycetia	Streptomycetales	Streptomycetaceae	Streptomyces		Streptomyces cavourensis	07ab_E1Act			6	2	2	2	0	0		1	1		1	0	0	0	1	0	0	0		1	0	1	0	0		0
GCA_002946835.1_ASM294683v1	Streptomyces dengpaensis	DnaE1	Aerobe	28	Mesophile	Gram+	8710171	69.9195	>7	60-70		2049881	Bacteria	Actinobacteria	Actinomycetia	Streptomycetales	Streptomycetaceae	Streptomyces		Streptomyces dengpaensis	07ab_E1Act			9	3	2	3	1	0		1	1		1	0	0	1	1	0	0	0		1	0	1	0	0		0
GCA_002993285.1_ASM299328v1	Gordonia iterans	DnaE1	Aerobe	28.5	Mesophile	Gram+	4006485	68.9609	4-5	60-70		1004901	Bacteria	Actinobacteria	Actinomycetia	Corynebacteriales	Gordoniaceae	Gordonia		Gordonia iterans	07aa_E1Act			7	2	1	4	0	0		1	0		1	0	0	1	0	0	0	0		1	0	0	0	0		0
GCA_003074055.1_ASM307405v1	Streptomyces nigra	DnaE1	Aerobe	28	Mesophile	Gram+	7641029	71.9123	>7	>70		1827580	Bacteria	Actinobacteria	Actinomycetia	Streptomycetales	Streptomycetaceae	Streptomyces		Streptomyces nigra	07ab_E1Act			5	2	2	1	0	0		1	1		1	0	0	0	1	0	0	0		1	0	1	0	0		0
GCA_003097515.1_ASM309751v1	Streptomyces tirandamycinicus	DnaE1	Aerobe	28	Mesophile	Gram+	7289495	72.4636	>7	>70		2174846	Bacteria	Actinobacteria	Actinomycetia	Streptomycetales	Streptomycetaceae	Streptomyces		Streptomyces tirandamycinicus	07ab_E1Act			7	2	2	2	1	0		1	1		1	0	0	0	1	0	0	0		1	0	1	0	0		0
GCA_003261055.1_ASM326105v1	Streptomyces cadmiisoli	DnaE1	Aerobe	28	Mesophile	Gram+	10239272	70.7597	>7	>70		2184053	Bacteria	Actinobacteria	Actinomycetia	Streptomycetales	Streptomycetaceae	Streptomyces		Streptomyces cadmiisoli	07ab_E1Act			8	2	2	3	1	0		1	1		1	0	0	0	1	0	0	0		1	0	1	0	0		0
GCA_003325375.1_ASM332537v1	Streptomyces globosus	DnaE1	Aerobe	28	Mesophile	Gram+	7535750	73.6479	>7	>70		68209	Bacteria	Actinobacteria	Actinomycetia	Streptomycetales	Streptomycetaceae	Streptomyces		Streptomyces globosus	07ab_E1Act			7	2	2	2	1	0		1	1		1	0	0	0	1	0	0	0		1	0	1	0	0		0
GCA_003344445.1_ASM334444v1	Streptomyces lincolnensis	DnaE1	Aerobe	28	Mesophile	Gram+	9513637	71.0632	>7	>70		1915	Bacteria	Actinobacteria	Actinomycetia	Streptomycetales	Streptomycetaceae	Streptomyces		Streptomyces lincolnensis	07ab_E1Act			6	2	2	2	0	0		1	1		1	0	0	0	1	0	0	0		1	0	1	0	0		0
GCA_003595235.1_ASM359523v1	Streptomyces griseorubiginosus	DnaE1	Aerobe	26.5	Mesophile	Gram+	9512378	70.9428	>7	>70		67304	Bacteria	Actinobacteria	Actinomycetia	Streptomycetales	Streptomycetaceae	Streptomyces		Streptomyces griseorubiginosus	07ab_E1Act			6	2	2	2	0	0		1	1		1	0	0	0	1	0	0	0		1	0	1	0	0		0
GCA_003665435.1_ASM366543v1	Streptomyces fungicidicus	DnaE1	Aerobe	26	Mesophile	Gram+	7667496	72.2155	>7	>70		68203	Bacteria	Actinobacteria	Actinomycetia	Streptomycetales	Streptomycetaceae	Streptomyces		Streptomyces fungicidicus	07ab_E1Act			6	2	2	2	0	0		1	1		1	0	0	0	1	0	0	0		1	0	1	0	0		0
GCA_003932715.1_ASM393271v1	Streptomyces tsukubensis	DnaE1	Aerobe	28	Mesophile	Gram+	8019548	71.8599	>7	>70		83656	Bacteria	Actinobacteria	Actinomycetia	Streptomycetales	Streptomycetaceae	Streptomyces		Streptomyces tsukubensis	07ab_E1Act			6	2	2	2	0	0		1	1		1	0	0	0	1	0	0	0		1	0	1	0	0		0
GCA_003955715.1_ASM395571v1	Streptomyces aquilus	DnaE1	Aerobe	28	Mesophile	Gram+	10393987	70.8478	>7	>70		2548456	Bacteria	Actinobacteria	Actinomycetia	Streptomycetales	Streptomycetaceae	Streptomyces		Streptomyces aquilus	07ab_E1Act			7	2	2	3	0	0		1	1		1	0	0	0	1	0	0	0		1	0	1	0	0		0
GCA_003963535.1_ASM396353v1	Streptomyces cyaneochromogenes	DnaE1	Aerobe	28	Mesophile	Gram+	10677137	70.6299	>7	>70		2496836	Bacteria	Actinobacteria	Actinomycetia	Streptomycetales	Streptomycetaceae	Streptomyces		Streptomyces cyaneochromogenes	07ab_E1Act			7	2	2	2	1	0		1	1		1	0	0	0	1	0	0	0		1	0	1	0	0		0
GCA_003994395.1_ASM399439v1	Streptomyces griseoviridis	DnaE1	Aerobe	27	Mesophile	Gram+	8963414	72.3787	>7	>70		45398	Bacteria	Actinobacteria	Actinomycetia	Streptomycetales	Streptomycetaceae	Streptomyces		Streptomyces griseoviridis	07ab_E1Act			6	2	2	2	0	0		1	1		1	0	0	0	1	0	0	0		1	0	1	0	0		0
GCA_004328625.1_ASM432862v1	Streptomyces seoulensis	DnaE1	Aerobe	29	Mesophile	Gram+	6426245	71.8585	6-7	>70		73044	Bacteria	Actinobacteria	Actinomycetia	Streptomycetales	Streptomycetaceae	Streptomyces		Streptomyces seoulensis	07ab_E1Act			6	2	2	2	0	0		1	1		1	0	0	0	1	0	0	0		1	0	1	0	0		0
GCA_004803895.1_ASM480389v1	Streptomyces hawaiiensis	DnaE1	Aerobe	27	Mesophile	Gram+	8876928	70.9943	>7	>70		67305	Bacteria	Actinobacteria	Actinomycetia	Streptomycetales	Streptomycetaceae	Streptomyces		Streptomyces hawaiiensis	07ab_E1Act			6	2	2	2	0	0		1	1		1	0	0	0	1	0	0	0		1	0	1	0	0		0
GCA_006716135.1_ASM671613v1	Streptomyces calvus	DnaE1	Aerobe	28	Mesophile	Gram+	7766581	72.5144	>7	>70		67282	Bacteria	Actinobacteria	Actinomycetia	Streptomycetales	Streptomycetaceae	Streptomyces		Streptomyces calvus	07ab_E1Act			8	2	2	3	1	0		1	1		1	0	0	0	1	0	0	0		1	0	1	0	0		0
GCA_008639045.1_ASM863904v1	Streptomyces venezuelae	DnaE1	Aerobe	27	Mesophile	Gram+	7893803	72.5357	>7	>70		54571	Bacteria	Actinobacteria	Actinomycetia	Streptomycetales	Streptomycetaceae	Streptomyces		Streptomyces venezuelae	07ab_E1Act			6	2	2	2	0	0		1	2		1	0	0	0	1	0	0	0		1	0	1	0	0		0
GCA_008704425.1_ASM870442v1	Streptomyces fradiae ATCC 10745 = DSM 40063	DnaE1	Aerobe	27.5	Mesophile	Gram+	6725579	74.6997	6-7	>70		1319510	Bacteria	Actinobacteria	Actinomycetia	Streptomycetales	Streptomycetaceae	Streptomyces	Streptomyces fradiae	Streptomyces fradiae ATCC 10745 = DSM 40063	07ab_E1Act			6	2	2	1	1	0		1	1		1	0	0	0	1	0	0	0		1	0	1	0	0		0
GCA_008704445.1_ASM870444v1	Streptomyces prasinus	DnaE1	Aerobe	27	Mesophile	Gram+	7647592	72.0251	>7	>70		67345	Bacteria	Actinobacteria	Actinomycetia	Streptomycetales	Streptomycetaceae	Streptomyces		Streptomyces prasinus	07ab_E1Act			4	1	2	1	0	0		1	0		1	0	0	0	0	0	0	0		1	0	1	0	0		0
GCA_008704515.1_ASM870451v1	Streptomyces viridosporus T7A	DnaE1	Aerobe	28	Mesophile	Gram+	7280536	72.5565	>7	>70		665577	Bacteria	Actinobacteria	Actinomycetia	Streptomycetales	Streptomycetaceae	Streptomyces	Streptomyces viridosporus	Streptomyces viridosporus T7A	07ab_E1Act			4	1	2	1	0	0		1	0		1	0	0	0	0	0	0	0		1	0	1	0	0		0
GCA_008704555.1_ASM870455v1	Streptomyces nitrosporeus	DnaE1	Aerobe	27	Mesophile	Gram+	7581562	72.1722	>7	>70		28894	Bacteria	Actinobacteria	Actinomycetia	Streptomycetales	Streptomycetaceae	Streptomyces		Streptomyces nitrosporeus	07ab_E1Act			5	1	3	1	0	0		1	0		1	0	0	0	0	0	0	0		1	0	1	0	1		0
GCA_008704575.1_ASM870457v1	Streptomyces galilaeus	DnaE1	Aerobe	26	Mesophile	Gram+	7756194	71.4401	>7	>70		33899	Bacteria	Actinobacteria	Actinomycetia	Streptomycetales	Streptomycetaceae	Streptomyces		Streptomyces galilaeus	07ab_E1Act			6	2	2	2	0	0		1	1		1	0	0	0	1	0	0	0		1	0	1	0	0		0
GCA_008704715.1_ASM870471v1	Streptomyces chartreusis	DnaE1	Aerobe	28	Mesophile	Gram+	9912098	70.9912	>7	>70		1969	Bacteria	Actinobacteria	Actinomycetia	Streptomycetales	Streptomycetaceae	Streptomyces		Streptomyces chartreusis	07ab_E1Act			7	2	2	2	1	0		1	1		1	0	0	0	1	0	0	0		1	0	1	0	0		0
GCA_008705135.1_ASM870513v1	Streptomyces coeruleorubidus	DnaE1	Aerobe	26.5	Mesophile	Gram+	9335698	71.0874	>7	>70		116188	Bacteria	Actinobacteria	Actinomycetia	Streptomycetales	Streptomycetaceae	Streptomyces		Streptomyces coeruleorubidus	07ab_E1Act			6	2	2	2	0	0		1	1		1	0	0	0	1	0	0	0		1	0	1	0	0		0
GCA_009184865.1_ASM918486v1	Streptomyces phaeolivaceus	DnaE1	Aerobe	28	Mesophile	Gram+	10175440	70.859	>7	>70		2653200	Bacteria	Actinobacteria	Actinomycetia	Streptomycetales	Streptomycetaceae	Streptomyces		Streptomyces phaeolivaceus	07ab_E1Act			6	2	2	2	0	0		1	1		1	0	0	0	1	0	0	0		1	0	1	0	0		0
GCA_009299385.1_ASM929938v1	Streptomyces cinereoruber	DnaE1	Aerobe	27	Mesophile	Gram+	7516652	72.8922	>7	>70		67260	Bacteria	Actinobacteria	Actinomycetia	Streptomycetales	Streptomycetaceae	Streptomyces		Streptomyces cinereoruber	07ab_E1Act			4	1	2	1	0	0		1	0		1	0	0	0	0	0	0	0		1	0	1	0	0		0
GCA_009498275.1_ASM949827v1	Streptomyces fagopyri	DnaE1	Aerobe	28	Mesophile	Gram+	8880330	71.2391	>7	>70		2662397	Bacteria	Actinobacteria	Actinomycetia	Streptomycetales	Streptomycetaceae	Streptomyces		Streptomyces fagopyri	07ab_E1Act			6	2	2	2	0	0		1	1		1	0	0	0	1	0	0	0		1	0	1	0	0		0
GCA_009739905.1_ASM973990v1	Streptomyces ficellus	DnaE1	Aerobe	28	Mesophile	Gram+	7078240	72.5964	>7	>70		1977088	Bacteria	Actinobacteria	Actinomycetia	Streptomycetales	Streptomycetaceae	Streptomyces		Streptomyces ficellus	07ab_E1Act			6	2	2	2	0	0		1	1		1	0	0	0	1	0	0	0		1	0	1	0	0		0
GCA_010726505.1_ASM1072650v1	Mycobacterium novum	DnaE1	Aerobe	37	Mesophile	Gram+	4458926	68.5795	4-5	60-70		2492438	Bacteria	Actinobacteria	Actinomycetia	Corynebacteriales	Mycobacteriaceae	Mycobacterium		Mycobacterium novum	07aa_E1Act			5	2	1	2	0	0		1	1		1	0	0	1	0	0	0	0		1	0	0	0	0		0
GCA_010729895.1_ASM1072989v1	Mycolicibacterium confluentis	DnaE1	Aerobe	37	Mesophile	Gram+	5876557	67.4899	5-6	60-70		28047	Bacteria	Actinobacteria	Actinomycetia	Corynebacteriales	Mycobacteriaceae	Mycolicibacterium		Mycolicibacterium confluentis	07aa_E1Act			7	2	1	4	0	0		1	1		1	0	0	1	0	0	0	0		1	0	0	0	0		0
GCA_010731775.1_ASM1073177v1	Mycobacterium mantenii	DnaE1	Aerobe	37	Mesophile	Gram+	6185541	66.8795	6-7	60-70		560555	Bacteria	Actinobacteria	Actinomycetia	Corynebacteriales	Mycobacteriaceae	Mycobacterium		Mycobacterium mantenii	07aa_E1Act			8	2	1	4	1	0		1	1		1	0	0	1	0	0	0	0		1	0	0	0	0		0
GCA_011694815.1_ASM1169481v1	Streptomyces liangshanensis	DnaE1	Aerobe	28	Mesophile	Gram+	7716784	72.0998	>7	>70		2717324	Bacteria	Actinobacteria	Actinomycetia	Streptomycetales	Streptomycetaceae	Streptomyces		Streptomyces liangshanensis	07ab_E1Act			6	2	2	2	0	0		1	0		1	0	0	0	1	0	0	0		1	0	1	0	0		0
GCA_013466425.1_ASM1346642v1	Mycobacterium vicinigordonae	DnaE1	Aerobe	37	Mesophile	Gram+	6266765	65.3523	6-7	60-70		1719132	Bacteria	Actinobacteria	Actinomycetia	Corynebacteriales	Mycobacteriaceae	Mycobacterium		Mycobacterium vicinigordonae	07aa_E1Act			7	2	1	4	0	0		1	1		1	0	0	1	0	0	0	0		1	0	0	0	0		0
GCA_015160855.1_ASM1516085v1	Streptomyces ferrugineus	DnaE1	Aerobe	28	Mesophile	Gram+	9959088	70.8591	>7	>70		1413221	Bacteria	Actinobacteria	Actinomycetia	Streptomycetales	Streptomycetaceae	Streptomyces		Streptomyces ferrugineus	07ab_E1Act			7	2	2	2	1	0		1	1		1	0	0	0	1	0	0	0		1	0	1	0	0		0
GCA_015160875.1_ASM1516087v1	Streptomyces chromofuscus	DnaE1	Aerobe	26.5	Mesophile	Gram+	7483282	71.6136	>7	>70		42881	Bacteria	Actinobacteria	Actinomycetia	Streptomycetales	Streptomycetaceae	Streptomyces		Streptomyces chromofuscus	07ab_E1Act			8	2	2	2	2	0		1	1		1	0	0	0	1	0	0	0		1	0	1	0	0		0
GCA_015710995.1_ASM1571099v1	Streptomyces gardneri	DnaE1	Aerobe	27.5	Mesophile	Gram+	9054805	71.7442	>7	>70		66892	Bacteria	Actinobacteria	Actinomycetia	Streptomycetales	Streptomycetaceae	Streptomyces		Streptomyces gardneri	07ab_E1Act			6	2	2	2	0	0		1	1		1	0	0	0	1	0	0	0		1	0	1	0	0		0
GCA_015767775.1_ASM1576777v1	Streptomyces clavuligerus	DnaE1	Aerobe	28	Mesophile	Gram+	7588082	72.615	>7	>70		1901	Bacteria	Actinobacteria	Actinomycetia	Streptomycetales	Streptomycetaceae	Streptomyces		Streptomyces clavuligerus	07ab_E1Act			6	2	2	2	0	0		1	1		1	0	0	0	1	0	0	0		1	0	1	0	0		0
GCA_017526105.1_ASM1752610v1	Streptomyces cyanogenus	DnaE1	Aerobe	26	Mesophile	Gram+	8773899	71.8374	>7	>70		80860	Bacteria	Actinobacteria	Actinomycetia	Streptomycetales	Streptomycetaceae	Streptomyces		Streptomyces cyanogenus	07ab_E1Act			7	2	2	2	1	0		1	1		1	0	0	0	1	0	0	0		1	0	1	0	0		0
GCA_017916255.1_ASM1791625v1	Streptomyces mobaraensis NBRC 13819 = DSM 40847	DnaE1	Aerobe	28	Mesophile	Gram+	7574085	73.174	>7	>70		1223523	Bacteria	Actinobacteria	Actinomycetia	Streptomycetales	Streptomycetaceae	Streptomyces	Streptomyces mobaraensis	Streptomyces mobaraensis NBRC 13819 = DSM 40847	07ab_E1Act			7	2	3	2	0	0		1	1		1	0	0	0	1	0	0	0		1	0	1	0	1		0
GCA_019904175.1_ASM1990417v1	Dactylosporangium vinaceum	DnaE1	Aerobe	27	Mesophile	Gram+	11959907	72.271	>7	>70		53362	Bacteria	Actinobacteria	Actinomycetia	Micromonosporales	Micromonosporaceae	Dactylosporangium		Dactylosporangium vinaceum	07aa_E1Act			9	3	2	4	0	0		1	1		2	0	0	1	0	0	0	0		1	0	1	0	0		1
GCA_900187145.1_50818_H01	Mycolicibacter terrae	DnaE1	Aerobe	37	Mesophile	Gram+	4532317	68.4265	4-5	60-70		1788	Bacteria	Actinobacteria	Actinomycetia	Corynebacteriales	Mycobacteriaceae	Mycolicibacter		Mycolicibacter terrae	07aa_E1Act			5	2	1	2	0	0		1	1		1	0	0	1	0	0	0	0		1	0	0	0	0		0
GCA_900637205.1_50279_G01	Mycolicibacterium chitae	DnaE1	Aerobe	36	Mesophile	Gram+	5461769	68.8758	5-6	60-70		1792	Bacteria	Actinobacteria	Actinomycetia	Corynebacteriales	Mycobacteriaceae	Mycolicibacterium		Mycolicibacterium chitae	07aa_E1Act			7	2	1	4	0	0		1	1		1	0	0	1	0	0	0	0		1	0	0	0	0		0
GCA_000010605.1_ASM1060v1	Streptomyces griseus subsp. griseus NBRC 13350	DnaE1	Aerobe	28	Mesophile	Gram+	8545929	72.2274	>7	>70		455632	Bacteria	Actinobacteria	Actinomycetia	Streptomycetales	Streptomycetaceae	Streptomyces	Streptomyces griseus	Streptomyces griseus subsp. griseus NBRC 13350	07ab_E1Act			6	2	2	2	0	0		1	1		1	0	0	0	1	0	0	0		1	0	1	0	0		0
GCA_000166135.1_ASM16613v1	Frankia inefficax	DnaE1	Aerobe	28	Mesophile	Gram+	8815781	72.314	>7	>70		298654	Bacteria	Actinobacteria	Actinomycetia	Frankiales	Frankiaceae	Frankia		Frankia inefficax	07aa_E1Act			6	2	2	2	0	0		1	0		1	0	0	1	0	0	0	0		1	0	1	0	0		1
GCA_000511305.1_ASM51130v1	Rhodococcus pyridinivorans SB3094	DnaE1	Aerobe	30	Mesophile	Gram+	5590512	67.7937	5-6	60-70		1435356	Bacteria	Actinobacteria	Actinomycetia	Corynebacteriales	Nocardiaceae	Rhodococcus	Rhodococcus pyridinivorans	Rhodococcus pyridinivorans SB3094	07aa_E1Act			8	2	2	4	0	0		1	1		1	0	0	1	0	0	0	0		1	0	1	0	0		0
GCA_000696675.2_ASM69667v2	Rhodococcus erythropolis R138	DnaE1	Aerobe	30	Mesophile	Gram+	6806506	62.2983	6-7	60-70		1289591	Bacteria	Actinobacteria	Actinomycetia	Corynebacteriales	Nocardiaceae	Rhodococcus	Rhodococcus erythropolis	Rhodococcus erythropolis R138	07aa_E1Act			7	2	2	3	0	0		1	1		1	0	0	1	0	0	0	0		1	0	1	0	0		0
GCA_001620305.1_ASM162030v1	Rhodococcus fascians D188	DnaE1	Aerobe	29	Mesophile	Gram+	5502110	64.5636	5-6	60-70		1051973	Bacteria	Actinobacteria	Actinomycetia	Corynebacteriales	Nocardiaceae	Rhodococcus	Rhodococcus fascians	Rhodococcus fascians D188	07aa_E1Act			8	2	2	4	0	0		1	1		1	0	0	1	0	0	0	0		1	0	1	0	0		0
GCA_001685605.1_ASM168560v1	Rhodococcus opacus	DnaE1	Aerobe	26.5	Mesophile	Gram+	8637522	67.0669	>7	60-70		37919	Bacteria	Actinobacteria	Actinomycetia	Corynebacteriales	Nocardiaceae	Rhodococcus		Rhodococcus opacus	07aa_E1Act			9	2	2	4	1	0		1	2		1	0	0	1	0	0	0	0		1	0	1	0	0		0
GCA_002082175.1_ASM208217v1	Streptomyces violaceoruber	DnaE1	Aerobe	27	Mesophile	Gram+	7916045	72.6505	>7	>70		1935	Bacteria	Actinobacteria	Actinomycetia	Streptomycetales	Streptomycetaceae	Streptomyces		Streptomyces violaceoruber	07ab_E1Act			6	2	2	2	0	0		1	1		1	0	0	1	0	0	0	0		1	0	1	0	0		0
GCA_003013675.1_ASM301367v1	Rhodococcus hoagii	DnaE1	Aerobe	28	Mesophile	Gram+	5438826	68.684	5-6	60-70		43767	Bacteria	Actinobacteria	Actinomycetia	Corynebacteriales	Nocardiaceae	Rhodococcus		Rhodococcus hoagii	07aa_E1Act			7	2	2	3	0	0		1	1		1	0	0	1	0	0	0	0		1	0	1	0	0		0
GCA_003344965.1_ASM334496v1	Streptomyces paludis	DnaE1	Aerobe	28	Mesophile	Gram+	8454852	71.1875	>7	>70		2282738	Bacteria	Actinobacteria	Actinomycetia	Streptomycetales	Streptomycetaceae	Streptomyces		Streptomyces paludis	07ab_E1Act			6	2	2	2	0	0		1	1		1	0	0	0	1	0	0	0		1	0	1	0	0		0
GCA_009650215.1_ASM965021v1	Actinomarinicola tropica	DnaE1	Aerobe	NA	NA	NA	3715454	72.5579	3-4	>70		2789776	Bacteria	Actinobacteria	Acidimicrobiia	Acidimicrobiales	Iamiaceae	Actinomarinicola		Actinomarinicola tropica	07cx_E1Act			7	2	1	4	0	0		1	1		1	0	0	1	0	0	0	0		1	0	0	0	0		1
GCA_010728155.1_ASM1072815v1	Mycobacterium doricum	DnaE1	Aerobe	37	Mesophile	Gram+	4029398	67.5086	4-5	60-70		126673	Bacteria	Actinobacteria	Actinomycetia	Corynebacteriales	Mycobacteriaceae	Mycolicibacterium		Mycobacterium doricum	07aa_E1Act			6	2	1	3	0	0		1	1		1	0	0	1	0	0	0	0		1	0	0	0	0		0
GCA_010729305.1_ASM1072930v1	Mycolicibacterium psychrotolerans	DnaE1	Aerobe	35	Mesophile	Gram+	5732362	68.7474	5-6	60-70		216929	Bacteria	Actinobacteria	Actinomycetia	Corynebacteriales	Mycobacteriaceae	Mycolicibacterium		Mycolicibacterium psychrotolerans	07aa_E1Act			7	2	1	4	0	0		1	1		1	0	0	1	0	0	0	0		1	0	0	0	0		0
GCA_010731875.1_ASM1073187v1	Mycolicibacterium sarraceniae	DnaE1	Aerobe	37	Mesophile	Gram+	4828255	65.9463	4-5	60-70		1534348	Bacteria	Actinobacteria	Actinomycetia	Corynebacteriales	Mycobacteriaceae	Mycolicibacterium		Mycolicibacterium sarraceniae	07aa_E1Act			5	2	1	2	0	0		1	1		1	0	0	1	0	0	0	0		1	0	0	0	0		0
GCA_013364315.1_ASM1336431v1	Streptomyces microflavus	DnaE1	Aerobe	26	Mesophile	Gram+	8452583	71.2945	>7	>70		1919	Bacteria	Actinobacteria	Actinomycetia	Streptomycetales	Streptomycetaceae	Streptomyces		Streptomyces microflavus	07ab_E1Act			8	3	2	3	0	0		1	1		1	0	0	0	2	0	0	0		1	0	1	0	0		0
GCA_013389765.1_ASM1338976v1	Micromonospora carbonacea	DnaE1	Aerobe	27	Mesophile	Gram+	7528335	73.9869	>7	>70		47853	Bacteria	Actinobacteria	Actinomycetia	Micromonosporales	Micromonosporaceae	Micromonospora		Micromonospora carbonacea	07aa_E1Act			6	2	2	2	0	0		1	1		1	0	0	1	0	0	0	0		1	0	1	0	0		1
GCA_014217765.1_ASM1421776v1	Rhodococcus triatomae	DnaE1	Aerobe	28	Mesophile	Gram+	4776162	68.6753	4-5	60-70		300028	Bacteria	Actinobacteria	Actinomycetia	Corynebacteriales	Nocardiaceae	Rhodococcus		Rhodococcus triatomae	07aa_E1Act			7	2	1	4	0	0		1	1		1	0	0	1	0	0	0	0		1	0	0	0	0		0
GCA_014466955.1_ASM1446695v1	Nocardia wallacei	DnaE1	Aerobe	31	Mesophile	Gram+	7892862	69.1521	>7	60-70		480035	Bacteria	Actinobacteria	Actinomycetia	Corynebacteriales	Nocardiaceae	Nocardia		Nocardia wallacei	07aa_E1Act			9	3	2	4	0	0		1	1		2	0	0	1	0	0	0	0		1	0	1	0	0		0
GCA_015099595.1_ASM1509959v1	Rhodococcus qingshengii	DnaE1	Aerobe	28	Mesophile	Gram+	6726107	62.3854	6-7	60-70		334542	Bacteria	Actinobacteria	Actinomycetia	Corynebacteriales	Nocardiaceae	Rhodococcus		Rhodococcus qingshengii	07aa_E1Act			7	2	2	3	0	0		1	1		1	0	0	1	0	0	0	0		1	0	1	0	0		0
GCA_016804345.1_ASM1680434v1	Rhodococcus ruber	DnaE1	Aerobe	28	Mesophile	Gram+	5698851	70.4668	5-6	>70		1830	Bacteria	Actinobacteria	Actinomycetia	Corynebacteriales	Nocardiaceae	Rhodococcus		Rhodococcus ruber	07aa_E1Act			7	2	2	3	0	0		1	1		1	0	0	1	0	0	0	0		1	0	1	0	0		0
GCA_016906185.1_ASM1690618v1	Streptomyces californicus	DnaE1	Aerobe	27	Mesophile	Gram+	8031696	72.5569	>7	>70		67351	Bacteria	Actinobacteria	Actinomycetia	Streptomycetales	Streptomycetaceae	Streptomyces		Streptomyces californicus	07ab_E1Act			6	2	2	2	0	0		1	1		1	0	0	1	0	0	0	0		1	0	1	0	0		0
GCA_017068375.1_ASM1706837v1	Rhodococcus koreensis	DnaE1	Aerobe	29	Mesophile	Gram+	10909875	67.1769	>7	60-70		99653	Bacteria	Actinobacteria	Actinomycetia	Corynebacteriales	Nocardiaceae	Rhodococcus		Rhodococcus koreensis	07aa_E1Act			8	2	2	4	0	0		1	2		1	0	0	1	0	0	0	0		1	0	1	0	0		0
GCA_018128265.1_ASM1812826v1	Cellulosimicrobium cellulans	DnaE1	Aerobe	29	Mesophile	Gram+	4411608	74.4312	4-5	>70		1710	Bacteria	Actinobacteria	Actinomycetia	Micrococcales	Promicromonosporaceae	Cellulosimicrobium		Cellulosimicrobium cellulans	07ac_E1Act			7	2	2	3	0	0		1	0		1	0	0	1	0	0	0	0		1	0	1	0	0		1
GCA_019285775.1_ASM1928577v1	Skermania piniformis	DnaE1	Aerobe	26.5	Mesophile	Gram+	4230116	68.6048	4-5	60-70		39122	Bacteria	Actinobacteria	Actinomycetia	Corynebacteriales	Gordoniaceae	Skermania		Skermania piniformis	07aa_E1Act			7	2	1	4	0	0		1	1		1	0	0	1	0	0	0	0		1	0	0	0	0		0
GCA_019334125.1_ASM1933412v1	Rhodococcus globerulus	DnaE1	Aerobe	30	Mesophile	Gram+	6739623	61.6659	6-7	60-70		33008	Bacteria	Actinobacteria	Actinomycetia	Corynebacteriales	Nocardiaceae	Rhodococcus		Rhodococcus globerulus	07aa_E1Act			7	2	2	3	0	0		1	1		1	0	0	1	0	0	0	0		1	0	1	0	0		0
GCA_019456655.1_ASM1945665v1	Mycobacterium diernhoferi	DnaE1	Aerobe	36	Mesophile	Gram+	5998503	67.8803	5-6	60-70		1801	Bacteria	Actinobacteria	Actinomycetia	Corynebacteriales	Mycobacteriaceae	Mycobacterium		Mycobacterium diernhoferi	07aa_E1Act			7	2	1	4	0	0		1	1		1	0	0	1	0	0	0	0		1	0	0	0	0		0
GCA_900187065.1_50465_H02	Mycolicibacterium thermoresistibile	DnaE1	Aerobe	39	Mesophile	Gram+	4950685	68.9769	4-5	60-70		1797	Bacteria	Actinobacteria	Actinomycetia	Corynebacteriales	Mycobacteriaceae	Mycolicibacterium		Mycolicibacterium thermoresistibile	07aa_E1Act			7	2	1	4	0	0		1	1		1	0	0	1	0	0	0	0		1	0	0	0	0		0
GCA_900478115.1_50618_D02	Rhodococcus coprophilus	DnaE1	Aerobe	28	Mesophile	Gram+	4579834	66.8313	4-5	60-70		38310	Bacteria	Actinobacteria	Actinomycetia	Corynebacteriales	Nocardiaceae	Rhodococcus		Rhodococcus coprophilus	07aa_E1Act			8	2	2	4	0	0		1	1		1	0	0	1	0	0	0	0		1	0	1	0	0		0
GCA_000016425.1_ASM1642v1	Salinispora tropica CNB-440	DnaE1	Aerobe	27	Mesophile	Gram+	5183331	69.461	5-6	60-70		369723	Bacteria	Actinobacteria	Actinomycetia	Micromonosporales	Micromonosporaceae	Salinispora	Salinispora tropica	Salinispora tropica CNB-440	07aa_E1Act			6	2	2	2	0	0		1	1		1	0	0	1	0	0	0	0		1	0	1	0	0		1
GCA_000024385.1_ASM2438v1	Thermomonospora curvata DSM 43183	DnaE1	Aerobe	48	Thermophile	Gram+	5639016	71.642	5-6	>70		471852	Bacteria	Actinobacteria	Actinomycetia	Streptosporangiales	Thermomonosporaceae	Thermomonospora	Thermomonospora curvata	Thermomonospora curvata DSM 43183	07ad_E1Act			3	1	1	1	0	0		1	0		1	0	0	0	0	0	0	0		1	0	0	0	0		1
GCA_000058485.1_ASM5848v1	Frankia alni ACN14a	DnaE1	Aerobe	28	Mesophile	Gram+	7497934	72.8281	>7	>70		326424	Bacteria	Actinobacteria	Actinomycetia	Frankiales	Frankiaceae	Frankia	Frankia alni	Frankia alni ACN14a	07aa_E1Act			6	2	2	2	0	0		1	0		1	0	0	1	0	0	0	0		1	0	1	0	0		1
GCA_000145235.1_ASM14523v1	Micromonospora aurantiaca ATCC 27029	DnaE1	Aerobe	34	Mesophile	Gram+	7025559	72.8221	>7	>70		644283	Bacteria	Actinobacteria	Actinomycetia	Micromonosporales	Micromonosporaceae	Micromonospora	Micromonospora aurantiaca	Micromonospora aurantiaca ATCC 27029	07aa_E1Act			7	2	2	3	0	0		1	1		1	0	0	1	0	0	0	0		1	0	1	0	0		1
GCA_000204155.1_ASM20415v1	Micromonospora maris AB-18-032	DnaE1	Aerobe	28	Mesophile	Gram+	6732271	70.8499	6-7	>70		263358	Bacteria	Actinobacteria	Actinomycetia	Micromonosporales	Micromonosporaceae	Micromonospora	Micromonospora maris	Micromonospora maris AB-18-032	07aa_E1Act			7	2	2	3	0	0		1	1		1	0	0	1	0	0	0	0		1	0	1	0	0		1
GCA_000284295.1_ASM28429v1	Actinoplanes missouriensis 431	DnaE1	Aerobe	27	Mesophile	Gram+	8773466	70.8231	>7	>70		512565	Bacteria	Actinobacteria	Actinomycetia	Micromonosporales	Micromonosporaceae	Actinoplanes	Actinoplanes missouriensis	Actinoplanes missouriensis 431	07aa_E1Act			7	2	2	3	0	0		1	1		1	0	0	1	0	0	0	0		1	0	1	0	0		0
GCA_000328705.1_ASM32870v1	Saccharothrix espanaensis DSM 44229	DnaE1	Aerobe	28	Mesophile	Gram+	9360652	72.1901	>7	>70		1179773	Bacteria	Actinobacteria	Actinomycetia	Pseudonocardiales	Pseudonocardiaceae	Saccharothrix	Saccharothrix espanaensis	Saccharothrix espanaensis DSM 44229	07aa_E1Act			7	2	2	3	0	0		1	1		1	0	0	1	0	0	0	0		1	0	1	0	0		1
GCA_000340435.3_ASM34043v3	Mycobacterium haemophilum DSM 44634	DnaE1	Aerobe	31	Mesophile	Gram+	4235763	63.948	4-5	60-70		1202450	Bacteria	Actinobacteria	Actinomycetia	Corynebacteriales	Mycobacteriaceae	Mycobacterium	Mycobacterium haemophilum	Mycobacterium haemophilum DSM 44634	07aa_E1Act			5	1	1	2	1	0		1	1		1	0	0	0	0	0	0	0		1	0	0	0	0		0
GCA_001997345.1_ASM199734v1	Tessaracoccus aquimaris	DnaE1	Aerobe	30	Mesophile	Gram+	3934699	68.7843	3-4	60-70		1332264	Bacteria	Actinobacteria	Actinomycetia	Propionibacteriales	Propionibacteriaceae	Tessaracoccus		Tessaracoccus aquimaris	07ac_E1Act			4	1	1	2	0	0		1	1		1	0	0	0	0	0	0	0		1	0	0	0	0		1
GCA_002285675.1_ASM228567v1	Mycobacterium intracellulare	DnaE1	Aerobe	37	Mesophile	Gram+	5638643	67.922	5-6	60-70		1767	Bacteria	Actinobacteria	Actinomycetia	Corynebacteriales	Mycobacteriaceae	Mycobacterium		Mycobacterium intracellulare	07aa_E1Act			7	2	1	4	0	0		1	1		1	0	0	1	0	0	0	0		1	0	0	0	0		0
GCA_002287965.1_ASM228796v1	Candidatus Planktophila dulcis	DnaE1	NA	NA	NA	NA	1361776	47.9196	1-2	40-50		1884914	Bacteria	Actinobacteria	Actinomycetia	Candidatus Nanopelagicales	Candidatus Nanopelagicaceae	Candidatus Planktophila		Candidatus Planktophila dulcis	07ad_E1Act			4	2	1	1	0	0		1	0		1	0	0	0	1	0	0	0		1	0	0	0	0		1
GCA_002288065.1_ASM228806v1	Candidatus Planktophila sulfonica	DnaE1	NA	NA	NA	NA	1344614	48.5638	1-2	40-50		1884904	Bacteria	Actinobacteria	Actinomycetia	Candidatus Nanopelagicales	Candidatus Nanopelagicaceae	Candidatus Planktophila		Candidatus Planktophila sulfonica	07ad_E1Act			4	2	1	1	0	0		1	0		1	0	0	0	1	0	0	0		1	0	0	0	0		1
GCA_002288145.1_ASM228814v1	Candidatus Planktophila versatilis	DnaE1	NA	NA	NA	NA	1326591	48.1806	1-2	40-50		1884905	Bacteria	Actinobacteria	Actinomycetia	Candidatus Nanopelagicales	Candidatus Nanopelagicaceae	Candidatus Planktophila		Candidatus Planktophila versatilis	07ad_E1Act			4	2	1	1	0	0		1	0		1	0	0	0	1	0	0	0		1	0	0	0	0		1
GCA_002288325.1_ASM228832v1	Candidatus Planktophila lacus	DnaE1	NA	NA	NA	NA	1384812	47.7751	1-2	40-50		1884913	Bacteria	Actinobacteria	Actinomycetia	Candidatus Nanopelagicales	Candidatus Nanopelagicaceae	Candidatus Planktophila		Candidatus Planktophila lacus	07ad_E1Act			4	2	1	1	0	0		1	0		1	0	0	0	1	0	0	0		1	0	0	0	0		1
GCA_003070885.1_ASM307088v1	Agromyces badenianii	DnaE1	Aerobe	28	Mesophile	Gram+	3052052	69.7876	3-4	60-70		2080742	Bacteria	Actinobacteria	Actinomycetia	Micrococcales	Microbacteriaceae	Agromyces		Agromyces badenianii	07ac_E1Act			7	2	2	3	0	0		1	1		1	0	0	1	0	0	0	0		1	0	1	0	0		1
GCA_003258605.2_ASM325860v2	Streptacidiphilus bronchialis	DnaE1	Aerobe	27	Mesophile	Gram+	7090212	72.6958	>7	>70		2126346	Bacteria	Actinobacteria	Actinomycetia	Streptomycetales	Streptomycetaceae	Streptacidiphilus		Streptacidiphilus bronchialis	07ab_E1Act			5	1	2	2	0	0		1	1		1	0	0	0	0	0	0	0		1	0	1	0	0		1
GCA_003612775.1_ASM361277v1	Micromonospora tulbaghiae	DnaE1	Aerobe	28	Mesophile	Gram+	7228472	72.5305	>7	>70		479978	Bacteria	Actinobacteria	Actinomycetia	Micromonosporales	Micromonosporaceae	Micromonospora		Micromonospora tulbaghiae	07aa_E1Act			8	3	2	3	0	0		1	1		2	0	0	1	0	0	0	0		1	0	1	0	0		1
GCA_003614435.1_ASM361443v1	Mycobacterium paragordonae	DnaE1	Aerobe	37	Mesophile	Gram+	7224251	66.8912	>7	60-70		1389713	Bacteria	Actinobacteria	Actinomycetia	Corynebacteriales	Mycobacteriaceae	Mycobacterium		Mycobacterium paragordonae	07aa_E1Act			8	2	2	4	0	0		1	1		1	0	0	1	0	0	0	0		1	1	0	0	0		0
GCA_004798685.1_ASM479868v1	Cellulomonas shaoxiangyii	DnaE1	Aerobe	28	Mesophile	Gram+	3909366	75.3032	3-4	>70		2566013	Bacteria	Actinobacteria	Actinomycetia	Micrococcales	Cellulomonadaceae	Cellulomonas		Cellulomonas shaoxiangyii	07ac_E1Act			8	2	2	4	0	0		1	1		1	0	0	1	0	0	0	0		1	0	1	0	0		0
GCA_005670685.2_ASM567068v2	Mycolicibacterium mucogenicum DSM 44124	DnaE1	Aerobe	34	Mesophile	Gram+	6099273	67.2339	6-7	60-70		1226753	Bacteria	Actinobacteria	Actinomycetia	Corynebacteriales	Mycobacteriaceae	Mycolicibacterium	Mycolicibacterium mucogenicum	Mycolicibacterium mucogenicum DSM 44124	07aa_E1Act			7	2	1	4	0	0		1	1		1	0	0	1	0	0	0	0		1	0	0	0	0		0
GCA_009429125.1_ASM942912v1	Luteimicrobium xylanilyticum	DnaE1	Aerobe	28	Mesophile	Gram+	4208275	72.7978	4-5	>70		1133546	Bacteria	Actinobacteria	Actinomycetia	Micrococcales		Luteimicrobium		Luteimicrobium xylanilyticum	07ac_E1Act			7	2	2	3	0	0		1	0		1	0	0	1	0	0	0	0		1	0	1	0	0		1
GCA_009498035.1_ASM949803v1	Saccharothrix syringae	DnaE1	Aerobe	28	Mesophile	Gram+	10929570	73.4896	>7	>70		103733	Bacteria	Actinobacteria	Actinomycetia	Pseudonocardiales	Pseudonocardiaceae	Saccharothrix		Saccharothrix syringae	07aa_E1Act			6	2	2	2	0	0		1	1		1	0	0	1	0	0	0	0		1	0	1	0	0		1
GCA_009671205.1_ASM967120v1	Micromonospora terminaliae	DnaE1	Aerobe	32	Mesophile	Gram+	6742112	73.3567	6-7	>70		1914461	Bacteria	Actinobacteria	Actinomycetia	Micromonosporales	Micromonosporaceae	Micromonospora		Micromonospora terminaliae	07aa_E1Act			7	2	2	3	0	0		1	1		1	0	0	1	0	0	0	0		1	0	1	0	0		1
GCA_010726765.1_ASM1072676v1	Mycobacterium gallinarum	DnaE1	Aerobe	37	Mesophile	Gram+	6301681	65.6147	6-7	60-70		39689	Bacteria	Actinobacteria	Actinomycetia	Corynebacteriales	Mycobacteriaceae	Mycobacterium		Mycobacterium gallinarum	07aa_E1Act			7	2	1	4	0	0		1	1		1	0	0	1	0	0	0	0		1	0	0	0	0		0
GCA_010729105.1_ASM1072910v1	Mycobacterium saskatchewanense	DnaE1	Aerobe	37	Mesophile	Gram+	6008916	68.2755	6-7	60-70		220927	Bacteria	Actinobacteria	Actinomycetia	Corynebacteriales	Mycobacteriaceae	Mycobacterium		Mycobacterium saskatchewanense	07aa_E1Act			7	2	1	4	0	0		1	1		1	0	0	1	0	0	0	0		1	0	0	0	0		0
GCA_010730355.1_ASM1073035v1	Mycobacterium florentinum	DnaE1	Aerobe	35	Mesophile	Gram+	6219859	66.3766	6-7	60-70		292462	Bacteria	Actinobacteria	Actinomycetia	Corynebacteriales	Mycobacteriaceae	Mycobacterium		Mycobacterium florentinum	07aa_E1Act			7	2	1	4	0	0		1	1		1	0	0	1	0	0	0	0		1	0	0	0	0		0
GCA_010730955.1_ASM1073095v1	Mycolicibacterium aubagnense	DnaE1	Aerobe	35	Mesophile	Gram+	6321928	66.3263	6-7	60-70		319707	Bacteria	Actinobacteria	Actinomycetia	Corynebacteriales	Mycobacteriaceae	Mycolicibacterium		Mycolicibacterium aubagnense	07aa_E1Act			8	2	2	4	0	0		1	1		1	0	0	1	0	0	0	0		1	0	0	0	1		0
GCA_010731115.1_ASM1073111v1	Mycolicibacterium phocaicum	DnaE1	Aerobe	35	Mesophile	Gram+	5853197	67.0538	5-6	60-70		319706	Bacteria	Actinobacteria	Actinomycetia	Corynebacteriales	Mycobacteriaceae	Mycolicibacterium		Mycolicibacterium phocaicum	07aa_E1Act			7	2	1	4	0	0		1	1		1	0	0	1	0	0	0	0		1	0	0	0	0		0
GCA_010731595.1_ASM1073159v1	Mycobacterium seoulense	DnaE1	Aerobe	37	Mesophile	Gram+	5531300	68.2903	5-6	60-70		386911	Bacteria	Actinobacteria	Actinomycetia	Corynebacteriales	Mycobacteriaceae	Mycobacterium		Mycobacterium seoulense	07aa_E1Act			7	2	1	4	0	0		1	1		1	0	0	1	0	0	0	0		1	0	0	0	0		0
GCA_010731655.1_ASM1073165v1	Mycobacterium paraseoulense	DnaE1	Aerobe	37	Mesophile	Gram+	6085955	67.8982	6-7	60-70		590652	Bacteria	Actinobacteria	Actinomycetia	Corynebacteriales	Mycobacteriaceae	Mycobacterium		Mycobacterium paraseoulense	07aa_E1Act			7	2	1	4	0	0		1	1		1	0	0	1	0	0	0	0		1	0	0	0	0		0
GCA_016756055.1_ASM1675605v1	Mycobacterium paraintracellulare	DnaE1	Aerobe	37	Mesophile	Gram+	5357612	68.1199	5-6	60-70		1138383	Bacteria	Actinobacteria	Actinomycetia	Corynebacteriales	Mycobacteriaceae	Mycobacterium		Mycobacterium paraintracellulare	07aa_E1Act			7	2	1	4	0	0		1	1		1	0	0	1	0	0	0	0		1	0	0	0	0		0
GCA_900292015.1_MB901379	Mycobacterium basiliense	DnaE1	Aerobe	37	Mesophile	Gram+	5607630	65.0234	5-6	60-70		2094119	Bacteria	Actinobacteria	Actinomycetia	Corynebacteriales	Mycobacteriaceae	Mycobacterium		Mycobacterium basiliense	07aa_E1Act			7	2	1	4	0	0		1	1		1	0	0	1	0	0	0	0		1	0	0	0	0		0
GCA_000023245.1_ASM2324v1	Actinosynnema mirum DSM 43827	DnaE1	Aerobe	27	Mesophile	Gram+	8248144	73.7089	>7	>70		446462	Bacteria	Actinobacteria	Actinomycetia	Pseudonocardiales	Pseudonocardiaceae	Actinosynnema	Actinosynnema mirum	Actinosynnema mirum DSM 43827	07aa_E1Act			4	1	2	1	0	0		1	0		1	0	0	0	0	0	0	0		1	0	1	0	0		1
GCA_002354875.1_ASM235487v1	Actinosynnema pretiosum	DnaE1	Aerobe	28	Mesophile	Gram+	8131572	73.9062	>7	>70		42197	Bacteria	Actinobacteria	Actinomycetia	Pseudonocardiales	Pseudonocardiaceae	Actinosynnema		Actinosynnema pretiosum	07aa_E1Act			4	1	2	1	0	0		1	0		1	0	0	0	0	0	0	0		1	0	1	0	0		1
GCA_010731635.1_ASM1073163v1	Mycobacterium noviomagense	DnaE1	Aerobe	35	Mesophile	Gram+	4779798	65.7617	4-5	60-70		459858	Bacteria	Actinobacteria	Actinomycetia	Corynebacteriales	Mycobacteriaceae	Mycobacterium		Mycobacterium noviomagense	07aa_E1Act			7	2	1	4	0	0		1	1		1	0	0	1	0	0	0	0		1	0	0	0	0		0
GCA_010731735.1_ASM1073173v1	Mycolicibacterium sediminis	DnaE1	Aerobe	28	Mesophile	Gram+	6250641	69.0889	6-7	60-70		1286180	Bacteria	Actinobacteria	Actinomycetia	Corynebacteriales	Mycobacteriaceae	Mycolicibacterium		Mycolicibacterium sediminis	07aa_E1Act			7	2	1	4	0	0		1	1		1	0	0	1	0	0	0	0		1	0	0	0	0		0
GCA_010731815.2_ASM1073181v2	Mycolicibacterium arabiense	DnaE1	Aerobe	28	Mesophile	Gram+	6451210	68.3362	6-7	60-70		1286181	Bacteria	Actinobacteria	Actinomycetia	Corynebacteriales	Mycobacteriaceae	Mycolicibacterium		Mycolicibacterium arabiense	07aa_E1Act			7	2	1	4	0	0		1	1		1	0	0	1	0	0	0	0		1	0	0	0	0		0
GCA_000024365.1_ASM2436v1	Nakamurella multipartita DSM 44233	DnaE1	Aerobe	27.5	Mesophile	Gram+	6060298	70.9165	6-7	>70		479431	Bacteria	Actinobacteria	Actinomycetia	Nakamurellales	Nakamurellaceae	Nakamurella	Nakamurella multipartita	Nakamurella multipartita DSM 44233	07aa_E1Act			8	3	2	3	0	0		1	1		1	0	0	1	0	0	0	1		1	0	1	0	0		0
GCA_002287885.2_ASM228788v2	Candidatus Nanopelagicus limnes	DnaE1	NA	NA	NA	NA	1238108	41.4502	1-2	40-50		1884634	Bacteria	Actinobacteria	Actinomycetia	Candidatus Nanopelagicales	Candidatus Nanopelagicaceae	Candidatus Nanopelagicus		Candidatus Nanopelagicus limnes	07ad_E1Act			4	2	1	1	0	0		1	0		1	0	0	0	1	0	0	0		1	0	0	0	0		1
GCA_002288005.1_ASM228800v1	Candidatus Nanopelagicus hibericus	DnaE1	NA	NA	NA	NA	1223088	42.3716	1-2	40-50		1884915	Bacteria	Actinobacteria	Actinomycetia	Candidatus Nanopelagicales	Candidatus Nanopelagicaceae	Candidatus Nanopelagicus		Candidatus Nanopelagicus hibericus	07ad_E1Act			4	2	1	1	0	0		1	0		1	0	0	0	1	0	0	0		1	0	0	0	0		1
GCA_019397265.1_ASM1939726v1	Nonomuraea coxensis DSM 45129	DnaE1	Aerobe	29	Mesophile	Gram+	9073954	72.1681	>7	>70		1122611	Bacteria	Actinobacteria	Actinomycetia	Streptosporangiales	Streptosporangiaceae	Nonomuraea	Nonomuraea coxensis	Nonomuraea coxensis DSM 45129	07ad_E1Act			6	2	2	1	1	0		1	1		1	0	0	0	1	0	0	0		1	0	1	0	0		1
GCA_002288305.1_ASM228830v1	Candidatus Nanopelagicus abundans	DnaE1	NA	NA	NA	NA	1161863	40.2184	1-2	40-50		1884916	Bacteria	Actinobacteria	Actinomycetia	Candidatus Nanopelagicales	Candidatus Nanopelagicaceae	Candidatus Nanopelagicus		Candidatus Nanopelagicus abundans	07ad_E1Act			3	1	1	1	0	0		1	0		1	0	0	0	0	0	0	0		1	0	0	0	0		1
GCA_010731895.1_ASM1073189v1	Mycolicibacterium helvum	DnaE1	Aerobe	37	Mesophile	Gram+	6400811	65.8237	6-7	60-70		1534349	Bacteria	Actinobacteria	Actinomycetia	Corynebacteriales	Mycobacteriaceae	Mycolicibacterium		Mycolicibacterium helvum	07aa_E1Act			7	2	1	4	0	0		1	1		1	0	0	1	0	0	0	0		1	0	0	0	0		0
GCA_017161365.1_ASM1716136v1	Thermobispora bispora	DnaE1	Aerobe	52.5	Thermophile	NA	4386836	72.376	4-5	>70		2006	Bacteria	Actinobacteria	Actinomycetia	Streptosporangiales	Streptosporangiaceae	Thermobispora		Thermobispora bispora	07ad_E1Act			7	2	2	2	1	0		1	0		1	0	0	0	1	0	0	0		1	0	1	0	0		1
GCA_000024865.1_ASM2486v1	Streptosporangium roseum DSM 43021	DnaE1	Aerobe	28	Mesophile	Gram+	10369518	70.8631	>7	>70		479432	Bacteria	Actinobacteria	Actinomycetia	Streptosporangiales	Streptosporangiaceae	Streptosporangium	Streptosporangium roseum	Streptosporangium roseum DSM 43021	07ad_E1Act			6	2	2	1	1	0		1	0		1	0	0	0	1	0	0	0		1	0	1	0	0		1
GCA_001660485.1_ASM166048v1	Agromyces aureus	DnaE1	Aerobe	28	Mesophile	Gram+	4373124	70.3925	4-5	>70		453304	Bacteria	Actinobacteria	Actinomycetia	Micrococcales	Microbacteriaceae	Agromyces		Agromyces aureus	07ac_E1Act			6	2	2	2	0	0		1	1		1	0	0	1	0	0	0	0		1	0	1	0	0		0
GCA_001679725.1_ASM167972v1	Cryobacterium arcticum	DnaE1	Aerobe	20	Mesophile	Gram+	4351229	68.3796	4-5	60-70		670052	Bacteria	Actinobacteria	Actinomycetia	Micrococcales	Microbacteriaceae	Cryobacterium		Cryobacterium arcticum	07ac_E1Act			10	3	2	5	0	0		1	1		1	0	0	1	1	0	0	0		1	0	1	0	0		1
GCA_010728325.1_ASM1072832v1	Mycolicibacterium poriferae	DnaE1	Aerobe	35	Mesophile	Gram+	5929171	68.0379	5-6	60-70		39694	Bacteria	Actinobacteria	Actinomycetia	Corynebacteriales	Mycobacteriaceae	Mycolicibacterium		Mycolicibacterium poriferae	07aa_E1Act			7	2	1	4	0	0		1	1		1	0	0	1	0	0	0	0		1	0	0	0	0		0
GCA_001974985.1_ASM197498v1	Microbacterium aurum	DnaE1	Aerobe	29	Mesophile	Gram+	3424892	69.8985	3-4	60-70		36805	Bacteria	Actinobacteria	Actinomycetia	Micrococcales	Microbacteriaceae	Microbacterium		Microbacterium aurum	07ac_E1Act			6	2	2	2	0	0		1	1		1	0	0	1	0	0	0	0		1	0	1	0	0		1
GCA_001975955.2_ASM197595v2	Microbacterium oleivorans	DnaE1	Aerobe	28	Mesophile	Gram+	2996750	68.9617	2-3	60-70		273677	Bacteria	Actinobacteria	Actinomycetia	Micrococcales	Microbacteriaceae	Microbacterium		Microbacterium oleivorans	07ac_E1Act			6	2	2	2	0	0		1	1		1	0	0	1	0	0	0	0		1	0	1	0	0		1
GCA_003367705.1_ASM336770v1	Microbacterium foliorum	DnaE1	Aerobe	27	Mesophile	Gram+	3568138	68.683	3-4	60-70		104336	Bacteria	Actinobacteria	Actinomycetia	Micrococcales	Microbacteriaceae	Microbacterium		Microbacterium foliorum	07ac_E1Act			7	2	2	3	0	0		1	1		1	0	0	1	0	0	0	0		1	0	1	0	0		1
GCA_003991855.1_ASM399185v1	Microbacterium oxydans	DnaE1	Aerobe	30	Mesophile	Gram+	3906890	68.2443	3-4	60-70		82380	Bacteria	Actinobacteria	Actinomycetia	Micrococcales	Microbacteriaceae	Microbacterium		Microbacterium oxydans	07ac_E1Act			8	2	2	4	0	0		1	1		1	0	0	1	0	0	0	0		1	0	1	0	0		1
GCA_004135285.1_ASM413528v1	Microbacterium protaetiae	DnaE1	Aerobe	28	Mesophile	Gram+	3790483	67.9989	3-4	60-70		2509458	Bacteria	Actinobacteria	Actinomycetia	Micrococcales	Microbacteriaceae	Microbacterium		Microbacterium protaetiae	07ac_E1Act			6	2	2	2	0	0		1	0		1	0	0	1	0	0	0	0		1	0	1	0	0		1
GCA_014725695.1_ASM1472569v1	Microbacterium hominis	DnaE1	Aerobe	30	Mesophile	Gram+	3475666	71.0226	3-4	>70		162426	Bacteria	Actinobacteria	Actinomycetia	Micrococcales	Microbacteriaceae	Microbacterium		Microbacterium hominis	07ac_E1Act			6	2	2	2	0	0		1	1		1	0	0	1	0	0	0	0		1	0	1	0	0		1
GCA_015565955.1_ASM1556595v1	Microbacterium schleiferi	DnaE1	Aerobe	30	Mesophile	Gram+	3296665	67.5256	3-4	60-70		69362	Bacteria	Actinobacteria	Actinomycetia	Micrococcales	Microbacteriaceae	Microbacterium		Microbacterium schleiferi	07ac_E1Act			4	2	1	1	0	0		1	0		1	0	0	1	0	0	0	0		1	0	0	0	0		1
GCA_010730055.1_ASM1073005v1	Mycobacterium shinjukuense	DnaE1	Aerobe	37	Mesophile	Gram+	4504020	67.7871	4-5	60-70		398694	Bacteria	Actinobacteria	Actinomycetia	Corynebacteriales	Mycobacteriaceae	Mycobacterium		Mycobacterium shinjukuense	07aa_E1Act			6	2	1	3	0	0		1	1		1	0	0	1	0	0	0	0		1	0	0	0	0		0
GCA_010730575.1_ASM1073057v1	Mycobacterium parmense	DnaE1	Aerobe	37	Mesophile	Gram+	5952912	68.3921	5-6	60-70		185642	Bacteria	Actinobacteria	Actinomycetia	Corynebacteriales	Mycobacteriaceae	Mycobacterium		Mycobacterium parmense	07aa_E1Act			7	2	1	4	0	0		1	1		1	0	0	1	0	0	0	0		1	0	0	0	0		0
GCA_010731715.1_ASM1073171v1	Mycobacterium stomatepiae	DnaE1	Aerobe	29	Mesophile	Gram+	6210822	65.9599	6-7	60-70		470076	Bacteria	Actinobacteria	Actinomycetia	Corynebacteriales	Mycobacteriaceae	Mycobacterium		Mycobacterium stomatepiae	07aa_E1Act			7	2	1	4	0	0		1	1		1	0	0	1	0	0	0	0		1	0	0	0	0		0
GCA_004011115.1_ASM401111v1	Rathayibacter iranicus	DnaE1	Aerobe	29	Mesophile	Gram+	3436894	67.1148	3-4	60-70		59737	Bacteria	Actinobacteria	Actinomycetia	Micrococcales	Microbacteriaceae	Rathayibacter		Rathayibacter iranicus	07ac_E1Act			7	4	1	2	0	0		1	0		1	0	0	1	1	0	0	1		0	0	1	0	0		1
GCA_004564075.1_ASM456407v1	Microbacterium sediminis	DnaE1	Aerobe	28	Mesophile	Gram+	2919864	71.6212	2-3	>70		904291	Bacteria	Actinobacteria	Actinomycetia	Micrococcales	Microbacteriaceae	Microbacterium		Microbacterium sediminis	07ac_E1Act			7	2	2	3	0	0		1	1		1	0	0	1	0	0	0	0		1	0	1	0	0		1
GCA_008727755.1_ASM872775v1	Microbacterium caowuchunii	DnaE1	Aerobe	28	Mesophile	Gram+	3262719	70.2077	3-4	>70		2614638	Bacteria	Actinobacteria	Actinomycetia	Micrococcales	Microbacteriaceae	Microbacterium		Microbacterium caowuchunii	07ac_E1Act			8	2	2	4	0	0		1	1		1	0	0	1	0	0	0	0		1	0	1	0	0		1
GCA_008727775.1_ASM872777v1	Microbacterium lushaniae	DnaE1	Aerobe	28	Mesophile	Gram+	3650161	70.6542	3-4	>70		2614639	Bacteria	Actinobacteria	Actinomycetia	Micrococcales	Microbacteriaceae	Microbacterium		Microbacterium lushaniae	07ac_E1Act			6	2	2	2	0	0		1	1		1	0	0	1	0	0	0	0		1	0	1	0	0		1
GCA_010731575.1_ASM1073157v1	Mycolicibacterium monacense	DnaE1	Aerobe	37	Mesophile	Gram+	6042466	68.4148	6-7	60-70		85693	Bacteria	Actinobacteria	Actinomycetia	Corynebacteriales	Mycobacteriaceae	Mycolicibacterium		Mycolicibacterium monacense	07aa_E1Act			7	2	1	4	0	0		1	1		1	0	0	1	0	0	0	0		1	0	0	0	0		0
GCA_003096095.1_ASM309609v1	Dietzia psychralcaliphila	DnaE1	Aerobe	29	Mesophile	Gram+	3904836	69.6606	3-4	60-70		139021	Bacteria	Actinobacteria	Actinomycetia	Corynebacteriales	Dietziaceae	Dietzia		Dietzia psychralcaliphila	07aa_E1Act			5	2	1	2	0	0		1	0		1	0	0	1	0	0	0	0		1	0	0	0	0		0
GCA_002288185.1_ASM228818v1	Candidatus Planktophila vernalis	DnaE1	NA	NA	NA	NA	1364004	45.7459	1-2	40-50		1884907	Bacteria	Actinobacteria	Actinomycetia	Candidatus Nanopelagicales	Candidatus Nanopelagicaceae	Candidatus Planktophila		Candidatus Planktophila vernalis	07ad_E1Act			4	2	1	1	0	0		1	0		1	0	0	0	1	0	0	0		1	0	0	0	0		1
GCA_000196075.1_ASM19607v1	Tropheryma whipplei TW08/27	DnaE1	Aerobe	NA	NA	Gram+	925938	46.314	0-1	40-50		218496	Bacteria	Actinobacteria	Actinomycetia	Micrococcales	Tropherymataceae	Tropheryma	Tropheryma whipplei	Tropheryma whipplei TW08/27	07ac_E1Act			1	1	0	0	0	0		1	0		1	0	0	0	0	0	0	0		0	0	0	0	0		0
GCA_002288365.1_ASM228836v1	Candidatus Planktophila limnetica	DnaE1	NA	NA	NA	NA	1328793	45.02	1-2	40-50		573600	Bacteria	Actinobacteria	Actinomycetia	Candidatus Nanopelagicales	Candidatus Nanopelagicaceae	Candidatus Planktophila		Candidatus Planktophila limnetica	07ad_E1Act			4	2	1	1	0	0		1	0		1	0	0	0	1	0	0	0		1	0	0	0	0		1
GCA_010727325.1_ASM1072732v1	Mycolicibacterium alvei	DnaE1	Aerobe	30	Mesophile	Gram+	6016846	66.1128	6-7	60-70		67081	Bacteria	Actinobacteria	Actinomycetia	Corynebacteriales	Mycobacteriaceae	Mycolicibacterium		Mycolicibacterium alvei	07aa_E1Act			7	2	1	4	0	0		1	1		1	0	0	1	0	0	0	0		1	0	0	0	0		0
GCA_011764565.1_ASM1176456v1	Phytohabitans suffuscus	DnaE1	Aerobe	28	Mesophile	Gram+	10148719	72.0032	>7	>70		624315	Bacteria	Actinobacteria	Actinomycetia	Micromonosporales	Micromonosporaceae	Phytohabitans		Phytohabitans suffuscus	07aa_E1Act			7	2	2	3	0	0		1	1		1	0	0	1	0	0	0	0		1	0	1	0	0		1
GCA_900637195.1_50279_F01	Mycolicibacterium aurum	DnaE1	Aerobe	34	Mesophile	Gram+	6035584	67.5378	6-7	60-70		1791	Bacteria	Actinobacteria	Actinomycetia	Corynebacteriales	Mycobacteriaceae	Mycolicibacterium		Mycolicibacterium aurum	07aa_E1Act			7	2	1	4	0	0		1	1		1	0	0	1	0	0	0	0		1	0	0	0	0		0
GCA_003584745.1_ASM358474v1	Mycobacterium pseudoshottsii JCM 15466	DnaE1	Aerobe	26	Mesophile	Gram+	6061597	65.6401	6-7	60-70		1136880	Bacteria	Actinobacteria	Actinomycetia	Corynebacteriales	Mycobacteriaceae	Mycobacterium	Mycobacterium pseudoshottsii	Mycobacterium pseudoshottsii JCM 15466	07aa_E1Act			5	2	1	2	0	0		1	1		1	0	0	1	0	0	0	0		1	0	0	0	0		0
GCA_001652465.1_ASM165246v1	Microbacterium chocolatum	DnaE1	Aerobe	29.5	Mesophile	Gram+	3168630	69.963	3-4	60-70		84292	Bacteria	Actinobacteria	Actinomycetia	Micrococcales	Microbacteriaceae	Microbacterium		Microbacterium chocolatum	07ac_E1Act			7	2	2	3	0	0		1	1		1	0	0	1	0	0	0	0		1	0	1	0	0		1
GCA_003991875.1_ASM399187v1	Microbacterium lemovicicum	DnaE1	Aerobe	29	Mesophile	Gram+	3555647	70.8576	3-4	>70		1072463	Bacteria	Actinobacteria	Actinomycetia	Micrococcales	Microbacteriaceae	Microbacterium		Microbacterium lemovicicum	07ac_E1Act			8	2	2	4	0	0		1	1		1	0	0	1	0	0	0	0		1	0	1	0	0		1
GCA_003065425.1_ASM306542v1	Mycetocola zhujimingii	DnaE1	Aerobe	28	Mesophile	Gram+	3193647	64.8781	3-4	60-70		2079792	Bacteria	Actinobacteria	Actinomycetia	Micrococcales	Microbacteriaceae	Mycetocola		Mycetocola zhujimingii	07ac_E1Act			7	2	2	3	0	0		1	1		1	0	0	1	0	0	0	0		1	0	1	0	0		1
GCA_002356035.1_ASM235603v1	Nocardia seriolae	DnaE1	Aerobe	29	Mesophile	Gram+	8121733	68.1383	>7	60-70		37332	Bacteria	Actinobacteria	Actinomycetia	Corynebacteriales	Nocardiaceae	Nocardia		Nocardia seriolae	07aa_E1Act			7	1	2	4	0	0		1	1		1	0	0	0	0	0	0	0		1	0	1	0	0		0
GCA_007970665.1_ASM797066v1	Baekduia soli	DnaE1	NA	NA	NA	NA	5212251	73.983	5-6	>70		496014	Bacteria	Actinobacteria	Rubrobacteria	Rubrobacterales	Baekduiaceae	Baekduia		Baekduia soli	07cx_E1Act			7	2	1	2	1	1		1	0		1	0	0	0	0	1	0	0		1	0	0	0	0		0
GCA_000025265.1_ASM2526v1	Conexibacter woesei DSM 14684	DnaE1	Aerobe	29	Mesophile	Gram+	6359369	72.7334	6-7	>70		469383	Bacteria	Actinobacteria	Thermoleophilia	Solirubrobacterales	Conexibacteraceae	Conexibacter	Conexibacter woesei	Conexibacter woesei DSM 14684	07cx_E1Act			7	2	1	3	1	0		1	0		1	0	0	0	0	1	0	0		1	0	0	0	0		0
GCA_000143845.1_ASM14384v1	Olsenella uli DSM 7084	DnaE1	Anaerobe	37	Mesophile	Gram+	2051896	64.6975	2-3	60-70		633147	Bacteria	Actinobacteria	Coriobacteriia	Coriobacteriales	Atopobiaceae	Olsenella	Olsenella uli	Olsenella uli DSM 7084	07be_E1Act			4	1	1	2	0	0		0	0		1	0	0	0	0	0	0	0		1	0	0	0	0		0
GCA_000024225.1_ASM2422v1	Lancefieldella parvulum DSM 20469	DnaE1	Anaerobe	37	Mesophile	Gram+	1543805	45.6866	1-2	40-50		521095	Bacteria	Actinobacteria	Coriobacteriia	Coriobacteriales	Atopobiaceae	Lancefieldella	Lancefieldella parvula	Lancefieldella parvulum DSM 20469	07be_E1Act			4	1	1	2	0	0		0	0		1	0	0	0	0	0	0	0		1	0	0	0	0		0
GCA_000195315.1_ASM19531v1	Coriobacterium glomerans PW2	DnaE1	Anaerobe	30	Mesophile	Gram+	2115681	60.3935	2-3	60-70		700015	Bacteria	Actinobacteria	Coriobacteriia	Coriobacteriales	Coriobacteriaceae	Coriobacterium	Coriobacterium glomerans	Coriobacterium glomerans PW2	07be_E1Act			4	1	1	2	0	0		0	0		1	0	0	0	0	0	0	0		1	0	0	0	0		0
GCA_002736145.1_ASM273614v1	Collinsella aerofaciens	DnaE1	Anaerobe	37	Mesophile	Gram+	2306349	60.1249	2-3	60-70		74426	Bacteria	Actinobacteria	Coriobacteriia	Coriobacteriales	Coriobacteriaceae	Collinsella		Collinsella aerofaciens	07be_E1Act			4	1	1	2	0	0		0	0		1	0	0	0	0	0	0	0		1	0	0	0	0		0
GCA_003966955.1_ASM396695v1	Parolsenella catena	DnaE1	Anaerobe	37	Mesophile	Gram+	1796691	65.6043	1-2	60-70		2003188	Bacteria	Actinobacteria	Coriobacteriia	Coriobacteriales	Atopobiaceae	Parolsenella		Parolsenella catena	07be_E1Act			4	1	1	2	0	0		0	0		1	0	0	0	0	0	0	0		1	0	0	0	0		0
GCA_000196535.1_ASM19653v1	Mobiluncus curtisii ATCC 43063	DnaE1	Anaerobe	37	Mesophile	Gram+	2146480	55.4133	2-3	50-60		548479	Bacteria	Actinobacteria	Actinomycetia	Actinomycetales	Actinomycetaceae	Mobiluncus	Mobiluncus curtisii	Mobiluncus curtisii ATCC 43063	07aa_E1Act			4	1	2	1	0	0		0	0		1	0	0	0	0	0	0	0		1	0	0	1	0		0
GCA_000011305.1_ASM1130v1	Corynebacterium efficiens YS-314	DnaE1	Aerobe	37	Mesophile	Gram+	3219505	62.9738	3-4	60-70		196164	Bacteria	Actinobacteria	Actinomycetia	Corynebacteriales	Corynebacteriaceae	Corynebacterium	Corynebacterium efficiens	Corynebacterium efficiens YS-314	07aa_E1Act			5	2	1	2	0	0		0	0		1	0	0	1	0	0	0	0		1	0	0	0	0		0
GCA_001457455.1_NCTC11397	Corynebacterium diphtheriae	DnaE1	Aerobe	37	Mesophile	Gram+	2463666	53.5242	2-3	50-60		1717	Bacteria	Actinobacteria	Actinomycetia	Corynebacteriales	Corynebacteriaceae	Corynebacterium		Corynebacterium diphtheriae	07aa_E1Act			5	2	1	2	0	0		0	0		1	0	0	1	0	0	0	0		1	0	0	0	0		0
GCA_902702935.1_FRC0190	Corynebacterium rouxii	DnaE1	Aerobe	37	Mesophile	Gram+	2451019	53.2285	2-3	50-60		2719119	Bacteria	Actinobacteria	Actinomycetia	Corynebacteriales	Corynebacteriaceae	Corynebacterium		Corynebacterium rouxii	07aa_E1Act			4	1	2	1	0	0		0	0		1	0	0	0	0	0	0	0		1	0	0	1	0		0
GCA_900637225.1_50279_H01	Actinomyces israelii	DnaE1	Anaerobe	37	Mesophile	Gram+	2572997	64.1201	2-3	60-70		1659	Bacteria	Actinobacteria	Actinomycetia	Actinomycetales	Actinomycetaceae	Actinomyces		Actinomyces israelii	07aa_E1Act			5	2	1	2	0	0		0	0		1	0	0	1	0	0	0	0		1	0	0	0	0		1
GCA_016598775.1_ASM1659877v1	Actinomyces weissii	DnaE1	Aerobe	37	Mesophile	Gram+	2564181	70.2736	2-3	>70		675090	Bacteria	Actinobacteria	Actinomycetia	Actinomycetales	Actinomycetaceae	Actinomyces		Actinomyces weissii	07aa_E1Act			4	1	1	2	0	0		0	0		1	0	0	0	0	0	0	0		1	0	0	0	0		1
GCA_000023145.1_ASM2314v1	Corynebacterium kroppenstedtii DSM 44385	DnaE1	Aerobe	37	Mesophile	Gram+	2446804	57.4599	2-3	50-60		645127	Bacteria	Actinobacteria	Actinomycetia	Corynebacteriales	Corynebacteriaceae	Corynebacterium	Corynebacterium kroppenstedtii	Corynebacterium kroppenstedtii DSM 44385	07aa_E1Act			5	2	1	2	0	0		0	0		1	0	0	1	0	0	0	0		1	0	0	0	0		0
GCA_001553565.1_ASM155356v1	Actinomyces radicidentis	DnaE1	Aerobe	37	Mesophile	Gram+	3051613	72.5814	3-4	>70		111015	Bacteria	Actinobacteria	Actinomycetia	Actinomycetales	Actinomycetaceae	Actinomyces		Actinomyces radicidentis	07aa_E1Act			5	2	1	2	0	0		0	0		1	0	0	1	0	0	0	0		1	0	0	0	0		1
GCA_002076915.1_ASM207691v1	Actinomyces gaoshouyii	DnaE1	Aerobe	30	Mesophile	Gram+	2359360	71.0823	2-3	>70		1960083	Bacteria	Actinobacteria	Actinomycetia	Actinomycetales	Actinomycetaceae	Actinomyces		Actinomyces gaoshouyii	07aa_E1Act			4	2	1	1	0	0		0	0		1	0	0	1	0	0	0	0		1	0	0	0	0		1
GCA_013177295.1_ASM1317729v1	Actinomyces marmotae	DnaE1	Aerobe	37	Mesophile	Gram+	2419502	71.6008	2-3	>70		2737173	Bacteria	Actinobacteria	Actinomycetia	Actinomycetales	Actinomycetaceae	Actinomyces		Actinomyces marmotae	07aa_E1Act			5	2	1	2	0	0		0	0		1	0	0	1	0	0	0	0		1	0	0	0	0		1
GCA_900637165.1_49699_G02	Actinomyces howellii	DnaE1	Anaerobe	37	Mesophile	Gram+	3148934	71.6901	3-4	>70		52771	Bacteria	Actinobacteria	Actinomycetia	Actinomycetales	Actinomycetaceae	Actinomyces		Actinomyces howellii	07aa_E1Act			5	2	1	2	0	0		0	0		1	0	0	1	0	0	0	0		1	0	0	0	0		1
GCA_003814005.1_ASM381400v1	Corynebacterium pseudopelargi	DnaE1	Aerobe	37	Mesophile	Gram+	2348160	57.9062	2-3	50-60		2080757	Bacteria	Actinobacteria	Actinomycetia	Corynebacteriales	Corynebacteriaceae	Corynebacterium		Corynebacterium pseudopelargi	07aa_E1Act			5	2	1	2	0	0		0	0		1	0	0	1	0	0	0	0		1	0	0	0	0		0
GCA_019890915.1_ASM1989091v1	Micrococcus luteus	DnaE1	Aerobe	29	Mesophile	Gram+	2543764	72.9343	2-3	>70		1270	Bacteria	Actinobacteria	Actinomycetia	Micrococcales	Micrococcaceae	Micrococcus		Micrococcus luteus	07ac_E1Act			4	1	2	1	0	0		0	0		1	0	0	0	0	0	0	0		1	0	1	0	0		1
GCA_900637295.1_50477_G01	Actinomyces slackii	DnaE1	Aerobe	37	Mesophile	Gram+	3220508	70.0277	3-4	>70		52774	Bacteria	Actinobacteria	Actinomycetia	Actinomycetales	Actinomycetaceae	Actinomyces		Actinomyces slackii	07aa_E1Act			5	2	1	2	0	0		0	0		1	0	0	1	0	0	0	0		1	0	0	0	0		1
GCA_016127855.1_ASM1612785v1	Actinomyces naeslundii	DnaE1	Aerobe	37	Mesophile	Gram+	3152123	67.8804	3-4	60-70		1655	Bacteria	Actinobacteria	Actinomycetia	Actinomycetales	Actinomycetaceae	Actinomyces		Actinomyces naeslundii	07aa_E1Act			5	2	1	2	0	0		0	0		1	0	0	1	0	0	0	0		1	0	0	0	0		1
GCA_900637975.1_53550_F01	Actinomyces viscosus	DnaE1	Aerobe	37	Mesophile	Gram+	3491241	68.9097	3-4	60-70		1656	Bacteria	Actinobacteria	Actinomycetia	Actinomycetales	Actinomycetaceae	Actinomyces		Actinomyces viscosus	07aa_E1Act			5	2	1	2	0	0		0	0		1	0	0	1	0	0	0	0		1	0	0	0	0		1
GCA_001025195.1_ASM102519v1	Bifidobacterium catenulatum DSM 16992 = JCM 1194 = LMG 11043	DnaE1	Anaerobe	37	Mesophile	Gram+	2079525	56.2006	2-3	50-60		566552	Bacteria	Actinobacteria	Actinomycetia	Bifidobacteriales	Bifidobacteriaceae	Bifidobacterium	Bifidobacterium catenulatum	Bifidobacterium catenulatum DSM 16992 = JCM 1194 = LMG 11043	07ae_E1Act			4	1	1	2	0	0		0	0		1	0	0	0	0	0	0	0		1	0	0	0	0		1
GCA_001887245.1_ASM188724v1	Neomicrococcus aestuarii	DnaE1	Aerobe	30	Mesophile	Gram+	2667837	59.1462	2-3	50-60		556325	Bacteria	Actinobacteria	Actinomycetia	Micrococcales	Micrococcaceae	Neomicrococcus		Neomicrococcus aestuarii	07ac_E1Act			5	2	2	1	0	0		0	0		1	0	0	0	1	0	0	0		1	0	1	0	0		1
GCA_003030905.1_ASM303090v1	Bifidobacterium adolescentis	DnaE1	Anaerobe	37	Mesophile	Gram+	2192428	59.5838	2-3	50-60		1680	Bacteria	Actinobacteria	Actinomycetia	Bifidobacteriales	Bifidobacteriaceae	Bifidobacterium		Bifidobacterium adolescentis	07ae_E1Act			4	1	1	2	0	0		0	0		1	0	0	0	0	0	0	0		1	0	0	0	0		1
GCA_003952825.1_ASM395282v1	Bifidobacterium pseudocatenulatum	DnaE1	Anaerobe	37	Mesophile	Gram+	2192395	56.5101	2-3	50-60		28026	Bacteria	Actinobacteria	Actinomycetia	Bifidobacteriales	Bifidobacteriaceae	Bifidobacterium		Bifidobacterium pseudocatenulatum	07ae_E1Act			4	1	1	2	0	0		0	0		1	0	0	0	0	0	0	0		1	0	0	0	0		1
GCA_001042595.1_ASM104259v1	Bifidobacterium dentium JCM 1195 = DSM 20436	DnaE1	Anaerobe	37	Mesophile	Gram+	2635669	58.5379	2-3	50-60		1150423	Bacteria	Actinobacteria	Actinomycetia	Bifidobacteriales	Bifidobacteriaceae	Bifidobacterium	Bifidobacterium dentium	Bifidobacterium dentium JCM 1195 = DSM 20436	07ae_E1Act			4	1	1	2	0	0		0	0		1	0	0	0	0	0	0	0		1	0	0	0	0		1
GCA_014595995.2_ASM1459599v2	Actinomyces respiraculi	DnaE1	Aerobe	37	Mesophile	Gram+	2912106	70.1184	2-3	>70		2744574	Bacteria	Actinobacteria	Actinomycetia	Actinomycetales	Actinomycetaceae	Actinomyces		Actinomyces respiraculi	07aa_E1Act			5	2	1	2	0	0		0	0		1	0	0	1	0	0	0	0		1	0	0	0	0		1
GCA_001856685.1_ASM185668v1	Boudabousia tangfeifanii	DnaE1	Aerobe	37	Mesophile	Gram+	2207832	51.9388	2-3	50-60		1912795	Bacteria	Actinobacteria	Actinomycetia	Actinomycetales	Actinomycetaceae	Boudabousia		Boudabousia tangfeifanii	07aa_E1Act			7	2	3	2	0	0		0	0		1	0	0	1	0	0	0	0		1	0	0	2	0		1
GCA_900478045.1_47555_C02	Corynebacterium minutissimum	DnaE1	Aerobe	35	Mesophile	Gram+	2695970	59.8977	2-3	50-60		38301	Bacteria	Actinobacteria	Actinomycetia	Corynebacteriales	Corynebacteriaceae	Corynebacterium		Corynebacterium minutissimum	07aa_E1Act			5	2	1	2	0	0		0	0		1	0	0	1	0	0	0	0		1	0	0	0	0		0
GCA_016728665.1_ASM1672866v1	Corynebacterium propinquum	DnaE1	Aerobe	37	Mesophile	Gram+	2480127	56.4347	2-3	50-60		43769	Bacteria	Actinobacteria	Actinomycetia	Corynebacteriales	Corynebacteriaceae	Corynebacterium		Corynebacterium propinquum	07aa_E1Act			5	2	1	2	0	0		0	0		1	0	0	1	0	0	0	0		1	0	0	0	0		0
GCA_900187215.1_52295_D01	Corynebacterium imitans	DnaE1	Aerobe	36	Mesophile	Gram+	2565606	64.2656	2-3	60-70		156978	Bacteria	Actinobacteria	Actinomycetia	Corynebacteriales	Corynebacteriaceae	Corynebacterium		Corynebacterium imitans	07aa_E1Act			5	2	1	2	0	0		0	0		1	0	0	1	0	0	0	0		1	0	0	0	0		0
GCA_000023405.1_ASM2340v1	Brachybacterium faecium DSM 4810	DnaE1	Aerobe	29	Mesophile	Gram+	3614992	72.0458	3-4	>70		446465	Bacteria	Actinobacteria	Actinomycetia	Micrococcales	Dermabacteraceae	Brachybacterium	Brachybacterium faecium	Brachybacterium faecium DSM 4810	07ac_E1Act			7	2	2	2	0	1		0	0		1	0	0	1	0	0	0	0		1	0	1	0	0		1
GCA_000833575.1_ASM83357v1	Corynebacterium singulare	DnaE1	Aerobe	37	Mesophile	Gram+	2830499	60.1191	2-3	60-70		161899	Bacteria	Actinobacteria	Actinomycetia	Corynebacteriales	Corynebacteriaceae	Corynebacterium		Corynebacterium singulare	07aa_E1Act			6	2	1	2	0	1		0	0		1	0	0	1	0	0	0	0		1	0	0	0	0		0
GCA_002407185.1_ASM240718v1	Brachybacterium vulturis	DnaE1	Aerobe	28	Mesophile	Gram+	3796663	70.8363	3-4	>70		2017484	Bacteria	Actinobacteria	Actinomycetia	Micrococcales	Dermabacteraceae	Brachybacterium		Brachybacterium vulturis	07ac_E1Act			7	3	2	2	0	0		0	0		1	0	0	1	0	0	0	1		1	0	1	0	0		1
GCA_002950575.1_ASM295057v1	Pontimonas salivibrio	DnaE1	Aerobe	30	Mesophile	Gram+	1760810	58.3348	1-2	50-60		1159327	Bacteria	Actinobacteria	Actinomycetia	Micrococcales	Microbacteriaceae	Pontimonas		Pontimonas salivibrio	07ac_E1Act			4	2	1	1	0	0		0	0		1	0	0	1	0	0	0	0		1	0	0	0	0		0
GCA_003355475.1_ASM335547v1	Brachybacterium saurashtrense	DnaE1	Aerobe	28	Mesophile	Gram+	3720646	72.7517	3-4	>70		556288	Bacteria	Actinobacteria	Actinomycetia	Micrococcales	Dermabacteraceae	Brachybacterium		Brachybacterium saurashtrense	07ac_E1Act			6	2	2	2	0	0		0	0		1	0	0	1	0	0	0	0		1	0	1	0	0		1
GCA_014489575.1_ASM1448957v1	Tessaracoccus defluvii	DnaE1	Aerobe	28	Mesophile	Gram+	3864792	69.3252	3-4	60-70		1285901	Bacteria	Actinobacteria	Actinomycetia	Propionibacteriales	Propionibacteriaceae	Tessaracoccus		Tessaracoccus defluvii	07ac_E1Act			5	2	1	2	0	0		0	0		1	0	0	0	1	0	0	0		1	0	0	0	0		1
GCA_014898155.1_ASM1489815v1	Bifidobacterium eulemuris	DnaE1	Aerobe	37	Mesophile	Gram+	2920839	62.2213	2-3	60-70		1765219	Bacteria	Actinobacteria	Actinomycetia	Bifidobacteriales	Bifidobacteriaceae	Bifidobacterium		Bifidobacterium eulemuris	07ae_E1Act			4	1	1	2	0	0		0	0		1	0	0	0	0	0	0	0		1	0	0	0	0		1
GCA_014898175.1_ASM1489817v1	Bifidobacterium lemurum	DnaE1	Anaerobe	37	Mesophile	Gram+	2965103	62.6754	2-3	60-70		1603886	Bacteria	Actinobacteria	Actinomycetia	Bifidobacteriales	Bifidobacteriaceae	Bifidobacterium		Bifidobacterium lemurum	07ae_E1Act			4	1	1	2	0	0		0	0		1	0	0	0	0	0	0	0		1	0	0	0	0		1
GCA_900186975.1_50569_F01	Cutibacterium granulosum	DnaE1	Anaerobe	37	Mesophile	Gram+	2175244	64.1904	2-3	60-70		33011	Bacteria	Actinobacteria	Actinomycetia	Propionibacteriales	Propionibacteriaceae	Cutibacterium		Cutibacterium granulosum	07ac_E1Act			3	1	1	1	0	0		0	0		1	0	0	0	0	0	0	0		1	0	0	0	0		0
GCA_000022905.1_ASM2290v1	Corynebacterium aurimucosum ATCC 700975	DnaE1	Aerobe	36.5	Mesophile	Gram+	2819226	60.5588	2-3	60-70		548476	Bacteria	Actinobacteria	Actinomycetia	Corynebacteriales	Corynebacteriaceae	Corynebacterium	Corynebacterium aurimucosum	Corynebacterium aurimucosum ATCC 700975	07aa_E1Act			5	2	1	2	0	0		0	0		1	0	0	1	0	0	0	0		1	0	0	0	0		0
GCA_000367205.1_ASM36720v1	Cutibacterium avidum 44067	DnaE1	Anaerobe	37	Mesophile	Gram+	2526138	63.4818	2-3	60-70		1170318	Bacteria	Actinobacteria	Actinomycetia	Propionibacteriales	Propionibacteriaceae	Cutibacterium	Cutibacterium avidum	Cutibacterium avidum 44067	07ac_E1Act			5	2	1	2	0	0		0	0		1	0	0	1	0	0	0	0		1	0	0	0	0		0
GCA_000376705.1_ASM37670v1	Cutibacterium acnes HL096PA1	DnaE1	Anaerobe	37	Mesophile	Gram+	2549775	60.1615	2-3	60-70		1134454	Bacteria	Actinobacteria	Actinomycetia	Propionibacteriales	Propionibacteriaceae	Cutibacterium	Cutibacterium acnes	Cutibacterium acnes HL096PA1	07ac_E1Act			5	2	1	2	0	0		0	0		1	0	0	1	0	0	0	0		1	0	0	0	0		0
GCA_000980815.1_ASM98081v1	Corynebacterium camporealensis	DnaE1	Aerobe	37	Mesophile	Gram+	2451722	59.4096	2-3	50-60		161896	Bacteria	Actinobacteria	Actinomycetia	Corynebacteriales	Corynebacteriaceae	Corynebacterium		Corynebacterium camporealensis	07aa_E1Act			5	2	1	2	0	0		0	0		1	0	0	1	0	0	0	0		1	0	0	0	0		0
GCA_001042695.1_ASM104269v1	Scardovia inopinata JCM 12537	DnaE1	Anaerobe	37	Mesophile	Gram+	1797862	48.6334	1-2	40-50		1150468	Bacteria	Actinobacteria	Actinomycetia	Bifidobacteriales	Bifidobacteriaceae	Scardovia	Scardovia inopinata	Scardovia inopinata JCM 12537	07ae_E1Act			4	1	1	2	0	0		0	0		1	0	0	0	0	0	0	0		1	0	0	0	0		1
GCA_001586235.1_ASM158623v1	Corynebacterium simulans	DnaE1	Aerobe	37	Mesophile	Gram+	2598702	59.2561	2-3	50-60		146827	Bacteria	Actinobacteria	Actinomycetia	Corynebacteriales	Corynebacteriaceae	Corynebacterium		Corynebacterium simulans	07aa_E1Act			5	2	1	2	0	0		0	0		1	0	0	1	0	0	0	0		1	0	0	0	0		0
GCA_001717565.1_ASM171756v1	Cutibacterium modestum	DnaE1	Anaerobe	37	Mesophile	Gram+	2649207	59.9772	2-3	50-60		2559073	Bacteria	Actinobacteria	Actinomycetia	Propionibacteriales	Propionibacteriaceae	Cutibacterium		Cutibacterium modestum	07ac_E1Act			4	1	1	2	0	0		0	0		1	0	0	0	0	0	0	0		1	0	0	0	0		0
GCA_001941445.1_ASM194144v1	Corynebacterium aquilae DSM 44791	DnaE1	Aerobe	37	Mesophile	Gram+	2926436	60.917	2-3	60-70		1431546	Bacteria	Actinobacteria	Actinomycetia	Corynebacteriales	Corynebacteriaceae	Corynebacterium	Corynebacterium aquilae	Corynebacterium aquilae DSM 44791	07aa_E1Act			5	2	1	2	0	0		0	0		1	0	0	1	0	0	0	0		1	0	0	0	0		0
GCA_001941465.1_ASM194146v1	Corynebacterium flavescens	DnaE1	Aerobe	30.5	Mesophile	Gram+	2758653	59.9165	2-3	50-60		28028	Bacteria	Actinobacteria	Actinomycetia	Corynebacteriales	Corynebacteriaceae	Corynebacterium		Corynebacterium flavescens	07aa_E1Act			5	2	1	2	0	0		0	0		1	0	0	1	0	0	0	0		1	0	0	0	0		0
GCA_002407065.1_ASM240706v1	Brachybacterium ginsengisoli	DnaE1	Aerobe	28	Mesophile	Gram+	3953253	71.5675	3-4	>70		1331682	Bacteria	Actinobacteria	Actinomycetia	Micrococcales	Dermabacteraceae	Brachybacterium		Brachybacterium ginsengisoli	07ac_E1Act			5	2	2	1	0	0		0	0		1	0	0	1	0	0	0	0		1	0	1	0	0		0
GCA_004135345.1_ASM413534v1	Xylanimonas allomyrinae	DnaE1	Aerobe	28	Mesophile	Gram+	3848642	72.6329	3-4	>70		2509459	Bacteria	Actinobacteria	Actinomycetia	Micrococcales	Promicromonosporaceae	Xylanimonas		Xylanimonas allomyrinae	07ac_E1Act			4	1	2	1	0	0		0	0		1	0	0	0	0	0	0	0		1	0	1	0	0		1
GCA_005890135.1_ASM589013v1	Acidipropionibacterium jensenii	DnaE1	Anaerobe	30	Mesophile	Gram+	2999408	68.7004	2-3	60-70		1749	Bacteria	Actinobacteria	Actinomycetia	Propionibacteriales	Propionibacteriaceae	Acidipropionibacterium		Acidipropionibacterium jensenii	07ac_E1Act			5	2	1	2	0	0		0	0		1	0	0	1	0	0	0	0		1	0	0	0	0		0
GCA_016599755.1_ASM1659975v1	Corynebacterium kefirresidentii	DnaE1	Aerobe	37	Mesophile	Gram+	2523206	58.4475	2-3	50-60		1979527	Bacteria	Actinobacteria	Actinomycetia	Corynebacteriales	Corynebacteriaceae	Corynebacterium		Corynebacterium kefirresidentii	07aa_E1Act			5	2	1	2	0	0		0	0		1	0	0	1	0	0	0	0		1	0	0	0	0		0
GCA_016728365.1_ASM1672836v1	Corynebacterium tuberculostearicum	DnaE1	Aerobe	37	Mesophile	Gram+	2451854	59.7416	2-3	50-60		38304	Bacteria	Actinobacteria	Actinomycetia	Corynebacteriales	Corynebacteriaceae	Corynebacterium		Corynebacterium tuberculostearicum	07aa_E1Act			5	2	1	2	0	0		0	0		1	0	0	1	0	0	0	0		1	0	0	0	0		0
GCA_900087655.1_PFRJS14	Propionibacterium freudenreichii	DnaE1	Anaerobe	32	Mesophile	Gram+	2507188	67.4322	2-3	60-70		1744	Bacteria	Actinobacteria	Actinomycetia	Propionibacteriales	Propionibacteriaceae	Propionibacterium		Propionibacterium freudenreichii	07ac_E1Act			5	2	1	2	0	0		0	0		1	0	0	0	1	0	0	0		1	0	0	0	0		1
GCA_000023265.1_ASM2326v1	Acidimicrobium ferrooxidans DSM 10331	DnaE1	Aerobe	45	Thermophile	Gram+	2158157	68.2893	2-3	60-70		525909	Bacteria	Actinobacteria	Acidimicrobiia	Acidimicrobiales	Acidimicrobiaceae	Acidimicrobium	Acidimicrobium ferrooxidans	Acidimicrobium ferrooxidans DSM 10331	07cx_E1Act			4	2	1	1	0	0		0	0		1	0	0	1	0	0	0	0		1	0	0	0	0		0
GCA_000177535.2_ASM17753v2	Corynebacterium resistens DSM 45100	DnaE1	Aerobe	37	Mesophile	Gram+	2601311	57.0919	2-3	50-60		662755	Bacteria	Actinobacteria	Actinomycetia	Corynebacteriales	Corynebacteriaceae	Corynebacterium	Corynebacterium resistens	Corynebacterium resistens DSM 45100	07aa_E1Act			7	2	3	2	0	0		0	0		1	0	0	1	0	0	0	0		1	0	0	2	0		0
GCA_000196575.1_ASM19657v1	Bifidobacterium longum subsp. infantis 157F	DnaE1	Anaerobe	37	Mesophile	Gram+	2408831	60.0753	2-3	60-70		565040	Bacteria	Actinobacteria	Actinomycetia	Bifidobacteriales	Bifidobacteriaceae	Bifidobacterium	Bifidobacterium longum	Bifidobacterium longum subsp. infantis 157F	07ae_E1Act			4	1	1	2	0	0		0	0		1	0	0	0	0	0	0	0		1	0	0	0	0		1
GCA_001042675.1_ASM104267v1	Parascardovia denticolens DSM 10105 = JCM 12538	DnaE1	Anaerobe	37	Mesophile	NA	1890857	58.313	1-2	50-60		864564	Bacteria	Actinobacteria	Actinomycetia	Bifidobacteriales	Bifidobacteriaceae	Parascardovia	Parascardovia denticolens	Parascardovia denticolens DSM 10105 = JCM 12538	07ae_E1Act			4	1	1	2	0	0		0	0		1	0	0	0	0	0	0	0		1	0	0	0	0		1
GCA_001602115.1_ASM160211v1	Acidipropionibacterium acidipropionici	DnaE1	Anaerobe	30	Mesophile	Gram+	3707191	68.6936	3-4	60-70		1748	Bacteria	Actinobacteria	Actinomycetia	Propionibacteriales	Propionibacteriaceae	Acidipropionibacterium		Acidipropionibacterium acidipropionici	07ac_E1Act			6	2	1	3	0	0		0	0		1	0	0	1	0	0	0	0		1	0	0	0	0		0
GCA_001941345.1_ASM194134v1	Corynebacterium stationis	DnaE1	Aerobe	28.6667	Mesophile	Gram+	2862233	54.8907	2-3	50-60		1705	Bacteria	Actinobacteria	Actinomycetia	Corynebacteriales	Corynebacteriaceae	Corynebacterium		Corynebacterium stationis	07aa_E1Act			5	2	1	2	0	0		0	0		1	0	0	1	0	0	0	0		1	0	0	0	0		0
GCA_001941565.1_ASM194156v1	Corynebacterium phocae	DnaE1	Aerobe	37	Mesophile	Gram+	2791853	58.8103	2-3	50-60		161895	Bacteria	Actinobacteria	Actinomycetia	Corynebacteriales	Corynebacteriaceae	Corynebacterium		Corynebacterium phocae	07aa_E1Act			5	2	1	2	0	0		0	0		1	0	0	1	0	0	0	0		1	0	0	0	0		0
GCA_004795735.1_ASM479573v1	Corynebacterium endometrii	DnaE1	Aerobe	37	Mesophile	Gram+	2477061	60.9319	2-3	60-70		2488819	Bacteria	Actinobacteria	Actinomycetia	Corynebacteriales	Corynebacteriaceae	Corynebacterium		Corynebacterium endometrii	07aa_E1Act			5	2	1	2	0	0		0	0		1	0	0	1	0	0	0	0		1	0	0	0	0		0
GCA_011038655.2_ASM1103865v2	Corynebacterium lizhenjunii	DnaE1	Aerobe	37	Mesophile	Gram+	2607882	61.477	2-3	60-70		2709394	Bacteria	Actinobacteria	Actinomycetia	Corynebacteriales	Corynebacteriaceae	Corynebacterium		Corynebacterium lizhenjunii	07aa_E1Act			5	2	1	2	0	0		0	0		1	0	0	1	0	0	0	0		1	0	0	0	0		0
GCA_900477975.1_46983_G01	Corynebacterium jeikeium	DnaE1	Aerobe	37	Mesophile	Gram+	2414649	61.7487	2-3	60-70		38289	Bacteria	Actinobacteria	Actinomycetia	Corynebacteriales	Corynebacteriaceae	Corynebacterium		Corynebacterium jeikeium	07aa_E1Act			5	2	1	2	0	0		0	0		1	0	0	1	0	0	0	0		1	0	0	0	0		0
GCA_900637915.1_52941_B01	Propionibacterium australiense	DnaE1	Anaerobe	37	Mesophile	Gram+	3044331	68.3029	3-4	60-70		119981	Bacteria	Actinobacteria	Actinomycetia	Propionibacteriales	Propionibacteriaceae	Propionibacterium		Propionibacterium australiense	07ac_E1Act			4	1	1	2	0	0		0	0		1	0	0	0	0	0	0	0		1	0	0	0	0		0
GCA_000224965.2_ASM22496v2	Bifidobacterium animalis subsp. lactis BLC1	DnaE1	Anaerobe	37	Mesophile	Gram+	1938583	60.4829	1-2	60-70		1075106	Bacteria	Actinobacteria	Actinomycetia	Bifidobacteriales	Bifidobacteriaceae	Bifidobacterium	Bifidobacterium animalis	Bifidobacterium animalis subsp. lactis BLC1	07ae_E1Act			4	1	1	2	0	0		0	0		1	0	0	0	0	0	0	0		1	0	0	0	0		1
GCA_000344785.1_ASM34478v1	Corynebacterium callunae DSM 20147	DnaE1	Aerobe	30	Mesophile	Gram+	2928683	52.4516	2-3	50-60		1121353	Bacteria	Actinobacteria	Actinomycetia	Corynebacteriales	Corynebacteriaceae	Corynebacterium	Corynebacterium callunae	Corynebacterium callunae DSM 20147	07aa_E1Act			5	2	1	2	0	0		0	0		1	0	0	1	0	0	0	0		1	0	0	0	0		0
GCA_000418365.1_ASM41836v1	Corynebacterium terpenotabidum Y-11	DnaE1	Aerobe	35	Mesophile	Gram+	2751233	67.0176	2-3	60-70		1200352	Bacteria	Actinobacteria	Actinomycetia	Corynebacteriales	Corynebacteriaceae	Corynebacterium	Corynebacterium terpenotabidum	Corynebacterium terpenotabidum Y-11	07aa_E1Act			5	2	1	2	0	0		0	0		1	0	0	1	0	0	0	0		1	0	0	0	0		0
GCA_000835165.1_ASM83516v1	Corynebacterium marinum DSM 44953	DnaE1	Aerobe	29	Mesophile	Gram+	2729219	67.7525	2-3	60-70		1224162	Bacteria	Actinobacteria	Actinomycetia	Corynebacteriales	Corynebacteriaceae	Corynebacterium	Corynebacterium marinum	Corynebacterium marinum DSM 44953	07aa_E1Act			5	2	1	2	0	0		0	0		1	0	0	1	0	0	0	0		1	0	0	0	0		0
GCA_001021045.1_ASM102104v1	Corynebacterium testudinoris	DnaE1	Aerobe	37	Mesophile	Gram+	2721226	63.1384	2-3	60-70		136857	Bacteria	Actinobacteria	Actinomycetia	Corynebacteriales	Corynebacteriaceae	Corynebacterium		Corynebacterium testudinoris	07aa_E1Act			5	2	1	2	0	0		0	0		1	0	0	1	0	0	0	0		1	0	0	0	0		0
GCA_001277995.1_ASM127799v1	Corynebacterium deserti GIMN1.010	DnaE1	Aerobe	37	Mesophile	Gram+	3033881	55.2509	3-4	50-60		931089	Bacteria	Actinobacteria	Actinomycetia	Corynebacteriales	Corynebacteriaceae	Corynebacterium	Corynebacterium deserti	Corynebacterium deserti GIMN1.010	07aa_E1Act			5	2	1	2	0	0		0	0		1	0	0	1	0	0	0	0		1	0	0	0	0		0
GCA_001643015.1_ASM164301v1	Corynebacterium crudilactis	DnaE1	Aerobe	37	Mesophile	Gram+	3217286	51.748	3-4	50-60		1652495	Bacteria	Actinobacteria	Actinomycetia	Corynebacteriales	Corynebacteriaceae	Corynebacterium		Corynebacterium crudilactis	07aa_E1Act			3	1	1	1	0	0		0	0		1	0	0	0	0	0	0	0		1	0	0	0	0		0
GCA_001941485.1_ASM194148v1	Corynebacterium frankenforstense DSM 45800	DnaE1	Aerobe	29	Mesophile	Gram+	2604152	71.5066	2-3	>70		1437875	Bacteria	Actinobacteria	Actinomycetia	Corynebacteriales	Corynebacteriaceae	Corynebacterium	Corynebacterium frankenforstense	Corynebacterium frankenforstense DSM 45800	07aa_E1Act			5	2	1	2	0	0		0	0		1	0	0	1	0	0	0	0		1	0	0	0	0		0
GCA_002263495.1_ASM226349v1	Nocardiopsis gilva YIM 90087	DnaE1	Aerobe	28	Mesophile	Gram+	6142152	69.652	6-7	60-70		1235441	Bacteria	Actinobacteria	Actinomycetia	Streptosporangiales	Nocardiopsaceae	Nocardiopsis	Nocardiopsis gilva	Nocardiopsis gilva YIM 90087	07ad_E1Act			5	2	2	1	0	0		0	0		1	0	0	0	1	0	0	0		1	0	1	0	0		1
GCA_003325455.1_ASM332545v1	Acidipropionibacterium virtanenii	DnaE1	Anaerobe	30	Mesophile	Gram+	3432872	68.3574	3-4	60-70		2057246	Bacteria	Actinobacteria	Actinomycetia	Propionibacteriales	Propionibacteriaceae	Acidipropionibacterium		Acidipropionibacterium virtanenii	07ac_E1Act			5	2	1	2	0	0		0	0		1	0	0	1	0	0	0	0		1	0	0	0	0		0
GCA_003798325.1_ASM379832v1	Propionibacterium acidifaciens	DnaE1	Anaerobe	35	Mesophile	Gram+	3072768	70.5891	3-4	>70		556499	Bacteria	Actinobacteria	Actinomycetia	Propionibacteriales	Propionibacteriaceae	Propionibacterium		Propionibacterium acidifaciens	07ac_E1Act			3	1	1	1	0	0		0	0		1	0	0	0	0	0	0	0		1	0	0	0	0		0
GCA_009026825.1_ASM902682v1	Corynebacterium urogenitale	DnaE1	Aerobe	37	Mesophile	Gram+	2351892	59.9481	2-3	50-60		2487892	Bacteria	Actinobacteria	Actinomycetia	Corynebacteriales	Corynebacteriaceae	Corynebacterium		Corynebacterium urogenitale	07aa_E1Act			5	2	1	2	0	0		0	0		1	0	0	1	0	0	0	0		1	0	0	0	0		0
GCA_014262665.1_ASM1426266v1	Corynebacterium anserum	DnaE1	Aerobe	37	Mesophile	Gram+	2208656	55.1946	2-3	50-60		2684406	Bacteria	Actinobacteria	Actinomycetia	Corynebacteriales	Corynebacteriaceae	Corynebacterium		Corynebacterium anserum	07aa_E1Act			5	2	1	2	0	0		0	0		1	0	0	1	0	0	0	0		1	0	0	0	0		0
GCA_015034585.1_ASM1503458v1	Thermobifida fusca	DnaE1	Aerobe	49.5	Thermophile	Gram+	3760927	67.4119	3-4	60-70		2021	Bacteria	Actinobacteria	Actinomycetia	Streptosporangiales	Nocardiopsaceae	Thermobifida		Thermobifida fusca	07ad_E1Act			3	1	1	1	0	0		0	0		1	0	0	0	0	0	0	0		1	0	0	0	0		1
GCA_016728645.1_ASM1672864v1	Corynebacterium glucuronolyticum	DnaE1	Aerobe	37	Mesophile	Gram+	2941899	58.7941	2-3	50-60		39791	Bacteria	Actinobacteria	Actinomycetia	Corynebacteriales	Corynebacteriaceae	Corynebacterium		Corynebacterium glucuronolyticum	07aa_E1Act			6	2	2	2	0	0		0	0		1	0	0	1	0	0	0	0		1	0	0	0	1		0
GCA_900187235.1_52184_D01	Corynebacterium urealyticum	DnaE1	Aerobe	37	Mesophile	Gram+	2377532	64.163	2-3	60-70		43771	Bacteria	Actinobacteria	Actinomycetia	Corynebacteriales	Corynebacteriaceae	Corynebacterium		Corynebacterium urealyticum	07aa_E1Act			5	2	1	2	0	0		0	0		1	0	0	1	0	0	0	0		1	0	0	0	0		0
GCA_000442645.1_ASM44264v1	Corynebacterium maris DSM 45190	DnaE1	Aerobe	25	Mesophile	Gram+	2833547	66.5815	2-3	60-70		1224163	Bacteria	Actinobacteria	Actinomycetia	Corynebacteriales	Corynebacteriaceae	Corynebacterium	Corynebacterium maris	Corynebacterium maris DSM 45190	07aa_E1Act			3	1	1	1	0	0		0	0		1	0	0	0	0	0	0	0		1	0	0	0	0		0
GCA_000626675.1_ASM62667v1	Corynebacterium glyciniphilum AJ 3170	DnaE1	Aerobe	34	Mesophile	Gram+	3568218	64.7506	3-4	60-70		1404245	Bacteria	Actinobacteria	Actinomycetia	Corynebacteriales	Corynebacteriaceae	Corynebacterium	Corynebacterium glyciniphilum	Corynebacterium glyciniphilum AJ 3170	07aa_E1Act			5	2	1	2	0	0		0	0		1	0	0	1	0	0	0	0		1	0	0	0	0		0
GCA_001263395.1_ASM126339v1	Bifidobacterium actinocoloniiforme DSM 22766	DnaE1	Anaerobe	37	Mesophile	Gram+	1830060	62.7078	1-2	60-70		1437605	Bacteria	Actinobacteria	Actinomycetia	Bifidobacteriales	Bifidobacteriaceae	Bifidobacterium	Bifidobacterium actinocoloniiforme	Bifidobacterium actinocoloniiforme DSM 22766	07ae_E1Act			4	1	1	2	0	0		0	0		1	0	0	0	0	0	0	0		1	0	0	0	0		1
GCA_001302565.1_ASM130256v1	Glutamicibacter halophytocola	DnaE1	Aerobe	26.5	Mesophile	Gram+	3918424	59.9856	3-4	50-60		1933880	Bacteria	Actinobacteria	Actinomycetia	Micrococcales	Micrococcaceae	Glutamicibacter		Glutamicibacter halophytocola	07ac_E1Act			6	2	2	2	0	0		0	0		1	0	0	0	1	0	0	0		1	0	1	0	0		1
GCA_002287505.1_ASM228750v1	Corynebacterium glaucum	DnaE1	Aerobe	33	Mesophile	Gram+	2518658	62.9743	2-3	60-70		187491	Bacteria	Actinobacteria	Actinomycetia	Corynebacteriales	Corynebacteriaceae	Corynebacterium		Corynebacterium glaucum	07aa_E1Act			5	2	1	2	0	0		0	0		1	0	0	1	0	0	0	0		1	0	0	0	0		0
GCA_002761235.1_ASM276123v1	Bifidobacterium choerinum	DnaE1	Anaerobe	37	Mesophile	Gram+	2257294	65.5254	2-3	60-70		35760	Bacteria	Actinobacteria	Actinomycetia	Bifidobacteriales	Bifidobacteriaceae	Bifidobacterium		Bifidobacterium choerinum	07ae_E1Act			4	1	1	2	0	0		0	0		1	0	0	0	0	0	0	0		1	0	0	0	0		1
GCA_016894325.1_ASM1689432v1	Glutamicibacter protophormiae	DnaE1	Aerobe	30	Mesophile	Gram+	3933924	63.9354	3-4	60-70		37930	Bacteria	Actinobacteria	Actinomycetia	Micrococcales	Micrococcaceae	Glutamicibacter		Glutamicibacter protophormiae	07ac_E1Act			6	2	2	2	0	0		0	0		1	0	0	0	1	0	0	0		1	0	1	0	0		1
GCA_900478035.1_47555_E02	Corynebacterium renale	DnaE1	Aerobe	36	Mesophile	Gram+	2335089	59.1118	2-3	50-60		1724	Bacteria	Actinobacteria	Actinomycetia	Corynebacteriales	Corynebacteriaceae	Corynebacterium		Corynebacterium renale	07aa_E1Act			5	2	1	2	0	0		0	0		1	0	0	1	0	0	0	0		1	0	0	0	0		0
GCA_000144675.2_ASM14467v2	Corynebacterium pseudotuberculosis C231	DnaE1	Aerobe	37	Mesophile	Gram+	2337250	52.1831	2-3	50-60		681645	Bacteria	Actinobacteria	Actinomycetia	Corynebacteriales	Corynebacteriaceae	Corynebacterium	Corynebacterium pseudotuberculosis	Corynebacterium pseudotuberculosis C231	07aa_E1Act			3	1	1	1	0	0		0	0		1	0	0	0	0	0	0	0		1	0	0	0	0		0
GCA_000341345.1_ASM34134v1	Corynebacterium halotolerans YIM 70093 = DSM 44683	DnaE1	Aerobe	37	Mesophile	Gram+	3222002	68.3041	3-4	60-70		1121362	Bacteria	Actinobacteria	Actinomycetia	Corynebacteriales	Corynebacteriaceae	Corynebacterium	Corynebacterium halotolerans	Corynebacterium halotolerans YIM 70093 = DSM 44683	07aa_E1Act			3	1	1	1	0	0		0	0		1	0	0	0	0	0	0	0		1	0	0	0	0		0
GCA_000550805.1_ASM55080v1	Corynebacterium vitaeruminis DSM 20294	DnaE1	Aerobe	30	Mesophile	Gram+	2931780	65.5253	2-3	60-70		1224164	Bacteria	Actinobacteria	Actinomycetia	Corynebacteriales	Corynebacteriaceae	Corynebacterium	Corynebacterium vitaeruminis	Corynebacterium vitaeruminis DSM 20294	07aa_E1Act			6	2	2	2	0	0		0	0		1	0	0	1	0	0	0	0		1	0	0	1	0		0
GCA_000706765.1_ASM70676v1	Bifidobacterium indicum LMG 11587 = DSM 20214	DnaE1	Anaerobe	37	Mesophile	Gram+	1734546	60.4934	1-2	60-70		1341694	Bacteria	Actinobacteria	Actinomycetia	Bifidobacteriales	Bifidobacteriaceae	Bifidobacterium	Bifidobacterium indicum	Bifidobacterium indicum LMG 11587 = DSM 20214	07ae_E1Act			4	1	1	2	0	0		0	0		1	0	0	0	0	0	0	0		1	0	0	0	0		1
GCA_000732945.1_ASM73294v1	Corynebacterium atypicum	DnaE1	Aerobe	37	Mesophile	Gram+	2359433	65.3587	2-3	60-70		191610	Bacteria	Actinobacteria	Actinomycetia	Corynebacteriales	Corynebacteriaceae	Corynebacterium		Corynebacterium atypicum	07aa_E1Act			6	1	4	1	0	0		0	0		1	0	0	0	0	0	0	0		1	0	0	3	0		0
GCA_000737865.1_ASM73786v1	Bifidobacterium coryneforme	DnaE1	Anaerobe	37	Mesophile	Gram+	1755097	60.5112	1-2	60-70		1687	Bacteria	Actinobacteria	Actinomycetia	Bifidobacteriales	Bifidobacteriaceae	Bifidobacterium		Bifidobacterium coryneforme	07ae_E1Act			4	1	1	2	0	0		0	0		1	0	0	0	0	0	0	0		1	0	0	0	0		1
GCA_000747315.1_ASM74731v1	Corynebacterium ureicelerivorans	DnaE1	Aerobe	37	Mesophile	Gram+	2328188	65.0067	2-3	60-70		401472	Bacteria	Actinobacteria	Actinomycetia	Corynebacteriales	Corynebacteriaceae	Corynebacterium		Corynebacterium ureicelerivorans	07aa_E1Act			5	2	1	2	0	0		0	0		1	0	0	1	0	0	0	0		1	0	0	0	0		0
GCA_001020985.1_ASM102098v1	Corynebacterium mustelae	DnaE1	Aerobe	37	Mesophile	Gram+	3474226	52.5706	3-4	50-60		571915	Bacteria	Actinobacteria	Actinomycetia	Corynebacteriales	Corynebacteriaceae	Corynebacterium		Corynebacterium mustelae	07aa_E1Act			7	2	3	2	0	0		0	0		1	0	0	1	0	0	0	0		1	0	0	2	0		0
GCA_001021025.1_ASM102102v1	Corynebacterium epidermidicanis	DnaE1	Aerobe	37	Mesophile	Gram+	2692072	58.0607	2-3	50-60		1050174	Bacteria	Actinobacteria	Actinomycetia	Corynebacteriales	Corynebacteriaceae	Corynebacterium		Corynebacterium epidermidicanis	07aa_E1Act			5	2	1	2	0	0		0	0		1	0	0	1	0	0	0	0		1	0	0	0	0		0
GCA_001275345.1_ASM127534v1	Kocuria palustris	DnaE1	Aerobe	29	Mesophile	Gram+	2854447	70.4979	2-3	>70		71999	Bacteria	Actinobacteria	Actinomycetia	Micrococcales	Micrococcaceae	Kocuria		Kocuria palustris	07ac_E1Act			5	2	2	1	0	0		0	0		1	0	0	0	1	0	0	0		1	0	1	0	0		1
GCA_002162115.1_ASM216211v1	Corynebacterium silvaticum	DnaE1	Aerobe	37	Mesophile	Gram+	2572413	54.4001	2-3	50-60		2320431	Bacteria	Actinobacteria	Actinomycetia	Corynebacteriales	Corynebacteriaceae	Corynebacterium		Corynebacterium silvaticum	07aa_E1Act			4	1	2	1	0	0		0	0		1	0	0	0	0	0	0	0		1	0	0	1	0		0
GCA_002282915.1_ASM228291v1	Bifidobacterium pseudolongum	DnaE1	Anaerobe	37	Mesophile	Gram+	2008102	63.4284	2-3	60-70		1694	Bacteria	Actinobacteria	Actinomycetia	Bifidobacteriales	Bifidobacteriaceae	Bifidobacterium		Bifidobacterium pseudolongum	07ae_E1Act			4	1	1	2	0	0		0	0		1	0	0	0	0	0	0	0		1	0	0	0	0		1
GCA_003065405.1_ASM306540v1	Corynebacterium yudongzhengii	DnaE1	Aerobe	37	Mesophile	Gram+	2511302	64.9265	2-3	60-70		2080740	Bacteria	Actinobacteria	Actinomycetia	Corynebacteriales	Corynebacteriaceae	Corynebacterium		Corynebacterium yudongzhengii	07aa_E1Act			5	2	1	2	0	0		0	0		1	0	0	1	0	0	0	0		1	0	0	0	0		0
GCA_003070865.1_ASM307086v1	Corynebacterium liangguodongii	DnaE1	Aerobe	37	Mesophile	Gram+	2357924	66.1398	2-3	60-70		2079535	Bacteria	Actinobacteria	Actinomycetia	Corynebacteriales	Corynebacteriaceae	Corynebacterium		Corynebacterium liangguodongii	07aa_E1Act			5	2	1	2	0	0		0	0		1	0	0	1	0	0	0	0		1	0	0	0	0		0
GCA_003641245.1_ASM364124v1	Corynebacterium xerosis	DnaE1	Aerobe	35	Mesophile	Gram+	2738835	69.2933	2-3	60-70		1725	Bacteria	Actinobacteria	Actinomycetia	Corynebacteriales	Corynebacteriaceae	Corynebacterium		Corynebacterium xerosis	07aa_E1Act			5	2	1	2	0	0		0	0		1	0	0	1	0	0	0	0		1	0	0	0	0		0
GCA_003813985.1_ASM381398v1	Corynebacterium gerontici	DnaE1	Aerobe	37	Mesophile	Gram+	2263210	58.5376	2-3	50-60		2079234	Bacteria	Actinobacteria	Actinomycetia	Corynebacteriales	Corynebacteriaceae	Corynebacterium		Corynebacterium gerontici	07aa_E1Act			5	2	1	2	0	0		0	0		1	0	0	1	0	0	0	0		1	0	0	0	0		0
GCA_004028235.1_ASM402823v1	Leucobacter muris	DnaE1	Aerobe	33.5	Mesophile	Gram+	3211982	70.4735	3-4	>70		1935379	Bacteria	Actinobacteria	Actinomycetia	Micrococcales	Microbacteriaceae	Leucobacter		Leucobacter muris	07ac_E1Act			5	1	2	2	0	0		0	0		1	0	0	0	0	0	0	0		1	0	1	0	0		1
GCA_004114895.1_ASM411489v1	Corynebacterium pelargi	DnaE1	Aerobe	34	Mesophile	Gram+	2370060	58.1726	2-3	50-60		1471400	Bacteria	Actinobacteria	Actinomycetia	Corynebacteriales	Corynebacteriaceae	Corynebacterium		Corynebacterium pelargi	07aa_E1Act			5	2	1	2	0	0		0	0		1	0	0	1	0	0	0	0		1	0	0	0	0		0
GCA_004208635.1_ASM420863v1	Leucobacter triazinivorans	DnaE1	Aerobe	28	Mesophile	Gram+	3478815	69.3708	3-4	60-70		1784719	Bacteria	Actinobacteria	Actinomycetia	Micrococcales	Microbacteriaceae	Leucobacter		Leucobacter triazinivorans	07ac_E1Act			7	2	2	3	0	0		0	0		1	0	0	1	0	0	0	0		1	0	1	0	0		1
GCA_007641235.1_ASM764123v1	Corynebacterium sanguinis	DnaE1	Aerobe	37	Mesophile	Gram+	2362885	65.259	2-3	60-70		2594913	Bacteria	Actinobacteria	Actinomycetia	Corynebacteriales	Corynebacteriaceae	Corynebacterium		Corynebacterium sanguinis	07aa_E1Act			6	2	1	2	0	1		0	0		1	0	0	1	0	0	0	0		1	0	0	0	0		0
GCA_011299575.1_ASM1129957v1	Leucobacter viscericola	DnaE1	Aerobe	28	Mesophile	Gram+	3697133	61.5232	3-4	60-70		2714935	Bacteria	Actinobacteria	Actinomycetia	Micrococcales	Microbacteriaceae	Leucobacter		Leucobacter viscericola	07ac_E1Act			6	2	2	2	0	0		0	0		1	0	0	1	0	0	0	0		1	0	1	0	0		1
GCA_900187295.1_52191_E01	Corynebacterium cystitidis	DnaE1	Aerobe	37	Mesophile	Gram+	3011567	56.9295	3-4	50-60		35757	Bacteria	Actinobacteria	Actinomycetia	Corynebacteriales	Corynebacteriaceae	Corynebacterium		Corynebacterium cystitidis	07aa_E1Act			5	2	1	2	0	0		0	0		1	0	0	1	0	0	0	0		1	0	0	0	0		0
GCA_900638215.1_56553_A01	Nocardiopsis dassonvillei	DnaE1	Aerobe	29	Mesophile	Gram+	6541269	72.7322	6-7	>70		2014	Bacteria	Actinobacteria	Actinomycetia	Streptosporangiales	Nocardiopsaceae	Nocardiopsis		Nocardiopsis dassonvillei	07ad_E1Act			4	1	2	1	0	0		0	0		1	0	0	0	0	0	0	0		1	0	1	0	0		1
GCA_000304215.1_ASM30421v1	Bifidobacterium asteroides PRL2011	DnaE1	Anaerobe	37	Mesophile	Gram+	2167304	60.0536	2-3	60-70		1147128	Bacteria	Actinobacteria	Actinomycetia	Bifidobacteriales	Bifidobacteriaceae	Bifidobacterium	Bifidobacterium asteroides	Bifidobacterium asteroides PRL2011	07ae_E1Act			4	1	1	2	0	0		0	0		1	0	0	0	0	0	0	0		1	0	0	0	0		1
GCA_000568975.1_ASM56897v1	Bifidobacterium breve JCM 7017	DnaE1	Anaerobe	37	Mesophile	Gram+	2288912	58.6523	2-3	50-60		1385939	Bacteria	Actinobacteria	Actinomycetia	Bifidobacteriales	Bifidobacteriaceae	Bifidobacterium	Bifidobacterium breve	Bifidobacterium breve JCM 7017	07ae_E1Act			4	1	1	2	0	0		0	0		1	0	0	0	0	0	0	0		1	0	0	0	0		1
GCA_000767055.1_ASM76705v1	Corynebacterium doosanense CAU 212 = DSM 45436	DnaE1	Aerobe	28	Mesophile	Gram+	2698995	66.7826	2-3	60-70		558173	Bacteria	Actinobacteria	Actinomycetia	Corynebacteriales	Corynebacteriaceae	Corynebacterium	Corynebacterium doosanense	Corynebacterium doosanense CAU 212 = DSM 45436	07aa_E1Act			6	2	2	2	0	0		0	0		1	0	0	1	0	0	0	0		1	0	0	0	1		0
GCA_001042635.1_ASM104263v1	Bifidobacterium scardovii JCM 12489 = DSM 13734	DnaE1	Anaerobe	37	Mesophile	Gram+	3158347	64.6309	3-4	60-70		1150461	Bacteria	Actinobacteria	Actinomycetia	Bifidobacteriales	Bifidobacteriaceae	Bifidobacterium	Bifidobacterium scardovii	Bifidobacterium scardovii JCM 12489 = DSM 13734	07ae_E1Act			4	1	1	2	0	0		0	0		1	0	0	0	0	0	0	0		1	0	0	0	0		1
GCA_001274895.1_ASM127489v1	Corynebacterium lactis RW2-5	DnaE1	Aerobe	29	Mesophile	Gram+	2769745	60.5298	2-3	60-70		1408189	Bacteria	Actinobacteria	Actinomycetia	Corynebacteriales	Corynebacteriaceae	Corynebacterium	Corynebacterium lactis	Corynebacterium lactis RW2-5	07aa_E1Act			5	2	1	2	0	0		0	0		1	0	0	1	0	0	0	0		1	0	0	0	0		0
GCA_001678905.1_ASM167890v1	Dermabacter vaginalis	DnaE1	Aerobe	37	Mesophile	Gram+	2392314	62.588	2-3	60-70		1630135	Bacteria	Actinobacteria	Actinomycetia	Micrococcales	Dermabacteraceae	Dermabacter		Dermabacter vaginalis	07ac_E1Act			5	2	1	2	0	0		0	0		1	0	0	1	0	0	0	0		1	0	0	0	0		1
GCA_001941505.1_ASM194150v1	Corynebacterium sphenisci DSM 44792	DnaE1	Aerobe	37	Mesophile	Gram+	2594799	74.7296	2-3	>70		1437874	Bacteria	Actinobacteria	Actinomycetia	Corynebacteriales	Corynebacteriaceae	Corynebacterium	Corynebacterium sphenisci	Corynebacterium sphenisci DSM 44792	07aa_E1Act			4	2	1	1	0	0		0	0		1	0	0	1	0	0	0	0		1	0	0	0	0		0
GCA_016728725.1_ASM1672872v1	Corynebacterium amycolatum	DnaE1	Aerobe	36	Mesophile	Gram+	2476115	58.6175	2-3	50-60		43765	Bacteria	Actinobacteria	Actinomycetia	Corynebacteriales	Corynebacteriaceae	Corynebacterium		Corynebacterium amycolatum	07aa_E1Act			5	2	1	2	0	0		0	0		1	0	0	1	0	0	0	0		1	0	0	0	0		0
GCA_000590555.1_ASM59055v1	Corynebacterium argentoratense DSM 44202	DnaE1	Aerobe	29	Mesophile	Gram+	2031862	58.9017	2-3	50-60		1348662	Bacteria	Actinobacteria	Actinomycetia	Corynebacteriales	Corynebacteriaceae	Corynebacterium	Corynebacterium argentoratense	Corynebacterium argentoratense DSM 44202	07aa_E1Act			5	2	1	2	0	0		0	0		1	0	0	1	0	0	0	0		1	0	0	0	0		0
GCA_001021065.1_ASM102106v1	Corynebacterium uterequi	DnaE1	Aerobe	37	Mesophile	Gram+	2419437	65.4979	2-3	60-70		1072256	Bacteria	Actinobacteria	Actinomycetia	Corynebacteriales	Corynebacteriaceae	Corynebacterium		Corynebacterium uterequi	07aa_E1Act			5	2	1	2	0	0		0	0		1	0	0	1	0	0	0	0		1	0	0	0	0		0
GCA_001025155.1_ASM102515v1	Bifidobacterium angulatum DSM 20098 = JCM 7096	DnaE1	Anaerobe	37	Mesophile	Gram+	2021974	59.4306	2-3	50-60		518635	Bacteria	Actinobacteria	Actinomycetia	Bifidobacteriales	Bifidobacteriaceae	Bifidobacterium	Bifidobacterium angulatum	Bifidobacterium angulatum DSM 20098 = JCM 7096	07ae_E1Act			4	1	1	2	0	0		0	0		1	0	0	0	0	0	0	0		1	0	0	0	0		1
GCA_004328535.1_ASM432853v1	Kocuria indica	DnaE1	Aerobe	28	Mesophile	Gram+	2842604	68.6619	2-3	60-70		1049583	Bacteria	Actinobacteria	Actinomycetia	Micrococcales	Micrococcaceae	Kocuria		Kocuria indica	07ac_E1Act			6	2	2	2	0	0		0	0		1	0	0	0	1	0	0	0		1	0	1	0	0		1
GCA_014396385.1_ASM1439638v1	Leucobacter denitrificans	DnaE1	Aerobe	28	Mesophile	Gram+	2404302	59.9948	2-3	50-60		683042	Bacteria	Actinobacteria	Actinomycetia	Micrococcales	Microbacteriaceae	Leucobacter		Leucobacter denitrificans	07ac_E1Act			5	2	1	2	0	0		0	0		1	0	0	1	0	0	0	0		1	0	0	0	0		1
GCA_018128325.1_ASM1812832v1	Arachnia rubra	DnaE1	Anaerobe	37	Mesophile	Gram+	3316958	64.2023	3-4	60-70		1547448	Bacteria	Actinobacteria	Actinomycetia	Propionibacteriales	Propionibacteriaceae	Arachnia		Arachnia rubra	07ac_E1Act			3	1	1	1	0	0		0	0		1	0	0	0	0	0	0	0		1	0	0	0	0		0
GCA_003813965.1_ASM381396v1	Corynebacterium choanae	DnaE1	Aerobe	37	Mesophile	Gram+	2986773	57.0372	2-3	50-60		1862358	Bacteria	Actinobacteria	Actinomycetia	Corynebacteriales	Corynebacteriaceae	Corynebacterium		Corynebacterium choanae	07aa_E1Act			6	2	2	2	0	0		0	0		1	0	0	1	0	0	0	0		1	0	0	1	0		0
GCA_016904675.1_ASM1690467v1	Arcanobacterium phocisimile	DnaE1	Aerobe	30	Mesophile	Gram+	1988065	51.0706	1-2	50-60		1302235	Bacteria	Actinobacteria	Actinomycetia	Actinomycetales	Actinomycetaceae	Arcanobacterium		Arcanobacterium phocisimile	07aa_E1Act			5	2	1	2	0	0		0	0		1	0	0	1	0	0	0	0		1	0	0	0	0		1
GCA_001293125.1_ASM129312v1	Lawsonella clevelandensis	DnaE1	Anaerobe	37	Mesophile	Gram+	1860531	58.5933	1-2	50-60		1528099	Bacteria	Actinobacteria	Actinomycetia	Corynebacteriales	Lawsonellaceae	Lawsonella		Lawsonella clevelandensis	07aa_E1Act			3	1	1	1	0	0		0	0		1	0	0	0	0	0	0	0		1	0	0	0	0		0
GCA_900475915.1_48128_H02	Arcanobacterium haemolyticum	DnaE1	Aerobe	36	Mesophile	Gram+	1988850	53.1344	1-2	50-60		28264	Bacteria	Actinobacteria	Actinomycetia	Actinomycetales	Actinomycetaceae	Arcanobacterium		Arcanobacterium haemolyticum	07aa_E1Act			3	1	1	1	0	0		0	0		1	0	0	0	0	0	0	0		1	0	0	0	0		1
GCA_000024925.1_ASM2492v1	Sanguibacter keddieii DSM 10542	DnaE1	Aerobe	30	Mesophile	Gram+	4253413	71.8865	4-5	>70		446469	Bacteria	Actinobacteria	Actinomycetia	Micrococcales	Sanguibacteraceae	Sanguibacter	Sanguibacter keddieii	Sanguibacter keddieii DSM 10542	07ac_E1Act			8	2	2	4	0	0		0	0		1	0	0	1	0	0	0	0		1	0	1	0	0		1
GCA_900475835.1_45232_G01	Jonesia denitrificans	DnaE1	Aerobe	33	Mesophile	Gram-	2749647	58.4167	2-3	50-60		43674	Bacteria	Actinobacteria	Actinomycetia	Micrococcales	Jonesiaceae	Jonesia		Jonesia denitrificans	07ac_E1Act			6	2	2	2	0	0		0	0		1	0	0	1	0	0	0	0		1	0	1	0	0		1
GCA_000164695.2_ASM16469v2	Rothia dentocariosa ATCC 17931	DnaE1	Aerobe	37	Mesophile	Gram+	2506025	53.6877	2-3	50-60		762948	Bacteria	Actinobacteria	Actinomycetia	Micrococcales	Micrococcaceae	Rothia	Rothia dentocariosa	Rothia dentocariosa ATCC 17931	07ac_E1Act			4	1	2	1	0	0		0	0		1	0	0	0	0	0	0	0		1	0	1	0	0		1
GCA_000612055.1_ASM61205v1	Trueperella pyogenes	DnaE1	Aerobe	37	Mesophile	Gram+	2338390	59.5014	2-3	50-60		1661	Bacteria	Actinobacteria	Actinomycetia	Actinomycetales	Actinomycetaceae	Trueperella		Trueperella pyogenes	07aa_E1Act			6	2	2	2	0	0		0	0		1	0	0	1	0	0	0	0		1	0	0	1	0		1
GCA_016127995.1_ASM1612799v1	Schaalia meyeri	DnaE1	Anaerobe	37	Mesophile	Gram+	2033037	65.5676	2-3	60-70		52773	Bacteria	Actinobacteria	Actinomycetia	Actinomycetales	Actinomycetaceae	Schaalia		Schaalia meyeri	07aa_E1Act			3	1	1	1	0	0		0	0		1	0	0	0	0	0	0	0		1	0	0	0	0		1
GCA_017603605.1_ASM1760360v1	Trueperella pecoris	DnaE1	Aerobe	37	Mesophile	Gram+	2208970	61.4068	2-3	60-70		2733571	Bacteria	Actinobacteria	Actinomycetia	Actinomycetales	Actinomycetaceae	Trueperella		Trueperella pecoris	07aa_E1Act			5	2	1	2	0	0		0	0		1	0	0	1	0	0	0	0		1	0	0	0	0		1
GCA_014705925.2_ASM1470592v2	Rothia terrae	DnaE1	Aerobe	28	Mesophile	Gram+	2660019	53.3345	2-3	50-60		396015	Bacteria	Actinobacteria	Actinomycetia	Micrococcales	Micrococcaceae	Rothia		Rothia terrae	07ac_E1Act			5	1	2	2	0	0		0	0		1	0	0	0	0	0	0	0		1	0	1	0	0		1
GCA_014705945.2_ASM1470594v2	Rothia amarae	DnaE1	Aerobe	37	Mesophile	Gram+	2483880	52.2652	2-3	50-60		169480	Bacteria	Actinobacteria	Actinomycetia	Micrococcales	Micrococcaceae	Rothia		Rothia amarae	07ac_E1Act			5	1	2	2	0	0		0	0		1	0	0	0	0	0	0	0		1	0	1	0	0		1
GCA_900637725.1_52551_C01	Arachnia propionica	DnaE1	Anaerobe	37	Mesophile	Gram+	3402349	66.1166	3-4	60-70		1750	Bacteria	Actinobacteria	Actinomycetia	Propionibacteriales	Propionibacteriaceae	Arachnia		Arachnia propionica	07ac_E1Act			3	1	1	1	0	0		0	0		1	0	0	0	0	0	0	0		1	0	0	0	0		0
GCA_003952265.1_ASM395226v1	Flaviflexus salsibiostraticola	DnaE1	Aerobe	28	Mesophile	Gram+	2608471	65.5765	2-3	60-70		1282737	Bacteria	Actinobacteria	Actinomycetia	Actinomycetales	Actinomycetaceae	Flaviflexus		Flaviflexus salsibiostraticola	07aa_E1Act			5	2	1	2	0	0		0	0		1	0	0	1	0	0	0	0		1	0	0	0	0		1
GCA_900637955.1_54424_G02	Trueperella bialowiezensis	DnaE1	Aerobe	37	Mesophile	Gram+	2043249	59.6188	2-3	50-60		312285	Bacteria	Actinobacteria	Actinomycetia	Actinomycetales	Actinomycetaceae	Trueperella		Trueperella bialowiezensis	07aa_E1Act			6	2	2	2	0	0		0	0		1	0	0	1	0	0	0	0		1	0	0	1	0		1
GCA_900637985.1_54949_H01	Rothia aeria	DnaE1	Aerobe	29	Mesophile	Gram+	2707814	56.3907	2-3	50-60		172042	Bacteria	Actinobacteria	Actinomycetia	Micrococcales	Micrococcaceae	Rothia		Rothia aeria	07ac_E1Act			4	1	2	1	0	0		0	0		1	0	0	0	0	0	0	0		1	0	1	0	0		1
GCA_000699505.1_ASM69950v1	Rhodoluna lacicola	DnaE1	Aerobe	NA	NA	Gram+	1430433	51.5268	1-2	50-60		529884	Bacteria	Actinobacteria	Actinomycetia	Micrococcales	Microbacteriaceae	Rhodoluna		Rhodoluna lacicola	07ac_E1Act			3	2	1	0	0	0		0	0		1	0	0	0	1	0	0	0		1	0	0	0	0		0
GCA_000724605.1_ASM72460v1	Actinotignum schaalii	DnaE1	Aerobe	37	Mesophile	Gram+	2159306	62.1918	2-3	60-70		59505	Bacteria	Actinobacteria	Actinomycetia	Actinomycetales	Actinomycetaceae	Actinotignum		Actinotignum schaalii	07aa_E1Act			4	2	1	1	0	0		0	0		1	0	0	1	0	0	0	0		1	0	0	0	0		0
GCA_003253775.1_ASM325377v1	Mycobacterium leprae	DnaE1	Aerobe	37	Mesophile	Gram+	3187112	57.8103	3-4	50-60		1769	Bacteria	Actinobacteria	Actinomycetia	Corynebacteriales	Mycobacteriaceae	Mycobacterium		Mycobacterium leprae	07aa_E1Act			2	1	1	0	0	0		0	0		1	0	0	0	0	0	0	0		1	0	0	0	0		0
GCA_000018885.1_ASM1888v1	Renibacterium salmoninarum ATCC 33209	DnaE1	Aerobe	16	Psychrophile	Gram+	3155250	56.2713	3-4	50-60		288705	Bacteria	Actinobacteria	Actinomycetia	Micrococcales	Micrococcaceae	Renibacterium	Renibacterium salmoninarum	Renibacterium salmoninarum ATCC 33209	07ac_E1Act			4	1	2	1	0	0		0	0		1	0	0	0	0	0	0	0		1	0	1	0	0		1
GCA_003627055.1_ASM362705v1	Gryllotalpicola protaetiae	DnaE1	Aerobe	29	Mesophile	Gram+	3677803	69.1716	3-4	60-70		2419771	Bacteria	Actinobacteria	Actinomycetia	Micrococcales	Microbacteriaceae	Gryllotalpicola		Gryllotalpicola protaetiae	07ac_E1Act			6	2	2	2	0	0		0	0		1	0	0	1	0	0	0	0		1	0	1	0	0		1
GCA_017909455.1_ASM1790945v1	Curtobacterium flaccumfaciens pv. flaccumfaciens	DnaE1	Aerobe	27.6667	Mesophile	Gram+	3896911	70.8618	3-4	>70		138532	Bacteria	Actinobacteria	Actinomycetia	Micrococcales	Microbacteriaceae	Curtobacterium	Curtobacterium flaccumfaciens	Curtobacterium flaccumfaciens pv. flaccumfaciens	07ac_E1Act			6	2	2	2	0	0		0	0		1	0	0	1	0	0	0	0		1	0	1	0	0		1
GCA_000950575.1_ASM95057v1	Psychromicrobium lacuslunae	DnaE1	Aerobe	28	Mesophile	Gram+	3599434	58.9775	3-4	50-60		1618207	Bacteria	Actinobacteria	Actinomycetia	Micrococcales	Micrococcaceae	Psychromicrobium		Psychromicrobium lacuslunae	07ac_E1Act			6	2	2	2	0	0		0	0		1	0	0	1	0	0	0	0		1	0	1	0	0		1
GCA_011751765.2_ASM1175176v2	Microbacterium chengjingii	DnaE1	Aerobe	28.5	Mesophile	Gram+	3622515	61.9478	3-4	60-70		2769067	Bacteria	Actinobacteria	Actinomycetia	Micrococcales	Microbacteriaceae	Microbacterium		Microbacterium chengjingii	07ac_E1Act			6	2	2	2	0	0		0	0		1	0	0	1	0	0	0	0		1	0	1	0	0		1
GCA_000470775.1_ASM47077v1	Leifsonia xyli subsp. cynodontis DSM 46306	DnaE1	Aerobe	29	Mesophile	Gram+	2686418	68.3454	2-3	60-70		1389489	Bacteria	Actinobacteria	Actinomycetia	Micrococcales	Microbacteriaceae	Leifsonia	Leifsonia xyli	Leifsonia xyli subsp. cynodontis DSM 46306	07ac_E1Act			3	1	1	1	0	0		0	0		1	0	0	0	0	0	0	0		1	0	0	0	0		1
GCA_000661895.1_ASM66189v1	Rubrobacter radiotolerans	DnaE1	Aerobe	37	Mesophile	Gram+	3267233	66.7604	3-4	60-70		42256	Bacteria	Actinobacteria	Rubrobacteria	Rubrobacterales	Rubrobacteraceae	Rubrobacter		Rubrobacter radiotolerans	07cx_E1Act			4	1	2	0	1	0		0	0		1	0	0	0	0	0	0	0		1	1	0	0	0		0
GCA_001854225.1_ASM185422v1	Candidatus Rhodoluna planktonica	DnaE1	Aerobe	NA	NA	Gram+	1424506	52.0378	1-2	50-60		535712	Bacteria	Actinobacteria	Actinomycetia	Micrococcales	Microbacteriaceae	Rhodoluna		Candidatus Rhodoluna planktonica	07ac_E1Act			3	2	1	0	0	0		0	0		1	0	0	0	1	0	0	0		1	0	0	0	0		0
GCA_002355155.1_ASM235515v1	Corynebacterium suranareeae	DnaE1	Aerobe	37	Mesophile	Gram+	3537507	51.8172	3-4	50-60		2506452	Bacteria	Actinobacteria	Actinomycetia	Corynebacteriales	Corynebacteriaceae	Corynebacterium		Corynebacterium suranareeae	07aa_E1Act			6	2	1	2	0	1		0	0		1	0	0	1	0	0	0	0		1	0	0	0	0		0
GCA_002355535.1_ASM235553v1	Aurantimicrobium minutum	DnaE1	NA	22.5	Mesophile	NA	1622386	52.7575	1-2	50-60		708131	Bacteria	Actinobacteria	Actinomycetia	Micrococcales	Microbacteriaceae	Aurantimicrobium		Aurantimicrobium minutum	07ac_E1Act			4	1	1	2	0	0		0	0		1	0	0	0	0	0	0	0		1	0	0	0	0		1
GCA_008365275.1_ASM836527v1	Protaetiibacter larvae	DnaE1	Aerobe	29	Mesophile	Gram+	2557894	71.1417	2-3	>70		2592654	Bacteria	Actinobacteria	Actinomycetia	Micrococcales	Microbacteriaceae	Protaetiibacter		Protaetiibacter larvae	07ac_E1Act			6	2	2	2	0	0		0	0		1	0	0	1	0	0	0	0		1	0	1	0	0		1
GCA_001641005.1_ASM164100v1	Rathayibacter tritici	DnaE1	Aerobe	28	Mesophile	Gram+	3354681	69.4815	3-4	60-70		33888	Bacteria	Actinobacteria	Actinomycetia	Micrococcales	Microbacteriaceae	Rathayibacter		Rathayibacter tritici	07ac_E1Act			6	2	2	2	0	0		0	1		1	0	0	1	0	0	0	0		1	0	1	0	0		1
GCA_003627075.1_ASM362707v1	Protaetiibacter intestinalis	DnaE1	Aerobe	29	Mesophile	Gram+	3097107	71.499	3-4	>70		2419774	Bacteria	Actinobacteria	Actinomycetia	Micrococcales	Microbacteriaceae	Protaetiibacter		Protaetiibacter intestinalis	07ac_E1Act			6	2	2	2	0	0		0	0		1	0	0	1	0	0	0	0		1	0	1	0	0		1
GCA_004011095.1_ASM401109v1	Rathayibacter rathayi	DnaE1	Aerobe	29	Mesophile	Gram+	3103889	69.3826	3-4	60-70		33887	Bacteria	Actinobacteria	Actinomycetia	Micrococcales	Microbacteriaceae	Rathayibacter		Rathayibacter rathayi	07ac_E1Act			6	2	2	2	0	0		0	1		1	0	0	1	0	0	0	0		1	0	1	0	0		1
GCA_009739655.1_ASM973965v1	Clavibacter michiganensis subsp. michiganensis	DnaE1	Aerobe	28.5	Mesophile	Gram+	3365549	72.5879	3-4	>70		33013	Bacteria	Actinobacteria	Actinomycetia	Micrococcales	Microbacteriaceae	Clavibacter	Clavibacter michiganensis	Clavibacter michiganensis subsp. michiganensis	07ac_E1Act			5	2	2	1	0	0		0	0		1	0	0	0	1	0	0	0		1	0	1	0	0		1
GCA_009834165.1_ASM983416v1	Rathayibacter tanaceti	DnaE1	Aerobe	29	Mesophile	Gram+	3214120	70.7387	3-4	>70		1671680	Bacteria	Actinobacteria	Actinomycetia	Micrococcales	Microbacteriaceae	Rathayibacter		Rathayibacter tanaceti	07ac_E1Act			6	2	2	2	0	0		0	0		1	0	0	1	0	0	0	0		1	0	1	0	0		1
GCA_009834205.1_ASM983420v1	Rathayibacter festucae	DnaE1	Aerobe	26	Mesophile	Gram+	4316394	72.36	4-5	>70		110937	Bacteria	Actinobacteria	Actinomycetia	Micrococcales	Microbacteriaceae	Rathayibacter		Rathayibacter festucae	07ac_E1Act			8	2	2	4	0	0		0	1		1	0	0	1	0	0	0	0		1	0	1	0	0		1
GCA_014775655.1_ASM1477565v1	Clavibacter zhangzhiyongii	DnaE1	Aerobe	28	Mesophile	Gram+	3098336	73.6537	3-4	>70		2768071	Bacteria	Actinobacteria	Actinomycetia	Micrococcales	Microbacteriaceae	Clavibacter		Clavibacter zhangzhiyongii	07ac_E1Act			5	2	2	1	0	0		0	0		1	0	0	0	1	0	0	0		1	0	1	0	0		1
GCA_000197735.1_ASM19773v1	Glutamicibacter arilaitensis Re117	DnaE1	Aerobe	29	Mesophile	Gram+	3918192	59.2718	3-4	50-60		861360	Bacteria	Actinobacteria	Actinomycetia	Micrococcales	Micrococcaceae	Glutamicibacter	Glutamicibacter arilaitensis	Glutamicibacter arilaitensis Re117	07ac_E1Act			7	2	2	3	0	0		0	0		1	0	0	0	1	0	0	0		1	0	1	0	0		1
GCA_000755585.2_ASM75558v2	Arthrobacter alpinus	DnaE1	Aerobe	20	Mesophile	Gram+	4458287	60.6215	4-5	60-70		656366	Bacteria	Actinobacteria	Actinomycetia	Micrococcales	Micrococcaceae	Arthrobacter		Arthrobacter alpinus	07ac_E1Act			7	2	2	3	0	0		0	0		1	0	0	0	1	0	0	0		1	0	1	0	0		1
GCA_000980835.1_ASM98083v1	Corynebacterium kutscheri	DnaE1	Aerobe	37	Mesophile	Gram+	2354065	46.4628	2-3	40-50		35755	Bacteria	Actinobacteria	Actinomycetia	Corynebacteriales	Corynebacteriaceae	Corynebacterium		Corynebacterium kutscheri	07aa_E1Act			3	1	1	1	0	0		0	0		1	0	0	0	0	0	0	0		1	0	0	0	0		0
GCA_006094275.1_ASM609427v1	Glutamicibacter creatinolyticus	DnaE1	Aerobe	37	Mesophile	Gram+	3309128	65.5555	3-4	60-70		162496	Bacteria	Actinobacteria	Actinomycetia	Micrococcales	Micrococcaceae	Glutamicibacter		Glutamicibacter creatinolyticus	07ac_E1Act			7	2	2	3	0	0		0	0		1	0	0	0	1	0	0	0		1	0	1	0	0		1
GCA_900637575.1_52006_A02	Slackia heliotrinireducens	DnaE1	Anaerobe	37	Mesophile	Gram+	3166158	60.2119	3-4	60-70		84110	Bacteria	Actinobacteria	Coriobacteriia	Eggerthellales	Eggerthellaceae	Slackia		Slackia heliotrinireducens	07be_E1Act			6	1	1	3	0	1		0	0		1	0	0	0	0	0	0	0		1	0	0	0	0		0
GCA_000014185.1_ASM1418v1	Rubrobacter xylanophilus DSM 9941	DnaE1	Aerobe	53	Thermophile	Gram+	3225748	70.4766	3-4	>70		266117	Bacteria	Actinobacteria	Rubrobacteria	Rubrobacterales	Rubrobacteraceae	Rubrobacter	Rubrobacter xylanophilus	Rubrobacter xylanophilus DSM 9941	07cx_E1Act			6	2	2	0	2	0		0	0		1	0	0	0	1	0	0	0		1	1	0	0	0		0
GCA_000023845.1_ASM2384v1	Cryptobacterium curtum DSM 15641	DnaE1	Anaerobe	37	Mesophile	Gram+	1617804	50.9115	1-2	50-60		469378	Bacteria	Actinobacteria	Coriobacteriia	Eggerthellales	Eggerthellaceae	Cryptobacterium	Cryptobacterium curtum	Cryptobacterium curtum DSM 15641	07be_E1Act			3	1	1	1	0	0		0	0		1	0	0	0	0	0	0	0		1	0	0	0	0		0
GCA_001643775.1_ASM164377v1	Denitrobacterium detoxificans	DnaE1	Anaerobe	37	Mesophile	NA	2446250	59.498	2-3	50-60		79604	Bacteria	Actinobacteria	Coriobacteriia	Eggerthellales	Eggerthellaceae	Denitrobacterium		Denitrobacterium detoxificans	07be_E1Act			4	1	1	2	0	0		0	0		1	0	0	0	0	0	0	0		1	0	0	0	0		0
GCA_013283855.1_ASM1328385v1	Aquiluna borgnonia	DnaE1	NA	NA	NA	NA	1362706	54.8266	1-2	50-60		2499157	Bacteria	Actinobacteria	Actinomycetia	Micrococcales	Microbacteriaceae	Aquiluna		Aquiluna borgnonia	07ac_E1Act			3	2	1	0	0	0		0	0		1	0	0	0	1	0	0	0		1	0	0	0	0		0
GCA_001482365.1_ASM148236v1	Kocuria flava	DnaE1	Aerobe	28	Mesophile	Gram+	3638342	73.9278	3-4	>70		446860	Bacteria	Actinobacteria	Actinomycetia	Micrococcales	Micrococcaceae	Kocuria		Kocuria flava	07ac_E1Act			6	2	2	2	0	0		0	0		1	0	0	0	1	0	0	0		1	0	1	0	0		1
GCA_900631605.1_NCTC2676_1_2	Arthrobacter agilis	DnaE1	Aerobe	25	Mesophile	Gram+	3261460	68.8042	3-4	60-70		37921	Bacteria	Actinobacteria	Actinomycetia	Micrococcales	Micrococcaceae	Arthrobacter		Arthrobacter agilis	07ac_E1Act			6	2	2	2	0	0		0	0		1	0	0	1	0	0	0	0		1	0	1	0	0		1
GCA_000814825.1_ASM81482v1	Berryella intestinalis	DnaE1	NA	NA	NA	NA	1967093	63.5625	1-2	60-70		1531429	Bacteria	Actinobacteria	Coriobacteriia	Eggerthellales	Eggerthellaceae	Berryella		Berryella intestinalis	07be_E1Act			4	1	1	2	0	0		0	0		1	0	0	0	0	0	0	0		1	0	0	0	0		0
GCA_009834925.2_ASM983492v2	Eggerthella guodeyinii	DnaE1	Anaerobe	37	Mesophile	Gram-	4175177	66.16	4-5	60-70		2690837	Bacteria	Actinobacteria	Coriobacteriia	Eggerthellales	Eggerthellaceae	Eggerthella		Eggerthella guodeyinii	07be_E1Act			5	1	1	3	0	0		0	0		1	0	0	0	0	0	0	0		1	0	0	0	0		0
GCA_009930795.1_ASM993079v1	Marisediminicola antarctica	DnaE1	Aerobe	20	Mesophile	Gram+	3352609	67.1728	3-4	60-70		674079	Bacteria	Actinobacteria	Actinomycetia	Micrococcales	Microbacteriaceae	Marisediminicola		Marisediminicola antarctica	07ac_E1Act			6	2	2	2	0	0		0	0		1	0	0	1	0	0	0	0		1	0	1	0	0		1
GCA_000478885.1_ASM47888v1	Adlercreutzia equolifaciens DSM 19450	DnaE1	Anaerobe	37	Mesophile	Gram+	2862526	63.4593	2-3	60-70		1384484	Bacteria	Actinobacteria	Coriobacteriia	Eggerthellales	Eggerthellaceae	Adlercreutzia	Adlercreutzia equolifaciens	Adlercreutzia equolifaciens DSM 19450	07be_E1Act			4	1	1	2	0	0		0	0		1	0	0	0	0	0	0	0		1	0	0	0	0		0
GCA_000021565.1_ASM2156v1	Persephonella marina EX-H1	DnaE1	Aerobe	70	Hyperthermophile	Gram-	1983964	37.0805	1-2	30-40		123214	Bacteria	Aquificae	Aquificae	Aquificales	Hydrogenothermaceae	Persephonella	Persephonella marina	Persephonella marina EX-H1	16_E1Aqu			4	1	1	0	1	1		1	0		1	0	0	0	0	0	0	0		0	1	0	0	0		0
GCA_000021545.1_ASM2154v1	Sulfurihydrogenibium azorense Az-Fu1	DnaE1	Aerobe	68	Hyperthermophile	Gram-	1640876	32.7529	1-2	30-40		204536	Bacteria	Aquificae	Aquificae	Aquificales	Hydrogenothermaceae	Sulfurihydrogenibium	Sulfurihydrogenibium azorense	Sulfurihydrogenibium azorense Az-Fu1	16_E1Aqu			3	1	1	0	1	0		1	0		1	0	0	0	0	0	0	0		0	1	0	0	0		0
GCA_000008625.1_ASM862v1	Aquifex aeolicus VF5	DnaE1	Aerobe	85	Hyperthermophile	Gram-	1590791	43.3016	1-2	40-50		224324	Bacteria	Aquificae	Aquificae	Aquificales	Aquificaceae	Aquifex	Aquifex aeolicus	Aquifex aeolicus VF5	16_E1Aqu			3	1	1	0	1	0		1	0		1	0	0	0	0	0	0	0		0	1	0	0	0		0
GCA_000164905.1_ASM16490v1	Hydrogenobacter thermophilus TK-6	DnaE1	Aerobe	70	Hyperthermophile	Gram-	1742932	44.0009	1-2	40-50		608538	Bacteria	Aquificae	Aquificae	Aquificales	Aquificaceae	Hydrogenobacter	Hydrogenobacter thermophilus	Hydrogenobacter thermophilus TK-6	16_E1Aqu			3	1	1	0	1	0		1	0		1	0	0	0	0	0	0	0		0	1	0	0	0		0
GCA_000025605.1_ASM2560v1	Thermocrinis albus DSM 14484	DnaE1	Aerobe	80	Hyperthermophile	Gram-	1500577	46.9305	1-2	40-50		638303	Bacteria	Aquificae	Aquificae	Aquificales	Aquificaceae	Thermocrinis	Thermocrinis albus	Thermocrinis albus DSM 14484	16_E1Aqu			3	1	1	0	1	0		1	0		1	0	0	0	0	0	0	0		0	1	0	0	0		0
GCA_000512735.1_ASM51273v1	Thermocrinis ruber	DnaE1	Anaerobe	80	Hyperthermophile	Gram-	1521037	45.1919	1-2	40-50		75906	Bacteria	Aquificae	Aquificae	Aquificales	Aquificaceae	Thermocrinis		Thermocrinis ruber	16_E1Aqu			3	1	1	0	1	0		1	0		1	0	0	0	0	0	0	0		0	1	0	0	0		0
GCA_001547735.1_ASM154773v1	Thermosulfidibacter takaii ABI70S6	DnaE1	Anaerobe	70	Hyperthermophile	Gram-	1816670	43.0161	1-2	40-50		1298851	Bacteria	Aquificae	Aquificae	Aquificales		Thermosulfidibacter	Thermosulfidibacter takaii	Thermosulfidibacter takaii ABI70S6	16_E1Aqu			3	1	1	0	1	0		0	0		1	0	0	0	0	0	0	0		1	0	0	0	0		0
GCA_000185805.1_ASM18580v1	Thermovibrio ammonificans HB-1	DnaE1	Anaerobe	75	Hyperthermophile	Gram-	1759526	52.1298	1-2	50-60		648996	Bacteria	Aquificae	Aquificae	Desulfurobacteriales	Desulfurobacteriaceae	Thermovibrio	Thermovibrio ammonificans	Thermovibrio ammonificans HB-1	16_E1Aqu			3	1	1	0	1	0		0	0		1	0	0	0	0	0	0	0		1	0	0	0	0		0
GCA_000191045.1_ASM19104v1	Desulfurobacterium thermolithotrophum DSM 11699	DnaE1	Anaerobe	70	Hyperthermophile	Gram-	1541968	34.9486	1-2	30-40		868864	Bacteria	Aquificae	Aquificae	Desulfurobacteriales	Desulfurobacteriaceae	Desulfurobacterium	Desulfurobacterium thermolithotrophum	Desulfurobacterium thermolithotrophum DSM 11699	16_E1Aqu			3	1	1	0	1	0		0	0		1	0	0	0	0	0	0	0		1	0	0	0	0		0
GCA_003148385.1_ASM314838v1	Flavobacterium sediminis	DnaE1	Aerobe	32	Mesophile	Gram-	3441304	35.2162	3-4	30-40		2201181	Bacteria	Bacteroidetes	Flavobacteriia	Flavobacteriales	Flavobacteriaceae	Flavobacterium		Flavobacterium sediminis	14_E1Bac			3	1	0	2	0	0		1	0		1	0	0	0	0	0	0	0		0	0	0	0	0		1
GCA_000348805.1_ASM34880v1	Blattabacterium cuenoti BPAA	DnaE1	NA	NA	NA	NA	632490	26.4077	0-1	<30		1229512	Bacteria	Bacteroidetes	Flavobacteriia	Flavobacteriales	Blattabacteriaceae	Blattabacterium	Blattabacterium cuenoti	Blattabacterium cuenoti BPAA	14_E1Bac			1	1	0	0	0	0		1	0		1	0	0	0	0	0	0	0		0	0	0	0	0		0
GCA_003226695.1_ASM322669v1	Blattabacterium punctulatus	DnaE1	NA	NA	NA	NA	615935	24.1407	0-1	<30		164514	Bacteria	Bacteroidetes	Flavobacteriia	Flavobacteriales	Blattabacteriaceae	Blattabacterium		Blattabacterium punctulatus	14_E1Bac			1	1	0	0	0	0		1	0		1	0	0	0	0	0	0	0		0	0	0	0	0		0
GCA_003589925.1_ASM358992v1	Chryseolinea soli	DnaE1	Aerobe	25	Mesophile	Gram-	8241389	50.8713	>7	50-60		2321403	Bacteria	Bacteroidetes	Cytophagia	Cytophagales	Fulvivirgaceae	Chryseolinea		Chryseolinea soli	14_E1Bac			7	3	1	3	0	0		1	0		1	0	0	1	1	0	0	0		1	0	0	0	0		1
GCA_009740285.1_ASM974028v1	Phnomibacter ginsenosidimutans	DnaE1	NA	NA	NA	NA	4372196	46.6773	4-5	40-50		2676868	Bacteria	Bacteroidetes	Chitinophagia	Chitinophagales	Chitinophagaceae	Phnomibacter		Phnomibacter ginsenosidimutans	14_E1Bac			4	1	0	2	1	0		1	0		1	0	0	0	0	0	0	0		0	0	0	0	0		0
GCA_001988955.1_ASM198895v1	Spirosoma montaniterrae	DnaE1	Aerobe	28	Mesophile	Gram-	5797678	52.6977	5-6	50-60		1178516	Bacteria	Bacteroidetes	Cytophagia	Cytophagales	Cytophagaceae	Spirosoma		Spirosoma montaniterrae	14_E1Bac			3	1	0	1	1	0		1	0		1	0	0	0	0	0	0	0		0	0	0	0	0		0
GCA_000304455.1_CCh_cEper1	Cardinium endosymbiont cEper1 of Encarsia pergandiella	DnaE1	NA	NA	NA	NA	944930	36.3095	0-1	30-40		1231626	Bacteria	Bacteroidetes	Cytophagia	Cytophagales	Amoebophilaceae	Candidatus Cardinium	Cardinium endosymbiont of Encarsia pergandiella	Cardinium endosymbiont cEper1 of Encarsia pergandiella	14_E1Bac			1	1	0	0	0	0		1	0		1	0	0	0	0	0	0	0		0	0	0	0	0		0
GCA_000265505.1_ASM26550v1	Bernardetia litoralis DSM 6794	DnaE1	Aerobe	29	Mesophile	Gram-	4919337	30.6718	4-5	30-40		880071	Bacteria	Bacteroidetes	Cytophagia	Cytophagales	Bernardetiaceae	Bernardetia	Bernardetia litoralis	Bernardetia litoralis DSM 6794	14_E1Bac			3	1	1	0	1	0		0	0		1	0	0	0	0	0	0	0		1	0	0	0	0		0
GCA_000024845.1_ASM2484v1	Rhodothermus marinus DSM 4252	DnaE1	Aerobe	68	Hyperthermophile	Gram-	3386737	64.3039	3-4	60-70		518766	Bacteria	Bacteroidetes		Bacteroidetes Order II. Incertae sedis	Rhodothermaceae	Rhodothermus	Rhodothermus marinus	Rhodothermus marinus DSM 4252	14_E1Bac			4	1	1	0	1	1		0	0		1	0	0	0	0	0	0	0		1	0	0	0	0		0
GCA_003815635.1_ASM381563v1	Chryseobacterium shandongense	DnaE1	Aerobe	30	Mesophile	Gram-	4430346	36.6848	4-5	30-40		1493872	Bacteria	Bacteroidetes	Flavobacteriia	Flavobacteriales	Weeksellaceae	Chryseobacterium		Chryseobacterium shandongense	14_E1Bac			10	5	1	4	0	0		0	0		1	0	0	0	4	0	0	0		1	0	0	0	0		1
GCA_003860545.1_ASM386054v1	Chryseobacterium taklimakanense	DnaE1	Aerobe	30	Mesophile	Gram-	2538787	40.6929	2-3	40-50		536441	Bacteria	Bacteroidetes	Flavobacteriia	Flavobacteriales	Weeksellaceae	Chryseobacterium		Chryseobacterium taklimakanense	14_E1Bac			5	2	1	2	0	0		0	0		1	0	0	0	1	0	0	0		1	0	0	0	0		1
GCA_003815695.1_ASM381569v1	Chryseobacterium carnipullorum	DnaE1	Aerobe	28	Mesophile	Gram-	5459074	37.1197	5-6	30-40		1124835	Bacteria	Bacteroidetes	Flavobacteriia	Flavobacteriales	Weeksellaceae	Chryseobacterium		Chryseobacterium carnipullorum	14_E1Bac			7	3	1	3	0	0		0	0		1	0	0	0	2	0	0	0		1	0	0	0	0		1
GCA_003815775.1_ASM381577v1	Chryseobacterium joostei	DnaE1	Aerobe	27	Mesophile	Gram-	4890621	35.4474	4-5	30-40		112234	Bacteria	Bacteroidetes	Flavobacteriia	Flavobacteriales	Weeksellaceae	Chryseobacterium		Chryseobacterium joostei	14_E1Bac			8	3	1	4	0	0		0	0		1	0	0	0	2	0	0	0		1	0	0	0	0		1
GCA_003815915.1_ASM381591v1	Chryseobacterium indoltheticum	DnaE1	Aerobe	30	Mesophile	Gram-	4253895	34.2766	4-5	30-40		254	Bacteria	Bacteroidetes	Flavobacteriia	Flavobacteriales	Weeksellaceae	Chryseobacterium		Chryseobacterium indoltheticum	14_E1Bac			8	3	1	4	0	0		0	0		1	0	0	0	2	0	0	0		1	0	0	0	0		1
GCA_003815975.1_ASM381597v1	Chryseobacterium bernardetii	DnaE1	Aerobe	30	Mesophile	Gram-	5318634	36.3245	5-6	30-40		1241978	Bacteria	Bacteroidetes	Flavobacteriia	Flavobacteriales	Weeksellaceae	Chryseobacterium		Chryseobacterium bernardetii	14_E1Bac			9	4	1	4	0	0		0	0		1	0	0	0	3	0	0	0		1	0	0	0	0		1
GCA_012273615.1_ASM1227361v1	Chryseobacterium gallinarum	DnaE1	Aerobe	30	Mesophile	Gram-	4338935	37.0443	4-5	30-40		1324352	Bacteria	Bacteroidetes	Flavobacteriia	Flavobacteriales	Weeksellaceae	Chryseobacterium		Chryseobacterium gallinarum	14_E1Bac			4	1	1	2	0	0		0	0		1	0	0	0	0	0	0	0		1	0	0	0	0		1
GCA_900637665.1_52437_G01	Chryseobacterium nakagawai	DnaE1	Aerobe	30	Mesophile	Gram-	5602501	35.3953	5-6	30-40		1241982	Bacteria	Bacteroidetes	Flavobacteriia	Flavobacteriales	Weeksellaceae	Chryseobacterium		Chryseobacterium nakagawai	14_E1Bac			10	4	1	5	0	0		0	0		1	0	0	0	3	0	0	0		1	0	0	0	0		1
GCA_900683625.1_56279_G01	Chryseobacterium taihuense	DnaE1	Aerobe	33.5	Mesophile	Gram-	3685675	35.3446	3-4	30-40		1141221	Bacteria	Bacteroidetes	Flavobacteriia	Flavobacteriales	Weeksellaceae	Chryseobacterium		Chryseobacterium taihuense	14_E1Bac			4	1	1	2	0	0		0	0		1	0	0	0	0	0	0	0		1	0	0	0	0		1
GCA_002285635.2_ASM228563v2	Chryseobacterium piperi	DnaE1	Aerobe	29	Mesophile	Gram-	4501946	35.2777	4-5	30-40		558152	Bacteria	Bacteroidetes	Flavobacteriia	Flavobacteriales	Weeksellaceae	Chryseobacterium		Chryseobacterium piperi	14_E1Bac			4	1	1	2	0	0		0	0		1	0	0	0	0	0	0	0		1	0	0	0	0		1
GCA_003815875.1_ASM381587v1	Chryseobacterium lactis	DnaE1	Aerobe	30	Mesophile	Gram-	5618212	36.1343	5-6	30-40		1241981	Bacteria	Bacteroidetes	Flavobacteriia	Flavobacteriales	Weeksellaceae	Chryseobacterium		Chryseobacterium lactis	14_E1Bac			9	4	1	4	0	0		0	0		1	0	0	0	3	0	0	0		1	0	0	0	0		1
GCA_001618505.2_ASM161850v2	Elizabethkingia anophelis	DnaE1	Aerobe	29	Mesophile	Gram-	3853453	35.7465	3-4	30-40		1117645	Bacteria	Bacteroidetes	Flavobacteriia	Flavobacteriales	Weeksellaceae	Elizabethkingia		Elizabethkingia anophelis	14_E1Bac			4	1	1	2	0	0		0	0		1	0	0	0	0	0	0	0		1	0	0	0	0		1
GCA_001648155.1_ASM164815v1	Chryseobacterium glaciei	DnaE1	Aerobe	25	Mesophile	Gram-	4871648	34.0815	4-5	30-40		1685010	Bacteria	Bacteroidetes	Flavobacteriia	Flavobacteriales	Weeksellaceae	Chryseobacterium		Chryseobacterium glaciei	14_E1Bac			10	4	1	5	0	0		0	0		1	0	0	0	3	0	0	0		1	0	0	0	0		1
GCA_002024805.1_ASM202480v1	Elizabethkingia bruuniana	DnaE1	Aerobe	36	Mesophile	Gram-	4433522	35.857	4-5	30-40		1756149	Bacteria	Bacteroidetes	Flavobacteriia	Flavobacteriales	Weeksellaceae	Elizabethkingia		Elizabethkingia bruuniana	14_E1Bac			5	1	1	3	0	0		0	0		1	0	0	0	0	0	0	0		1	0	0	0	0		1
GCA_900638245.1_56772_F02	Kaistella jeonii	DnaE1	Aerobe	16	Psychrophile	Gram-	3288745	34.9522	3-4	30-40		266749	Bacteria	Bacteroidetes	Flavobacteriia	Flavobacteriales	Weeksellaceae	Kaistella		Kaistella jeonii	14_E1Bac			5	2	1	2	0	0		0	0		1	0	0	0	1	0	0	0		1	0	0	0	0		1
GCA_003860585.1_ASM386058v1	Kaistella carnis	DnaE1	Aerobe	29	Mesophile	Gram-	3230102	36.34	3-4	30-40		1241979	Bacteria	Bacteroidetes	Flavobacteriia	Flavobacteriales	Weeksellaceae	Kaistella		Kaistella carnis	14_E1Bac			5	2	1	2	0	0		0	0		1	0	0	0	1	0	0	0		1	0	0	0	0		1
GCA_900637895.1_52700_G01	Kaistella antarctica	DnaE1	Aerobe	16	Psychrophile	Gram-	3137220	36.1154	3-4	30-40		266748	Bacteria	Bacteroidetes	Flavobacteriia	Flavobacteriales	Weeksellaceae	Kaistella		Kaistella antarctica	14_E1Bac			6	2	1	3	0	0		0	0		1	0	0	0	1	0	0	0		1	0	0	0	0		1
GCA_003860525.1_ASM386052v1	Epilithonimonas vandammei	DnaE1	NA	29	Mesophile	Gram-	3276391	36.0205	3-4	30-40		2487072	Bacteria	Bacteroidetes	Flavobacteriia	Flavobacteriales	Weeksellaceae	Epilithonimonas		Epilithonimonas vandammei	14_E1Bac			7	3	1	3	0	0		0	0		1	0	0	0	2	0	0	0		1	0	0	0	0		1
GCA_004359195.1_ASM435919v1	Chryseobacterium salivictor	DnaE1	Aerobe	25	Mesophile	Gram-	3139453	37.5221	3-4	30-40		2547600	Bacteria	Bacteroidetes	Flavobacteriia	Flavobacteriales	Weeksellaceae	Chryseobacterium		Chryseobacterium salivictor	14_E1Bac			5	2	1	2	0	0		0	0		1	0	0	0	1	0	0	0		1	0	0	0	0		1
GCA_019552185.1_ASM1955218v1	Riemerella anatipestifer	DnaE1	Aerobe	37	Mesophile	Gram-	2175511	35.0084	2-3	30-40		34085	Bacteria	Bacteroidetes	Flavobacteriia	Flavobacteriales	Weeksellaceae	Riemerella		Riemerella anatipestifer	14_E1Bac			3	1	1	1	0	0		0	0		1	0	0	0	0	0	0	0		1	0	0	0	0		1
GCA_014961145.1_ASM1496114v1	Cruoricaptor ignavus	DnaE1	Aerobe	28	Mesophile	NA	2120336	45.2161	2-3	40-50		1118202	Bacteria	Bacteroidetes	Flavobacteriia	Flavobacteriales	Weeksellaceae	Cruoricaptor		Cruoricaptor ignavus	14_E1Bac			4	1	1	2	0	0		0	0		1	0	0	0	0	0	0	0		1	0	0	0	0		0
GCA_003860565.1_ASM386056v1	Cloacibacterium normanense	DnaE1	Aerobe	36	Mesophile	Gram-	2759562	33.0605	2-3	30-40		237258	Bacteria	Bacteroidetes	Flavobacteriia	Flavobacteriales	Weeksellaceae	Cloacibacterium		Cloacibacterium normanense	14_E1Bac			5	1	1	3	0	0		0	0		1	0	0	0	0	0	0	0		1	0	0	0	0		1
GCA_001705175.1_ASM170517v1	Flavobacterium anhuiense	DnaE1	Aerobe	27	Mesophile	Gram-	5109718	34.3219	5-6	30-40		459526	Bacteria	Bacteroidetes	Flavobacteriia	Flavobacteriales	Flavobacteriaceae	Flavobacterium		Flavobacterium anhuiense	14_E1Bac			5	2	1	2	0	0		0	0		1	0	0	0	1	0	0	0		1	0	0	0	0		1
GCA_004355225.1_ASM435522v1	Flavobacterium nackdongense	DnaE1	Aerobe	20	Mesophile	Gram-	4217227	36.1995	4-5	30-40		2547394	Bacteria	Bacteroidetes	Flavobacteriia	Flavobacteriales	Flavobacteriaceae	Flavobacterium		Flavobacterium nackdongense	14_E1Bac			5	2	1	2	0	0		0	0		1	0	0	0	1	0	0	0		1	0	0	0	0		1
GCA_000253275.1_ASM25327v1	Flavobacterium branchiophilum FL-15	DnaE1	Aerobe	20	Mesophile	Gram-	3563292	32.8583	3-4	30-40		1034807	Bacteria	Bacteroidetes	Flavobacteriia	Flavobacteriales	Flavobacteriaceae	Flavobacterium	Flavobacterium branchiophilum	Flavobacterium branchiophilum FL-15	14_E1Bac			4	1	1	2	0	0		0	0		1	0	0	0	0	0	0	0		1	0	0	0	0		1
GCA_001857965.1_ASM185796v1	Flavobacterium commune	DnaE1	Aerobe	30	Mesophile	Gram-	3851214	34.3765	3-4	30-40		1306519	Bacteria	Bacteroidetes	Flavobacteriia	Flavobacteriales	Flavobacteriaceae	Flavobacterium		Flavobacterium commune	14_E1Bac			4	1	1	2	0	0		0	0		1	0	0	0	0	0	0	0		1	0	0	0	0		1
GCA_000455605.1_GPTSA100-9	Flavobacterium indicum GPTSA100-9 = DSM 17447	DnaE1	Aerobe	32	Mesophile	Gram-	2993089	31.3836	2-3	30-40		1094466	Bacteria	Bacteroidetes	Flavobacteriia	Flavobacteriales	Flavobacteriaceae	Flavobacterium	Flavobacterium indicum	Flavobacterium indicum GPTSA100-9 = DSM 17447	14_E1Bac			4	1	1	2	0	0		0	0		1	0	0	0	0	0	0	0		1	0	0	0	0		1
GCA_003076455.1_ASM307645v1	Flavobacterium faecale	DnaE1	Aerobe	25	Mesophile	Gram-	4621116	35.1823	4-5	30-40		1355330	Bacteria	Bacteroidetes	Flavobacteriia	Flavobacteriales	Flavobacteriaceae	Flavobacterium		Flavobacterium faecale	14_E1Bac			5	2	1	2	0	0		0	0		1	0	0	0	1	0	0	0		1	0	0	0	0		1
GCA_003122385.1_ASM312238v1	Flavobacterium crocinum	DnaE1	Aerobe	30	Mesophile	Gram-	5877431	33.9866	5-6	30-40		2183896	Bacteria	Bacteroidetes	Flavobacteriia	Flavobacteriales	Flavobacteriaceae	Flavobacterium		Flavobacterium crocinum	14_E1Bac			7	3	1	3	0	0		0	0		1	0	0	0	2	0	0	0		1	0	0	0	0		1
GCA_000016645.1_ASM1664v1	Flavobacterium johnsoniae UW101	DnaE1	Aerobe	27.6667	Mesophile	Gram-	6096872	34.1129	6-7	30-40		376686	Bacteria	Bacteroidetes	Flavobacteriia	Flavobacteriales	Flavobacteriaceae	Flavobacterium	Flavobacterium johnsoniae	Flavobacterium johnsoniae UW101	14_E1Bac			8	3	1	4	0	0		0	0		1	0	0	0	2	0	0	0		1	0	0	0	0		1
GCA_014844295.1_ASM1484429v1	Flavobacterium columnare	DnaE1	Aerobe	23	Mesophile	Gram-	3221276	31.6761	3-4	30-40		996	Bacteria	Bacteroidetes	Flavobacteriia	Flavobacteriales	Flavobacteriaceae	Flavobacterium		Flavobacterium columnare	14_E1Bac			3	1	1	1	0	0		0	0		1	0	0	0	0	0	0	0		1	0	0	0	0		1
GCA_000833025.1_ASM83302v1	Myroides profundi	DnaE1	Aerobe	15	Psychrophile	Gram-	4064534	33.8458	4-5	30-40		480520	Bacteria	Bacteroidetes	Flavobacteriia	Flavobacteriales	Flavobacteriaceae	Myroides		Myroides profundi	14_E1Bac			5	2	1	2	0	0		0	0		1	0	0	0	1	0	0	0		1	0	0	0	0		1
GCA_001761465.1_ASM176146v1	Flavobacterium gilvum	DnaE1	Aerobe	28	Mesophile	Gram-	4402594	35.1662	4-5	30-40		1492737	Bacteria	Bacteroidetes	Flavobacteriia	Flavobacteriales	Flavobacteriaceae	Flavobacterium		Flavobacterium gilvum	14_E1Bac			4	1	1	2	0	0		0	0		1	0	0	0	0	0	0	0		1	0	0	0	0		1
GCA_004337635.1_ASM433763v1	Myroides odoratimimus	DnaE1	Aerobe	29	Mesophile	Gram-	3938030	34.1979	3-4	30-40		76832	Bacteria	Bacteroidetes	Flavobacteriia	Flavobacteriales	Flavobacteriaceae	Myroides		Myroides odoratimimus	14_E1Bac			6	2	1	3	0	0		0	0		1	0	0	0	1	0	0	0		1	0	0	0	0		1
GCA_013343195.3_ASM1334319v3	Flavobacterium psychrophilum	DnaE1	Aerobe	19	Psychrophile	Gram-	2830557	32.5518	2-3	30-40		96345	Bacteria	Bacteroidetes	Flavobacteriia	Flavobacteriales	Flavobacteriaceae	Flavobacterium		Flavobacterium psychrophilum	14_E1Bac			3	1	1	1	0	0		0	0		1	0	0	0	0	0	0	0		1	0	0	0	0		0
GCA_001543325.1_ASM154332v1	Lutibacter profundi	DnaE1	Aerobe	28	Mesophile	Gram-	2966978	29.7704	2-3	<30		1622118	Bacteria	Bacteroidetes	Flavobacteriia	Flavobacteriales	Flavobacteriaceae	Lutibacter		Lutibacter profundi	14_E1Bac			4	1	1	2	0	0		0	0		1	0	0	0	0	0	0	0		1	0	0	0	0		1
GCA_003076475.1_ASM307647v1	Flavobacterium kingsejongi	DnaE1	Aerobe	25	Mesophile	Gram-	4224053	39.7652	4-5	30-40		1678728	Bacteria	Bacteroidetes	Flavobacteriia	Flavobacteriales	Flavobacteriaceae	Flavobacterium		Flavobacterium kingsejongi	14_E1Bac			6	2	1	3	0	0		0	0		1	0	0	0	1	0	0	0		1	0	0	0	0		1
GCA_004797125.1_ASM479712v1	Flavobacterium sangjuense	DnaE1	Aerobe	25	Mesophile	Gram-	3130338	36.0973	3-4	30-40		2518177	Bacteria	Bacteroidetes	Flavobacteriia	Flavobacteriales	Flavobacteriaceae	Flavobacterium		Flavobacterium sangjuense	14_E1Bac			4	1	1	2	0	0		0	0		1	0	0	0	0	0	0	0		1	0	0	0	0		1
GCA_003096035.1_ASM309603v1	Flavobacterium album	DnaE1	Aerobe	30	Mesophile	Gram-	3983546	44.5435	3-4	40-50		2175091	Bacteria	Bacteroidetes	Flavobacteriia	Flavobacteriales	Flavobacteriaceae	Flavobacterium		Flavobacterium album	14_E1Bac			6	2	1	3	0	0		0	0		1	0	0	0	1	0	0	0		1	0	0	0	0		1
GCA_003097535.1_ASM309753v1	Flavobacterium pallidum	DnaE1	Aerobe	25	Mesophile	Gram-	3552756	43.669	3-4	40-50		2172098	Bacteria	Bacteroidetes	Flavobacteriia	Flavobacteriales	Flavobacteriaceae	Flavobacterium		Flavobacterium pallidum	14_E1Bac			4	1	1	2	0	0		0	0		1	0	0	0	0	0	0	0		1	0	0	0	0		1
GCA_003055625.1_ASM305562v1	Flavobacterium magnum	DnaE1	Aerobe	30	Mesophile	Gram-	3464207	46.9586	3-4	40-50		2162713	Bacteria	Bacteroidetes	Flavobacteriia	Flavobacteriales	Flavobacteriaceae	Flavobacterium		Flavobacterium magnum	14_E1Bac			5	2	1	2	0	0		0	0		1	0	0	1	0	0	0	0		1	0	0	0	0		1
GCA_008000935.1_ASM800093v1	Flavobacterium alkalisoli	DnaE1	Aerobe	25	Mesophile	Gram-	3985855	37.9957	3-4	30-40		2602769	Bacteria	Bacteroidetes	Flavobacteriia	Flavobacteriales	Flavobacteriaceae	Flavobacterium		Flavobacterium alkalisoli	14_E1Bac			6	2	1	3	0	0		0	0		1	0	0	0	1	0	0	0		1	0	0	0	0		1
GCA_001697185.1_ASM169718v1	Wenyingzhuangia fucanilytica	DnaE1	Aerobe	25	Mesophile	Gram-	3427057	31.6354	3-4	30-40		1790137	Bacteria	Bacteroidetes	Flavobacteriia	Flavobacteriales	Flavobacteriaceae	Wenyingzhuangia		Wenyingzhuangia fucanilytica	14_E1Bac			5	1	1	3	0	0		0	0		1	0	0	0	0	0	0	0		1	0	0	0	0		1
GCA_003344925.1_ASM334492v1	Flavobacterium arcticum	DnaE1	Aerobe	25	Mesophile	Gram-	2970356	34.9928	2-3	30-40		1784713	Bacteria	Bacteroidetes	Flavobacteriia	Flavobacteriales	Flavobacteriaceae	Flavobacterium		Flavobacterium arcticum	14_E1Bac			3	1	1	1	0	0		0	0		1	0	0	0	0	0	0	0		1	0	0	0	0		1
GCA_002302635.1_ASM230263v1	Capnocytophaga stomatis	DnaE1	Aerobe	37	Mesophile	Gram-	2831350	35.8685	2-3	30-40		1848904	Bacteria	Bacteroidetes	Flavobacteriia	Flavobacteriales	Flavobacteriaceae	Capnocytophaga		Capnocytophaga stomatis	14_E1Bac			3	1	1	1	0	0		0	0		1	0	0	0	0	0	0	0		1	0	0	0	0		1
GCA_900187255.1_51184_F02	Capnocytophaga haemolytica	DnaE1	Aerobe	37	Mesophile	Gram-	2688499	44.2337	2-3	40-50		45243	Bacteria	Bacteroidetes	Flavobacteriia	Flavobacteriales	Flavobacteriaceae	Capnocytophaga		Capnocytophaga haemolytica	14_E1Bac			3	1	1	1	0	0		0	0		1	0	0	0	0	0	0	0		1	0	0	0	0		1
GCA_002302475.1_ASM230247v1	Capnocytophaga cynodegmi	DnaE1	Aerobe	37	Mesophile	Gram-	2640475	34.2557	2-3	30-40		28189	Bacteria	Bacteroidetes	Flavobacteriia	Flavobacteriales	Flavobacteriaceae	Capnocytophaga		Capnocytophaga cynodegmi	14_E1Bac			4	1	1	2	0	0		0	0		1	0	0	0	0	0	0	0		1	0	0	0	0		1
GCA_002302655.1_ASM230265v1	Capnocytophaga canimorsus	DnaE1	Aerobe	34	Mesophile	Gram-	2455405	36.2878	2-3	30-40		28188	Bacteria	Bacteroidetes	Flavobacteriia	Flavobacteriales	Flavobacteriaceae	Capnocytophaga		Capnocytophaga canimorsus	14_E1Bac			3	1	1	1	0	0		0	0		1	0	0	0	0	0	0	0		1	0	0	0	0		1
GCA_000023285.1_ASM2328v1	Capnocytophaga ochracea DSM 7271	DnaE1	Aerobe	37	Mesophile	Gram-	2612925	39.588	2-3	30-40		521097	Bacteria	Bacteroidetes	Flavobacteriia	Flavobacteriales	Flavobacteriaceae	Capnocytophaga	Capnocytophaga ochracea	Capnocytophaga ochracea DSM 7271	14_E1Bac			3	1	1	1	0	0		0	0		1	0	0	0	0	0	0	0		1	0	0	0	0		1
GCA_002209445.1_ASM220944v1	Capnocytophaga endodontalis	DnaE1	Aerobe	37	Mesophile	Gram-	3412686	38.245	3-4	30-40		2708117	Bacteria	Bacteroidetes	Flavobacteriia	Flavobacteriales	Flavobacteriaceae	Capnocytophaga		Capnocytophaga endodontalis	14_E1Bac			3	1	1	1	0	0		0	0		1	0	0	0	0	0	0	0		1	0	0	0	0		1
GCA_002302495.1_ASM230249v1	Capnocytophaga sputigena	DnaE1	Aerobe	37	Mesophile	Gram-	2855148	38.7771	2-3	30-40		1019	Bacteria	Bacteroidetes	Flavobacteriia	Flavobacteriales	Flavobacteriaceae	Capnocytophaga		Capnocytophaga sputigena	14_E1Bac			3	1	1	1	0	0		0	0		1	0	0	0	0	0	0	0		1	0	0	0	0		1
GCA_002302415.1_ASM230241v1	Capnocytophaga gingivalis	DnaE1	Aerobe	37	Mesophile	Gram-	2838633	40.0879	2-3	40-50		1017	Bacteria	Bacteroidetes	Flavobacteriia	Flavobacteriales	Flavobacteriaceae	Capnocytophaga		Capnocytophaga gingivalis	14_E1Bac			3	1	1	1	0	0		0	0		1	0	0	0	0	0	0	0		1	0	0	0	0		1
GCA_000186265.1_ASM18626v1	Cellulophaga algicola DSM 14237	DnaE1	Aerobe	17	Psychrophile	Gram-	4888353	33.7662	4-5	30-40		688270	Bacteria	Bacteroidetes	Flavobacteriia	Flavobacteriales	Flavobacteriaceae	Cellulophaga	Cellulophaga algicola	Cellulophaga algicola DSM 14237	14_E1Bac			6	2	1	3	0	0		0	0		1	0	0	0	1	0	0	0		1	0	0	0	0		1
GCA_000190595.1_ASM19059v1	Cellulophaga lytica DSM 7489	DnaE1	Aerobe	27.5	Mesophile	Gram-	3765936	32.1109	3-4	30-40		867900	Bacteria	Bacteroidetes	Flavobacteriia	Flavobacteriales	Flavobacteriaceae	Cellulophaga	Cellulophaga lytica	Cellulophaga lytica DSM 7489	14_E1Bac			4	1	1	2	0	0		0	0		1	0	0	0	0	0	0	0		1	0	0	0	0		1
GCA_000468615.2_ASM46861v2	Cellulophaga baltica 18	DnaE1	Aerobe	28	Mesophile	Gram-	4635105	34.681	4-5	30-40		1348584	Bacteria	Bacteroidetes	Flavobacteriia	Flavobacteriales	Flavobacteriaceae	Cellulophaga	Cellulophaga baltica	Cellulophaga baltica 18	14_E1Bac			6	2	1	3	0	0		0	0		1	0	0	0	1	0	0	0		1	0	0	0	0		1
GCA_000973105.1_ASM97310v1	Zobellia galactanivorans	DnaE1	Aerobe	34	Mesophile	Gram-	5521712	42.7796	5-6	40-50		63186	Bacteria	Bacteroidetes	Flavobacteriia	Flavobacteriales	Flavobacteriaceae	Zobellia		Zobellia galactanivorans	14_E1Bac			5	2	1	2	0	0		0	0		1	0	0	0	1	0	0	0		1	0	0	0	0		1
GCA_001913155.1_ASM191315v1	Maribacter hydrothermalis	DnaE1	Aerobe	28	Mesophile	Gram-	4271158	34.3902	4-5	30-40		1836467	Bacteria	Bacteroidetes	Flavobacteriia	Flavobacteriales	Flavobacteriaceae	Maribacter		Maribacter hydrothermalis	14_E1Bac			5	2	1	2	0	0		0	0		1	0	0	0	1	0	0	0		1	0	0	0	0		1
GCA_002234495.1_ASM223449v1	Arenibacter algicola	DnaE1	Aerobe	30	Mesophile	Gram-	5857781	39.8059	5-6	30-40		616991	Bacteria	Bacteroidetes	Flavobacteriia	Flavobacteriales	Flavobacteriaceae	Arenibacter		Arenibacter algicola	14_E1Bac			8	3	1	4	0	0		0	0		1	0	0	0	2	0	0	0		1	0	0	0	0		1
GCA_002269385.1_ASM226938v1	Maribacter cobaltidurans	DnaE1	Aerobe	30	Mesophile	Gram-	4639957	39.7295	4-5	30-40		1178778	Bacteria	Bacteroidetes	Flavobacteriia	Flavobacteriales	Flavobacteriaceae	Maribacter		Maribacter cobaltidurans	14_E1Bac			5	2	1	2	0	0		0	0		1	0	0	0	1	0	0	0		1	0	0	0	0		1
GCA_014395225.1_ASM1439522v1	Pedobacter roseus	DnaE1	Aerobe	27.5	Mesophile	Gram-	6329746	39.2471	6-7	30-40		336820	Bacteria	Bacteroidetes	Sphingobacteriia	Sphingobacteriales	Sphingobacteriaceae	Pedobacter		Pedobacter roseus	14_E1Bac			8	2	1	4	1	0		0	0		1	0	0	0	1	0	0	0		1	0	0	0	0		1
GCA_015679185.1_ASM1567918v1	Pedobacter endophyticus	DnaE1	Aerobe	28	Mesophile	Gram-	5426070	41.3266	5-6	40-50		2789740	Bacteria	Bacteroidetes	Sphingobacteriia	Sphingobacteriales	Sphingobacteriaceae	Pedobacter		Pedobacter endophyticus	14_E1Bac			10	4	1	4	1	0		0	0		1	0	0	2	1	0	0	0		1	0	0	0	0		1
GCA_000023825.1_ASM2382v1	Pedobacter heparinus DSM 2366	DnaE1	Aerobe	29	Mesophile	Gram-	5167383	42.0489	5-6	40-50		485917	Bacteria	Bacteroidetes	Sphingobacteriia	Sphingobacteriales	Sphingobacteriaceae	Pedobacter	Pedobacter heparinus	Pedobacter heparinus DSM 2366	14_E1Bac			8	3	1	3	1	0		0	0		1	0	0	1	1	0	0	0		1	0	0	0	0		1
GCA_000265385.1_ASM26538v1	Aequorivita sublithincola DSM 14238	DnaE1	Aerobe	11	Psychrophile	Gram-	3520671	36.1913	3-4	30-40		746697	Bacteria	Bacteroidetes	Flavobacteriia	Flavobacteriales	Flavobacteriaceae	Aequorivita	Aequorivita sublithincola	Aequorivita sublithincola DSM 14238	14_E1Bac			7	3	1	3	0	0		0	0		1	0	0	0	2	0	0	0		1	0	0	0	0		1
GCA_002736205.1_ASM273620v1	Pedobacter ginsengisoli	DnaE1	Aerobe	28	Mesophile	Gram-	5373360	37.8175	5-6	30-40		363852	Bacteria	Bacteroidetes	Sphingobacteriia	Sphingobacteriales	Sphingobacteriaceae	Pedobacter		Pedobacter ginsengisoli	14_E1Bac			6	2	1	2	1	0		0	0		1	0	0	0	1	0	0	0		1	0	0	0	0		1
GCA_004421025.1_ASM442102v1	Sphingobacterium psychroaquaticum	DnaE1	Aerobe	28	Mesophile	Gram-	4396536	41.6595	4-5	40-50		561061	Bacteria	Bacteroidetes	Sphingobacteriia	Sphingobacteriales	Sphingobacteriaceae	Sphingobacterium		Sphingobacterium psychroaquaticum	14_E1Bac			6	2	1	2	1	0		0	0		1	0	0	0	1	0	0	0		1	0	0	0	0		1
GCA_016725645.1_ASM1672564v1	Sphingobacterium spiritivorum	DnaE1	Aerobe	30	Mesophile	Gram-	5138280	39.8486	5-6	30-40		258	Bacteria	Bacteroidetes	Sphingobacteriia	Sphingobacteriales	Sphingobacteriaceae	Sphingobacterium		Sphingobacterium spiritivorum	14_E1Bac			6	2	1	2	1	0		0	0		1	0	0	0	1	0	0	0		1	0	0	0	0		1
GCA_016725865.1_ASM1672586v1	Sphingobacterium multivorum	DnaE1	Aerobe	30	Mesophile	Gram-	6025216	40.0604	6-7	40-50		28454	Bacteria	Bacteroidetes	Sphingobacteriia	Sphingobacteriales	Sphingobacteriaceae	Sphingobacterium		Sphingobacterium multivorum	14_E1Bac			12	5	1	5	1	0		0	0		1	0	0	1	3	0	0	0		1	0	0	0	0		1
GCA_901482695.1_45076_G02	Sphingobacterium thalpophilum	DnaE1	Aerobe	32.5	Mesophile	Gram-	5962893	43.6409	5-6	40-50		259	Bacteria	Bacteroidetes	Sphingobacteriia	Sphingobacteriales	Sphingobacteriaceae	Sphingobacterium		Sphingobacterium thalpophilum	14_E1Bac			8	3	1	3	1	0		0	0		1	0	0	1	1	0	0	0		1	0	0	0	0		1
GCA_013488205.1_ASM1348820v1	Empedobacter falsenii	DnaE1	Aerobe	30	Mesophile	Gram-	3759256	31.5993	3-4	30-40		343874	Bacteria	Bacteroidetes	Flavobacteriia	Flavobacteriales	Weeksellaceae	Empedobacter		Empedobacter falsenii	14_E1Bac			5	1	1	3	0	0		0	0		1	0	0	0	0	0	0	0		1	0	0	0	0		1
GCA_014621655.1_ASM1462165v1	Empedobacter stercoris	DnaE1	Aerobe	30	Mesophile	Gram-	2839791	31.8515	2-3	30-40		1628248	Bacteria	Bacteroidetes	Flavobacteriia	Flavobacteriales	Weeksellaceae	Empedobacter		Empedobacter stercoris	14_E1Bac			4	1	1	2	0	0		0	0		1	0	0	0	0	0	0	0		1	0	0	0	0		1
GCA_000194605.1_ASM19460v1	Fluviicola taffensis DSM 16823	DnaE1	Aerobe	28	Mesophile	Gram-	4633577	36.4947	4-5	30-40		755732	Bacteria	Bacteroidetes	Flavobacteriia	Flavobacteriales	Crocinitomicaceae	Fluviicola	Fluviicola taffensis	Fluviicola taffensis DSM 16823	14_E1Bac			3	1	1	1	0	0		0	0		1	0	0	0	0	0	0	0		1	0	0	0	0		1
GCA_001653755.1_ASM165375v1	Dokdonia donghaensis DSW-1	DnaE1	Aerobe	30	Mesophile	Gram-	3293944	38.1717	3-4	30-40		1300343	Bacteria	Bacteroidetes	Flavobacteriia	Flavobacteriales	Flavobacteriaceae	Dokdonia	Dokdonia donghaensis	Dokdonia donghaensis DSW-1	14_E1Bac			6	2	1	3	0	0		0	0		1	0	0	0	1	0	0	0		1	0	0	0	0		1
GCA_001971745.1_ASM197174v1	Lacinutrix venerupis	DnaE1	Aerobe	25	Mesophile	Gram-	3192399	30.5506	3-4	30-40		1486034	Bacteria	Bacteroidetes	Flavobacteriia	Flavobacteriales	Flavobacteriaceae	Lacinutrix		Lacinutrix venerupis	14_E1Bac			4	1	1	2	0	0		0	0		1	0	0	0	0	0	0	0		1	0	0	0	0		1
GCA_900637795.1_52592_H02	Weeksella virosa	DnaE1	Aerobe	33	Mesophile	Gram-	2287133	35.935	2-3	30-40		1014	Bacteria	Bacteroidetes	Flavobacteriia	Flavobacteriales	Weeksellaceae	Weeksella		Weeksella virosa	14_E1Bac			4	1	1	2	0	0		0	0		1	0	0	0	0	0	0	0		1	0	0	0	0		1
GCA_000023465.1_ASM2346v1	Zunongwangia profunda SM-A87	DnaE1	Aerobe	28	Mesophile	Gram-	5128187	36.2185	5-6	30-40		655815	Bacteria	Bacteroidetes	Flavobacteriia	Flavobacteriales	Flavobacteriaceae	Zunongwangia	Zunongwangia profunda	Zunongwangia profunda SM-A87	14_E1Bac			6	2	1	3	0	0		0	0		1	0	0	0	1	0	0	0		1	0	0	0	0		1
GCA_000941055.1_ASM94105v1	Siansivirga zeaxanthinifaciens CC-SAMT-1	DnaE1	NA	30	Mesophile	NA	3303986	33.5339	3-4	30-40		1454006	Bacteria	Bacteroidetes	Flavobacteriia	Flavobacteriales	Flavobacteriaceae	Siansivirga	Siansivirga zeaxanthinifaciens	Siansivirga zeaxanthinifaciens CC-SAMT-1	14_E1Bac			4	1	1	2	0	0		0	0		1	0	0	0	0	0	0	0		1	0	0	0	0		1
GCA_000963865.1_ASM96386v1	Muricauda lutaonensis	DnaE1	Aerobe	41	Mesophile	Gram-	3274259	44.9687	3-4	40-50		516051	Bacteria	Bacteroidetes	Flavobacteriia	Flavobacteriales	Flavobacteriaceae	Muricauda		Muricauda lutaonensis	14_E1Bac			5	2	1	2	0	0		0	0		1	0	0	0	1	0	0	0		1	0	0	0	0		1
GCA_001310225.1_ASM131022v1	Algibacter alginicilyticus	DnaE1	Aerobe	25	Mesophile	NA	3994770	31.8012	3-4	30-40		1736674	Bacteria	Bacteroidetes	Flavobacteriia	Flavobacteriales	Flavobacteriaceae	Algibacter		Algibacter alginicilyticus	14_E1Bac			4	1	1	2	0	0		0	0		1	0	0	0	0	0	0	0		1	0	0	0	0		1
GCA_006159205.1_ASM615920v1	Antarcticibacterium flavum	DnaE1	Aerobe	27.5	Mesophile	Gram-	4353683	40.8562	4-5	40-50		2058175	Bacteria	Bacteroidetes	Flavobacteriia	Flavobacteriales	Flavobacteriaceae	Antarcticibacterium		Antarcticibacterium flavum	14_E1Bac			4	1	1	2	0	0		0	0		1	0	0	0	0	0	0	0		1	0	0	0	0		1
GCA_007197735.1_ASM719773v1	Formosa sediminum	DnaE1	Aerobe	23	Mesophile	Gram-	3934786	32.2267	3-4	30-40		2594004	Bacteria	Bacteroidetes	Flavobacteriia	Flavobacteriales	Flavobacteriaceae	Formosa		Formosa sediminum	14_E1Bac			5	1	1	3	0	0		0	0		1	0	0	0	0	0	0	0		1	0	0	0	0		1
GCA_007993795.1_ASM799379v1	Antarcticibacterium arcticum	DnaE1	Aerobe	27.5	Mesophile	Gram-	3409178	39.7675	3-4	30-40		2585771	Bacteria	Bacteroidetes	Flavobacteriia	Flavobacteriales	Flavobacteriaceae	Antarcticibacterium		Antarcticibacterium arcticum	14_E1Bac			5	2	1	2	0	0		0	0		1	0	0	0	1	0	0	0		1	0	0	0	0		1
GCA_000060345.1_ASM6034v1	Gramella forsetii KT0803	DnaE1	Aerobe	24	Mesophile	Gram-	3798465	36.6108	3-4	30-40		411154	Bacteria	Bacteroidetes	Flavobacteriia	Flavobacteriales	Flavobacteriaceae	Gramella	Gramella forsetii	Gramella forsetii KT0803	14_E1Bac			5	2	1	2	0	0		0	0		1	0	0	0	1	0	0	0		1	0	0	0	0		1
GCA_000224085.1_ASM22408v1	Muricauda ruestringensis DSM 13258	DnaE1	Aerobe	28	Mesophile	Gram-	3842422	41.358	3-4	40-50		886377	Bacteria	Bacteroidetes	Flavobacteriia	Flavobacteriales	Flavobacteriaceae	Muricauda	Muricauda ruestringensis	Muricauda ruestringensis DSM 13258	14_E1Bac			6	2	1	3	0	0		0	0		1	0	0	0	1	0	0	0		1	0	0	0	0		1
GCA_001889005.1_ASM188900v1	Gramella salexigens	DnaE1	Aerobe	30	Mesophile	Gram-	2978889	38.1595	2-3	30-40		1913577	Bacteria	Bacteroidetes	Flavobacteriia	Flavobacteriales	Flavobacteriaceae	Gramella		Gramella salexigens	14_E1Bac			5	2	1	2	0	0		0	0		1	0	0	0	1	0	0	0		1	0	0	0	0		1
GCA_001951155.1_ASM195115v1	Gramella flava JLT2011	DnaE1	Aerobe	28	Mesophile	Gram-	4007868	42.1446	4-5	40-50		1229726	Bacteria	Bacteroidetes	Flavobacteriia	Flavobacteriales	Flavobacteriaceae	Gramella	Gramella flava	Gramella flava JLT2011	14_E1Bac			6	2	2	2	0	0		0	0		1	0	0	0	1	0	0	0		1	1	0	0	0		1
GCA_002886045.1_ASM288604v1	Flavivirga eckloniae	DnaE1	Aerobe	27.5	Mesophile	Gram-	5665358	33.9349	5-6	30-40		1803846	Bacteria	Bacteroidetes	Flavobacteriia	Flavobacteriales	Flavobacteriaceae	Flavivirga		Flavivirga eckloniae	14_E1Bac			4	1	1	2	0	0		0	0		1	0	0	0	0	0	0	0		1	0	0	0	0		1
GCA_002893765.1_ASM289376v1	Tamlana carrageenivorans	DnaE1	Aerobe	30	Mesophile	Gram-	4116543	35.247	4-5	30-40		2069432	Bacteria	Bacteroidetes	Flavobacteriia	Flavobacteriales	Flavobacteriaceae	Tamlana		Tamlana carrageenivorans	14_E1Bac			5	2	1	2	0	0		0	0		1	0	0	0	1	0	0	0		1	0	0	0	0		1
GCA_003024155.1_ASM302415v1	Gramella fulva	DnaE1	Aerobe	28	Mesophile	Gram-	4380140	39.7048	4-5	30-40		2126553	Bacteria	Bacteroidetes	Flavobacteriia	Flavobacteriales	Flavobacteriaceae	Gramella		Gramella fulva	14_E1Bac			5	2	1	2	0	0		0	0		1	0	0	0	1	0	0	0		1	0	0	0	0		1
GCA_003269425.1_ASM326942v1	Flagellimonas maritima	DnaE1	Aerobe	30	Mesophile	Gram-	3772469	38.0691	3-4	30-40		1383885	Bacteria	Bacteroidetes	Flavobacteriia	Flavobacteriales	Flavobacteriaceae	Flagellimonas		Flagellimonas maritima	14_E1Bac			8	3	1	4	0	0		0	0		1	0	0	0	2	0	0	0		1	0	0	0	0		1
GCA_003687485.1_ASM368748v1	Euzebyella marina	DnaE1	Aerobe	30	Mesophile	Gram-	4707469	40.155	4-5	40-50		1761453	Bacteria	Bacteroidetes	Flavobacteriia	Flavobacteriales	Flavobacteriaceae	Euzebyella		Euzebyella marina	14_E1Bac			7	3	1	3	0	0		0	0		1	0	0	0	2	0	0	0		1	0	0	0	0		1
GCA_011068285.1_ASM1106828v1	Muricauda oceani	DnaE1	Aerobe	28	Mesophile	Gram-	4610330	42.7805	4-5	40-50		2698672	Bacteria	Bacteroidetes	Flavobacteriia	Flavobacteriales	Flavobacteriaceae	Muricauda		Muricauda oceani	14_E1Bac			7	2	1	4	0	0		0	0		1	0	0	0	1	0	0	0		1	0	0	0	0		1
GCA_013402795.1_ASM1340279v1	Costertonia aggregata	DnaE1	Aerobe	29	Mesophile	Gram-	3910334	39.4437	3-4	30-40		343403	Bacteria	Bacteroidetes	Flavobacteriia	Flavobacteriales	Flavobacteriaceae	Costertonia		Costertonia aggregata	14_E1Bac			6	2	1	3	0	0		0	0		1	0	0	0	1	0	0	0		1	0	0	0	0		1
GCA_004139715.1_ASM413971v1	Muriicola soli	DnaE1	Aerobe	28	Mesophile	Gram-	3067493	42.4272	3-4	40-50		2507538	Bacteria	Bacteroidetes	Flavobacteriia	Flavobacteriales	Flavobacteriaceae	Muriicola		Muriicola soli	14_E1Bac			5	2	1	2	0	0		0	0		1	0	0	0	1	0	0	0		1	0	0	0	0		1
GCA_009901525.1_ASM990152v1	Kordia antarctica	DnaE1	Aerobe	20	Mesophile	Gram-	5500985	33.2342	5-6	30-40		1218801	Bacteria	Bacteroidetes	Flavobacteriia	Flavobacteriales	Flavobacteriaceae	Kordia		Kordia antarctica	14_E1Bac			4	1	1	2	0	0		0	0		1	0	0	0	0	0	0	0		1	0	0	0	0		1
GCA_004803875.1_ASM480387v1	Tenacibaculum maritimum	DnaE1	Aerobe	27	Mesophile	Gram-	3333272	31.9753	3-4	30-40		107401	Bacteria	Bacteroidetes	Flavobacteriia	Flavobacteriales	Flavobacteriaceae	Tenacibaculum		Tenacibaculum maritimum	14_E1Bac			2	1	1	0	0	0		0	0		1	0	0	0	0	0	0	0		1	0	0	0	0		0
GCA_000190735.2_ASM19073v2	Pseudopedobacter saltans DSM 12145	DnaE1	Aerobe	27.5	Mesophile	Gram-	4635236	36.5826	4-5	30-40		762903	Bacteria	Bacteroidetes	Sphingobacteriia	Sphingobacteriales	Sphingobacteriaceae	Pseudopedobacter	Pseudopedobacter saltans	Pseudopedobacter saltans DSM 12145	14_E1Bac			6	2	1	2	1	0		0	0		1	0	0	1	0	0	0	0		1	0	0	0	0		1
GCA_000196315.1_ASM19631v1	Croceibacter atlanticus HTCC2559	DnaE1	Aerobe	26	Mesophile	Gram-	2952962	33.9	2-3	30-40		216432	Bacteria	Bacteroidetes	Flavobacteriia	Flavobacteriales	Flavobacteriaceae	Croceibacter	Croceibacter atlanticus	Croceibacter atlanticus HTCC2559	14_E1Bac			4	1	1	2	0	0		0	0		1	0	0	0	0	0	0	0		1	0	0	0	0		1
GCA_001761325.1_ASM176132v1	Urechidicola croceus	DnaE1	Aerobe	20	Mesophile	Gram-	3426122	30.3527	3-4	30-40		1850246	Bacteria	Bacteroidetes	Flavobacteriia	Flavobacteriales	Flavobacteriaceae	Urechidicola		Urechidicola croceus	14_E1Bac			6	2	1	3	0	0		0	0		1	0	0	0	1	0	0	0		1	0	0	0	0		1
GCA_000024125.1_ASM2412v1	Robiginitalea biformata HTCC2501	DnaE1	Aerobe	30	Mesophile	Gram-	3530383	55.2933	3-4	50-60		313596	Bacteria	Bacteroidetes	Flavobacteriia	Flavobacteriales	Flavobacteriaceae	Robiginitalea	Robiginitalea biformata	Robiginitalea biformata HTCC2501	14_E1Bac			5	2	1	2	0	0		0	0		1	0	0	0	1	0	0	0		1	0	0	0	0		1
GCA_000153485.2_ASM15348v2	Psychroflexus torquis ATCC 700755	DnaE1	Aerobe	5	Psychrophile	Gram-	4321832	34.5253	4-5	30-40		313595	Bacteria	Bacteroidetes	Flavobacteriia	Flavobacteriales	Flavobacteriaceae	Psychroflexus	Psychroflexus torquis	Psychroflexus torquis ATCC 700755	14_E1Bac			4	1	1	2	0	0		0	0		1	0	0	0	0	0	0	0		1	0	0	0	0		1
GCA_003966335.1_ASM396633v1	Nonlabens ponticola	DnaE1	Aerobe	25	Mesophile	Gram-	2872100	40.7001	2-3	40-50		2496866	Bacteria	Bacteroidetes	Flavobacteriia	Flavobacteriales	Flavobacteriaceae	Nonlabens		Nonlabens ponticola	14_E1Bac			5	2	1	2	0	0		0	0		1	0	0	0	1	0	0	0		1	0	0	0	0		1
GCA_002966125.1_ASM296612v1	Pukyongia salina	DnaE1	Aerobe	27.5	Mesophile	Gram-	3182272	41.8947	3-4	40-50		2094025	Bacteria	Bacteroidetes	Flavobacteriia	Flavobacteriales	Flavobacteriaceae	Pukyongia		Pukyongia salina	14_E1Bac			5	2	1	2	0	0		0	0		1	0	0	0	1	0	0	0		1	0	0	0	0		1
GCA_002117085.1_ASM211708v1	Nonlabens tegetincola	DnaE1	Aerobe	17.5	Psychrophile	Gram-	2835711	35.4566	2-3	30-40		323273	Bacteria	Bacteroidetes	Flavobacteriia	Flavobacteriales	Flavobacteriaceae	Nonlabens		Nonlabens tegetincola	14_E1Bac			5	2	1	2	0	0		0	0		1	0	0	0	1	0	0	0		1	0	0	0	0		1
GCA_001761365.1_ASM176136v1	Polaribacter vadi	DnaE1	Aerobe	25	Mesophile	Gram-	3809314	29.6381	3-4	<30		1774273	Bacteria	Bacteroidetes	Flavobacteriia	Flavobacteriales	Flavobacteriaceae	Polaribacter		Polaribacter vadi	14_E1Bac			6	2	1	3	0	0		0	0		1	0	0	0	1	0	0	0		1	0	0	0	0		1
GCA_001889045.1_ASM188904v1	Tenacibaculum todarodis	DnaE1	Aerobe	25	Mesophile	Gram-	3019213	30.7272	3-4	30-40		1850252	Bacteria	Bacteroidetes	Flavobacteriia	Flavobacteriales	Flavobacteriaceae	Tenacibaculum		Tenacibaculum todarodis	14_E1Bac			4	1	1	2	0	0		0	0		1	0	0	0	0	0	0	0		1	0	0	0	0		1
GCA_014784055.1_ASM1478405v1	Polaribacter haliotis	DnaE1	Aerobe	25	Mesophile	Gram-	3800626	29.9431	3-4	<30		1888915	Bacteria	Bacteroidetes	Flavobacteriia	Flavobacteriales	Flavobacteriaceae	Polaribacter		Polaribacter haliotis	14_E1Bac			6	2	1	3	0	0		0	0		1	0	0	0	1	0	0	0		1	0	0	0	0		1
GCA_001975665.1_ASM197566v1	Polaribacter reichenbachii	DnaE1	Aerobe	9.5	Psychrophile	Gram-	4125014	29.507	4-5	<30		996801	Bacteria	Bacteroidetes	Flavobacteriia	Flavobacteriales	Flavobacteriaceae	Polaribacter		Polaribacter reichenbachii	14_E1Bac			6	2	1	3	0	0		0	0		1	0	0	0	1	0	0	0		1	0	0	0	0		1
GCA_900198195.1_Tjejuense_V1	Tenacibaculum jejuense	DnaE1	Aerobe	28	Mesophile	Gram-	4614879	30.3069	4-5	30-40		584609	Bacteria	Bacteroidetes	Flavobacteriia	Flavobacteriales	Flavobacteriaceae	Tenacibaculum		Tenacibaculum jejuense	14_E1Bac			4	1	1	2	0	0		0	0		1	0	0	0	0	0	0	0		1	0	0	0	0		1
GCA_000756505.1_ASM75650v1	Ornithobacterium rhinotracheale ORT-UMN 88	DnaE1	Aerobe	36	Mesophile	Gram-	2397867	37.4553	2-3	30-40		1401325	Bacteria	Bacteroidetes	Flavobacteriia	Flavobacteriales	Weeksellaceae	Ornithobacterium	Ornithobacterium rhinotracheale	Ornithobacterium rhinotracheale ORT-UMN 88	14_E1Bac			2	1	1	0	0	0		0	0		1	0	0	0	0	0	0	0		1	0	0	0	0		0
GCA_014524565.1_ASM1452456v1	Croceimicrobium hydrocarbonivorans	DnaE1	Aerobe	NA	NA	NA	4035598	43.2296	4-5	40-50		2761580	Bacteria	Bacteroidetes	Flavobacteriia	Flavobacteriales	Schleiferiaceae	Croceimicrobium		Croceimicrobium hydrocarbonivorans	14_E1Bac			5	2	1	2	0	0		0	0		1	0	0	0	1	0	0	0		1	0	0	0	0		1
GCA_002369955.1_ASM236995v1	Ichthyobacterium seriolicida	DnaE1	NA	26	Mesophile	Gram-	1921407	32.7619	1-2	30-40		242600	Bacteria	Bacteroidetes	Flavobacteriia	Flavobacteriales	Ichthyobacteriaceae	Ichthyobacterium		Ichthyobacterium seriolicida	14_E1Bac			2	1	1	0	0	0		0	0		1	0	0	0	0	0	0	0		1	0	0	0	0		0
GCA_000183425.1_ASM18342v1	Marivirga tractuosa DSM 4126	DnaE1	Aerobe	28	Mesophile	Gram-	4516490	35.5168	4-5	30-40		643867	Bacteria	Bacteroidetes	Cytophagia	Cytophagales	Marivirgaceae	Marivirga	Marivirga tractuosa	Marivirga tractuosa DSM 4126	14_E1Bac			6	2	1	2	1	0		0	0		1	0	0	0	1	0	0	0		1	0	0	0	0		1
GCA_000236705.1_ASM23670v1	Owenweeksia hongkongensis DSM 17368	DnaE1	Aerobe	30	Mesophile	Gram-	4000057	40.2335	4-5	40-50		926562	Bacteria	Bacteroidetes	Flavobacteriia	Flavobacteriales	Schleiferiaceae	Owenweeksia	Owenweeksia hongkongensis	Owenweeksia hongkongensis DSM 17368	14_E1Bac			7	3	1	3	0	0		0	0		1	0	0	0	2	0	0	0		1	0	0	0	0		1
GCA_001593605.1_ASM159360v1	Algoriphagus sanaruensis	DnaE1	Aerobe	30	Mesophile	Gram-	3882610	41.4084	3-4	40-50		1727163	Bacteria	Bacteroidetes	Cytophagia	Cytophagales	Cyclobacteriaceae	Algoriphagus		Algoriphagus sanaruensis	14_E1Bac			6	2	1	2	1	0		0	0		1	0	0	0	1	0	0	0		1	0	0	0	0		1
GCA_000222485.1_ASM22248v1	Cyclobacterium marinum DSM 745	DnaE1	Aerobe	25	Mesophile	Gram-	6221273	38.1461	6-7	30-40		880070	Bacteria	Bacteroidetes	Cytophagia	Cytophagales	Cyclobacteriaceae	Cyclobacterium	Cyclobacterium marinum	Cyclobacterium marinum DSM 745	14_E1Bac			6	2	1	2	1	0		0	0		1	0	0	0	1	0	0	0		1	0	0	0	0		1
GCA_000265405.1_ASM26540v1	Belliella baltica DSM 15883	DnaE1	Aerobe	28	Mesophile	Gram-	4196595	36.8131	4-5	30-40		866536	Bacteria	Bacteroidetes	Cytophagia	Cytophagales	Cyclobacteriaceae	Belliella	Belliella baltica	Belliella baltica DSM 15883	14_E1Bac			6	2	1	2	1	0		0	0		1	0	0	0	1	0	0	0		1	0	0	0	0		1
GCA_000325705.1_ASM32570v1	Echinicola vietnamensis DSM 17526	DnaE1	Aerobe	29	Mesophile	Gram-	5608040	44.7537	5-6	40-50		926556	Bacteria	Bacteroidetes	Cytophagia	Cytophagales	Cyclobacteriaceae	Echinicola	Echinicola vietnamensis	Echinicola vietnamensis DSM 17526	14_E1Bac			5	2	1	1	1	0		0	0		1	0	0	0	1	0	0	0		1	0	0	0	0		0
GCA_001050135.1_ASM105013v1	Cyclobacterium amurskyense	DnaE1	Aerobe	25	Mesophile	Gram-	6158829	38.3108	6-7	30-40		320787	Bacteria	Bacteroidetes	Cytophagia	Cytophagales	Cyclobacteriaceae	Cyclobacterium		Cyclobacterium amurskyense	14_E1Bac			6	2	1	2	1	0		0	0		1	0	0	0	1	0	0	0		1	0	0	0	0		1
GCA_003260975.1_ASM326097v1	Echinicola strongylocentroti	DnaE1	Aerobe	25	Mesophile	Gram-	6252144	44.1398	6-7	40-50		1795355	Bacteria	Bacteroidetes	Cytophagia	Cytophagales	Cyclobacteriaceae	Echinicola		Echinicola strongylocentroti	14_E1Bac			7	3	1	2	1	0		0	0		1	0	0	0	2	0	0	0		1	0	0	0	0		0
GCA_003970675.1_ASM397067v1	Flammeovirga pectinis	DnaE1	Aerobe	25	Mesophile	Gram-	6680108	32.1328	6-7	30-40		2494373	Bacteria	Bacteroidetes	Cytophagia	Cytophagales	Flammeovirgaceae	Flammeovirga		Flammeovirga pectinis	14_E1Bac			5	1	1	2	1	0		0	0		1	0	0	0	0	0	0	0		1	0	0	0	0		1
GCA_018736045.1_ASM1873604v1	Flammeovirga yaeyamensis	DnaE1	Aerobe	27	Mesophile	Gram-	7433553	34.5581	>7	30-40		367791	Bacteria	Bacteroidetes	Cytophagia	Cytophagales	Flammeovirgaceae	Flammeovirga		Flammeovirga yaeyamensis	14_E1Bac			5	1	1	2	1	0		0	0		1	0	0	0	0	0	0	0		1	0	0	0	0		1
GCA_018736065.1_ASM1873606v1	Flammeovirga kamogawensis	DnaE1	Aerobe	28	Mesophile	Gram-	6968008	31.9322	6-7	30-40		373891	Bacteria	Bacteroidetes	Cytophagia	Cytophagales	Flammeovirgaceae	Flammeovirga		Flammeovirga kamogawensis	14_E1Bac			5	1	1	2	1	0		0	0		1	0	0	0	0	0	0	0		1	0	0	0	0		1
GCA_000709555.1_ASM70955v1	Candidatus Walczuchella monophlebidarum	DnaE1	NA	NA	NA	NA	309299	32.6593	0-1	30-40		1415657	Bacteria	Bacteroidetes	Flavobacteriia	Flavobacteriales		Candidatus Walczuchella		Candidatus Walczuchella monophlebidarum	14_E1Bac			1	1	0	0	0	0		0	0		1	0	0	0	0	0	0	0		0	0	0	0	0		0
GCA_000512915.1_ASM51291v1	Barnesiella viscericola DSM 18177	DnaE1	Anaerobe	37	Mesophile	Gram-	3076856	51.6699	3-4	50-60		880074	Bacteria	Bacteroidetes	Bacteroidia	Bacteroidales	Barnesiellaceae	Barnesiella	Barnesiella viscericola	Barnesiella viscericola DSM 18177	14_E1Bac			3	1	1	1	0	0		0	0		1	0	0	0	0	0	0	0		1	0	0	0	0		1
GCA_015097275.1_ASM1509727v1	Coprobacter secundus subsp. similis	DnaE1	Anaerobe	37	Mesophile	Gram-	4171466	38.4381	4-5	30-40		2751153	Bacteria	Bacteroidetes	Bacteroidia	Bacteroidales	Barnesiellaceae	Coprobacter	Coprobacter secundus	Coprobacter secundus subsp. similis	14_E1Bac			3	1	1	1	0	0		0	0		1	0	0	0	0	0	0	0		1	0	0	0	0		1
GCA_000212375.1_ASM21237v1	Porphyromonas asaccharolytica DSM 20707	DnaE1	Anaerobe	37	Mesophile	Gram-	2186370	52.4682	2-3	50-60		879243	Bacteria	Bacteroidetes	Bacteroidia	Bacteroidales	Porphyromonadaceae	Porphyromonas	Porphyromonas asaccharolytica	Porphyromonas asaccharolytica DSM 20707	14_E1Bac			2	1	1	0	0	0		0	0		1	0	0	0	0	0	0	0		1	0	0	0	0		0
GCA_006542665.1_Acom_1.0	Alistipes communis	DnaE1	Anaerobe	37	Mesophile	Gram-	3301347	58.4604	3-4	50-60		2585118	Bacteria	Bacteroidetes	Bacteroidia	Bacteroidales	Rikenellaceae	Alistipes		Alistipes communis	14_E1Bac			3	1	1	1	0	0		0	0		1	0	0	0	0	0	0	0		1	0	0	0	0		1
GCA_001314995.1_ASM131499v1	Bacteroides ovatus	DnaE1	Anaerobe	37	Mesophile	Gram-	6472489	41.8787	6-7	40-50		28116	Bacteria	Bacteroidetes	Bacteroidia	Bacteroidales	Bacteroidaceae	Bacteroides		Bacteroides ovatus	14_E1Bac			4	1	1	2	0	0		0	0		1	0	0	0	0	0	0	0		1	0	0	0	0		1
GCA_001688725.2_ASM168872v2	Bacteroides caecimuris	DnaE1	Anaerobe	37	Mesophile	Gram-	4839927	42.6134	4-5	40-50		1796613	Bacteria	Bacteroidetes	Bacteroidia	Bacteroidales	Bacteroidaceae	Bacteroides		Bacteroides caecimuris	14_E1Bac			3	1	1	1	0	0		0	0		1	0	0	0	0	0	0	0		1	0	0	0	0		1
GCA_014131755.1_ASM1413175v1	Bacteroides thetaiotaomicron	DnaE1	Anaerobe	37	Mesophile	Gram-	6304193	42.876	6-7	40-50		818	Bacteria	Bacteroidetes	Bacteroidia	Bacteroidales	Bacteroidaceae	Bacteroides		Bacteroides thetaiotaomicron	14_E1Bac			3	1	1	1	0	0		0	0		1	0	0	0	0	0	0	0		1	0	0	0	0		1
GCA_900637655.1_52295_B01	Prevotella oris	DnaE1	Anaerobe	37	Mesophile	Gram-	3168212	43.9792	3-4	40-50		28135	Bacteria	Bacteroidetes	Bacteroidia	Bacteroidales	Prevotellaceae	Prevotella		Prevotella oris	14_E1Bac			3	1	1	1	0	0		0	0		1	0	0	0	0	0	0	0		1	0	0	0	0		1
GCA_000183135.1_ASM18313v1	Paludibacter propionicigenes WB4	DnaE1	Anaerobe	25	Mesophile	Gram-	3685504	38.8567	3-4	30-40		694427	Bacteria	Bacteroidetes	Bacteroidia	Bacteroidales	Paludibacteraceae	Paludibacter	Paludibacter propionicigenes	Paludibacter propionicigenes WB4	14_E1Bac			4	1	1	2	0	0		0	0		1	0	0	0	0	0	0	0		1	0	0	0	0		1
GCA_000186225.1_ASM18622v1	Bacteroides helcogenes P 36-108	DnaE1	Anaerobe	37	Mesophile	Gram-	3998906	44.7175	3-4	40-50		693979	Bacteria	Bacteroidetes	Bacteroidia	Bacteroidales	Bacteroidaceae	Bacteroides	Bacteroides helcogenes	Bacteroides helcogenes P 36-108	14_E1Bac			3	1	1	1	0	0		0	0		1	0	0	0	0	0	0	0		1	0	0	0	0		1
GCA_000190575.1_ASM19057v1	Phocaeicola salanitronis DSM 18170	DnaE1	Anaerobe	37	Mesophile	Gram-	4308663	46.4907	4-5	40-50		667015	Bacteria	Bacteroidetes	Bacteroidia	Bacteroidales	Bacteroidaceae	Phocaeicola	Phocaeicola salanitronis	Phocaeicola salanitronis DSM 18170	14_E1Bac			6	1	1	4	0	0		0	0		1	0	0	0	0	0	0	0		1	0	0	0	0		1
GCA_002998435.1_ASM299843v1	Bacteroides zoogleoformans	DnaE1	Anaerobe	37	Mesophile	Gram-	3361794	47.4558	3-4	40-50		28119	Bacteria	Bacteroidetes	Bacteroidia	Bacteroidales	Bacteroidaceae	Bacteroides		Bacteroides zoogleoformans	14_E1Bac			3	1	1	1	0	0		0	0		1	0	0	0	0	0	0	0		1	0	0	0	0		1
GCA_002998535.1_ASM299853v1	Bacteroides heparinolyticus	DnaE1	Anaerobe	37	Mesophile	Gram-	3608975	47.2462	3-4	40-50		28113	Bacteria	Bacteroidetes	Bacteroidia	Bacteroidales	Bacteroidaceae	Bacteroides		Bacteroides heparinolyticus	14_E1Bac			2	1	1	0	0	0		0	0		1	0	0	0	0	0	0	0		1	0	0	0	0		0
GCA_006542685.1_Adis_1.0	Alistipes dispar	DnaE1	Anaerobe	37	Mesophile	Gram-	2962376	61.292	2-3	60-70		2585119	Bacteria	Bacteroidetes	Bacteroidia	Bacteroidales	Rikenellaceae	Alistipes		Alistipes dispar	14_E1Bac			4	2	1	1	0	0		0	0		1	1	0	0	0	0	0	0		1	0	0	0	0		1
GCA_016888945.1_ASM1688894v1	Phocaeicola coprophilus	DnaE1	Anaerobe	37	Mesophile	Gram-	4113613	45.6987	4-5	40-50		387090	Bacteria	Bacteroidetes	Bacteroidia	Bacteroidales	Bacteroidaceae	Phocaeicola		Phocaeicola coprophilus	14_E1Bac			3	1	1	1	0	0		0	0		1	0	0	0	0	0	0	0		1	0	0	0	0		1
GCA_018289355.1_ASM1828935v1	Phocaeicola vulgatus	DnaE1	Anaerobe	37	Mesophile	Gram-	5306031	42.3844	5-6	40-50		821	Bacteria	Bacteroidetes	Bacteroidia	Bacteroidales	Bacteroidaceae	Phocaeicola		Phocaeicola vulgatus	14_E1Bac			4	1	1	2	0	0		0	0		1	0	0	0	0	0	0	0		1	0	0	0	0		1
GCA_018292165.1_ASM1829216v1	Bacteroides uniformis CL03T12C37	DnaE1	Anaerobe	37	Mesophile	Gram-	4920161	46.204	4-5	40-50		997890	Bacteria	Bacteroidetes	Bacteroidia	Bacteroidales	Bacteroidaceae	Bacteroides	Bacteroides uniformis	Bacteroides uniformis CL03T12C37	14_E1Bac			3	1	1	1	0	0		0	0		1	0	0	0	0	0	0	0		1	0	0	0	0		1
GCA_016889925.1_ASM1688992v1	Bacteroides fragilis	DnaE1	Anaerobe	37	Mesophile	Gram-	5248938	43.2062	5-6	40-50		817	Bacteria	Bacteroidetes	Bacteroidia	Bacteroidales	Bacteroidaceae	Bacteroides		Bacteroides fragilis	14_E1Bac			5	2	1	2	0	0		0	0		1	1	0	0	0	0	0	0		1	0	0	0	0		1
GCA_018292125.1_ASM1829212v1	Bacteroides cellulosilyticus	DnaE1	Anaerobe	37	Mesophile	Gram-	7271073	42.8293	>7	40-50		246787	Bacteria	Bacteroidetes	Bacteroidia	Bacteroidales	Bacteroidaceae	Bacteroides		Bacteroides cellulosilyticus	14_E1Bac			3	1	1	1	0	0		0	0		1	0	0	0	0	0	0	0		1	0	0	0	0		1
GCA_002201795.1_ASM220179v1	Alkalitalea saponilacus	DnaE1	Anaerobe	35	Mesophile	Gram+	4775573	39.2737	4-5	30-40		889453	Bacteria	Bacteroidetes	Bacteroidia	Marinilabiliales	Marinilabiliaceae	Alkalitalea		Alkalitalea saponilacus	14_E1Bac			4	2	1	1	0	0		0	0		1	0	0	0	1	0	0	0		1	0	0	0	0		0
GCA_900095135.1_M36	Proteiniphilum saccharofermentans	DnaE1	Aerobe	37.5	Mesophile	Gram-	4414963	43.628	4-5	40-50		1642647	Bacteria	Bacteroidetes	Bacteroidia	Bacteroidales	Dysgonomonadaceae	Proteiniphilum		Proteiniphilum saccharofermentans	14_E1Bac			3	1	1	1	0	0		0	0		1	0	0	0	0	0	0	0		1	0	0	0	0		1
GCA_000025925.1_ASM2592v1	Prevotella ruminicola 23	DnaE1	Anaerobe	37	Mesophile	Gram-	3619559	47.6855	3-4	40-50		264731	Bacteria	Bacteroidetes	Bacteroidia	Bacteroidales	Prevotellaceae	Prevotella	Prevotella ruminicola	Prevotella ruminicola 23	14_E1Bac			6	1	1	4	0	0		0	0		1	0	0	0	0	0	0	0		1	0	0	0	0		1
GCA_900095795.1_E5A	Petrimonas mucosa	DnaE1	Aerobe	37	Mesophile	Gram-	3717632	47.9738	3-4	40-50		1642646	Bacteria	Bacteroidetes	Bacteroidia	Bacteroidales	Dysgonomonadaceae	Petrimonas		Petrimonas mucosa	14_E1Bac			5	1	1	3	0	0		0	0		1	0	0	0	0	0	0	0		1	0	0	0	0		1
GCA_000144405.1_ASM14440v1	Prevotella melaninogenica ATCC 25845	DnaE1	Anaerobe	37	Mesophile	Gram-	3168282	40.9833	3-4	40-50		553174	Bacteria	Bacteroidetes	Bacteroidia	Bacteroidales	Prevotellaceae	Prevotella	Prevotella melaninogenica	Prevotella melaninogenica ATCC 25845	14_E1Bac			4	1	1	2	0	0		0	0		1	0	0	0	0	0	0	0		1	0	0	0	0		1
GCA_000242335.3_ASM24233v3	Prevotella dentalis DSM 3688	DnaE1	Anaerobe	37	Mesophile	Gram-	3350206	55.8524	3-4	50-60		908937	Bacteria	Bacteroidetes	Bacteroidia	Bacteroidales	Prevotellaceae	Prevotella	Prevotella dentalis	Prevotella dentalis DSM 3688	14_E1Bac			3	1	1	1	0	0		0	0		1	0	0	0	0	0	0	0		1	0	0	0	0		0
GCA_001262015.1_ASM126201v1	Prevotella fusca JCM 17724	DnaE1	Anaerobe	37	Mesophile	Gram-	3261806	44.1227	3-4	40-50		1236517	Bacteria	Bacteroidetes	Bacteroidia	Bacteroidales	Prevotellaceae	Prevotella	Prevotella fusca	Prevotella fusca JCM 17724	14_E1Bac			4	1	1	2	0	0		0	0		1	0	0	0	0	0	0	0		1	0	0	0	0		1
GCA_002849795.1_ASM284979v1	Prevotella jejuni	DnaE1	Anaerobe	37	Mesophile	Gram-	3913006	41.7474	3-4	40-50		1177574	Bacteria	Bacteroidetes	Bacteroidia	Bacteroidales	Prevotellaceae	Prevotella		Prevotella jejuni	14_E1Bac			4	1	1	2	0	0		0	0		1	0	0	0	0	0	0	0		1	0	0	0	0		1
GCA_018127985.1_ASM1812798v1	Prevotella multiformis	DnaE1	Anaerobe	37	Mesophile	Gram-	3025491	51.841	3-4	50-60		282402	Bacteria	Bacteroidetes	Bacteroidia	Bacteroidales	Prevotellaceae	Prevotella		Prevotella multiformis	14_E1Bac			4	1	1	2	0	0		0	0		1	0	0	0	0	0	0	0		1	0	0	0	0		1
GCA_018128125.1_ASM1812812v1	Prevotella histicola	DnaE1	Anaerobe	37	Mesophile	Gram-	2999514	41.246	2-3	40-50		470565	Bacteria	Bacteroidetes	Bacteroidia	Bacteroidales	Prevotellaceae	Prevotella		Prevotella histicola	14_E1Bac			4	1	1	2	0	0		0	0		1	0	0	0	0	0	0	0		1	0	0	0	0		1
GCA_018128205.1_ASM1812820v1	Prevotella denticola	DnaE1	Anaerobe	37	Mesophile	Gram-	3106544	50.1002	3-4	50-60		28129	Bacteria	Bacteroidetes	Bacteroidia	Bacteroidales	Prevotellaceae	Prevotella		Prevotella denticola	14_E1Bac			4	1	1	2	0	0		0	0		1	0	0	0	0	0	0	0		1	0	0	0	0		1
GCA_002763715.1_ASM276371v1	Prevotella intermedia	DnaE1	Anaerobe	37	Mesophile	Gram-	2764740	43.3987	2-3	40-50		28131	Bacteria	Bacteroidetes	Bacteroidia	Bacteroidales	Prevotellaceae	Prevotella		Prevotella intermedia	14_E1Bac			2	1	1	0	0	0		0	0		1	0	0	0	0	0	0	0		1	0	0	0	0		0
GCA_003574965.1_ASM357496v1	Hymenobacter oligotrophus	DnaE1	Aerobe	30	Mesophile	Gram-	4188814	60.5296	4-5	60-70		2319843	Bacteria	Bacteroidetes	Cytophagia	Cytophagales	Hymenobacteraceae	Hymenobacter		Hymenobacter oligotrophus	14_E1Bac			5	1	1	2	1	0		0	0		1	0	0	0	0	0	0	0		1	0	0	0	0		1
GCA_018127825.1_ASM1812782v1	Prevotella nigrescens	DnaE1	Anaerobe	37	Mesophile	Gram-	2887107	42.4517	2-3	40-50		28133	Bacteria	Bacteroidetes	Bacteroidia	Bacteroidales	Prevotellaceae	Prevotella		Prevotella nigrescens	14_E1Bac			3	1	1	1	0	0		0	0		1	0	0	0	0	0	0	0		1	0	0	0	0		1
GCA_001507645.1_ASM150764v1	Hymenobacter sedentarius	DnaE1	Aerobe	30	Mesophile	Gram-	4868852	60.9647	4-5	60-70		1411621	Bacteria	Bacteroidetes	Cytophagia	Cytophagales	Hymenobacteraceae	Hymenobacter		Hymenobacter sedentarius	14_E1Bac			5	1	1	3	0	0		0	0		1	0	0	0	0	0	0	0		1	0	0	0	0		1
GCA_001444445.1_ASM144444v1	Prevotella enoeca	DnaE1	Anaerobe	37	Mesophile	Gram-	2861432	46.4709	2-3	40-50		76123	Bacteria	Bacteroidetes	Bacteroidia	Bacteroidales	Prevotellaceae	Prevotella		Prevotella enoeca	14_E1Bac			3	1	1	1	0	0		0	0		1	0	0	0	0	0	0	0		1	0	0	0	0		1
GCA_000218895.1_ASM21889v1	Runella slithyformis DSM 19594	DnaE1	Aerobe	26	Mesophile	Gram-	6919729	46.4233	6-7	40-50		761193	Bacteria	Bacteroidetes	Cytophagia	Cytophagales	Spirosomaceae	Runella	Runella slithyformis	Runella slithyformis DSM 19594	14_E1Bac			6	1	1	3	1	0		0	0		1	0	0	0	0	0	0	0		1	0	0	0	0		1
GCA_000010505.1_ASM1050v1	Porphyromonas gingivalis ATCC 33277	DnaE1	Anaerobe	37	Mesophile	Gram-	2354886	48.3593	2-3	40-50		431947	Bacteria	Bacteroidetes	Bacteroidia	Bacteroidales	Porphyromonadaceae	Porphyromonas	Porphyromonas gingivalis	Porphyromonas gingivalis ATCC 33277	14_E1Bac			3	1	1	1	0	0		0	0		1	0	0	0	0	0	0	0		1	0	0	0	0		0
GCA_006337165.1_ASM633716v1	Hymenobacter jejuensis	DnaE1	Aerobe	30	Mesophile	Gram-	5086993	55.8918	5-6	50-60		2502781	Bacteria	Bacteroidetes	Cytophagia	Cytophagales	Hymenobacteraceae	Hymenobacter		Hymenobacter jejuensis	14_E1Bac			5	1	1	2	1	0		0	0		1	0	0	0	0	0	0	0		1	0	0	0	0		1
GCA_000576555.1_ASM57655v1	Hymenobacter swuensis DY53	DnaE1	Aerobe	30	Mesophile	Gram-	5252070	59.6242	5-6	50-60		1227739	Bacteria	Bacteroidetes	Cytophagia	Cytophagales	Hymenobacteraceae	Hymenobacter	Hymenobacter swuensis	Hymenobacter swuensis DY53	14_E1Bac			4	1	1	1	1	0		0	0		1	0	0	0	0	0	0	0		1	0	0	0	0		1
GCA_003149515.1_ASM314951v1	Hymenobacter nivis	DnaE1	Aerobe	15	Psychrophile	Gram-	5027597	62.5146	5-6	60-70		1850093	Bacteria	Bacteroidetes	Cytophagia	Cytophagales	Hymenobacteraceae	Hymenobacter		Hymenobacter nivis	14_E1Bac			4	1	1	1	1	0		0	0		1	0	0	0	0	0	0	0		1	0	0	0	0		1
GCA_003600625.1_ASM360062v1	Arachidicoccus soli	DnaE1	Aerobe	30	Mesophile	Gram-	4099663	36.4241	4-5	30-40		2341117	Bacteria	Bacteroidetes	Chitinophagia	Chitinophagales	Chitinophagaceae	Arachidicoccus		Arachidicoccus soli	14_E1Bac			8	3	1	3	1	0		0	0		1	0	0	0	2	0	0	0		1	0	0	0	0		1
GCA_007971225.1_ASM797122v1	Panacibacter ginsenosidivorans	DnaE1	Aerobe	28	Mesophile	Gram-	5528026	37.9064	5-6	30-40		1813871	Bacteria	Bacteroidetes	Chitinophagia	Chitinophagales	Chitinophagaceae	Panacibacter		Panacibacter ginsenosidivorans	14_E1Bac			9	2	1	4	2	0		0	0		1	0	0	1	0	0	0	0		1	0	0	0	0		0
GCA_000243115.3_ASM24311v3	Niabella soli DSM 19437	DnaE1	Aerobe	37	Mesophile	Gram-	4697343	45.2375	4-5	40-50		929713	Bacteria	Bacteroidetes	Chitinophagia	Chitinophagales	Chitinophagaceae	Niabella	Niabella soli	Niabella soli DSM 19437	14_E1Bac			7	2	1	3	1	0		0	0		1	0	0	1	0	0	0	0		1	0	0	0	0		1
GCA_001654455.1_ASM165445v1	Niabella ginsenosidivorans	DnaE1	Aerobe	25	Mesophile	Gram-	5627734	44.484	5-6	40-50		1176587	Bacteria	Bacteroidetes	Chitinophagia	Chitinophagales	Chitinophagaceae	Niabella		Niabella ginsenosidivorans	14_E1Bac			6	1	1	3	1	0		0	0		1	0	0	0	0	0	0	0		1	0	0	0	0		1
GCA_016889065.1_ASM1688906v1	Butyricimonas virosa	DnaE1	Anaerobe	37	Mesophile	Gram-	4813143	42.44	4-5	40-50		544645	Bacteria	Bacteroidetes	Bacteroidia	Bacteroidales	Odoribacteraceae	Butyricimonas		Butyricimonas virosa	14_E1Bac			3	1	1	1	0	0		0	0		1	0	0	0	0	0	0	0		1	0	0	0	0		1
GCA_003991565.1_ASM399156v1	Butyricimonas faecalis	DnaE1	Anaerobe	37	Mesophile	Gram-	4976422	43.5554	4-5	40-50		2093856	Bacteria	Bacteroidetes	Bacteroidia	Bacteroidales	Odoribacteraceae	Butyricimonas		Butyricimonas faecalis	14_E1Bac			5	3	1	1	0	0		0	0		1	2	0	0	0	0	0	0		1	0	0	0	0		1
GCA_900476255.1_53750_A02	Porphyromonas crevioricanis	DnaE1	Anaerobe	37	Mesophile	Gram-	2133352	45.4307	2-3	40-50		393921	Bacteria	Bacteroidetes	Bacteroidia	Bacteroidales	Porphyromonadaceae	Porphyromonas		Porphyromonas crevioricanis	14_E1Bac			2	1	1	0	0	0		0	0		1	0	0	0	0	0	0	0		1	0	0	0	0		0
GCA_000023125.1_ASM2312v1	Dyadobacter fermentans DSM 18053	DnaE1	Aerobe	28	Mesophile	Gram-	6967790	51.545	6-7	50-60		471854	Bacteria	Bacteroidetes	Cytophagia	Cytophagales	Spirosomaceae	Dyadobacter	Dyadobacter fermentans	Dyadobacter fermentans DSM 18053	14_E1Bac			10	4	1	4	1	0		0	0		1	0	0	2	1	0	0	0		1	0	0	0	0		1
GCA_009762775.1_ASM976277v1	Maribellus comscasis	DnaE1	Aerobe	35.25	Mesophile	Gram-	7811310	38.3812	>7	30-40		2681766	Bacteria	Bacteroidetes	Bacteroidia	Marinilabiliales	Prolixibacteraceae	Maribellus		Maribellus comscasis	14_E1Bac			5	2	1	2	0	0		0	0		1	0	0	1	0	0	0	0		1	0	0	0	0		1
GCA_010448835.1_ASM1044883v1	Draconibacterium halophilum	DnaE1	NA	28	Mesophile	NA	4895399	39.9825	4-5	30-40		2706887	Bacteria	Bacteroidetes	Bacteroidia	Marinilabiliales	Prolixibacteraceae	Draconibacterium		Draconibacterium halophilum	14_E1Bac			5	2	1	2	0	0		0	0		1	0	0	0	1	0	0	0		1	0	0	0	0		1
GCA_010093065.1_ASM1009306v1	Chitinophaga agri	DnaE1	Aerobe	30	Mesophile	Gram-	7969925	46.1852	>7	40-50		2703787	Bacteria	Bacteroidetes	Chitinophagia	Chitinophagales	Chitinophagaceae	Chitinophaga		Chitinophaga agri	14_E1Bac			9	3	1	3	2	0		0	0		1	0	0	1	1	0	0	0		1	0	0	0	0		1
GCA_900638305.1_57043_C01	Porphyromonas cangingivalis	DnaE1	Anaerobe	37	Mesophile	Gram-	2404857	47.62	2-3	40-50		36874	Bacteria	Bacteroidetes	Bacteroidia	Bacteroidales	Porphyromonadaceae	Porphyromonas		Porphyromonas cangingivalis	14_E1Bac			2	1	1	0	0	0		0	0		1	0	0	0	0	0	0	0		1	0	0	0	0		0
GCA_000246855.1_ASM24685v1	Niastella koreensis GR20-10	DnaE1	Aerobe	28	Mesophile	Gram-	9033684	44.8697	>7	40-50		700598	Bacteria	Bacteroidetes	Chitinophagia	Chitinophagales	Chitinophagaceae	Niastella	Niastella koreensis	Niastella koreensis GR20-10	14_E1Bac			12	3	1	6	2	0		0	0		1	0	0	1	1	0	0	0		1	0	0	0	0		1
GCA_003555545.1_ASM355554v1	Paraflavitalea soli	DnaE1	Aerobe	29	Mesophile	Gram-	8443189	47.5227	>7	40-50		2315862	Bacteria	Bacteroidetes	Chitinophagia	Chitinophagales	Chitinophagaceae	Paraflavitalea		Paraflavitalea soli	14_E1Bac			8	3	1	3	1	0		0	0		1	0	0	0	2	0	0	0		1	0	0	0	0		0
GCA_012516355.1_ASM1251635v1	Chitinophaga oryzae	DnaE1	Aerobe	30	Mesophile	Gram-	8511252	50.9453	>7	50-60		2725414	Bacteria	Bacteroidetes	Chitinophagia	Chitinophagales	Chitinophagaceae	Chitinophaga		Chitinophaga oryzae	14_E1Bac			11	4	1	4	2	0		0	0		1	0	0	1	2	0	0	0		1	0	0	0	0		1
GCA_001644645.1_ASM164464v1	Flavisolibacter tropicus	DnaE1	Aerobe	25	Mesophile	Gram-	5940863	41.5101	5-6	40-50		1492898	Bacteria	Bacteroidetes	Chitinophagia	Chitinophagales	Chitinophagaceae	Flavisolibacter		Flavisolibacter tropicus	14_E1Bac			7	2	1	3	1	0		0	0		1	0	0	0	1	0	0	0		1	0	0	0	0		0
GCA_001688845.2_ASM168884v2	Muribaculum intestinale	DnaE1	Anaerobe	NA	NA	Gram-	3306457	50.1215	3-4	50-60		1796646	Bacteria	Bacteroidetes	Bacteroidia	Bacteroidales	Muribaculaceae	Muribaculum		Muribaculum intestinale	14_E1Bac			4	1	1	2	0	0		0	0		1	0	0	0	0	0	0	0		1	0	0	0	0		1
GCA_002557795.1_ASM255779v1	Chitinophaga caeni	DnaE1	Aerobe	30	Mesophile	Gram-	5279921	42.5397	5-6	40-50		2029983	Bacteria	Bacteroidetes	Chitinophagia	Chitinophagales	Chitinophagaceae	Chitinophaga		Chitinophaga caeni	14_E1Bac			8	3	1	3	1	0		0	0		1	0	0	1	1	0	0	0		1	0	0	0	0		1
GCA_000974425.1_ASM97442v1	Spirosoma radiotolerans	DnaE1	Aerobe	28	Mesophile	Gram-	7029352	49.4722	>7	40-50		1379870	Bacteria	Bacteroidetes	Cytophagia	Cytophagales	Cytophagaceae	Spirosoma		Spirosoma radiotolerans	14_E1Bac			6	1	1	3	1	0		0	0		1	0	0	0	0	0	0	0		1	0	0	0	0		1
GCA_001078055.1_ASM107805v1	Rufibacter radiotolerans	DnaE1	Aerobe	25.375	Mesophile	Gram-	4820793	51.3454	4-5	50-60		1379910	Bacteria	Bacteroidetes	Cytophagia	Cytophagales	Hymenobacteraceae	Rufibacter		Rufibacter radiotolerans	14_E1Bac			7	2	1	3	1	0		0	0		1	0	0	0	1	0	0	0		1	0	0	0	0		1
GCA_001310085.1_ASM131008v1	Rufibacter tibetensis	DnaE1	Aerobe	25.375	Mesophile	Gram-	5413467	47.4261	5-6	40-50		512763	Bacteria	Bacteroidetes	Cytophagia	Cytophagales	Hymenobacteraceae	Rufibacter		Rufibacter tibetensis	14_E1Bac			5	1	1	2	1	0		0	0		1	0	0	0	0	0	0	0		1	0	0	0	0		1
GCA_002831565.1_ASM283156v1	Spirosoma pollinicola	DnaE1	Aerobe	25	Mesophile	Gram-	8794837	47.8459	>7	40-50		2057025	Bacteria	Bacteroidetes	Cytophagia	Cytophagales	Cytophagaceae	Spirosoma		Spirosoma pollinicola	14_E1Bac			10	1	1	7	1	0		0	0		1	0	0	0	0	0	0	0		1	0	0	0	0		2
GCA_003258705.1_ASM325870v1	Arcticibacterium luteifluviistationis	DnaE1	Aerobe	20	Mesophile	Gram-	5379839	37.1974	5-6	30-40		1784714	Bacteria	Bacteroidetes	Cytophagia	Cytophagales	Spirosomaceae	Arcticibacterium		Arcticibacterium luteifluviistationis	14_E1Bac			6	2	1	2	1	0		0	0		1	0	0	0	1	0	0	0		1	0	0	0	0		1
GCA_009913235.1_ASM991323v1	Nibribacter ruber	DnaE1	Aerobe	25	Mesophile	Gram-	4352178	50.2936	4-5	50-60		2698458	Bacteria	Bacteroidetes	Cytophagia	Cytophagales	Hymenobacteraceae	Nibribacter		Nibribacter ruber	14_E1Bac			6	2	1	2	1	0		0	0		1	0	0	0	1	0	0	0		1	0	0	0	0		1
GCA_011604685.1_ASM1160468v1	Spirosoma aureum	DnaE1	Aerobe	25	Mesophile	Gram-	8898242	47.6624	>7	40-50		2692134	Bacteria	Bacteroidetes	Cytophagia	Cytophagales	Cytophagaceae	Spirosoma		Spirosoma aureum	14_E1Bac			8	1	1	5	1	0		0	0		1	0	0	0	0	0	0	0		1	0	0	0	0		1
GCA_014075995.1_ASM1407599v1	Adhaeribacter radiodurans	DnaE1	Aerobe	30	Mesophile	Gram-	6935613	40.7794	6-7	40-50		2745197	Bacteria	Bacteroidetes	Cytophagia	Cytophagales	Hymenobacteraceae	Adhaeribacter		Adhaeribacter radiodurans	14_E1Bac			8	2	1	4	1	0		0	0		1	0	0	0	1	0	0	0		1	0	0	0	0		1
GCA_014217805.1_ASM1421780v1	Adhaeribacter swui	DnaE1	Aerobe	28	Mesophile	Gram-	6225914	43.0382	6-7	40-50		2086471	Bacteria	Bacteroidetes	Cytophagia	Cytophagales	Hymenobacteraceae	Adhaeribacter		Adhaeribacter swui	14_E1Bac			9	3	1	4	1	0		0	0		1	0	0	0	2	0	0	0		1	0	0	0	0		1
GCA_007970805.1_ASM797080v1	Flavisolibacter ginsenosidimutans	DnaE1	Aerobe	29	Mesophile	Gram-	5079621	46.404	5-6	40-50		661481	Bacteria	Bacteroidetes	Chitinophagia	Chitinophagales	Chitinophagaceae	Flavisolibacter		Flavisolibacter ginsenosidimutans	14_E1Bac			5	1	1	2	1	0		0	0		1	0	0	0	0	0	0	0		1	0	0	0	0		0
GCA_013127955.1_ASM1312795v1	Spirosoma taeanense	DnaE1	Aerobe	28	Mesophile	Gram-	5719932	52.7171	5-6	50-60		2735870	Bacteria	Bacteroidetes	Cytophagia	Cytophagales	Cytophagaceae	Spirosoma		Spirosoma taeanense	14_E1Bac			6	1	1	3	1	0		0	0		1	0	0	0	0	0	0	0		1	0	0	0	0		1
GCA_013265555.1_ASM1326555v1	Tenuifilum thalassicum	DnaE1	Anaerobe	50	Thermophile	Gram-	3195778	38.2929	3-4	30-40		2590900	Bacteria	Bacteroidetes	Bacteroidia	Bacteroidales	Tenuifilaceae	Tenuifilum		Tenuifilum thalassicum	14_E1Bac			3	1	1	1	0	0		0	0		1	0	0	0	0	0	0	0		1	0	0	0	0		0
GCA_002355595.1_F._lacunae_YT21-2	Filimonas lacunae	DnaE1	Aerobe	28	Mesophile	Gram-	7814405	44.0473	>7	40-50		477680	Bacteria	Bacteroidetes	Chitinophagia	Chitinophagales	Chitinophagaceae	Filimonas		Filimonas lacunae	14_E1Bac			7	2	1	3	1	0		0	0		1	0	0	0	1	0	0	0		1	0	0	0	0		0
GCA_000973725.1_ASM97372v1	Pontibacter korlensis	DnaE1	Aerobe	33.5	Mesophile	Gram-	5462537	47.3443	5-6	40-50		400092	Bacteria	Bacteroidetes	Cytophagia	Cytophagales	Hymenobacteraceae	Pontibacter		Pontibacter korlensis	14_E1Bac			5	1	1	2	1	0		0	0		1	0	0	0	0	0	0	0		1	0	0	0	0		1
GCA_003585765.1_ASM358576v1	Pontibacter actiniarum	DnaE1	Aerobe	28	Mesophile	Gram-	4974797	53.1587	4-5	50-60		323450	Bacteria	Bacteroidetes	Cytophagia	Cytophagales	Hymenobacteraceae	Pontibacter		Pontibacter actiniarum	14_E1Bac			7	1	1	4	1	0		0	0		1	0	0	0	0	0	0	0		1	0	0	0	0		1
GCA_014163495.1_ASM1416349v1	Alistipes indistinctus	DnaE1	Anaerobe	37	Mesophile	Gram-	3095585	54.5968	3-4	50-60		626932	Bacteria	Bacteroidetes	Bacteroidia	Bacteroidales	Rikenellaceae	Alistipes		Alistipes indistinctus	14_E1Bac			3	1	1	1	0	0		0	0		1	0	0	0	0	0	0	0		1	0	0	0	0		1
GCA_000166395.1_ASM16639v1	Leadbetterella byssophila DSM 17132	DnaE1	Aerobe	30	Mesophile	Gram-	4059653	40.4136	4-5	40-50		649349	Bacteria	Bacteroidetes	Cytophagia	Cytophagales	Spirosomaceae	Leadbetterella	Leadbetterella byssophila	Leadbetterella byssophila DSM 17132	14_E1Bac			5	2	1	1	1	0		0	0		1	0	0	0	1	0	0	0		1	0	0	0	0		0
GCA_002355435.1_ASM235543v1	Mucilaginibacter gotjawali	DnaE1	Aerobe	22	Mesophile	Gram-	6343898	43.1552	6-7	40-50		1550579	Bacteria	Bacteroidetes	Sphingobacteriia	Sphingobacteriales	Sphingobacteriaceae	Mucilaginibacter		Mucilaginibacter gotjawali	14_E1Bac			7	2	1	3	1	0		0	0		1	0	0	1	0	0	0	0		1	0	0	0	0		1
GCA_002257585.1_ASM225758v1	Mucilaginibacter xinganensis	DnaE1	Aerobe	22	Mesophile	Gram-	5301339	42.2464	5-6	40-50		1234841	Bacteria	Bacteroidetes	Sphingobacteriia	Sphingobacteriales	Sphingobacteriaceae	Mucilaginibacter		Mucilaginibacter xinganensis	14_E1Bac			7	2	1	3	1	0		0	0		1	0	0	1	0	0	0	0		1	0	0	0	0		1
GCA_013283875.1_ASM1328387v1	Mucilaginibacter mali	DnaE1	Aerobe	22	Mesophile	Gram-	6044097	46.4023	6-7	40-50		2740462	Bacteria	Bacteroidetes	Sphingobacteriia	Sphingobacteriales	Sphingobacteriaceae	Mucilaginibacter		Mucilaginibacter mali	14_E1Bac			7	1	1	4	1	0		0	0		1	0	0	0	0	0	0	0		1	0	0	0	0		1
GCA_000014145.1_ASM1414v1	Cytophaga hutchinsonii ATCC 33406	DnaE1	Aerobe	29	Mesophile	Gram-	4433218	38.8465	4-5	30-40		269798	Bacteria	Bacteroidetes	Cytophagia	Cytophagales	Cytophagaceae	Cytophaga	Cytophaga hutchinsonii	Cytophaga hutchinsonii ATCC 33406	14_E1Bac			6	1	1	3	1	0		0	0		1	0	0	0	0	0	0	0		1	0	0	0	0		0
GCA_003576455.2_ASM357645v2	Mucilaginibacter celer	DnaE1	Aerobe	22	Mesophile	Gram-	7149106	43.9351	>7	40-50		2305508	Bacteria	Bacteroidetes	Sphingobacteriia	Sphingobacteriales	Sphingobacteriaceae	Mucilaginibacter		Mucilaginibacter celer	14_E1Bac			7	2	1	3	1	0		0	0		1	0	0	1	0	0	0	0		1	0	0	0	0		1
GCA_007971025.1_ASM797102v1	Mucilaginibacter ginsenosidivorans	DnaE1	Aerobe	22	Mesophile	Gram-	5352833	45.5482	5-6	40-50		398053	Bacteria	Bacteroidetes	Sphingobacteriia	Sphingobacteriales	Sphingobacteriaceae	Mucilaginibacter		Mucilaginibacter ginsenosidivorans	14_E1Bac			9	3	1	4	1	0		0	0		1	0	0	2	0	0	0	0		1	0	0	0	0		1
GCA_007971525.1_ASM797152v1	Mucilaginibacter ginsenosidivorax	DnaE1	Aerobe	22	Mesophile	Gram-	7811413	43.0731	>7	40-50		862126	Bacteria	Bacteroidetes	Sphingobacteriia	Sphingobacteriales	Sphingobacteriaceae	Mucilaginibacter		Mucilaginibacter ginsenosidivorax	14_E1Bac			10	3	1	5	1	0		0	0		1	0	0	2	0	0	0	0		1	0	0	0	0		1
GCA_009754905.2_ASM975490v2	Mucilaginibacter ginkgonis	DnaE1	Aerobe	22	Mesophile	Gram-	3697784	43.8995	3-4	40-50		2682091	Bacteria	Bacteroidetes	Sphingobacteriia	Sphingobacteriales	Sphingobacteriaceae	Mucilaginibacter		Mucilaginibacter ginkgonis	14_E1Bac			10	3	1	5	1	0		0	0		1	0	0	1	1	0	0	0		1	0	0	0	0		1
GCA_017569325.1_ASM1756932v1	Mucilaginibacter gossypii	DnaE1	Aerobe	28	Mesophile	Gram-	7187733	42.7937	>7	40-50		551996	Bacteria	Bacteroidetes	Sphingobacteriia	Sphingobacteriales	Sphingobacteriaceae	Mucilaginibacter		Mucilaginibacter gossypii	14_E1Bac			7	2	1	3	1	0		0	0		1	0	0	1	0	0	0	0		1	0	0	0	0		1
GCA_003143535.1_ASM314353v1	Aquirufa nivalisilvae	DnaE1	Aerobe	30	Mesophile	Gram-	3116291	37.908	3-4	30-40		2516557	Bacteria	Bacteroidetes	Cytophagia	Cytophagales	Cytophagaceae	Aquirufa		Aquirufa nivalisilvae	14_E1Bac			5	2	1	1	1	0		0	0		1	0	0	0	1	0	0	0		1	0	0	0	0		0
GCA_000242635.3_ASM24263v3	Solitalea canadensis DSM 3403	DnaE1	Aerobe	26	Mesophile	Gram-	5202069	37.3085	5-6	30-40		929556	Bacteria	Bacteroidetes	Sphingobacteriia	Sphingobacteriales	Sphingobacteriaceae	Solitalea	Solitalea canadensis	Solitalea canadensis DSM 3403	14_E1Bac			8	2	1	4	1	0		0	0		1	0	0	0	1	0	0	0		1	0	0	0	0		1
GCA_000212735.1_ASM21273v1	Haliscomenobacter hydrossis DSM 1100	DnaE1	Aerobe	26	Mesophile	Gram-	8771651	47.1031	>7	40-50		760192	Bacteria	Bacteroidetes	Saprospiria	Saprospirales	Haliscomenobacteraceae	Haliscomenobacter	Haliscomenobacter hydrossis	Haliscomenobacter hydrossis DSM 1100	14_E1Bac			8	1	1	4	2	0		0	0		1	0	0	0	0	0	0	0		1	0	0	0	0		1
GCA_000250635.1_ASM25063v1	Saprospira grandis str. Lewin	DnaE1	Aerobe	30	Mesophile	Gram-	4400185	46.3616	4-5	40-50		984262	Bacteria	Bacteroidetes	Saprospiria	Saprospirales	Saprospiraceae	Saprospira	Saprospira grandis	Saprospira grandis str. Lewin	14_E1Bac			3	1	1	0	1	0		0	0		1	0	0	0	0	0	0	0		1	0	0	0	0		0
GCA_001443605.1_ASM144360v1	Salinivirga cyanobacteriivorans	DnaE1	Anaerobe	35	Mesophile	Gram-	4812386	39.0344	4-5	30-40		1307839	Bacteria	Bacteroidetes	Bacteroidia	Bacteroidales	Salinivirgaceae	Salinivirga		Salinivirga cyanobacteriivorans	14_E1Bac			5	2	1	2	0	0		0	0		1	0	0	0	1	0	0	0		1	0	0	0	0		1
GCA_010119975.1_ASM1011997v1	Rhodocytophaga rosea	DnaE1	Aerobe	25	Mesophile	Gram-	8983451	40.7495	>7	40-50		2704465	Bacteria	Bacteroidetes	Cytophagia	Cytophagales	Cytophagaceae	Rhodocytophaga		Rhodocytophaga rosea	14_E1Bac			6	1	1	3	1	0		0	0		1	0	0	0	0	0	0	0		1	0	0	0	0		1
GCA_002356295.1_ASM235629v1	Labilibaculum antarcticum	DnaE1	Aerobe	20	Mesophile	Gram-	5718991	35.995	5-6	30-40		1717717	Bacteria	Bacteroidetes	Bacteroidia	Marinilabiliales	Marinifilaceae	Labilibaculum		Labilibaculum antarcticum	14_E1Bac			5	2	1	2	0	0		0	0		1	0	0	0	1	0	0	0		1	0	0	0	0		1
GCA_000020565.1_ASM2056v1	Candidatus Amoebophilus asiaticus 5a2	DnaE1	NA	NA	NA	NA	1884364	35.045	1-2	30-40		452471	Bacteria	Bacteroidetes	Cytophagia	Cytophagales	Amoebophilaceae	Candidatus Amoebophilus	Candidatus Amoebophilus asiaticus	Candidatus Amoebophilus asiaticus 5a2	14_E1Bac			3	1	1	0	1	0		0	0		1	0	0	0	0	0	0	0		1	0	0	0	0		0
GCA_003351905.1_ASM335190v1	Cardinium endosymbiont of Sogatella furcifera	DnaE1	NA	NA	NA	NA	1103593	39.234	1-2	30-40		650378	Bacteria	Bacteroidetes	Cytophagia	Cytophagales	Amoebophilaceae	Candidatus Cardinium		Cardinium endosymbiont of Sogatella furcifera	14_E1Bac			2	1	1	0	0	0		0	0		1	0	0	0	0	0	0	0		1	0	0	0	0		0
GCA_003176915.1_ASM317691v1	Candidatus Cardinium hertigii	DnaE1	NA	NA	NA	NA	1193042	38.1547	1-2	30-40		247481	Bacteria	Bacteroidetes	Cytophagia	Cytophagales	Amoebophilaceae	Candidatus Cardinium		Candidatus Cardinium hertigii	14_E1Bac			2	1	1	0	0	0		0	0		1	0	0	0	0	0	0	0		1	0	0	0	0		0
GCA_000253035.1_ASM25303v1	Parachlamydia acanthamoebae UV-7	DnaE1	NA	25	Mesophile	NA	3071812	39.0361	3-4	30-40		765952	Bacteria	Chlamydiae	Chlamydiia	Parachlamydiales	Parachlamydiaceae	Parachlamydia	Parachlamydia acanthamoebae	Parachlamydia acanthamoebae UV-7	10_E1Chlam			4	1	1	2	0	0		0	0		1	0	0	0	0	0	0	0		1	0	0	0	0		1
GCA_001499655.1_PNK1	Candidatus Protochlamydia naegleriophila	DnaE1	NA	NA	NA	NA	3030375	42.4397	3-4	40-50		389348	Bacteria	Chlamydiae	Chlamydiia	Parachlamydiales	Parachlamydiaceae	Candidatus Protochlamydia		Candidatus Protochlamydia naegleriophila	10_E1Chlam			3	1	1	1	0	0		0	0		1	0	0	0	0	0	0	0		1	0	0	0	0		1
GCA_000011565.2_ASM1156v2	Candidatus Protochlamydia amoebophila UWE25	DnaE1	NA	NA	NA	NA	2438912	34.76	2-3	30-40		264201	Bacteria	Chlamydiae	Chlamydiia	Parachlamydiales	Parachlamydiaceae	Candidatus Protochlamydia	Candidatus Protochlamydia amoebophila	Candidatus Protochlamydia amoebophila UWE25	10_E1Chlam			4	1	1	2	0	0		0	0		1	0	0	0	0	0	0	0		1	0	0	0	0		1
GCA_000007605.1_ASM760v1	Chlamydia caviae GPIC	DnaE1	NA	37	Mesophile	NA	1181356	39.1856	1-2	30-40		227941	Bacteria	Chlamydiae	Chlamydiia	Chlamydiales	Chlamydiaceae	Chlamydia	Chlamydia caviae	Chlamydia caviae GPIC	10_E1Chlam			2	1	1	0	0	0		0	0		1	0	0	0	0	0	0	0		1	0	0	0	0		0
GCA_000204255.1_ASM20425v1	Chlamydia psittaci 6BC	DnaE1	NA	37	Mesophile	NA	1179220	39.0227	1-2	30-40		331636	Bacteria	Chlamydiae	Chlamydiia	Chlamydiales	Chlamydiaceae	Chlamydia	Chlamydia psittaci	Chlamydia psittaci 6BC	10_E1Chlam			2	1	1	0	0	0		0	0		1	0	0	0	0	0	0	0		1	0	0	0	0		0
GCA_019056495.1_ASM1905649v1	Chlamydia buteonis	DnaE1	NA	37	Mesophile	NA	1162766	38.2979	1-2	30-40		2494525	Bacteria	Chlamydiae	Chlamydiia	Chlamydiales	Chlamydiaceae	Chlamydia		Chlamydia buteonis	10_E1Chlam			2	1	1	0	0	0		0	0		1	0	0	0	0	0	0	0		1	0	0	0	0		0
GCA_000009945.1_ASM994v1	Chlamydia felis Fe/C-56	DnaE1	NA	37	Mesophile	NA	1173791	39.3402	1-2	30-40		264202	Bacteria	Chlamydiae	Chlamydiia	Chlamydiales	Chlamydiaceae	Chlamydia	Chlamydia felis	Chlamydia felis Fe/C-56	10_E1Chlam			2	1	1	0	0	0		0	0		1	0	0	0	0	0	0	0		1	0	0	0	0		0
GCA_000470765.1_ASM47076v1	Chlamydia pecorum PV3056/3	DnaE1	NA	37	Mesophile	NA	1104548	41.126	1-2	40-50		1234367	Bacteria	Chlamydiae	Chlamydiia	Chlamydiales	Chlamydiaceae	Chlamydia	Chlamydia pecorum	Chlamydia pecorum PV3056/3	10_E1Chlam			2	1	1	0	0	0		0	0		1	0	0	0	0	0	0	0		1	0	0	0	0		0
GCA_000007205.1_ASM720v1	Chlamydia pneumoniae TW-183	DnaE1	NA	37	Mesophile	NA	1225935	40.5762	1-2	40-50		182082	Bacteria	Chlamydiae	Chlamydiia	Chlamydiales	Chlamydiaceae	Chlamydia	Chlamydia pneumoniae	Chlamydia pneumoniae TW-183	10_E1Chlam			2	1	1	0	0	0		0	0		1	0	0	0	0	0	0	0		1	0	0	0	0		0
GCA_000471025.2_ASM47102v2	Chlamydia gallinacea 08-1274/3	DnaE1	NA	37	Mesophile	NA	1067202	37.8983	1-2	30-40		1143323	Bacteria	Chlamydiae	Chlamydiia	Chlamydiales	Chlamydiaceae	Chlamydia	Chlamydia gallinacea	Chlamydia gallinacea 08-1274/3	10_E1Chlam			2	1	1	0	0	0		0	0		1	0	0	0	0	0	0	0		1	0	0	0	0		0
GCA_000237205.1_ASM23720v1	Simkania negevensis Z	DnaE1	NA	25	Mesophile	NA	2628308	41.6018	2-3	40-50		331113	Bacteria	Chlamydiae	Chlamydiia	Parachlamydiales	Simkaniaceae	Simkania	Simkania negevensis	Simkania negevensis Z	10_E1Chlam			3	1	1	1	0	0		0	0		1	0	0	0	0	0	0	0		1	0	0	0	0		0
GCA_000006685.1_ASM668v1	Chlamydia muridarum str. Nigg	DnaE1	NA	37	Mesophile	NA	1080434	40.3052	1-2	40-50		243161	Bacteria	Chlamydiae	Chlamydiia	Chlamydiales	Chlamydiaceae	Chlamydia	Chlamydia muridarum	Chlamydia muridarum str. Nigg	10_E1Chlam			2	1	1	0	0	0		0	0		1	0	0	0	0	0	0	0		1	0	0	0	0		0
GCA_000008725.1_ASM872v1	Chlamydia trachomatis D/UW-3/CX	DnaE1	NA	37	Mesophile	NA	1042519	41.3073	1-2	40-50		272561	Bacteria	Chlamydiae	Chlamydiia	Chlamydiales	Chlamydiaceae	Chlamydia	Chlamydia trachomatis	Chlamydia trachomatis D/UW-3/CX	10_E1Chlam			2	1	1	0	0	0		0	0		1	0	0	0	0	0	0	0		1	0	0	0	0		0
GCA_000092785.1_ASM9278v1	Waddlia chondrophila WSU 86-1044	DnaE1	NA	25	Mesophile	NA	2131905	43.7351	2-3	40-50		716544	Bacteria	Chlamydiae	Chlamydiia	Parachlamydiales	Waddliaceae	Waddlia	Waddlia chondrophila	Waddlia chondrophila WSU 86-1044	10_E1Chlam			2	1	1	0	0	0		0	0		1	0	0	0	0	0	0	0		1	0	0	0	0		0
GCA_015356815.2_ASM1535681v2	Candidatus Rhabdochlamydia porcellionis	DnaE1	NA	NA	NA	NA	1511852	35.3509	1-2	30-40		225148	Bacteria	Chlamydiae	Chlamydiia	Parachlamydiales	Rhabdochlamydiaceae	Candidatus Rhabdochlamydia		Candidatus Rhabdochlamydia porcellionis	10_E1Chlam			2	1	1	0	0	0		0	0		1	0	0	0	0	0	0	0		1	0	0	0	0		0
GCA_000006985.1_ASM698v1	Chlorobaculum tepidum TLS	DnaE1	Anaerobe	45.5	Thermophile	Gram-	2154939	56.5298	2-3	50-60		194439	Bacteria	Chlorobi	Chlorobia	Chlorobiales	Chlorobiaceae	Chlorobaculum	Chlorobaculum tepidum	Chlorobaculum tepidum TLS	13_E1Chlor			3	1	1	0	0	1		0	0		1	0	0	0	0	0	0	0		1	0	0	0	0		0
GCA_000015125.1_ASM1512v1	Chlorobium phaeobacteroides DSM 266	DnaE1	Aerobe	25	Mesophile	Gram-	3133902	48.3514	3-4	40-50		290317	Bacteria	Chlorobi	Chlorobia	Chlorobiales	Chlorobiaceae	Chlorobium	Chlorobium phaeobacteroides	Chlorobium phaeobacteroides DSM 266	13_E1Chlor			4	1	1	1	0	1		0	0		1	0	0	0	0	0	0	0		1	0	0	0	0		0
GCA_000020505.1_ASM2050v1	Chlorobaculum parvum NCIB 8327	DnaE1	Anaerobe	25	Mesophile	Gram-	2289249	55.7961	2-3	50-60		517417	Bacteria	Chlorobi	Chlorobia	Chlorobiales	Chlorobiaceae	Chlorobaculum	Chlorobaculum parvum	Chlorobaculum parvum NCIB 8327	13_E1Chlor			3	1	1	0	0	1		0	0		1	0	0	0	0	0	0	0		1	0	0	0	0		0
GCA_000020525.1_ASM2052v1	Chloroherpeton thalassium ATCC 35110	DnaE1	Aerobe	25	Mesophile	Gram-	3293456	45.0389	3-4	40-50		517418	Bacteria	Chlorobi	Chlorobia	Chlorobiales	Chlorobiaceae	Chloroherpeton	Chloroherpeton thalassium	Chloroherpeton thalassium ATCC 35110	13_E1Chlor			3	1	1	0	0	1		0	0		1	0	0	0	0	0	0	0		1	0	0	0	0		0
GCA_000020625.1_ASM2062v1	Prosthecochloris aestuarii DSM 271	DnaE1	Anaerobe	25	Mesophile	NA	2579695	50.1051	2-3	50-60		290512	Bacteria	Chlorobi	Chlorobia	Chlorobiales	Chlorobiaceae	Prosthecochloris	Prosthecochloris aestuarii	Prosthecochloris aestuarii DSM 271	13_E1Chlor			6	1	1	2	1	1		0	0		1	0	0	0	0	0	0	0		1	0	0	0	0		0
GCA_000020465.1_ASM2046v1	Chlorobium limicola DSM 245	DnaE1	Anaerobe	25	Mesophile	Gram-	2763181	51.3168	2-3	50-60		290315	Bacteria	Chlorobi	Chlorobia	Chlorobiales	Chlorobiaceae	Chlorobium	Chlorobium limicola	Chlorobium limicola DSM 245	13_E1Chlor			4	1	1	1	0	1		0	0		1	0	0	0	0	0	0	0		1	0	0	0	0		0
GCA_000020645.1_ASM2064v1	Pelodictyon phaeoclathratiforme BU-1	DnaE1	Anaerobe	NA	NA	Gram-	3018238	48.0776	3-4	40-50		324925	Bacteria	Chlorobi	Chlorobia	Chlorobiales	Chlorobiaceae	Pelodictyon	Pelodictyon phaeoclathratiforme	Pelodictyon phaeoclathratiforme BU-1	13_E1Chlor			4	1	1	1	0	1		0	0		1	0	0	0	0	0	0	0		1	0	0	0	0		0
GCA_000012485.1_ASM1248v1	Pelodictyon luteolum DSM 273	DnaE1	Anaerobe	NA	NA	Gram+	2364842	57.33	2-3	50-60		319225	Bacteria	Chlorobi	Chlorobia	Chlorobiales	Chlorobiaceae	Pelodictyon	Pelodictyon luteolum	Pelodictyon luteolum DSM 273	13_E1Chlor			4	1	1	1	0	1		0	0		1	0	0	0	0	0	0	0		1	0	0	0	0		0
GCA_001747405.1_ASM174740v1	Chlorobaculum limnaeum	DnaE1	Anaerobe	25	Mesophile	Gram-	2797276	56.3881	2-3	50-60		274537	Bacteria	Chlorobi	Chlorobia	Chlorobiales	Chlorobiaceae	Chlorobaculum		Chlorobaculum limnaeum	13_E1Chlor			5	1	1	2	0	1		0	0		1	0	0	0	0	0	0	0		1	0	0	0	0		0
GCA_008838325.1_ASM883832v1	Tepidiforma bonchosmolovskayae	DnaE1	NA	52	Thermophile	NA	2746948	69.8769	2-3	60-70		2601677	Bacteria	Chloroflexi	Tepidiformia	Tepidiformales	Tepidiformaceae	Tepidiforma		Tepidiforma bonchosmolovskayae	09_E1Chx			6	2	1	3	0	0		1	0		1	0	0	0	0	1	0	0		1	0	0	0	0		1
GCA_900066015.1_Cfx-K	Candidatus Promineofilum breve	DnaE1	NA	NA	NA	NA	5033966	64.2835	5-6	60-70		1806508	Bacteria	Chloroflexi	Ardenticatenia	Ardenticatenales	Ardenticatenaceae	Candidatus Promineofilum		Candidatus Promineofilum breve	09_E1Chx			6	2	1	1	1	1		0	0		1	0	0	0	1	0	0	0		1	0	0	0	0		1
GCA_000281175.1_ASM28117v1	Caldilinea aerophila DSM 14535 = NBRC 104270	DnaE1	Anaerobe	55	Thermophile	Gram-	5144873	58.7671	5-6	50-60		926550	Bacteria	Chloroflexi	Caldilineae	Caldilineales	Caldilineaceae	Caldilinea	Caldilinea aerophila	Caldilinea aerophila DSM 14535 = NBRC 104270	09_E1Chx			3	1	1	0	1	0		0	0		1	0	0	0	0	0	0	0		1	0	0	0	0		0
GCA_000199675.1_ASM19967v1	Anaerolinea thermophila UNI-1	DnaE1	Anaerobe	55	Thermophile	Gram-	3532378	53.8497	3-4	50-60		926569	Bacteria	Chloroflexi	Anaerolineae	Anaerolineales	Anaerolineaceae	Anaerolinea	Anaerolinea thermophila	Anaerolinea thermophila UNI-1	09_E1Chx			3	1	1	0	1	0		0	0		1	0	0	0	0	0	0	0		1	0	0	0	0		0
GCA_003966975.1_ASM396697v1	Pelolinea submarina	DnaE1	Anaerobe	25	Mesophile	Gram-	3519887	50.6132	3-4	50-60		913107	Bacteria	Chloroflexi	Anaerolineae	Anaerolineales	Anaerolineaceae	Pelolinea		Pelolinea submarina	09_E1Chx			5	1	1	1	1	1		0	0		1	0	0	0	0	0	0	0		1	0	0	0	0		1
GCA_900184705.1_CAMBI-1	Brevefilum fermentans	DnaE1	NA	NA	NA	NA	2574431	49.1358	2-3	40-50		1986204	Bacteria	Chloroflexi	Anaerolineae	Anaerolineales	Anaerolineaceae	Brevefilum		Brevefilum fermentans	09_E1Chx			5	2	1	1	0	1		0	0		1	0	0	0	1	0	0	0		1	0	0	0	0		1
GCA_000017805.1_ASM1780v1	Roseiflexus castenholzii DSM 13941	DnaE1	Anaerobe	48	Thermophile	Gram-	5723298	60.6901	5-6	60-70		383372	Bacteria	Chloroflexi	Chloroflexia	Chloroflexales	Roseiflexaceae	Roseiflexus	Roseiflexus castenholzii	Roseiflexus castenholzii DSM 13941	09_E1Chx			3	1	1	0	1	0		0	0		1	0	0	0	0	0	0	0		1	0	0	0	0		0
GCA_000021945.1_ASM2194v1	Chloroflexus aggregans DSM 9485	DnaE1	Anaerobe	55	Thermophile	Gram-	4684931	56.4285	4-5	50-60		326427	Bacteria	Chloroflexi	Chloroflexia	Chloroflexales	Chloroflexaceae	Chloroflexus	Chloroflexus aggregans	Chloroflexus aggregans DSM 9485	09_E1Chx			2	1	1	0	0	0		0	0		1	0	0	0	0	0	0	0		1	0	0	0	0		0
GCA_000018865.1_ASM1886v1	Chloroflexus aurantiacus J-10-fl	DnaE1	Anaerobe	49	Thermophile	Gram-	5258541	56.6972	5-6	50-60		324602	Bacteria	Chloroflexi	Chloroflexia	Chloroflexales	Chloroflexaceae	Chloroflexus	Chloroflexus aurantiacus	Chloroflexus aurantiacus J-10-fl	09_E1Chx			2	1	1	0	0	0		0	0		1	0	0	0	0	0	0	0		1	0	0	0	0		0
GCA_001953175.1_ASM195317v1	Dehalogenimonas formicexedens	DnaE1	Anaerobe	32	Mesophile	Gram-	2092789	53.9627	2-3	50-60		1839801	Bacteria	Chloroflexi	Dehalococcoidia			Dehalogenimonas		Dehalogenimonas formicexedens	09_E1Chx			5	2	1	2	0	0		0	0		1	0	0	0	0	1	0	0		1	0	0	0	0		1
GCA_000143165.1_ASM14316v1	Dehalogenimonas lykanthroporepellens BL-DC-9	DnaE1	Anaerobe	31	Mesophile	Gram-	1686510	55.0444	1-2	50-60		552811	Bacteria	Chloroflexi	Dehalococcoidia			Dehalogenimonas	Dehalogenimonas lykanthroporepellens	Dehalogenimonas lykanthroporepellens BL-DC-9	09_E1Chx			4	2	1	1	0	0		0	0		1	0	0	0	0	1	0	0		1	0	0	0	0		0
GCA_000025005.1_ASM2500v1	Thermobaculum terrenum ATCC BAA-798	DnaE1	Aerobe	55	Thermophile	Gram+	3101581	53.5073	3-4	50-60		525904	Bacteria	Chloroflexi				Thermobaculum	Thermobaculum terrenum	Thermobaculum terrenum ATCC BAA-798	09_E1Chx			3	1	1	0	1	0		0	0		1	0	0	0	0	0	0	0		1	0	0	0	0		0
GCA_004208415.1_ASM420841v1	Ktedonosporobacter rubrisoli	DnaE1	Aerobe	31.5	Mesophile	Gram+	11340617	51.7548	>7	50-60		2509675	Bacteria	Chloroflexi	Ktedonobacteria	Ktedonobacterales	Ktedonosporobacteraceae	Ktedonosporobacter		Ktedonosporobacter rubrisoli	09_E1Chx			7	1	1	3	1	1		0	0		1	0	0	0	0	0	0	0		1	0	0	0	0		0
GCA_000830905.1_ASM83090v1	Dehalococcoides mccartyi CG4	DnaE1	Anaerobe	27.5	Mesophile	NA	1382308	48.7196	1-2	40-50		1432060	Bacteria	Chloroflexi	Dehalococcoidia	Dehalococcoidales	Dehalococcoidaceae	Dehalococcoides	Dehalococcoides mccartyi	Dehalococcoides mccartyi CG4	09_E1Chx			3	1	1	1	0	0		0	0		1	0	0	0	0	0	0	0		1	0	0	0	0		1
GCA_000024985.1_ASM2498v1	Sphaerobacter thermophilus DSM 20745	DnaE1	Aerobe	55	Thermophile	Gram+	3993764	68.1094	3-4	60-70		479434	Bacteria	Chloroflexi	Thermomicrobia	Sphaerobacterales	Sphaerobacteraceae	Sphaerobacter	Sphaerobacter thermophilus	Sphaerobacter thermophilus DSM 20745	09_E1Chx			7	2	1	2	1	1		0	0		1	0	0	0	0	1	0	0		1	0	0	0	0		1
GCA_000021685.1_ASM2168v1	Thermomicrobium roseum DSM 5159	DnaE1	Aerobe	70	Hyperthermophile	Gram-	2920742	64.2848	2-3	60-70		309801	Bacteria	Chloroflexi	Thermomicrobia	Thermomicrobiales	Thermomicrobiaceae	Thermomicrobium	Thermomicrobium roseum	Thermomicrobium roseum DSM 5159	09_E1Chx			5	2	1	1	1	0		0	0		1	0	0	0	0	1	0	0		1	0	0	0	0		0
GCA_000317105.1_ASM31710v1	Oscillatoria acuminata PCC 6304	DnaE1	Aerobe	22	Mesophile	Gram-	7804270	47.6122	>7	40-50		56110	Bacteria	Cyanobacteria		Oscillatoriales	Oscillatoriaceae	Oscillatoria	Oscillatoria acuminata	Oscillatoria acuminata PCC 6304	08_E1Cya			2	1	1	0	0	0		0	0		1	0	0	0	0	0	0	0		1	0	0	0	0		0
GCA_000317495.1_ASM31749v1	Crinalium epipsammum PCC 9333	DnaE1	NA	25	Mesophile	NA	5620407	40.1626	5-6	40-50		1173022	Bacteria	Cyanobacteria		Oscillatoriales	Gomontiellaceae	Crinalium	Crinalium epipsammum	Crinalium epipsammum PCC 9333	08_E1Cya			2	1	1	0	0	0		0	0		1	0	0	0	0	0	0	0		1	0	0	0	0		0
GCA_000316515.1_ASM31651v1	Cyanobium gracile PCC 6307	DnaE1	Aerobe	NA	NA	Gram-	3342364	68.7072	3-4	60-70		292564	Bacteria	Cyanobacteria		Synechococcales	Prochlorococcaceae	Cyanobium	Cyanobium gracile	Cyanobium gracile PCC 6307	08_E1Cya			3	1	1	1	0	0		0	0		1	0	0	0	0	0	0	0		1	0	0	0	0		0
GCA_002142475.1_ASM214247v1	Leptolyngbya boryana IAM M-101	DnaE1	Aerobe	22	Mesophile	NA	6803468	47.0073	6-7	40-50		411966	Bacteria	Cyanobacteria		Pseudanabaenales	Leptolyngbyaceae	Leptolyngbya	Leptolyngbya boryana	Leptolyngbya boryana IAM M-101	08_E1Cya			3	1	1	1	0	0		0	0		1	0	0	0	0	0	0	0		1	0	0	0	0		1
GCA_000007925.1_ASM792v1	Prochlorococcus marinus subsp. marinus str. CCMP1375	DnaE1	NA	20	Mesophile	NA	1751080	36.4421	1-2	30-40		167539	Bacteria	Cyanobacteria		Synechococcales	Prochlorococcaceae	Prochlorococcus	Prochlorococcus marinus	Prochlorococcus marinus subsp. marinus str. CCMP1375	08_E1Cya			3	1	1	1	0	0		0	0		1	0	0	0	0	0	0	0		1	0	0	0	0		0
GCA_000011385.1_ASM1138v1	Gloeobacter violaceus PCC 7421	DnaE1	NA	26	Mesophile	NA	4659019	61.9979	4-5	60-70		251221	Bacteria	Cyanobacteria	Gloeobacteria	Gloeobacterales	Gloeobacteraceae	Gloeobacter	Gloeobacter violaceus	Gloeobacter violaceus PCC 7421	08_E1Cya			2	1	1	0	0	0		0	0		1	0	0	0	0	0	0	0		1	0	0	0	0		0
GCA_000484535.1_ASM48453v1	Gloeobacter kilaueensis JS1	DnaE1	NA	26	Mesophile	NA	4724791	60.5368	4-5	60-70		1183438	Bacteria	Cyanobacteria	Gloeobacteria	Gloeobacterales	Gloeobacteraceae	Gloeobacter	Gloeobacter kilaueensis	Gloeobacter kilaueensis JS1	08_E1Cya			4	1	1	2	0	0		0	0		1	0	0	0	0	0	0	0		1	0	0	0	0		1
GCA_003574135.1_ASM357413v1	cyanobacterium endosymbiont of Rhopalodia gibberula	DnaE1	NA	28	Mesophile	NA	3020309	33.9343	3-4	30-40		1763363	Bacteria	Cyanobacteria						cyanobacterium endosymbiont of Rhopalodia gibberula	08_E1Cya			2	1	1	0	0	0		0	0		1	0	0	0	0	0	0	0		1	0	0	0	0		0
GCA_000829235.1_ASM82923v1	cyanobacterium endosymbiont of Epithemia turgida isolate EtSB Lake Yunoko	DnaE1	NA	28	Mesophile	NA	2794318	33.4135	2-3	30-40		1228987	Bacteria	Cyanobacteria					cyanobacterium endosymbiont of Epithemia turgida	cyanobacterium endosymbiont of Epithemia turgida isolate EtSB Lake Yunoko	08_E1Cya			2	1	1	0	0	0		0	0		1	0	0	0	0	0	0	0		1	0	0	0	0		0
GCA_000317575.1_ASM31757v1	Stanieria cyanosphaera PCC 7437	DnaE1	NA	24	Mesophile	NA	5544990	36.2232	5-6	30-40		111780	Bacteria	Cyanobacteria		Pleurocapsales	Dermocarpellaceae	Stanieria	Stanieria cyanosphaera	Stanieria cyanosphaera PCC 7437	08_E1Cya			4	1	2	0	0	1		0	0		1	0	0	0	0	0	0	0		1	1	0	0	0		0
GCA_000317475.1_ASM31747v1	Oscillatoria nigro-viridis PCC 7112	DnaE1	NA	22	Mesophile	NA	8272254	45.7845	>7	40-50		179408	Bacteria	Cyanobacteria		Oscillatoriales	Oscillatoriaceae	Oscillatoria	Oscillatoria nigro-viridis	Oscillatoria nigro-viridis PCC 7112	08_E1Cya			4	1	3	0	0	0		0	0		1	0	0	0	0	0	0	0		1	2	0	0	0		0
GCA_007904085.1_ASM790408v1	Euhalothece natronophila Z-M001	DnaE1	NA	NA	NA	NA	3524308	41.003	3-4	40-50		522448	Bacteria	Cyanobacteria		Chroococcales	Aphanothecaceae	Euhalothece	Euhalothece natronophila	Euhalothece natronophila Z-M001	08_E1Cya			2	1	1	0	0	0		0	0		1	0	0	0	0	0	0	0		1	0	0	0	0		0
GCA_014489415.1_ASM1448941v1	Cylindrospermopsis curvispora GIHE-G1	DnaE1	NA	20	Mesophile	NA	4057210	40.0876	4-5	40-50		2666332	Bacteria	Cyanobacteria		Nostocales	Aphanizomenonaceae	Cylindrospermopsis	Cylindrospermopsis curvispora	Cylindrospermopsis curvispora GIHE-G1	08_E1Cya			2	1	1	0	0	0		0	0		1	0	0	0	0	0	0	0		1	0	0	0	0		0
GCA_012295525.1_ASM1229552v1	Oxynema aestuarii AP17	DnaE1	Aerobe	NA	NA	Gram-	6357750	51.4525	6-7	50-60		2064643	Bacteria	Cyanobacteria		Oscillatoriales	Microcoleaceae	Oxynema	Oxynema aestuarii	Oxynema aestuarii AP17	08_E1Cya			2	1	1	0	0	0		0	0		1	0	0	0	0	0	0	0		1	0	0	0	0		0
GCA_000317125.1_ASM31712v1	Chroococcidiopsis thermalis PCC 7203	DnaE1	Aerobe	22	Mesophile	Gram-	6689401	44.4747	6-7	40-50		251229	Bacteria	Cyanobacteria		Chroococcidiopsidales	Chroococcidiopsidaceae	Chroococcidiopsis	Chroococcidiopsis thermalis	Chroococcidiopsis thermalis PCC 7203	08_E1Cya			4	1	1	1	0	1		0	0		1	0	0	0	0	0	0	0		1	0	0	0	0		0
GCA_000317675.1_ASM31767v1	Cyanobacterium aponinum PCC 10605	DnaE1	Aerobe	NA	NA	Gram-	4176973	34.9314	4-5	30-40		755178	Bacteria	Cyanobacteria		Chroococcales	Geminocystaceae	Cyanobacterium	Cyanobacterium aponinum	Cyanobacterium aponinum PCC 10605	08_E1Cya			2	1	1	0	0	0		0	0		1	0	0	0	0	0	0	0		1	0	0	0	0		0
GCA_000196515.1_ASM19651v1	'Nostoc azollae' 0708	DnaE1	Aerobe	22	Mesophile	Gram-	5486145	38.3737	5-6	30-40		551115	Bacteria	Cyanobacteria		Nostocales	Nostocaceae	Trichormus	Trichormus azollae	'Nostoc azollae' 0708	08_E1Cya			2	1	1	0	0	0		0	0		1	0	0	0	0	0	0	0		1	0	0	0	0		0
GCA_009856605.1_ASM985660v1	Trichormus variabilis 0441	DnaE1	Aerobe	23	Mesophile	Gram-	7096012	41.4022	>7	40-50		375899	Bacteria	Cyanobacteria		Nostocales	Nostocaceae	Trichormus	Trichormus variabilis	Trichormus variabilis 0441	08_E1Cya			2	1	1	0	0	0		0	0		1	0	0	0	0	0	0	0		1	0	0	0	0		0
GCA_000020025.1_ASM2002v1	Nostoc punctiforme PCC 73102	DnaE1	Aerobe	20	Mesophile	Gram-	9059191	41.3545	>7	40-50		63737	Bacteria	Cyanobacteria		Nostocales	Nostocaceae	Nostoc	Nostoc punctiforme	Nostoc punctiforme PCC 73102	08_E1Cya			2	1	1	0	0	0		0	0		1	0	0	0	0	0	0	0		1	0	0	0	0		0
GCA_000021825.1_ASM2182v1	Gloeothece citriformis PCC 7424	DnaE1	Anaerobe	23	Mesophile	Gram-	6554169	38.5098	6-7	30-40		65393	Bacteria	Cyanobacteria		Chroococcales	Aphanothecaceae	Gloeothece	Gloeothece citriformis	Gloeothece citriformis PCC 7424	08_E1Cya			3	1	1	0	0	1		0	0		1	0	0	0	0	0	0	0		1	0	0	0	0		0
GCA_000317615.1_ASM31761v1	Dactylococcopsis salina PCC 8305	DnaE1	NA	NA	NA	NA	3781008	42.4384	3-4	40-50		13035	Bacteria	Cyanobacteria		Synechococcales	Synechococcaceae	Dactylococcopsis	Dactylococcopsis salina	Dactylococcopsis salina PCC 8305	08_E1Cya			2	1	1	0	0	0		0	0		1	0	0	0	0	0	0	0		1	0	0	0	0		0
GCA_000317695.1_ASM31769v1	Anabaena cylindrica PCC 7122	DnaE1	Aerobe	22	Mesophile	Gram-	7063285	38.7906	>7	30-40		272123	Bacteria	Cyanobacteria		Nostocales	Nostocaceae	Anabaena	Anabaena cylindrica	Anabaena cylindrica PCC 7122	08_E1Cya			4	1	2	0	0	1		0	0		1	0	0	0	0	0	0	0		1	1	0	0	0		0
GCA_002813575.1_ASM281357v1	Nostoc flagelliforme CCNUN1	DnaE1	Aerobe	20	Mesophile	Gram-	10231233	41.8698	>7	40-50		2038116	Bacteria	Cyanobacteria		Nostocales	Nostocaceae	Nostoc	Nostoc flagelliforme	Nostoc flagelliforme CCNUN1	08_E1Cya			3	1	1	0	0	1		0	0		1	0	0	0	0	0	0	0		1	0	0	0	0		0
GCA_003054475.1_ASM305447v1	Nodularia spumigena UHCC 0039	DnaE1	Aerobe	22	Mesophile	NA	5386612	41.233	5-6	40-50		1914872	Bacteria	Cyanobacteria		Nostocales	Aphanizomenonaceae	Nodularia	Nodularia spumigena	Nodularia spumigena UHCC 0039	08_E1Cya			2	1	1	0	0	0		0	0		1	0	0	0	0	0	0	0		1	0	0	0	0		0
GCA_014023275.1_ASM1402327v1	Nostoc edaphicum CCNP1411	DnaE1	Aerobe	20	Mesophile	Gram-	8316316	41.5905	>7	40-50		1472755	Bacteria	Cyanobacteria		Nostocales	Nostocaceae	Nostoc	Nostoc edaphicum	Nostoc edaphicum CCNP1411	08_E1Cya			2	1	1	0	0	0		0	0		1	0	0	0	0	0	0	0		1	0	0	0	0		0
GCA_019056575.1_ASM1905657v1	Richelia sinica FACHB-800	DnaE1	NA	NA	NA	NA	5729487	39.7319	5-6	30-40		1357546	Bacteria	Cyanobacteria		Nostocales	Nostocaceae	Richelia	Richelia sinica	Richelia sinica FACHB-800	08_E1Cya			3	1	2	0	0	0		0	0		1	0	0	0	0	0	0	0		1	1	0	0	0		0
GCA_000147335.1_ASM14733v1	Gloeothece verrucosa PCC 7822	DnaE1	Aerobe	23	Mesophile	Gram-	7841948	39.8958	>7	30-40		497965	Bacteria	Cyanobacteria		Chroococcales	Aphanothecaceae	Gloeothece	Gloeothece verrucosa	Gloeothece verrucosa PCC 7822	08_E1Cya			3	1	1	0	0	1		0	0		1	0	0	0	0	0	0	0		1	0	0	0	0		0
GCA_000017845.1_ASM1784v1	Crocosphaera subtropica ATCC 51142	DnaE1	Aerobe	NA	NA	Gram-	5460377	37.9419	5-6	30-40		43989	Bacteria	Cyanobacteria		Chroococcales	Aphanothecaceae	Crocosphaera	Crocosphaera subtropica	Crocosphaera subtropica ATCC 51142	08_E1Cya			3	1	2	0	0	0		0	0		1	0	0	0	0	0	0	0		1	1	0	0	0		0
GCA_000021805.1_ASM2180v1	Rippkaea orientalis PCC 8801	DnaE1	Aerobe	NA	NA	Gram-	4787694	39.7578	4-5	30-40		41431	Bacteria	Cyanobacteria		Chroococcales	Aphanothecaceae	Rippkaea	Rippkaea orientalis	Rippkaea orientalis PCC 8801	08_E1Cya			2	1	1	0	0	0		0	0		1	0	0	0	0	0	0	0		1	0	0	0	0		0
GCA_000025125.1_ASM2512v1	Candidatus Atelocyanobacterium thalassa isolate ALOHA	DnaE1	NA	NA	NA	NA	1443806	31.1168	1-2	30-40		1453429	Bacteria	Cyanobacteria		Chroococcales	Aphanothecaceae	Candidatus Atelocyanobacterium	Candidatus Atelocyanobacterium thalassa	Candidatus Atelocyanobacterium thalassa isolate ALOHA	08_E1Cya			2	1	1	0	0	0		0	0		1	0	0	0	0	0	0	0		1	0	0	0	0		0
GCA_002754935.1_ASM275493v1	Synechococcus lividus PCC 6715	DnaE1	NA	37	Mesophile	NA	2659739	53.5148	2-3	50-60		1917166	Bacteria	Cyanobacteria		Thermostichales	Thermostichaceae	Thermostichus	Thermostichus lividus	Synechococcus lividus PCC 6715	08_E1Cya			2	1	1	0	0	0		0	0		1	0	0	0	0	0	0	0		1	0	0	0	0		0
GCA_003990665.2_ASM399066v2	Thermostichus vulcanus NIES-2134	DnaE1	NA	50	Thermophile	NA	2571271	53.9195	2-3	50-60		2005468	Bacteria	Cyanobacteria		Thermostichales	Thermostichaceae	Thermostichus	Thermostichus vulcanus	Thermostichus vulcanus NIES-2134	08_E1Cya			2	1	1	0	0	0		0	0		1	0	0	0	0	0	0	0		1	0	0	0	0		0
GCA_003555505.2_ASM355550v2	Thermosynechococcus elongatus PKUAC-SCTE542	DnaE1	NA	50	Thermophile	NA	2650294	53.2779	2-3	50-60		2016101	Bacteria	Cyanobacteria		Pseudanabaenales	Thermosynechococcaceae	Thermosynechococcus	Thermosynechococcus vestitus	Thermosynechococcus elongatus PKUAC-SCTE542	08_E1Cya			2	1	1	0	0	0		0	0		1	0	0	0	0	0	0	0		1	0	0	0	0		0
GCA_000018105.1_ASM1810v1	Acaryochloris marina MBIC11017	DnaE1	Aerobe	20	Mesophile	Gram-	8361599	46.9559	>7	40-50		329726	Bacteria	Cyanobacteria		Synechococcales	Acaryochloridaceae	Acaryochloris	Acaryochloris marina	Acaryochloris marina MBIC11017	08_E1Cya			6	1	1	4	0	0		0	0		1	0	0	0	0	0	0	0		1	0	0	0	0		1
GCA_002075285.3_ASM207528v3	Halomicronema hongdechloris C2206	DnaE1	NA	NA	NA	NA	5577845	54.6236	5-6	50-60		1641165	Bacteria	Cyanobacteria		Pseudanabaenales	Prochlorotrichaceae	Halomicronema	Halomicronema hongdechloris	Halomicronema hongdechloris C2206	08_E1Cya			3	1	1	1	0	0		0	0		1	0	0	0	0	0	0	0		1	0	0	0	0		1
GCA_004087915.1_ASM408791v1	Geovibrio thiophilus	DnaE1	Anaerobe	34	Mesophile	NA	2997552	48.1466	2-3	40-50		139438	Bacteria	Deferribacteres	Deferribacteres	Deferribacterales	Deferribacteraceae	Geovibrio		Geovibrio thiophilus	22_E1Def			3	1	1	1	0	0		0	0		1	0	0	0	0	0	0	0		1	0	0	0	0		0
GCA_000025725.1_ASM2572v1	Denitrovibrio acetiphilus DSM 12809	DnaE1	Anaerobe	30	Mesophile	Gram-	3222077	42.5366	3-4	40-50		522772	Bacteria	Deferribacteres	Deferribacteres	Deferribacterales	Deferribacteraceae	Denitrovibrio	Denitrovibrio acetiphilus	Denitrovibrio acetiphilus DSM 12809	22_E1Def			3	1	1	1	0	0		0	0		1	0	0	0	0	0	0	0		1	0	0	0	0		0
GCA_000218625.1_ASM21862v1	Flexistipes sinusarabici DSM 4947	DnaE1	Anaerobe	45	Thermophile	Gram-	2526590	38.2943	2-3	30-40		717231	Bacteria	Deferribacteres	Deferribacteres	Deferribacterales	Deferribacteraceae	Flexistipes	Flexistipes sinusarabici	Flexistipes sinusarabici DSM 4947	22_E1Def			4	1	1	1	1	0		0	0		1	0	0	0	0	0	0	0		1	0	0	0	0		0
GCA_000010985.1_ASM1098v1	Deferribacter desulfuricans SSM1	DnaE1	Anaerobe	62	Hyperthermophile	Gram-	2542933	30.3108	2-3	30-40		639282	Bacteria	Deferribacteres	Deferribacteres	Deferribacterales	Deferribacteraceae	Deferribacter	Deferribacter desulfuricans	Deferribacter desulfuricans SSM1	22_E1Def			6	2	2	1	1	0		0	0		2	0	0	0	0	0	0	0		1	0	0	0	1		0
GCA_000183405.1_ASM18340v1	Calditerrivibrio nitroreducens DSM 19672	DnaE1	Anaerobe	55	Thermophile	Gram-	2216552	35.6284	2-3	30-40		768670	Bacteria	Deferribacteres	Deferribacteres	Deferribacterales	Deferribacteraceae	Calditerrivibrio	Calditerrivibrio nitroreducens	Calditerrivibrio nitroreducens DSM 19672	22_E1Def			3	1	1	1	0	0		0	0		1	0	0	0	0	0	0	0		1	0	0	0	0		0
GCA_000317835.1_ASM31783v1	Deinococcus peraridilitoris DSM 19664	DnaE1	Aerobe	28	Mesophile	Gram+	4513714	63.6943	4-5	60-70		937777	Bacteria	Deinococcus-Thermus	Deinococci	Deinococcales	Deinococcaceae	Deinococcus	Deinococcus peraridilitoris	Deinococcus peraridilitoris DSM 19664	06_E1Dei			8	2	2	2	1	1		1	0		1	0	0	0	0	1	0	0		1	0	0	0	1		1
GCA_000020685.1_ASM2068v1	Deinococcus deserti VCD115	DnaE1	Aerobe	28	Mesophile	Gram-	3855329	62.9703	3-4	60-70		546414	Bacteria	Deinococcus-Thermus	Deinococci	Deinococcales	Deinococcaceae	Deinococcus	Deinococcus deserti	Deinococcus deserti VCD115	06_E1Dei			6	2	1	1	1	1		1	0		1	0	0	0	0	1	0	0		1	0	0	0	0		0
GCA_003444775.1_ASM344477v1	Deinococcus ficus	DnaE1	Aerobe	28.5	Mesophile	Gram+	4157290	69.9405	4-5	60-70		317577	Bacteria	Deinococcus-Thermus	Deinococci	Deinococcales	Deinococcaceae	Deinococcus		Deinococcus ficus	06_E1Dei			10	3	1	4	1	1		1	0		1	0	0	0	0	2	0	0		1	0	0	0	0		2
GCA_000091545.1_ASM9154v1	Thermus thermophilus HB8	DnaE1	Aerobe	70.5	Hyperthermophile	Gram-	2116056	69.4962	2-3	60-70		300852	Bacteria	Deinococcus-Thermus	Deinococci	Thermales	Thermaceae	Thermus	Thermus thermophilus	Thermus thermophilus HB8	06_E1Dei			3	1	1	0	1	0		0	0		1	0	0	0	0	0	0	0		1	0	0	0	0		0
GCA_000092425.1_ASM9242v1	Truepera radiovictrix DSM 17093	DnaE1	Aerobe	46	Thermophile	Gram+	3260398	68.139	3-4	60-70		649638	Bacteria	Deinococcus-Thermus	Deinococci	Trueperales	Trueperaceae	Truepera	Truepera radiovictrix	Truepera radiovictrix DSM 17093	06_E1Dei			3	1	1	0	1	0		0	0		1	0	0	0	0	0	0	0		1	0	0	0	0		0
GCA_001399775.1_ASM139977v1	Thermus aquaticus Y51MC23	DnaE1	Aerobe	69	Hyperthermophile	Gram-	2338641	68.0369	2-3	60-70		498848	Bacteria	Deinococcus-Thermus	Deinococci	Thermales	Thermaceae	Thermus	Thermus aquaticus	Thermus aquaticus Y51MC23	06_E1Dei			3	1	1	0	1	0		0	0		1	0	0	0	0	0	0	0		1	0	0	0	0		0
GCA_003860465.1_ASM386046v1	Deinococcus psychrotolerans	DnaE1	Aerobe	20	Mesophile	Gram-	4397705	61.0916	4-5	60-70		2489213	Bacteria	Deinococcus-Thermus	Deinococci	Deinococcales	Deinococcaceae	Deinococcus		Deinococcus psychrotolerans	06_E1Dei			5	1	2	1	1	0		0	0		1	0	0	0	0	0	0	0		1	0	0	0	1		1
GCA_003173015.1_ASM317301v1	Deinococcus irradiatisoli	DnaE1	Aerobe	29	Mesophile	Gram-	3052043	67.0201	3-4	60-70		2202254	Bacteria	Deinococcus-Thermus	Deinococci	Deinococcales	Deinococcaceae	Deinococcus		Deinococcus irradiatisoli	06_E1Dei			3	1	1	0	1	0		0	0		1	0	0	0	0	0	0	0		1	0	0	0	0		0
GCA_000190555.1_ASM19055v1	Deinococcus proteolyticus MRP	DnaE1	Aerobe	30	Mesophile	Gram+	2886836	65.6391	2-3	60-70		693977	Bacteria	Deinococcus-Thermus	Deinococci	Deinococcales	Deinococcaceae	Deinococcus	Deinococcus proteolyticus	Deinococcus proteolyticus MRP	06_E1Dei			4	1	1	1	1	0		0	0		1	0	0	0	0	0	0	0		1	0	0	0	0		1
GCA_011067105.1_ASM1106710v1	Deinococcus wulumuqiensis R12	DnaE1	Aerobe	30	Mesophile	Gram+	3505947	66.0455	3-4	60-70		1288484	Bacteria	Deinococcus-Thermus	Deinococci	Deinococcales	Deinococcaceae	Deinococcus	Deinococcus wulumuqiensis	Deinococcus wulumuqiensis R12	06_E1Dei			4	1	1	0	1	1		0	0		1	0	0	0	0	0	0	0		1	0	0	0	0		0
GCA_001644565.1_ASM164456v1	Deinococcus puniceus	DnaE1	Aerobe	28	Mesophile	Gram+	2971983	62.6487	2-3	60-70		1182568	Bacteria	Deinococcus-Thermus	Deinococci	Deinococcales	Deinococcaceae	Deinococcus		Deinococcus puniceus	06_E1Dei			4	1	1	0	2	0		0	0		1	0	0	0	0	0	0	0		1	0	0	0	0		0
GCA_008329785.1_ASM832978v1	Deinococcus radiodurans	DnaE1	Aerobe	30	Mesophile	Gram+	3283189	66.6548	3-4	60-70		1299	Bacteria	Deinococcus-Thermus	Deinococci	Deinococcales	Deinococcaceae	Deinococcus		Deinococcus radiodurans	06_E1Dei			3	1	1	0	1	0		0	0		1	0	0	0	0	0	0	0		1	0	0	0	0		0
GCA_000252445.1_ASM25244v1	Deinococcus gobiensis I-0	DnaE1	Aerobe	28	Mesophile	Gram+	4406036	69.152	4-5	60-70		745776	Bacteria	Deinococcus-Thermus	Deinococci	Deinococcales	Deinococcaceae	Deinococcus	Deinococcus gobiensis	Deinococcus gobiensis I-0	06_E1Dei			5	1	1	1	1	1		0	0		1	0	0	0	0	0	0	0		1	0	0	0	0		1
GCA_000186385.1_ASM18638v1	Deinococcus maricopensis DSM 21211	DnaE1	Aerobe	28	Mesophile	Gram+	3498530	69.825	3-4	60-70		709986	Bacteria	Deinococcus-Thermus	Deinococci	Deinococcales	Deinococcaceae	Deinococcus	Deinococcus maricopensis	Deinococcus maricopensis DSM 21211	06_E1Dei			5	1	2	1	1	0		0	0		1	0	0	0	0	0	0	0		1	0	0	0	1		1
GCA_001507665.1_ASM150766v1	Deinococcus actinosclerus	DnaE1	Aerobe	25	Mesophile	Gram+	3264334	70.5991	3-4	>70		1768108	Bacteria	Deinococcus-Thermus	Deinococci	Deinococcales	Deinococcaceae	Deinococcus		Deinococcus actinosclerus	06_E1Dei			4	1	1	1	1	0		0	0		1	0	0	0	0	0	0	0		1	0	0	0	0		1
GCA_001007995.1_ASM100799v1	Deinococcus soli (ex Cha et al. 2016)	DnaE1	Aerobe	28	Mesophile	Gram-	3236984	70.2028	3-4	>70		1309411	Bacteria	Deinococcus-Thermus	Deinococci	Deinococcales	Deinococcaceae	Deinococcus		Deinococcus soli (ex Cha et al. 2016)	06_E1Dei			4	1	1	1	1	0		0	0		1	0	0	0	0	0	0	0		1	0	0	0	0		1
GCA_000196275.1_ASM19627v1	Deinococcus geothermalis DSM 11300	DnaE1	Aerobe	45	Thermophile	Gram+	3247018	66.472	3-4	60-70		319795	Bacteria	Deinococcus-Thermus	Deinococci	Deinococcales	Deinococcaceae	Deinococcus	Deinococcus geothermalis	Deinococcus geothermalis DSM 11300	06_E1Dei			3	1	1	0	1	0		0	0		1	0	0	0	0	0	0	0		1	0	0	0	0		0
GCA_000092125.1_ASM9212v1	Meiothermus silvanus DSM 9946	DnaE1	Aerobe	50	Thermophile	Gram-	3721669	62.7153	3-4	60-70		526227	Bacteria	Deinococcus-Thermus	Deinococci	Thermales	Thermaceae	Meiothermus	Meiothermus silvanus	Meiothermus silvanus DSM 9946	06_E1Dei			6	1	2	1	2	0		0	0		1	0	0	0	0	0	0	0		1	1	0	0	0		0
GCA_000195335.1_ASM19533v1	Marinithermus hydrothermalis DSM 14884	DnaE1	Aerobe	70	Hyperthermophile	Gram-	2269167	68.0758	2-3	60-70		869210	Bacteria	Deinococcus-Thermus	Deinococci	Thermales	Thermaceae	Marinithermus	Marinithermus hydrothermalis	Marinithermus hydrothermalis DSM 14884	06_E1Dei			3	1	1	0	1	0		0	0		1	0	0	0	0	0	0	0		1	0	0	0	0		0
GCA_000183745.1_ASM18374v1	Oceanithermus profundus DSM 14977	DnaE1	Aerobe	60	Hyperthermophile	Gram-	2439291	69.8148	2-3	60-70		670487	Bacteria	Deinococcus-Thermus	Deinococci	Thermales	Thermaceae	Oceanithermus	Oceanithermus profundus	Oceanithermus profundus DSM 14977	06_E1Dei			5	1	1	1	2	0		0	0		1	0	0	0	0	0	0	0		1	0	0	0	0		0
GCA_001880325.1_ASM188032v1	Thermus brockianus	DnaE1	Aerobe	67.5	Hyperthermophile	Gram-	2388273	66.9024	2-3	60-70		56956	Bacteria	Deinococcus-Thermus	Deinococci	Thermales	Thermaceae	Thermus		Thermus brockianus	06_E1Dei			5	2	1	1	1	0		0	0		1	0	0	0	0	1	0	0		1	0	0	0	0		0
GCA_000212395.1_ASM21239v1	Thermodesulfobium narugense DSM 14796	DnaE1	Anaerobe	50	Thermophile	Gram+	1898865	33.8662	1-2	30-40		747365	Bacteria	Firmicutes	Clostridia	Thermoanaerobacterales	Thermodesulfobiaceae	Thermodesulfobium	Thermodesulfobium narugense	Thermodesulfobium narugense DSM 14796	04c_E1Fir			4	1	0	1	1	1		1	0		1	0	0	0	0	0	0	0		0	0	0	0	0		0
GCA_003057965.1_ASM305796v1	Thermodesulfobium acidiphilum	DnaE1	Anaerobe	54	Thermophile	Gram+	1774794	33.6675	1-2	30-40		1794699	Bacteria	Firmicutes	Clostridia	Thermoanaerobacterales	Thermodesulfobiaceae	Thermodesulfobium		Thermodesulfobium acidiphilum	04c_E1Fir			4	1	0	1	1	1		1	0		1	0	0	0	0	0	0	0		0	0	0	0	0		0
GCA_000184705.1_ASM18470v1	Thermaerobacter marianensis DSM 12885	DnaE1	Aerobe	73	Hyperthermophile	Gram-variable	2844696	72.4821	2-3	>70		644966	Bacteria	Firmicutes	Clostridia	Eubacteriales	Clostridiales Family XVII. Incertae Sedis	Thermaerobacter	Thermaerobacter marianensis	Thermaerobacter marianensis DSM 12885	04c_E1Fir			6	2	1	2	1	0		0	0		1	0	0	0	0	1	0	0		1	0	0	0	0		1
GCA_000305935.1_ASM30593v1	Thermacetogenium phaeum DSM 12270	DnaE1	Anaerobe	55	Thermophile	Gram+	2939057	53.8841	2-3	50-60		1089553	Bacteria	Firmicutes	Clostridia	Thermoanaerobacterales	Thermoanaerobacteraceae	Thermacetogenium	Thermacetogenium phaeum	Thermacetogenium phaeum DSM 12270	04c_E1Fir			4	1	1	1	1	0		0	0		1	0	0	0	0	0	0	0		1	0	0	0	0		0
GCA_000233715.3_ASM23371v3	Desulfoscipio gibsoniae DSM 7213	DnaE1	Anaerobe	35	Mesophile	Gram+	4855529	45.491	4-5	40-50		767817	Bacteria	Firmicutes	Clostridia	Eubacteriales	Desulfallaceae	Desulfoscipio	Desulfoscipio gibsoniae	Desulfoscipio gibsoniae DSM 7213	04c_E1Fir			8	2	2	2	1	1		0	0		2	0	0	0	0	0	0	0		1	0	0	1	0		1
GCA_000024205.1_ASM2420v1	Desulfofarcimen acetoxidans DSM 771	DnaE1	Anaerobe	37	Mesophile	Gram+	4545624	41.5548	4-5	40-50		485916	Bacteria	Firmicutes	Clostridia	Eubacteriales	Peptococcaceae	Desulfofarcimen	Desulfofarcimen acetoxidans	Desulfofarcimen acetoxidans DSM 771	04c_E1Fir			4	1	2	1	0	0		0	0		1	0	0	0	0	0	0	0		1	1	0	0	0		0
GCA_000024605.1_ASM2460v1	Ammonifex degensii KC4	DnaE1	Anaerobe	70	Hyperthermophile	Gram+	2157067	59.4651	2-3	50-60		429009	Bacteria	Firmicutes	Clostridia	Thermoanaerobacterales	Thermoanaerobacteraceae	Ammonifex	Ammonifex degensii	Ammonifex degensii KC4	04c_E1Fir			4	1	1	1	1	0		0	0		1	0	0	0	0	0	0	0		1	0	0	0	0		1
GCA_000299355.1_ASM29935v1	Gottschalkia acidurici 9a	DnaE1	Anaerobe	37	Mesophile	Gram+	3108248	29.9336	3-4	<30		1128398	Bacteria	Firmicutes	Tissierellia	Tissierellales	Gottschalkiaceae	Gottschalkia	Gottschalkia acidurici	Gottschalkia acidurici 9a	04c_E1Fir			3	1	1	1	0	0		0	0		1	0	0	0	0	0	0	0		1	0	0	0	0		1
GCA_003932015.2_ASM393201v2	Candidatus Desulforudis audaxviator	DnaE1	Anaerobe	NA	NA	NA	2212508	61.1082	2-3	60-70		471827	Bacteria	Firmicutes	Clostridia	Eubacteriales	Peptococcaceae	Candidatus Desulforudis		Candidatus Desulforudis audaxviator	04c_E1Fir			3	1	1	0	1	0		0	0		1	0	0	0	0	0	0	0		1	0	0	0	0		0
GCA_014701235.1_ASM1470123v1	Dissulfurispira thermophila	DnaE1	NA	NA	NA	NA	2370875	38.7403	2-3	30-40		2715679	Bacteria	Nitrospirae	Thermodesulfovibrionia	Thermodesulfovibrionales	Dissulfurispiraceae	Dissulfurispira		Dissulfurispira thermophila	19_E1Nit			4	1	1	1	1	0		1	0		1	0	0	0	0	0	0	0		1	0	0	0	0		0
GCA_000284315.1_ASM28431v1	Leptospirillum ferrooxidans C2-3	DnaE1	NA	31	Mesophile	NA	2559538	50.0475	2-3	50-60		1162668	Bacteria	Nitrospirae	Nitrospira	Nitrospirales	Nitrospiraceae	Leptospirillum	Leptospirillum ferrooxidans	Leptospirillum ferrooxidans C2-3	19_E1Nit			3	1	1	0	0	1		0	0		1	0	0	0	0	0	0	0		1	0	0	0	0		0
GCA_001458695.1_NiCh1	Candidatus Nitrospira inopinata	DnaE1	NA	39	Mesophile	NA	3295117	59.2312	3-4	50-60		1715989	Bacteria	Nitrospirae	Nitrospira	Nitrospirales	Nitrospiraceae	Nitrospira		Candidatus Nitrospira inopinata	19_E1Nit			5	2	1	2	0	0		0	0		1	0	0	0	1	0	0	0		1	0	0	0	0		0
GCA_001273775.1_ASM127377v1	Nitrospira moscoviensis	DnaE1	NA	39	Mesophile	NA	4589485	61.987	4-5	60-70		42253	Bacteria	Nitrospirae	Nitrospira	Nitrospirales	Nitrospiraceae	Nitrospira		Nitrospira moscoviensis	19_E1Nit			5	2	1	2	0	0		0	0		1	0	0	0	1	0	0	0		1	0	0	0	0		0
GCA_900169565.1_NSJP_Ch1	Nitrospira japonica	DnaE1	NA	39	Mesophile	NA	4084817	58.9592	4-5	50-60		1325564	Bacteria	Nitrospirae	Nitrospira	Nitrospirales	Nitrospiraceae	Nitrospira		Nitrospira japonica	19_E1Nit			5	2	1	2	0	0		0	0		1	0	0	0	1	0	0	0		1	0	0	0	0		0
GCA_000020985.1_ASM2098v1	Thermodesulfovibrio yellowstonii DSM 11347	DnaE1	Anaerobe	60	Hyperthermophile	Gram-	2003803	34.1289	2-3	30-40		289376	Bacteria	Nitrospirae	Thermodesulfovibrionia	Thermodesulfovibrionales	Thermodesulfovibrionaceae	Thermodesulfovibrio	Thermodesulfovibrio yellowstonii	Thermodesulfovibrio yellowstonii DSM 11347	19_E1Nit			3	1	1	0	0	1		0	0		1	0	0	0	0	0	0	0		1	0	0	0	0		0
GCA_007752135.1_ASM775213v1	Aureliella helgolandensis	DnaE1	NA	27	Mesophile	Gram-	8439957	55.2788	>7	50-60		2527968	Bacteria	Planctomycetes	Planctomycetia	Pirellulales	Pirellulaceae	Aureliella		Aureliella helgolandensis	11_E1Pla			6	2	1	2	1	0		6	0		1	0	0	1	0	0	0	0		1	0	0	0	0		1
GCA_013128195.2_ASM1312819v2	Frigoriglobus tundricola	DnaE1	Aerobe	18.5	Psychrophile	NA	9857393	67.3907	>7	60-70		2774151	Bacteria	Planctomycetes	Planctomycetia	Gemmatales	Gemmataceae	Frigoriglobus		Frigoriglobus tundricola	11_E1Pla			6	1	3	1	1	0		0	0		1	0	0	0	0	0	0	0		1	2	0	0	0		0
GCA_000284115.1_ASM28411v1	Phycisphaera mikurensis NBRC 102666	DnaE1	NA	27.5	Mesophile	NA	3884382	73.2189	3-4	>70		1142394	Bacteria	Planctomycetes	Phycisphaerae	Phycisphaerales	Phycisphaeraceae	Phycisphaera	Phycisphaera mikurensis	Phycisphaera mikurensis NBRC 102666	11_E1Pla			6	2	1	2	1	0		0	0		1	0	0	1	0	0	0	0		1	0	0	0	0		1
GCA_007747445.1_ASM774744v1	Poriferisphaera corsica	DnaE1	NA	NA	NA	NA	4291168	48.748	4-5	40-50		2528020	Bacteria	Planctomycetes	Phycisphaerae	Phycisphaerales	Phycisphaeraceae	Poriferisphaera		Poriferisphaera corsica	11_E1Pla			4	1	1	1	1	0		0	0		1	0	0	0	0	0	0	0		1	0	0	0	0		0
GCA_015169395.1_ASM1516939v1	Humisphaera borealis	DnaE1	NA	NA	NA	NA	7189892	63.1186	>7	60-70		2807512	Bacteria	Planctomycetes	Phycisphaerae	Tepidisphaerales	Tepidisphaeraceae	Humisphaera		Humisphaera borealis	11_E1Pla			6	2	1	2	1	0		0	0		1	0	0	1	0	0	0	0		1	0	0	0	0		1
GCA_000186345.1_ASM18634v1	Isosphaera pallida ATCC 43644	DnaE1	Aerobe	45	Thermophile	Gram-	5529304	62.4905	5-6	60-70		575540	Bacteria	Planctomycetes	Planctomycetia	Isosphaerales	Isosphaeraceae	Isosphaera	Isosphaera pallida	Isosphaera pallida ATCC 43644	11_E1Pla			4	1	1	1	1	0		0	0		1	0	0	0	0	0	0	0		1	0	0	0	0		0
GCA_008087625.1_ASM808762v1	Aquisphaera giovannonii	DnaE1	NA	35	Mesophile	NA	10526296	70.7584	>7	>70		406548	Bacteria	Planctomycetes	Planctomycetia	Isosphaerales	Isosphaeraceae	Aquisphaera		Aquisphaera giovannonii	11_E1Pla			5	1	1	2	1	0		0	0		1	0	0	0	0	0	0	0		1	0	0	0	0		1
GCA_001956985.1_ASM195698v1	Paludisphaera borealis	DnaE1	Aerobe	28	Mesophile	Gram-	7651896	66.2645	>7	60-70		1387353	Bacteria	Planctomycetes	Planctomycetia	Isosphaerales	Isosphaeraceae	Paludisphaera		Paludisphaera borealis	11_E1Pla			6	1	1	3	1	0		0	0		1	0	0	0	0	0	0	0		1	0	0	0	0		1
GCA_001983935.1_ASM198393v1	Fuerstiella marisgermanici	DnaE1	NA	28	Mesophile	NA	8920478	55.9005	>7	50-60		1891926	Bacteria	Planctomycetes	Planctomycetia	Planctomycetales	Planctomycetaceae	Fuerstiella		Fuerstiella marisgermanici	11_E1Pla			6	2	1	2	1	0		0	0		1	0	0	1	0	0	0	0		1	0	0	0	0		1
GCA_000242455.3_ASM24245v3	Singulisphaera acidiphila DSM 18658	DnaE1	Aerobe	26	Mesophile	Gram-	9755686	62.2335	>7	60-70		886293	Bacteria	Planctomycetes	Planctomycetia	Isosphaerales	Isosphaeraceae	Singulisphaera	Singulisphaera acidiphila	Singulisphaera acidiphila DSM 18658	11_E1Pla			5	1	1	2	1	0		0	0		1	0	0	0	0	0	0	0		1	0	0	0	0		1
GCA_007747795.1_ASM774779v1	Maioricimonas rarisocia	DnaE1	Aerobe	31	Mesophile	Gram-	7744989	63.3594	>7	60-70		2528026	Bacteria	Planctomycetes	Planctomycetia	Planctomycetales	Planctomycetaceae	Maioricimonas		Maioricimonas rarisocia	11_E1Pla			6	2	1	2	1	0		0	0		1	0	0	1	0	0	0	0		1	0	0	0	0		1
GCA_009177095.1_ASM917709v1	Lacipirellula parvula	DnaE1	NA	NA	NA	NA	6922258	61.7275	6-7	60-70		2650471	Bacteria	Planctomycetes	Planctomycetia	Pirellulales	Lacipirellulaceae	Lacipirellula		Lacipirellula parvula	11_E1Pla			7	2	1	3	1	0		0	0		1	0	0	1	0	0	0	0		1	0	0	0	0		0
GCA_007748035.1_ASM774803v1	Aeoliella mucimassa	DnaE1	NA	28	Mesophile	Gram-	6608792	57.9598	6-7	50-60		2527972	Bacteria	Planctomycetes	Planctomycetia	Pirellulales	Lacipirellulaceae	Aeoliella		Aeoliella mucimassa	11_E1Pla			4	1	1	1	1	0		0	0		1	0	0	0	0	0	0	0		1	0	0	0	0		0
GCA_007741515.1_ASM774151v1	Adhaeretor mobilis	DnaE1	NA	NA	NA	NA	5996859	55.0634	5-6	50-60		1930276	Bacteria	Planctomycetes	Planctomycetia	Pirellulales	Lacipirellulaceae	Adhaeretor		Adhaeretor mobilis	11_E1Pla			5	1	1	2	1	0		0	0		1	0	0	0	0	0	0	0		1	0	0	0	0		0
GCA_000196115.1_ASM19611v1	Rhodopirellula baltica SH 1	DnaE1	Aerobe	28	Mesophile	Gram-	7145576	55.4033	>7	50-60		243090	Bacteria	Planctomycetes	Planctomycetia	Pirellulales	Pirellulaceae	Rhodopirellula	Rhodopirellula baltica	Rhodopirellula baltica SH 1	11_E1Pla			6	2	1	2	1	0		0	0		1	0	0	1	0	0	0	0		1	0	0	0	0		1
GCA_007747655.1_ASM774765v1	Anatilimnocola aggregata	DnaE1	NA	NA	NA	NA	9007740	57.7816	>7	50-60		2528021	Bacteria	Planctomycetes	Planctomycetia	Pirellulales	Pirellulaceae	Anatilimnocola		Anatilimnocola aggregata	11_E1Pla			9	2	3	3	1	0		0	0		1	0	0	1	0	0	0	0		1	0	0	0	2		1
GCA_007750855.1_ASM775085v1	Pirellulimonas nuda	DnaE1	NA	24	Mesophile	Gram-	6618662	66.4547	6-7	60-70		2528009	Bacteria	Planctomycetes	Planctomycetia	Pirellulales	Lacipirellulaceae	Pirellulimonas		Pirellulimonas nuda	11_E1Pla			7	2	3	1	1	0		0	0		1	0	0	1	0	0	0	0		1	0	0	0	2		0
GCA_008087665.1_ASM808766v1	Mariniblastus fucicola	DnaE1	Aerobe	25	Mesophile	NA	6570840	53.4056	6-7	50-60		980251	Bacteria	Planctomycetes	Planctomycetia	Pirellulales	Pirellulaceae	Mariniblastus		Mariniblastus fucicola	11_E1Pla			6	2	1	2	1	0		0	0		1	0	0	1	0	0	0	0		1	0	0	0	0		1
GCA_000025185.1_ASM2518v1	Pirellula staleyi DSM 6068	DnaE1	Aerobe	26	Mesophile	Gram-	6196199	57.4647	6-7	50-60		530564	Bacteria	Planctomycetes	Planctomycetia	Pirellulales	Pirellulaceae	Pirellula	Pirellula staleyi	Pirellula staleyi DSM 6068	11_E1Pla			4	1	1	1	1	0		0	0		1	0	0	0	0	0	0	0		1	0	0	0	0		0
GCA_002277955.1_ASM227795v1	Thermogutta terrifontis	DnaE1	NA	57.5	Thermophile	NA	4810751	57.3397	4-5	50-60		1331910	Bacteria	Planctomycetes	Planctomycetia	Pirellulales	Thermoguttaceae	Thermogutta		Thermogutta terrifontis	11_E1Pla			5	2	1	1	1	0		0	0		1	0	0	1	0	0	0	0		1	0	0	0	0		0
GCA_007751715.1_ASM775171v1	Rosistilla oblonga	DnaE1	Aerobe	33	Mesophile	Gram-	7250512	58.2114	>7	50-60		2527990	Bacteria	Planctomycetes	Planctomycetia	Pirellulales	Pirellulaceae	Rosistilla		Rosistilla oblonga	11_E1Pla			5	2	1	1	1	0		0	0		1	0	0	1	0	0	0	0		1	0	0	0	0		0
GCA_007751035.1_ASM775103v1	Lignipirellula cremea	DnaE1	Aerobe	26	Mesophile	Gram-	9565229	61.4458	>7	60-70		2528010	Bacteria	Planctomycetes	Planctomycetia	Pirellulales	Pirellulaceae	Lignipirellula		Lignipirellula cremea	11_E1Pla			5	2	1	1	1	0		0	0		1	0	0	1	0	0	0	0		1	0	0	0	0		0
GCA_007741535.1_ASM774153v1	Rubripirellula lacrimiformis	DnaE1	NA	26.6667	Mesophile	Gram-	8542491	57.3464	>7	50-60		1930273	Bacteria	Planctomycetes	Planctomycetia	Pirellulales	Pirellulaceae	Rubripirellula		Rubripirellula lacrimiformis	11_E1Pla			6	2	1	2	1	0		0	0		1	0	0	1	0	0	0	0		1	0	0	0	0		1
GCA_008065135.1_ASM806513v1	Roseimaritima ulvae	DnaE1	NA	30	Mesophile	NA	8212515	59.1073	>7	50-60		980254	Bacteria	Planctomycetes	Planctomycetia	Pirellulales	Pirellulaceae	Roseimaritima		Roseimaritima ulvae	11_E1Pla			6	2	1	2	1	0		0	0		1	0	0	1	0	0	0	0		1	0	0	0	0		1
GCA_007741495.1_ASM774149v1	Roseimaritima multifibrata	DnaE1	NA	30	Mesophile	NA	7216590	54.5323	>7	50-60		1930274	Bacteria	Planctomycetes	Planctomycetia	Pirellulales	Pirellulaceae	Roseimaritima		Roseimaritima multifibrata	11_E1Pla			6	2	1	2	1	0		0	0		1	0	0	1	0	0	0	0		1	0	0	0	0		1
GCA_007748115.1_ASM774811v1	Bremerella volcania	DnaE1	Aerobe	36	Mesophile	NA	6496182	56.1507	6-7	50-60		2527984	Bacteria	Planctomycetes	Planctomycetia	Pirellulales	Pirellulaceae	Bremerella		Bremerella volcania	11_E1Pla			6	2	1	2	1	0		0	0		1	0	0	1	0	0	0	0		1	0	0	0	0		0
GCA_000092105.1_ASM9210v1	Planctopirus limnophila DSM 3776	DnaE1	Aerobe	30	Mesophile	Gram-	5460085	53.6845	5-6	50-60		521674	Bacteria	Planctomycetes	Planctomycetia	Planctomycetales	Planctomycetaceae	Planctopirus	Planctopirus limnophila	Planctopirus limnophila DSM 3776	11_E1Pla			7	2	2	2	1	0		0	0		1	0	0	1	0	0	0	0		1	0	0	0	1		0
GCA_007752345.1_ASM775234v1	Planctopirus ephydatiae	DnaE1	Aerobe	30	Mesophile	Gram-	5214061	53.7899	5-6	50-60		2528019	Bacteria	Planctomycetes	Planctomycetia	Planctomycetales	Planctomycetaceae	Planctopirus		Planctopirus ephydatiae	11_E1Pla			6	2	1	2	1	0		0	0		1	0	0	1	0	0	0	0		1	0	0	0	0		0
GCA_008254045.1_ASM825404v1	Limnoglobus roseus	DnaE1	NA	NA	NA	NA	9378099	65.6037	>7	60-70		2598579	Bacteria	Planctomycetes	Planctomycetia	Gemmatales	Gemmataceae	Limnoglobus		Limnoglobus roseus	11_E1Pla			7	1	2	3	1	0		0	0		1	0	0	0	0	0	0	0		1	0	0	0	1		0
GCA_901538355.1_ASM90153835v1	Tuwongella immobilis	DnaE1	Aerobe	34	Mesophile	Gram-	6690754	58.1137	6-7	50-60		692036	Bacteria	Planctomycetes	Planctomycetia	Gemmatales	Gemmataceae	Tuwongella		Tuwongella immobilis	11_E1Pla			4	1	1	1	1	0		0	0		1	0	0	0	0	0	0	0		1	0	0	0	0		0
GCA_000165715.3_ASM16571v3	Rubinisphaera brasiliensis DSM 5305	DnaE1	Aerobe	30	Mesophile	Gram-	6006602	56.4486	6-7	50-60		756272	Bacteria	Planctomycetes	Planctomycetia	Planctomycetales	Planctomycetaceae	Rubinisphaera	Rubinisphaera brasiliensis	Rubinisphaera brasiliensis DSM 5305	11_E1Pla			6	2	1	2	1	0		0	0		1	0	0	1	0	0	0	0		1	0	0	0	0		0
GCA_007751945.1_ASM775194v1	Gimesia panareensis	DnaE1	Aerobe	32	Mesophile	Gram-	8260309	53.3358	>7	50-60		2527978	Bacteria	Planctomycetes	Planctomycetia	Planctomycetales	Planctomycetaceae	Gimesia		Gimesia panareensis	11_E1Pla			5	1	1	2	1	0		0	0		1	0	0	0	0	0	0	0		1	0	0	0	0		1
GCA_007747015.1_ASM774701v1	Gimesia maris	DnaE1	Aerobe	30	Mesophile	Gram-	7626893	50.321	>7	50-60		122	Bacteria	Planctomycetes	Planctomycetia	Planctomycetales	Planctomycetaceae	Gimesia		Gimesia maris	11_E1Pla			5	1	1	2	1	0		0	0		1	0	0	0	0	0	0	0		1	0	0	0	0		1
GCA_007747215.1_ASM774721v1	Urbifossiella limnaea	DnaE1	NA	NA	NA	NA	7795793	71.3338	>7	>70		2528023	Bacteria	Planctomycetes	Planctomycetia	Gemmatales	Gemmataceae	Urbifossiella		Urbifossiella limnaea	11_E1Pla			9	1	5	2	1	0		0	0		1	0	0	0	0	0	0	0		1	0	0	0	4		0
GCA_007750395.1_ASM775039v1	Polystyrenella longa	DnaE1	Aerobe	24	Mesophile	Gram-	6125480	50.3165	6-7	50-60		2528007	Bacteria	Planctomycetes	Planctomycetia	Planctomycetales	Planctomycetaceae	Polystyrenella		Polystyrenella longa	11_E1Pla			5	1	1	2	1	0		0	0		1	0	0	0	0	0	0	0		1	0	0	0	0		1
GCA_901538265.1_ASM90153826v1	Gemmata massiliana	DnaE1	NA	30	Mesophile	NA	10135216	63.9527	>7	60-70		1210884	Bacteria	Planctomycetes	Planctomycetia	Gemmatales	Gemmataceae	Gemmata		Gemmata massiliana	11_E1Pla			9	1	6	1	1	0		0	0		1	0	0	0	0	0	0	0		1	4	0	0	1		0
GCA_001999965.1_ASM199996v1	Limihaloglobus sulfuriphilus	DnaE1	Anaerobe	NA	NA	Gram-	3868357	47.0422	3-4	40-50		1851148	Bacteria	Planctomycetes	Phycisphaerae	Sedimentisphaerales	Sedimentisphaeraceae	Limihaloglobus		Limihaloglobus sulfuriphilus	11_E1Pla			5	1	1	3	0	0		0	0		1	0	0	0	0	0	0	0		1	0	0	0	0		1
GCA_007747995.1_ASM774799v1	Symmachiella dynata	DnaE1	Aerobe	24	Mesophile	Gram-	7767809	55.3202	>7	50-60		2527995	Bacteria	Planctomycetes	Planctomycetia	Planctomycetales	Planctomycetaceae	Symmachiella		Symmachiella dynata	11_E1Pla			6	1	1	2	2	0		0	0		1	0	0	0	0	0	0	0		1	0	0	0	0		1
GCA_018398935.1_ASM1839893v1	Telmatocola sphagniphila	DnaE1	NA	25	Mesophile	NA	6592641	52.729	6-7	50-60		1123043	Bacteria	Planctomycetes	Planctomycetia	Gemmatales	Gemmataceae	Telmatocola		Telmatocola sphagniphila	11_E1Pla			6	1	2	2	1	0		0	0		1	0	0	0	0	0	0	0		1	0	0	0	1		0
GCA_001997385.1_ASM199738v1	Sedimentisphaera cyanobacteriorum	DnaE1	Anaerobe	NA	NA	Gram-	2951611	46.2024	2-3	40-50		1940790	Bacteria	Planctomycetes	Phycisphaerae	Sedimentisphaerales	Sedimentisphaeraceae	Sedimentisphaera		Sedimentisphaera cyanobacteriorum	11_E1Pla			3	1	1	1	0	0		0	0		1	0	0	0	0	0	0	0		1	0	0	0	0		0
GCA_002117005.1_ASM211700v1	Sedimentisphaera salicampi	DnaE1	Anaerobe	NA	NA	Gram-	3192293	46.3136	3-4	40-50		1941349	Bacteria	Planctomycetes	Phycisphaerae	Sedimentisphaerales	Sedimentisphaeraceae	Sedimentisphaera		Sedimentisphaera salicampi	11_E1Pla			3	1	1	1	0	0		0	0		1	0	0	0	0	0	0	0		1	0	0	0	0		0
GCA_002007645.1_ASM200764v1	Anaerohalosphaera lusitana	DnaE1	Anaerobe	NA	NA	Gram-	4250973	51.9778	4-5	50-60		1936003	Bacteria	Planctomycetes	Phycisphaerae	Sedimentisphaerales	Anaerohalosphaeraceae	Anaerohalosphaera		Anaerohalosphaera lusitana	11_E1Pla			5	1	1	2	1	0		0	0		1	0	0	0	0	0	0	0		1	0	0	0	0		1
GCA_011066545.1_ASM1106654v1	Candidatus Kuenenia stuttgartiensis	DnaE1	Anaerobe	NA	NA	NA	4334932	41.0292	4-5	40-50		174633	Bacteria	Planctomycetes	Candidatus Brocadiia	Candidatus Brocadiales	Candidatus Brocadiaceae	Candidatus Kuenenia		Candidatus Kuenenia stuttgartiensis	11_E1Pla			4	1	1	1	1	0		0	0		1	0	0	0	0	0	0	0		1	0	0	0	0		0
GCA_001890385.1_ASM189038v1	Tardibacter chloracetimidivorans	DnaE1	NA	NA	NA	NA	3787976	63.2219	3-4	60-70		1921510	Bacteria	Proteobacteria	Alphaproteobacteria	Sphingomonadales	Sphingomonadaceae	Tardibacter		Tardibacter chloracetimidivorans	23_E1PrAlp			8	2	4	2	0	0		2	0		1	0	0	1	0	0	0	0		1	0	0	1	2		0
GCA_000183665.1_ASM18366v1	Candidatus Liberibacter solanacearum CLso-ZC1	DnaE1	Aerobe	28	Mesophile	NA	1258278	35.241	1-2	30-40		658172	Bacteria	Proteobacteria	Alphaproteobacteria	Hyphomicrobiales	Rhizobiaceae	Liberibacter	Candidatus Liberibacter solanacearum	Candidatus Liberibacter solanacearum CLso-ZC1	23_E1PrAlp			4	1	3	0	0	0		1	0		1	0	0	0	0	0	0	0		1	0	0	2	0		0
GCA_003072485.1_ASM307248v1	Candidatus Fokinia solitaria	DnaE1	NA	NA	NA	NA	837348	35.788	0-1	30-40		1802984	Bacteria	Proteobacteria	Alphaproteobacteria	Rickettsiales	Candidatus Midichloriaceae	Candidatus Fokinia		Candidatus Fokinia solitaria	23_E1PrAlp			1	1	0	0	0	0		1	0		1	0	0	0	0	0	0	0		0	0	0	0	0		0
GCA_016743815.1_ASM1674381v1	Sphingomonas aliaeris	DnaE1	Aerobe	28	Mesophile	Gram-	4262007	64.378	4-5	60-70		2759526	Bacteria	Proteobacteria	Alphaproteobacteria	Sphingomonadales	Sphingomonadaceae	Sphingomonas		Sphingomonas aliaeris	23_E1PrAlp			8	4	0	4	0	0		1	0		1	0	0	3	0	0	0	0		0	0	0	0	0		1
GCA_003285265.1_ASM328526v1	Paracoccus mutanolyticus	DnaE1	Aerobe	30	Mesophile	Gram-	3592357	67.3232	3-4	60-70		1499308	Bacteria	Proteobacteria	Alphaproteobacteria	Rhodobacterales	Rhodobacteraceae	Paracoccus		Paracoccus mutanolyticus	23_E1PrAlp			2	1	0	1	0	0		1	0		1	0	0	0	0	0	0	0		0	0	0	0	0		0
GCA_002119765.1_ASM211976v1	Pseudorhodoplanes sinuspersici	DnaE1	Aerobe	NA	NA	NA	5971615	60.3157	5-6	60-70		1235591	Bacteria	Proteobacteria	Alphaproteobacteria	Hyphomicrobiales		Pseudorhodoplanes		Pseudorhodoplanes sinuspersici	23_E1PrAlp			5	2	1	2	0	0		1	0		1	0	0	1	0	0	0	0		1	0	0	0	0		1
GCA_014191545.1_ASM1419154v1	Terrihabitans soli	DnaE1	NA	NA	NA	NA	3114641	62.2277	3-4	60-70		708113	Bacteria	Proteobacteria	Alphaproteobacteria	Hyphomicrobiales		Terrihabitans		Terrihabitans soli	23_E1PrAlp			6	2	2	2	0	0		1	0		1	0	0	1	0	0	0	0		1	0	0	0	1		1
GCA_013365475.1_ASM1336547v1	Wolbachia endosymbiont of Cruorifilaria tuberocauda	DnaE1	Aerobe	NA	NA	Gram-	863988	32.2844	0-1	30-40		1812111	Bacteria	Proteobacteria	Alphaproteobacteria	Rickettsiales	Anaplasmataceae	Wolbachia		Wolbachia endosymbiont of Cruorifilaria tuberocauda	23_E1PrAlp			1	1	0	0	0	0		1	0		1	0	0	0	0	0	0	0		0	0	0	0	0		0
GCA_001028705.1_ASM102870v1	Croceicoccus naphthovorans	DnaE1	Aerobe	28	Mesophile	Gram-	3863562	62.608	3-4	60-70		1348774	Bacteria	Proteobacteria	Alphaproteobacteria	Sphingomonadales	Erythrobacteraceae	Croceicoccus		Croceicoccus naphthovorans	23_E1PrAlp			7	3	1	3	0	0		1	0		1	0	0	2	0	0	0	0		1	0	0	0	0		1
GCA_000731315.1_RG540_Ch_pA	Neorhizobium galegae bv. orientalis str. HAMBI 540	DnaE1	Aerobe	28.5	Mesophile	Gram-	6455027	61.2298	6-7	60-70		1028800	Bacteria	Proteobacteria	Alphaproteobacteria	Hyphomicrobiales	Rhizobiaceae	Neorhizobium	Neorhizobium galegae	Neorhizobium galegae bv. orientalis str. HAMBI 540	23_E1PrAlp			7	2	2	3	0	0		1	0		1	0	0	1	0	0	0	0		1	0	0	0	1		2
GCA_000024465.1_ASM2446v1	Candidatus Puniceispirillum marinum IMCC1322	DnaE1	NA	NA	NA	NA	2753527	48.8537	2-3	40-50		488538	Bacteria	Proteobacteria	Alphaproteobacteria			Candidatus Puniceispirillum	Candidatus Puniceispirillum marinum	Candidatus Puniceispirillum marinum IMCC1322	23_E1PrAlp			5	1	2	2	0	0		1	0		1	0	0	0	0	0	0	0		1	0	0	0	1		1
GCA_000010525.1_ASM1052v1	Azorhizobium caulinodans ORS 571	DnaE1	Aerobe	30	Mesophile	Gram-	5369772	67.319	5-6	60-70		438753	Bacteria	Proteobacteria	Alphaproteobacteria	Hyphomicrobiales	Xanthobacteraceae	Azorhizobium	Azorhizobium caulinodans	Azorhizobium caulinodans ORS 571	23_E1PrAlp			6	2	2	2	0	0		1	0		1	0	0	1	0	0	0	0		1	0	0	0	1		1
GCA_000499665.2_RMONA_1	Rickettsia monacensis	DnaE1	Aerobe	30	Mesophile	Gram-	1353450	32.3905	1-2	30-40		109232	Bacteria	Proteobacteria	Alphaproteobacteria	Rickettsiales	Rickettsiaceae	Rickettsia		Rickettsia monacensis	23_E1PrAlp			2	1	1	0	0	0		0	0		1	0	0	0	0	0	0	0		1	0	0	0	0		0
GCA_000496595.1_ASM49659v1	Candidatus Liberibacter americanus str. Sao Paulo	DnaE1	Aerobe	28	Mesophile	NA	1195201	31.1137	1-2	30-40		1261131	Bacteria	Proteobacteria	Alphaproteobacteria	Hyphomicrobiales	Rhizobiaceae	Liberibacter	Candidatus Liberibacter americanus	Candidatus Liberibacter americanus str. Sao Paulo	23_E1PrAlp			4	1	3	0	0	0		0	0		1	0	0	0	0	0	0	0		1	0	0	2	0		0
GCA_000010205.1_ASM1020v1	Orientia tsutsugamushi str. Ikeda	DnaE1	Aerobe	NA	NA	Gram-	2008987	30.5138	2-3	30-40		334380	Bacteria	Proteobacteria	Alphaproteobacteria	Rickettsiales	Rickettsiaceae	Orientia	Orientia tsutsugamushi	Orientia tsutsugamushi str. Ikeda	23_E1PrAlp			2	1	1	0	0	0		0	0		1	0	0	0	0	0	0	0		1	0	0	0	0		0
GCA_009914215.1_ASM991421v1	Acetobacter pasteurianus	DnaE1	Aerobe	26	Mesophile	Gram-	3056995	52.0082	3-4	50-60		438	Bacteria	Proteobacteria	Alphaproteobacteria	Rhodospirillales	Acetobacteraceae	Acetobacter		Acetobacter pasteurianus	23_E1PrAlp			5	2	1	2	0	0		0	0		2	0	0	0	0	0	0	0		1	0	0	0	0		1
GCA_001021085.1_ASM102108v1	Candidatus Liberibacter africanus PTSAPSY	DnaE1	Aerobe	28	Mesophile	NA	1192232	34.5034	1-2	30-40		1277257	Bacteria	Proteobacteria	Alphaproteobacteria	Hyphomicrobiales	Rhizobiaceae	Liberibacter	Candidatus Liberibacter africanus	Candidatus Liberibacter africanus PTSAPSY	23_E1PrAlp			2	1	1	0	0	0		0	0		1	0	0	0	0	0	0	0		1	0	0	0	0		0
GCA_002216815.1_ASM221681v1	Candidatus Liberibacter asiaticus	DnaE1	Aerobe	28	Mesophile	NA	1225162	36.4033	1-2	30-40		34021	Bacteria	Proteobacteria	Alphaproteobacteria	Hyphomicrobiales	Rhizobiaceae	Liberibacter		Candidatus Liberibacter asiaticus	23_E1PrAlp			4	1	3	0	0	0		0	0		1	0	0	0	0	0	0	0		1	0	0	2	0		0
GCA_000013325.1_ASM1332v1	Novosphingobium aromaticivorans DSM 12444	DnaE1	Aerobe	30	Mesophile	Gram-	4233314	65.1126	4-5	60-70		279238	Bacteria	Proteobacteria	Alphaproteobacteria	Sphingomonadales	Sphingomonadaceae	Novosphingobium	Novosphingobium aromaticivorans	Novosphingobium aromaticivorans DSM 12444	23_E1PrAlp			5	2	1	2	0	0		0	0		1	0	0	1	0	0	0	0		1	0	0	0	0		1
GCA_000767465.1_ASM76746v1	Novosphingobium pentaromativorans US6-1	DnaE1	Aerobe	30	Mesophile	Gram-	5457578	63.0187	5-6	60-70		1088721	Bacteria	Proteobacteria	Alphaproteobacteria	Sphingomonadales	Sphingomonadaceae	Novosphingobium	Novosphingobium pentaromativorans	Novosphingobium pentaromativorans US6-1	23_E1PrAlp			5	2	1	2	0	0		0	0		1	0	0	1	0	0	0	0		1	0	0	0	0		1
GCA_000283915.1_ASM28391v1	Rickettsia canadensis str. CA410	DnaE1	Aerobe	29	Mesophile	Gram-	1150228	31.0138	1-2	30-40		1105107	Bacteria	Proteobacteria	Alphaproteobacteria	Rickettsiales	Rickettsiaceae	Rickettsia	Rickettsia canadensis	Rickettsia canadensis str. CA410	23_E1PrAlp			2	1	1	0	0	0		0	0		1	0	0	0	0	0	0	0		1	0	0	0	0		0
GCA_001742225.1_ASM174222v1	Novosphingobium resinovorum	DnaE1	Aerobe	28	Mesophile	Gram-	6918128	64.9255	6-7	60-70		158500	Bacteria	Proteobacteria	Alphaproteobacteria	Sphingomonadales	Sphingomonadaceae	Novosphingobium		Novosphingobium resinovorum	23_E1PrAlp			13	5	1	6	0	1		0	0		1	0	0	4	0	0	0	0		1	0	0	0	0		2
GCA_000014865.1_ASM1486v1	Magnetococcus marinus MC-1	DnaE1	Aerobe	25	Mesophile	Gram-	4719581	54.1675	4-5	50-60		156889	Bacteria	Proteobacteria	Alphaproteobacteria	Magnetococcales	Magnetococcaceae	Magnetococcus	Magnetococcus marinus	Magnetococcus marinus MC-1	23_E1PrAlp			4	1	1	2	0	0		0	0		1	0	0	0	0	0	0	0		1	0	0	0	0		1
GCA_000155675.2_ASM15567v2	Octadecabacter antarcticus 307	DnaE1	Aerobe	4	Psychrophile	Gram-	4875481	54.616	4-5	50-60		391626	Bacteria	Proteobacteria	Alphaproteobacteria	Rhodobacterales	Roseobacteraceae	Octadecabacter	Octadecabacter antarcticus	Octadecabacter antarcticus 307	23_E1PrAlp			8	2	1	5	0	0		0	0		1	0	0	1	0	0	0	0		1	0	0	0	0		1
GCA_001008165.2_ASM100816v2	Croceibacterium atlanticum	DnaE1	Aerobe	25	Mesophile	Gram-	3475106	61.9105	3-4	60-70		1267766	Bacteria	Proteobacteria	Alphaproteobacteria	Sphingomonadales	Erythrobacteraceae	Croceibacterium		Croceibacterium atlanticum	23_E1PrAlp			5	2	1	2	0	0		0	0		1	0	0	1	0	0	0	0		1	0	0	0	0		1
GCA_000284415.2_ASM28441v2	Pararhodospirillum photometricum DSM 122	DnaE1	Anaerobe	25.5	Mesophile	Gram-	3876046	64.7433	3-4	60-70		1150469	Bacteria	Proteobacteria	Alphaproteobacteria	Rhodospirillales	Rhodospirillaceae	Pararhodospirillum	Pararhodospirillum photometricum	Pararhodospirillum photometricum DSM 122	23_E1PrAlp			3	1	1	1	0	0		0	0		1	0	0	0	0	0	0	0		1	0	0	0	0		1
GCA_000011965.2_ASM1196v2	Ruegeria pomeroyi DSS-3	DnaE1	Aerobe	30	Mesophile	Gram-	4601048	64.0696	4-5	60-70		246200	Bacteria	Proteobacteria	Alphaproteobacteria	Rhodobacterales	Roseobacteraceae	Ruegeria	Ruegeria pomeroyi	Ruegeria pomeroyi DSS-3	23_E1PrAlp			5	2	1	2	0	0		0	0		1	0	0	1	0	0	0	0		1	0	0	0	0		1
GCA_000284275.1_ASM28427v1	Bradyrhizobium cosmicum	DnaE1	Aerobe	28	Mesophile	Gram-	7231841	64.298	>7	60-70		1404864	Bacteria	Proteobacteria	Alphaproteobacteria	Hyphomicrobiales	Bradyrhizobiaceae	Bradyrhizobium		Bradyrhizobium cosmicum	23_E1PrAlp			6	2	1	3	0	0		0	0		1	0	0	1	0	0	0	0		1	0	0	0	0		2
GCA_001975705.1_ASM197570v1	Salipiger abyssi	DnaE1	Aerobe	30	Mesophile	Gram-	5259072	65.6706	5-6	60-70		1250539	Bacteria	Proteobacteria	Alphaproteobacteria	Rhodobacterales	Roseobacteraceae	Salipiger		Salipiger abyssi	23_E1PrAlp			5	2	1	2	0	0		0	0		1	0	0	1	0	0	0	0		1	0	0	0	0		1
GCA_018286635.1_ASM1828663v1	Sphingobium phenoxybenzoativorans	DnaE1	Aerobe	28	Mesophile	Gram-	4828758	62.3948	4-5	60-70		1592790	Bacteria	Proteobacteria	Alphaproteobacteria	Sphingomonadales	Sphingomonadaceae	Sphingobium		Sphingobium phenoxybenzoativorans	23_E1PrAlp			5	2	1	2	0	0		0	0		1	0	0	1	0	0	0	0		1	0	0	0	0		1
GCA_000018205.1_ASM1820v1	Rickettsia akari str. Hartford	DnaE1	Aerobe	29	Mesophile	Gram-	1231060	32.3347	1-2	30-40		293614	Bacteria	Proteobacteria	Alphaproteobacteria	Rickettsiales	Rickettsiaceae	Rickettsia	Rickettsia akari	Rickettsia akari str. Hartford	23_E1PrAlp			2	1	1	0	0	0		0	0		1	0	0	0	0	0	0	0		1	0	0	0	0		0
GCA_000284155.1_ASM28415v1	Rickettsia australis str. Cutlack	DnaE1	Aerobe	29	Mesophile	Gram-	1323280	32.2842	1-2	30-40		1105110	Bacteria	Proteobacteria	Alphaproteobacteria	Rickettsiales	Rickettsiaceae	Rickettsia	Rickettsia australis	Rickettsia australis str. Cutlack	23_E1PrAlp			2	1	1	0	0	0		0	0		1	0	0	0	0	0	0	0		1	0	0	0	0		0
GCA_000503895.1_ASM50389v1	Hyphomicrobium nitrativorans NL23	DnaE1	Aerobe	30	Mesophile	Gram-	3653837	63.8844	3-4	60-70		1029756	Bacteria	Proteobacteria	Alphaproteobacteria	Hyphomicrobiales	Hyphomicrobiaceae	Hyphomicrobium	Hyphomicrobium nitrativorans	Hyphomicrobium nitrativorans NL23	23_E1PrAlp			3	1	1	1	0	0		0	0		1	0	0	0	0	0	0	0		1	0	0	0	0		0
GCA_002983865.1_ASM298386v1	Roseobacter denitrificans	DnaE1	Aerobe	22	Mesophile	Gram-	4308791	58.8992	4-5	50-60		2434	Bacteria	Proteobacteria	Alphaproteobacteria	Rhodobacterales	Roseobacteraceae	Roseobacter		Roseobacter denitrificans	23_E1PrAlp			5	2	1	2	0	0		0	0		1	0	0	1	0	0	0	0		1	0	0	0	0		1
GCA_000277165.1_ASM27716v1	Rickettsia prowazekii str. Chernikova	DnaE1	Aerobe	29	Mesophile	Gram-	1109804	29.006	1-2	<30		1105094	Bacteria	Proteobacteria	Alphaproteobacteria	Rickettsiales	Rickettsiaceae	Rickettsia	Rickettsia prowazekii	Rickettsia prowazekii str. Chernikova	23_E1PrAlp			2	1	1	0	0	0		0	0		1	0	0	0	0	0	0	0		1	0	0	0	0		0
GCA_005144885.1_ASM514488v1	Phreatobacter stygius	DnaE1	Aerobe	30	Mesophile	Gram-	7354671	66.7083	>7	60-70		1940610	Bacteria	Proteobacteria	Alphaproteobacteria	Hyphomicrobiales	Phreatobacteraceae	Phreatobacter		Phreatobacter stygius	23_E1PrAlp			5	2	1	2	0	0		0	0		1	0	0	1	0	0	0	0		1	0	0	0	0		2
GCA_000007025.1_ASM702v1	Rickettsia conorii str. Malish 7	DnaE1	Aerobe	32	Mesophile	Gram-	1268755	32.4388	1-2	30-40		272944	Bacteria	Proteobacteria	Alphaproteobacteria	Rickettsiales	Rickettsiaceae	Rickettsia	Rickettsia conorii	Rickettsia conorii str. Malish 7	23_E1PrAlp			2	1	1	0	0	0		0	0		1	0	0	0	0	0	0	0		1	0	0	0	0		0
GCA_000017445.3_ASM1744v3	Rickettsia rickettsii str. Iowa	DnaE1	Aerobe	29	Mesophile	Gram-	1268201	32.4468	1-2	30-40		452659	Bacteria	Proteobacteria	Alphaproteobacteria	Rickettsiales	Rickettsiaceae	Rickettsia	Rickettsia rickettsii	Rickettsia rickettsii str. Iowa	23_E1PrAlp			2	1	1	0	0	0		0	0		1	0	0	0	0	0	0	0		1	0	0	0	0		0
GCA_000237845.1_ASM23784v1	Rickettsia slovaca 13-B	DnaE1	Aerobe	29	Mesophile	Gram-	1275089	32.5013	1-2	30-40		941638	Bacteria	Proteobacteria	Alphaproteobacteria	Rickettsiales	Rickettsiaceae	Rickettsia	Rickettsia slovaca	Rickettsia slovaca 13-B	23_E1PrAlp			2	1	1	0	0	0		0	0		1	0	0	0	0	0	0	0		1	0	0	0	0		0
GCA_000284075.1_ASM28407v1	Rickettsia rhipicephali str. 3-7-female6-CWPP	DnaE1	Aerobe	29	Mesophile	Gram-	1305467	32.3945	1-2	30-40		1105113	Bacteria	Proteobacteria	Alphaproteobacteria	Rickettsiales	Rickettsiaceae	Rickettsia	Rickettsia rhipicephali	Rickettsia rhipicephali str. 3-7-female6-CWPP	23_E1PrAlp			2	1	1	0	0	0		0	0		1	0	0	0	0	0	0	0		1	0	0	0	0		0
GCA_006385135.1_ASM638513v1	Paremcibacter congregatus	DnaE1	Aerobe	25	Mesophile	Gram-	4189011	51.5229	4-5	50-60		2043170	Bacteria	Proteobacteria	Alphaproteobacteria	Emcibacterales	Emcibacteraceae	Paremcibacter		Paremcibacter congregatus	23_E1PrAlp			6	2	1	3	0	0		0	0		1	0	0	1	0	0	0	0		1	0	0	0	0		1
GCA_009731485.1_ASM973148v1	Rickettsia conorii subsp. heilongjiangensis	DnaE1	Aerobe	32	Mesophile	Gram-	1279369	32.3283	1-2	30-40		226665	Bacteria	Proteobacteria	Alphaproteobacteria	Rickettsiales	Rickettsiaceae	Rickettsia	Rickettsia conorii	Rickettsia conorii subsp. heilongjiangensis	23_E1PrAlp			2	1	1	0	0	0		0	0		1	0	0	0	0	0	0	0		1	0	0	0	0		0
GCA_014211955.1_ASM1421195v1	Croceicoccus marinus	DnaE1	Aerobe	25	Mesophile	Gram-	4268603	64.7276	4-5	60-70		450378	Bacteria	Proteobacteria	Alphaproteobacteria	Sphingomonadales	Erythrobacteraceae	Croceicoccus		Croceicoccus marinus	23_E1PrAlp			7	3	1	3	0	0		0	0		1	0	0	2	0	0	0	0		1	0	0	0	0		1
GCA_000143145.1_ASM14314v1	Hyphomicrobium denitrificans ATCC 51888	DnaE1	Aerobe	29	Mesophile	Gram-	3638969	60.8124	3-4	60-70		582899	Bacteria	Proteobacteria	Alphaproteobacteria	Hyphomicrobiales	Hyphomicrobiaceae	Hyphomicrobium	Hyphomicrobium denitrificans	Hyphomicrobium denitrificans ATCC 51888	23_E1PrAlp			5	2	1	2	0	0		0	0		1	0	0	1	0	0	0	0		1	0	0	0	0		1
GCA_000277285.1_ASM27728v1	Rickettsia typhi str. TH1527	DnaE1	Aerobe	29	Mesophile	Gram-	1112372	28.9189	1-2	<30		1003201	Bacteria	Proteobacteria	Alphaproteobacteria	Rickettsiales	Rickettsiaceae	Rickettsia	Rickettsia typhi	Rickettsia typhi str. TH1527	23_E1PrAlp			2	1	1	0	0	0		0	0		1	0	0	0	0	0	0	0		1	0	0	0	0		0
GCA_000300235.2_ASM30023v2	Thalassospira xiamenensis M-5 = DSM 17429	DnaE1	Aerobe	25	Mesophile	Gram-	4768950	54.6556	4-5	50-60		1123366	Bacteria	Proteobacteria	Alphaproteobacteria	Rhodospirillales	Thalassospiraceae	Thalassospira	Thalassospira xiamenensis	Thalassospira xiamenensis M-5 = DSM 17429	23_E1PrAlp			6	2	1	3	0	0		0	0		1	0	0	1	0	0	0	0		1	0	0	0	0		1
GCA_002504085.1_ASM250408v1	Sphingobium yanoikuyae	DnaE1	Aerobe	30	Mesophile	Gram-	5532633	64.2309	5-6	60-70		13690	Bacteria	Proteobacteria	Alphaproteobacteria	Sphingomonadales	Sphingomonadaceae	Sphingobium		Sphingobium yanoikuyae	23_E1PrAlp			9	4	1	4	0	0		0	0		1	0	0	3	0	0	0	0		1	0	0	0	0		1
GCA_003173715.1_ASM317371v1	Methylobacterium durans	DnaE1	Aerobe	29	Mesophile	Gram-	6788375	68.7441	6-7	60-70		2202825	Bacteria	Proteobacteria	Alphaproteobacteria	Hyphomicrobiales	Methylobacteriaceae	Methylobacterium		Methylobacterium durans	23_E1PrAlp			6	2	1	3	0	0		0	0		1	0	0	1	0	0	0	0		1	0	0	0	0		1
GCA_002355855.1_ASM235585v1	Sphingobium cloacae	DnaE1	Aerobe	26.5	Mesophile	Gram-	4547566	64.4455	4-5	60-70		120107	Bacteria	Proteobacteria	Alphaproteobacteria	Sphingomonadales	Sphingomonadaceae	Sphingobium		Sphingobium cloacae	23_E1PrAlp			7	3	1	3	0	0		0	0		1	0	0	2	0	0	0	0		1	0	0	0	0		1
GCA_000007125.1_ASM712v1	Brucella melitensis bv. 1 str. 16M	DnaE1	Aerobe	37	Mesophile	Gram-	3294931	57.2225	3-4	50-60		224914	Bacteria	Proteobacteria	Alphaproteobacteria	Hyphomicrobiales	Brucellaceae	Brucella	Brucella melitensis	Brucella melitensis bv. 1 str. 16M	23_E1PrAlp			5	2	1	2	0	0		0	0		1	0	0	1	0	0	0	0		1	0	0	0	0		1
GCA_000147835.3_ASM14783v3	Sphingobium chlorophenolicum L-1	DnaE1	Aerobe	30	Mesophile	Gram-	4573221	63.808	4-5	60-70		690566	Bacteria	Proteobacteria	Alphaproteobacteria	Sphingomonadales	Sphingomonadaceae	Sphingobium	Sphingobium chlorophenolicum	Sphingobium chlorophenolicum L-1	23_E1PrAlp			5	2	1	2	0	0		0	0		1	0	0	1	0	0	0	0		1	0	0	0	0		1
GCA_001886735.1_ASM188673v1	Sulfitobacter alexandrii	DnaE1	Aerobe	20	Mesophile	Gram-	4691010	64.5157	4-5	60-70		1917485	Bacteria	Proteobacteria	Alphaproteobacteria	Rhodobacterales	Roseobacteraceae	Sulfitobacter		Sulfitobacter alexandrii	23_E1PrAlp			5	2	1	2	0	0		0	0		1	0	0	1	0	0	0	0		1	0	0	0	0		1
GCA_003173755.1_ASM317375v1	Methylobacterium terrae	DnaE1	Aerobe	28	Mesophile	Gram-	6162702	71.5572	6-7	>70		2202827	Bacteria	Proteobacteria	Alphaproteobacteria	Hyphomicrobiales	Methylobacteriaceae	Methylobacterium		Methylobacterium terrae	23_E1PrAlp			7	2	1	4	0	0		0	0		1	0	0	1	0	0	0	0		1	0	0	0	0		1
GCA_007989425.1_ASM798942v1	Rickettsia asiatica	DnaE1	Aerobe	29	Mesophile	Gram-	1419085	32.3414	1-2	30-40		238800	Bacteria	Proteobacteria	Alphaproteobacteria	Rickettsiales	Rickettsiaceae	Rickettsia		Rickettsia asiatica	23_E1PrAlp			2	1	1	0	0	0		0	0		1	0	0	0	0	0	0	0		1	0	0	0	0		0
GCA_015074805.1_ASM1507480v1	Sphingobium fuliginis	DnaE1	Aerobe	29	Mesophile	Gram-	4984172	64.6713	4-5	60-70		336203	Bacteria	Proteobacteria	Alphaproteobacteria	Sphingomonadales	Sphingomonadaceae	Sphingobium		Sphingobium fuliginis	23_E1PrAlp			7	3	1	3	0	0		0	0		1	0	0	2	0	0	0	0		1	0	0	0	0		1
GCA_017347565.1_ASM1734756v1	Methylobacterium indicum	DnaE1	Aerobe	28	Mesophile	Gram-	7052747	70.5372	>7	>70		1775910	Bacteria	Proteobacteria	Alphaproteobacteria	Hyphomicrobiales	Methylobacteriaceae	Methylobacterium		Methylobacterium indicum	23_E1PrAlp			6	2	1	3	0	0		0	0		1	0	0	1	0	0	0	0		1	0	0	0	0		1
GCA_001889605.1_ASM188960v1	Mesorhizobium oceanicum	DnaE1	Aerobe	35	Mesophile	Gram-	5324561	65.056	5-6	60-70		1670800	Bacteria	Proteobacteria	Alphaproteobacteria	Hyphomicrobiales	Phyllobacteriaceae	Mesorhizobium		Mesorhizobium oceanicum	23_E1PrAlp			5	2	1	2	0	0		0	0		1	0	0	1	0	0	0	0		1	0	0	0	0		1
GCA_002288285.1_ASM228828v1	Sphingobium xenophagum	DnaE1	Aerobe	29	Mesophile	Gram-	4602637	63.1854	4-5	60-70		121428	Bacteria	Proteobacteria	Alphaproteobacteria	Sphingomonadales	Sphingomonadaceae	Sphingobium		Sphingobium xenophagum	23_E1PrAlp			4	2	1	1	0	0		0	0		1	0	0	1	0	0	0	0		1	0	0	0	0		1
GCA_004331955.1_ASM433195v1	Roseitalea porphyridii	DnaE1	Aerobe	33.5	Mesophile	Gram-	3539672	66.5591	3-4	60-70		1852022	Bacteria	Proteobacteria	Alphaproteobacteria	Hyphomicrobiales	Phyllobacteriaceae	Roseitalea		Roseitalea porphyridii	23_E1PrAlp			5	2	1	2	0	0		0	0		1	0	0	1	0	0	0	0		1	0	0	0	0		1
GCA_016134045.1_ASM1613404v1	Pelagovum pacificum	DnaE1	Aerobe	NA	NA	NA	4091934	66.0799	4-5	60-70		2588711	Bacteria	Proteobacteria	Alphaproteobacteria	Rhodobacterales	Rhodobacteraceae	Pelagovum		Pelagovum pacificum	23_E1PrAlp			5	2	1	2	0	0		0	0		1	0	0	1	0	0	0	0		1	0	0	0	0		1
GCA_000590925.1_ASM59092v1	Roseibacterium elongatum DSM 19469	DnaE1	Aerobe	27	Mesophile	Gram-	3555109	65.7424	3-4	60-70		1294273	Bacteria	Proteobacteria	Alphaproteobacteria	Rhodobacterales	Roseobacteraceae	Roseibacterium	Roseibacterium elongatum	Roseibacterium elongatum DSM 19469	23_E1PrAlp			5	2	1	2	0	0		0	0		1	0	0	1	0	0	0	0		1	0	0	0	0		1
GCA_003173735.1_ASM317373v1	Methylobacterium radiodurans	DnaE1	Aerobe	28	Mesophile	Gram-	5539695	70.4468	5-6	>70		2202828	Bacteria	Proteobacteria	Alphaproteobacteria	Hyphomicrobiales	Methylobacteriaceae	Methylobacterium		Methylobacterium radiodurans	23_E1PrAlp			9	3	1	5	0	0		0	0		1	0	0	2	0	0	0	0		1	0	0	0	0		1
GCA_004135935.1_ASM413593v1	Methylovirgula ligni	DnaE1	Aerobe	25	Mesophile	Gram-	3298588	62.3066	3-4	60-70		569860	Bacteria	Proteobacteria	Alphaproteobacteria	Hyphomicrobiales	Beijerinckiaceae	Methylovirgula		Methylovirgula ligni	23_E1PrAlp			5	2	1	2	0	0		0	0		1	0	0	1	0	0	0	0		1	0	0	0	0		1
GCA_000176035.2_ASM17603v2	Mesorhizobium opportunistum WSM2075	DnaE1	Aerobe	30	Mesophile	Gram-	6884444	62.8675	6-7	60-70		536019	Bacteria	Proteobacteria	Alphaproteobacteria	Hyphomicrobiales	Phyllobacteriaceae	Mesorhizobium	Mesorhizobium opportunistum	Mesorhizobium opportunistum WSM2075	23_E1PrAlp			6	2	1	3	0	0		0	0		1	0	0	1	0	0	0	0		1	0	0	0	0		1
GCA_000230995.3_ASM23099v3	Mesorhizobium australicum WSM2073	DnaE1	Aerobe	30	Mesophile	Gram-	6200534	62.8437	6-7	60-70		754035	Bacteria	Proteobacteria	Alphaproteobacteria	Hyphomicrobiales	Phyllobacteriaceae	Mesorhizobium	Mesorhizobium australicum	Mesorhizobium australicum WSM2073	23_E1PrAlp			8	3	1	4	0	0		0	0		1	0	0	2	0	0	0	0		1	0	0	0	0		1
GCA_000344805.1_ASM34480v1	Bradyrhizobium oligotrophicum S58	DnaE1	Aerobe	28.5	Mesophile	Gram-	8264165	65.1262	>7	60-70		1245469	Bacteria	Proteobacteria	Alphaproteobacteria	Hyphomicrobiales	Bradyrhizobiaceae	Bradyrhizobium	Bradyrhizobium oligotrophicum	Bradyrhizobium oligotrophicum S58	23_E1PrAlp			6	2	1	3	0	0		0	0		1	0	0	1	0	0	0	0		1	0	0	0	0		2
GCA_001618845.1_ASM161884v1	Mesorhizobium ciceri biovar biserrulae	DnaE1	Aerobe	27	Mesophile	Gram-	6880454	62.4739	6-7	60-70		278148	Bacteria	Proteobacteria	Alphaproteobacteria	Hyphomicrobiales	Phyllobacteriaceae	Mesorhizobium	Mesorhizobium ciceri	Mesorhizobium ciceri biovar biserrulae	23_E1PrAlp			5	2	1	2	0	0		0	0		1	0	0	1	0	0	0	0		1	0	0	0	0		1
GCA_001686985.1_ASM168698v1	Mesorhizobium amorphae CCNWGS0123	DnaE1	Aerobe	29	Mesophile	Gram-	7343952	62.8697	>7	60-70		1082933	Bacteria	Proteobacteria	Alphaproteobacteria	Hyphomicrobiales	Phyllobacteriaceae	Mesorhizobium	Mesorhizobium amorphae	Mesorhizobium amorphae CCNWGS0123	23_E1PrAlp			6	2	1	3	0	0		0	0		1	0	0	1	0	0	0	0		1	0	0	0	0		1
GCA_012913625.1_ASM1291362v1	Mesorhizobium japonicum R7A	DnaE1	Aerobe	28	Mesophile	Gram-	6530403	62.9384	6-7	60-70		935547	Bacteria	Proteobacteria	Alphaproteobacteria	Hyphomicrobiales	Phyllobacteriaceae	Mesorhizobium	Mesorhizobium japonicum	Mesorhizobium japonicum R7A	23_E1PrAlp			6	2	1	3	0	0		0	0		1	0	0	1	0	0	0	0		1	0	0	0	0		1
GCA_013170725.1_ASM1317072v1	Mesorhizobium erdmanii	DnaE1	Aerobe	30	Mesophile	Gram-	6602217	62.8845	6-7	60-70		1777866	Bacteria	Proteobacteria	Alphaproteobacteria	Hyphomicrobiales	Phyllobacteriaceae	Mesorhizobium		Mesorhizobium erdmanii	23_E1PrAlp			6	2	1	3	0	0		0	0		1	0	0	1	0	0	0	0		1	0	0	0	0		1
GCA_013170785.1_ASM1317078v1	Mesorhizobium jarvisii	DnaE1	Aerobe	30	Mesophile	Gram-	7201057	62.9071	>7	60-70		1777867	Bacteria	Proteobacteria	Alphaproteobacteria	Hyphomicrobiales	Phyllobacteriaceae	Mesorhizobium		Mesorhizobium jarvisii	23_E1PrAlp			8	2	1	5	0	0		0	0		1	0	0	1	0	0	0	0		1	0	0	0	0		2
GCA_014189455.1_ASM1418945v1	Mesorhizobium huakuii	DnaE1	Aerobe	29	Mesophile	Gram-	8449246	62.5449	>7	60-70		28104	Bacteria	Proteobacteria	Alphaproteobacteria	Hyphomicrobiales	Phyllobacteriaceae	Mesorhizobium		Mesorhizobium huakuii	23_E1PrAlp			5	2	1	2	0	0		0	0		1	0	0	1	0	0	0	0		1	0	0	0	0		0
GCA_000007105.1_ASM710v1	Zymomonas mobilis subsp. mobilis ZM4 = ATCC 31821	DnaE1	Anaerobe	30	Mesophile	Gram-	2056363	46.3281	2-3	40-50		264203	Bacteria	Proteobacteria	Alphaproteobacteria	Sphingomonadales	Zymomonadaceae	Zymomonas	Zymomonas mobilis	Zymomonas mobilis subsp. mobilis ZM4 = ATCC 31821	23_E1PrAlp			2	1	1	0	0	0		0	0		1	0	0	0	0	0	0	0		1	0	0	0	0		0
GCA_000154785.2_ASM15478v2	Roseobacter litoralis Och 149	DnaE1	Aerobe	21	Mesophile	Gram-	4745450	57.2311	4-5	50-60		391595	Bacteria	Proteobacteria	Alphaproteobacteria	Rhodobacterales	Roseobacteraceae	Roseobacter	Roseobacter litoralis	Roseobacter litoralis Och 149	23_E1PrAlp			5	2	1	2	0	0		0	0		1	0	0	1	0	0	0	0		1	0	0	0	0		1
GCA_001719165.1_ASM171916v1	Erythrobacter litoralis	DnaE1	Aerobe	28	Mesophile	Gram-	3251353	65.1885	3-4	60-70		39960	Bacteria	Proteobacteria	Alphaproteobacteria	Sphingomonadales	Erythrobacteraceae	Erythrobacter		Erythrobacter litoralis	23_E1PrAlp			5	2	1	2	0	0		0	0		1	0	0	1	0	0	0	0		1	0	0	0	0		1
GCA_012871055.1_ASM1287105v1	Bradyrhizobium elkanii USDA 61	DnaE1	Aerobe	30	Mesophile	Gram-	9649995	63.6852	>7	60-70		1275962	Bacteria	Proteobacteria	Alphaproteobacteria	Hyphomicrobiales	Bradyrhizobiaceae	Bradyrhizobium	Bradyrhizobium elkanii	Bradyrhizobium elkanii USDA 61	23_E1PrAlp			6	2	1	3	0	0		0	0		1	0	0	1	0	0	0	0		1	0	0	0	0		1
GCA_000019945.1_ASM1994v1	Methylorubrum populi BJ001	DnaE1	Aerobe	25	Mesophile	Gram-	5848997	69.3603	5-6	60-70		441620	Bacteria	Proteobacteria	Alphaproteobacteria	Hyphomicrobiales	Methylobacteriaceae	Methylorubrum	Methylorubrum populi	Methylorubrum populi BJ001	23_E1PrAlp			5	2	1	2	0	0		0	0		1	0	0	1	0	0	0	0		1	0	0	0	0		1
GCA_000083545.1_ASM8354v1	Methylorubrum extorquens AM1	DnaE1	Aerobe	29	Mesophile	Gram-	6123851	67.9965	6-7	60-70		272630	Bacteria	Proteobacteria	Alphaproteobacteria	Hyphomicrobiales	Methylobacteriaceae	Methylorubrum	Methylorubrum extorquens	Methylorubrum extorquens AM1	23_E1PrAlp			9	2	1	6	0	0		0	0		1	0	0	1	0	0	0	0		1	0	0	0	0		1
GCA_001308265.1_ASM130826v1	Celeribacter marinus	DnaE1	Aerobe	30	Mesophile	Gram-	3096705	56.2405	3-4	50-60		1397108	Bacteria	Proteobacteria	Alphaproteobacteria	Rhodobacterales	Roseobacteraceae	Celeribacter		Celeribacter marinus	23_E1PrAlp			5	2	1	2	0	0		0	0		1	0	0	1	0	0	0	0		1	0	0	0	0		1
GCA_003940805.1_ASM394080v1	Tabrizicola piscis	DnaE1	Aerobe	31.5	Mesophile	Gram-	4387422	64.0751	4-5	60-70		2494374	Bacteria	Proteobacteria	Alphaproteobacteria	Rhodobacterales	Rhodobacteraceae	Tabrizicola		Tabrizicola piscis	23_E1PrAlp			5	2	1	2	0	0		0	0		1	0	0	1	0	0	0	0		1	0	0	0	0		1
GCA_000019725.1_ASM1972v1	Methylobacterium radiotolerans JCM 2831	DnaE1	Aerobe	26.5	Mesophile	Gram-	6899110	71.0354	6-7	>70		426355	Bacteria	Proteobacteria	Alphaproteobacteria	Hyphomicrobiales	Methylobacteriaceae	Methylobacterium	Methylobacterium radiotolerans	Methylobacterium radiotolerans JCM 2831	23_E1PrAlp			6	2	1	3	0	0		0	0		1	0	0	1	0	0	0	0		1	0	0	0	0		1
GCA_000364445.2_ASM36444v2	Methylobacterium mesophilicum SR1.6/6	DnaE1	Aerobe	26	Mesophile	Gram-	6555179	69.3728	6-7	60-70		908290	Bacteria	Proteobacteria	Alphaproteobacteria	Hyphomicrobiales	Methylobacteriaceae	Methylobacterium	Methylobacterium mesophilicum	Methylobacterium mesophilicum SR1.6/6	23_E1PrAlp			9	2	2	5	0	0		0	0		1	0	0	1	0	0	0	0		1	0	0	0	1		1
GCA_000757795.1_ASM75779v1	Methylobacterium oryzae CBMB20	DnaE1	Aerobe	28	Mesophile	Gram-	6286629	69.7739	6-7	60-70		693986	Bacteria	Proteobacteria	Alphaproteobacteria	Hyphomicrobiales	Methylobacteriaceae	Methylobacterium	Methylobacterium oryzae	Methylobacterium oryzae CBMB20	23_E1PrAlp			6	2	1	3	0	0		0	0		1	0	0	1	0	0	0	0		1	0	0	0	0		1
GCA_000819565.1_ASM81956v1	Celeribacter indicus	DnaE1	Aerobe	25	Mesophile	Gram-	4969388	65.74	4-5	60-70		1208324	Bacteria	Proteobacteria	Alphaproteobacteria	Rhodobacterales	Roseobacteraceae	Celeribacter		Celeribacter indicus	23_E1PrAlp			6	2	1	3	0	0		0	0		1	0	0	1	0	0	0	0		1	0	0	0	0		2
GCA_001936175.1_ASM193617v1	Methylobacterium phyllosphaerae	DnaE1	Aerobe	28	Mesophile	Gram-	6316624	69.5654	6-7	60-70		418223	Bacteria	Proteobacteria	Alphaproteobacteria	Hyphomicrobiales	Methylobacteriaceae	Methylobacterium		Methylobacterium phyllosphaerae	23_E1PrAlp			9	2	1	6	0	0		0	0		1	0	0	1	0	0	0	0		1	0	0	0	0		1
GCA_002078315.1_ASM207831v1	Rickettsia bellii	DnaE1	Aerobe	29	Mesophile	Gram-	1579798	31.692	1-2	30-40		33990	Bacteria	Proteobacteria	Alphaproteobacteria	Rickettsiales	Rickettsiaceae	Rickettsia		Rickettsia bellii	23_E1PrAlp			2	1	1	0	0	0		0	0		1	0	0	0	0	0	0	0		1	0	0	0	0		0
GCA_002285905.1_ASM228590v1	Rickettsia sp. MEAM1 (Bemisia tabaci)	DnaE1	Aerobe	29	Mesophile	Gram-	1378618	32.4572	1-2	30-40		1182263	Bacteria	Proteobacteria	Alphaproteobacteria	Rickettsiales	Rickettsiaceae	Rickettsia	Rickettsia endosymbiont of Bemisia tabaci	Rickettsia sp. MEAM1 (Bemisia tabaci)	23_E1PrAlp			2	1	1	0	0	0		0	0		1	0	0	0	0	0	0	0		1	0	0	0	0		0
GCA_002407265.1_ASM240726v1	Celeribacter ethanolicus	DnaE1	Aerobe	27.6667	Mesophile	Gram-	4157437	61.2955	4-5	60-70		1758178	Bacteria	Proteobacteria	Alphaproteobacteria	Rhodobacterales	Roseobacteraceae	Celeribacter		Celeribacter ethanolicus	23_E1PrAlp			4	1	1	2	0	0		0	0		1	0	0	0	0	0	0	0		1	0	0	0	0		1
GCA_003970735.1_ASM397073v1	Silicimonas algicola	DnaE1	Aerobe	25	Mesophile	Gram-	4351658	65.2583	4-5	60-70		1826607	Bacteria	Proteobacteria	Alphaproteobacteria	Rhodobacterales	Rhodobacteraceae	Silicimonas		Silicimonas algicola	23_E1PrAlp			5	2	1	2	0	0		0	0		1	0	0	1	0	0	0	0		1	0	0	0	0		1
GCA_003008555.2_ASM300855v2	Pukyongiella litopenaei	DnaE1	NA	NA	NA	NA	4262966	65.6385	4-5	60-70		2605946	Bacteria	Proteobacteria	Alphaproteobacteria	Rhodobacterales	Rhodobacteraceae	Pukyongiella		Pukyongiella litopenaei	23_E1PrAlp			5	2	1	2	0	0		0	0		1	0	0	1	0	0	0	0		1	0	0	0	0		1
GCA_009762325.1_ASM976232v1	Roseovarius faecimaris	DnaE1	Aerobe	27.5	Mesophile	Gram-	3934770	62.4925	3-4	60-70		2494550	Bacteria	Proteobacteria	Alphaproteobacteria	Rhodobacterales	Roseobacteraceae	Roseovarius		Roseovarius faecimaris	23_E1PrAlp			5	2	1	2	0	0		0	0		1	0	0	1	0	0	0	0		1	0	0	0	0		1
GCA_013347125.1_ASM1334712v1	Sulfitobacter pseudonitzschiae	DnaE1	Aerobe	30	Mesophile	NA	4933696	61.7347	4-5	60-70		1402135	Bacteria	Proteobacteria	Alphaproteobacteria	Rhodobacterales	Roseobacteraceae	Sulfitobacter		Sulfitobacter pseudonitzschiae	23_E1PrAlp			6	2	1	3	0	0		0	0		1	0	0	1	0	0	0	0		1	0	0	0	0		1
GCA_000225955.1_ASM22595v1	Rhodospirillum rubrum F11	DnaE1	Anaerobe	26.5	Mesophile	Gram-	4352825	65.4474	4-5	60-70		1036743	Bacteria	Proteobacteria	Alphaproteobacteria	Rhodospirillales	Rhodospirillaceae	Rhodospirillum	Rhodospirillum rubrum	Rhodospirillum rubrum F11	23_E1PrAlp			3	1	1	1	0	0		0	0		1	0	0	0	0	0	0	0		1	0	0	0	0		1
GCA_000511355.1_ASM51135v1	Leisingera methylohalidivorans DSM 14336	DnaE1	Aerobe	20	Mesophile	Gram-	4650996	62.328	4-5	60-70		999552	Bacteria	Proteobacteria	Alphaproteobacteria	Rhodobacterales	Roseobacteraceae	Leisingera	Leisingera methylohalidivorans	Leisingera methylohalidivorans DSM 14336	23_E1PrAlp			6	2	1	2	0	1		0	0		1	0	0	1	0	0	0	0		1	0	0	0	0		1
GCA_001888185.1_ASM188818v1	Phaeobacter porticola	DnaE1	Aerobe	24	Mesophile	Gram-	4207221	58.5845	4-5	50-60		1844006	Bacteria	Proteobacteria	Alphaproteobacteria	Rhodobacterales	Roseobacteraceae	Phaeobacter		Phaeobacter porticola	23_E1PrAlp			6	2	1	3	0	0		0	0		1	0	0	1	0	0	0	0		1	0	0	0	0		1
GCA_002381365.1_ASM238136v1	Phaeobacter gallaeciensis	DnaE1	Aerobe	25.5	Mesophile	Gram-	4349350	59.6155	4-5	50-60		60890	Bacteria	Proteobacteria	Alphaproteobacteria	Rhodobacterales	Roseobacteraceae	Phaeobacter		Phaeobacter gallaeciensis	23_E1PrAlp			5	2	1	2	0	0		0	0		1	0	0	1	0	0	0	0		1	0	0	0	0		1
GCA_002892185.1_ASM289218v1	Phaeobacter inhibens	DnaE1	Aerobe	24	Mesophile	Gram-	4248079	59.8592	4-5	50-60		221822	Bacteria	Proteobacteria	Alphaproteobacteria	Rhodobacterales	Roseobacteraceae	Phaeobacter		Phaeobacter inhibens	23_E1PrAlp			5	2	1	2	0	0		0	0		1	0	0	1	0	0	0	0		1	0	0	0	0		1
GCA_004006175.1_ASM400617v1	Parasedimentitalea marina	DnaE1	NA	NA	NA	Gram-	5080916	55.8589	5-6	50-60		2483033	Bacteria	Proteobacteria	Alphaproteobacteria	Rhodobacterales	Rhodobacteraceae	Parasedimentitalea		Parasedimentitalea marina	23_E1PrAlp			5	2	1	2	0	0		0	0		1	0	0	1	0	0	0	0		1	0	0	0	0		1
GCA_006740765.1_ASM674076v1	Leisingera aquaemixtae	DnaE1	Aerobe	20	Mesophile	Gram-	4380105	64.533	4-5	60-70		1396826	Bacteria	Proteobacteria	Alphaproteobacteria	Rhodobacterales	Roseobacteraceae	Leisingera		Leisingera aquaemixtae	23_E1PrAlp			5	2	1	2	0	0		0	0		1	0	0	1	0	0	0	0		1	0	0	0	0		1
GCA_000021865.1_ASM2186v1	Rhodobacter capsulatus SB 1003	DnaE1	Anaerobe	29	Mesophile	Gram-	3871920	66.5586	3-4	60-70		272942	Bacteria	Proteobacteria	Alphaproteobacteria	Rhodobacterales	Rhodobacteraceae	Rhodobacter	Rhodobacter capsulatus	Rhodobacter capsulatus SB 1003	23_E1PrAlp			5	2	1	2	0	0		0	0		1	0	0	1	0	0	0	0		1	0	0	0	0		1
GCA_000346065.1_ASM34606v1	Sinorhizobium meliloti 2011	DnaE1	Aerobe	27	Mesophile	Gram-	6693185	62.1714	6-7	60-70		1286640	Bacteria	Proteobacteria	Alphaproteobacteria	Hyphomicrobiales	Rhizobiaceae	Sinorhizobium	Sinorhizobium meliloti	Sinorhizobium meliloti 2011	23_E1PrAlp			8	3	1	4	0	0		0	0		1	0	0	2	0	0	0	0		1	0	0	0	0		2
GCA_001693385.1_ASM169338v1	Bradyrhizobium icense	DnaE1	Aerobe	28	Mesophile	Gram-	8322773	62.0253	>7	60-70		1274631	Bacteria	Proteobacteria	Alphaproteobacteria	Hyphomicrobiales	Bradyrhizobiaceae	Bradyrhizobium		Bradyrhizobium icense	23_E1PrAlp			7	2	1	4	0	0		0	0		1	0	0	1	0	0	0	0		1	0	0	0	0		2
GCA_003966715.1_ASM396671v1	Blastochloris tepida	DnaE1	Anaerobe	27.25	Mesophile	NA	3949390	68.3043	3-4	60-70		2233851	Bacteria	Proteobacteria	Alphaproteobacteria	Hyphomicrobiales	Blastochloridaceae	Blastochloris		Blastochloris tepida	23_E1PrAlp			3	1	1	1	0	0		0	0		1	0	0	0	0	0	0	0		1	0	0	0	0		1
GCA_012979535.1_ASM1297953v1	Sphingomonas lacunae	DnaE1	Aerobe	28	Mesophile	Gram-	2977834	61.9807	2-3	60-70		2698828	Bacteria	Proteobacteria	Alphaproteobacteria	Sphingomonadales	Sphingomonadaceae	Sphingomonas		Sphingomonas lacunae	23_E1PrAlp			5	2	1	2	0	0		0	0		1	0	0	1	0	0	0	0		1	0	0	0	0		1
GCA_013358405.1_ASM1335840v1	Oricola thermophila	DnaE1	NA	27.5	Mesophile	NA	3998539	63.5421	3-4	60-70		2742145	Bacteria	Proteobacteria	Alphaproteobacteria	Hyphomicrobiales	Phyllobacteriaceae	Oricola		Oricola thermophila	23_E1PrAlp			5	2	1	2	0	0		0	0		1	0	0	1	0	0	0	0		1	0	0	0	0		1
GCA_013378075.1_ASM1337807v1	Parasphingopyxis algicola	DnaE1	Aerobe	30	Mesophile	Gram-	3669801	63.3266	3-4	60-70		2026624	Bacteria	Proteobacteria	Alphaproteobacteria	Sphingomonadales	Sphingomonadaceae	Parasphingopyxis		Parasphingopyxis algicola	23_E1PrAlp			5	2	1	2	0	0		0	0		1	0	0	1	0	0	0	0		1	0	0	0	0		1
GCA_014490665.1_ASM1449066v1	Sphingomonas alpina	DnaE1	Aerobe	28	Mesophile	Gram-	5197460	63.9669	5-6	60-70		653931	Bacteria	Proteobacteria	Alphaproteobacteria	Sphingomonadales	Sphingomonadaceae	Sphingomonas		Sphingomonas alpina	23_E1PrAlp			6	2	1	3	0	0		0	0		1	0	0	1	0	0	0	0		1	0	0	0	0		1
GCA_000012725.1_ASM1272v1	Nitrobacter winogradskyi Nb-255	DnaE1	Aerobe	28.5	Mesophile	Gram-	3402093	62.049	3-4	60-70		323098	Bacteria	Proteobacteria	Alphaproteobacteria	Hyphomicrobiales	Bradyrhizobiaceae	Nitrobacter	Nitrobacter winogradskyi	Nitrobacter winogradskyi Nb-255	23_E1PrAlp			5	2	1	2	0	0		0	0		1	0	0	1	0	0	0	0		1	0	0	0	0		1
GCA_000013885.1_ASM1388v1	Nitrobacter hamburgensis X14	DnaE1	Aerobe	28	Mesophile	Gram-	5011522	61.6173	5-6	60-70		323097	Bacteria	Proteobacteria	Alphaproteobacteria	Hyphomicrobiales	Bradyrhizobiaceae	Nitrobacter	Nitrobacter hamburgensis	Nitrobacter hamburgensis X14	23_E1PrAlp			7	3	1	3	0	0		0	0		1	0	0	2	0	0	0	0		1	0	0	0	0		1
GCA_000155735.2_ASM15573v2	Octadecabacter arcticus 238	DnaE1	Aerobe	4	Psychrophile	Gram-	5478249	55.1491	5-6	50-60		391616	Bacteria	Proteobacteria	Alphaproteobacteria	Rhodobacterales	Roseobacteraceae	Octadecabacter	Octadecabacter arcticus	Octadecabacter arcticus 238	23_E1PrAlp			9	1	1	7	0	0		0	0		1	0	0	0	0	0	0	0		1	0	0	0	0		1
GCA_001620265.1_ASM162026v1	Frigidibacter mobilis	DnaE1	NA	30	Mesophile	NA	4987611	66.5331	4-5	60-70		1335048	Bacteria	Proteobacteria	Alphaproteobacteria	Rhodobacterales	Rhodobacteraceae	Frigidibacter		Frigidibacter mobilis	23_E1PrAlp			6	2	1	3	0	0		0	0		1	0	0	1	0	0	0	0		1	0	0	0	0		2
GCA_003590145.2_ASM359014v2	Pseudooceanicola algae	DnaE1	Aerobe	30	Mesophile	Gram-	4094723	64.0261	4-5	60-70		1537215	Bacteria	Proteobacteria	Alphaproteobacteria	Rhodobacterales	Rhodobacteraceae	Pseudooceanicola		Pseudooceanicola algae	23_E1PrAlp			5	2	1	2	0	0		0	0		1	0	0	1	0	0	0	0		1	0	0	0	0		1
GCA_012295595.1_ASM1229559v1	Thalassobius gelatinovorus	DnaE1	Aerobe	26	Mesophile	Gram-	3985688	58.5355	3-4	50-60		53501	Bacteria	Proteobacteria	Alphaproteobacteria	Rhodobacterales	Roseobacteraceae	Thalassobius		Thalassobius gelatinovorus	23_E1PrAlp			5	2	1	2	0	0		0	0		1	0	0	1	0	0	0	0		1	0	0	0	0		1
GCA_014899185.1_ASM1489918v1	Pseudopuniceibacterium antarcticum	DnaE1	NA	30	Mesophile	Gram-	4365781	63.3054	4-5	60-70		2613965	Bacteria	Proteobacteria	Alphaproteobacteria	Rhodobacterales	Rhodobacteraceae	Pseudopuniceibacterium		Pseudopuniceibacterium antarcticum	23_E1PrAlp			5	1	1	3	0	0		0	0		1	0	0	0	0	0	0	0		1	0	0	0	0		1
GCA_001187845.1_ASM118784v1	Octadecabacter temperatus	DnaE1	Aerobe	4	Psychrophile	Gram-	3264628	54.683	3-4	50-60		1458307	Bacteria	Proteobacteria	Alphaproteobacteria	Rhodobacterales	Roseobacteraceae	Octadecabacter		Octadecabacter temperatus	23_E1PrAlp			5	2	1	2	0	0		0	0		1	0	0	1	0	0	0	0		1	0	0	0	0		1
GCA_002117145.1_ASM211714v1	Candidatus Nucleicultrix amoebiphila FS5	DnaE1	NA	NA	NA	NA	1838212	39.7227	1-2	30-40		1414854	Bacteria	Proteobacteria	Alphaproteobacteria	Holosporales	Caedimonadaceae	Candidatus Nucleicultrix	Candidatus Nucleicultrix amoebiphila	Candidatus Nucleicultrix amoebiphila FS5	23_E1PrAlp			2	1	1	0	0	0		0	0		1	0	0	0	0	0	0	0		1	0	0	0	0		0
GCA_002266435.2_ASM226643v2	Bradyrhizobium amphicarpaeae	DnaE1	Aerobe	28	Mesophile	Gram-	7044517	64.6568	>7	60-70		1404768	Bacteria	Proteobacteria	Alphaproteobacteria	Hyphomicrobiales	Bradyrhizobiaceae	Bradyrhizobium		Bradyrhizobium amphicarpaeae	23_E1PrAlp			6	2	1	3	0	0		0	0		1	0	0	1	0	0	0	0		1	0	0	0	0		2
GCA_002504165.1_ASM250416v1	Pacificitalea manganoxidans	DnaE1	Aerobe	28	Mesophile	NA	3956796	64.7712	3-4	60-70		1411902	Bacteria	Proteobacteria	Alphaproteobacteria	Rhodobacterales	Rhodobacteraceae	Pacificitalea		Pacificitalea manganoxidans	23_E1PrAlp			5	2	1	2	0	0		0	0		1	0	0	1	0	0	0	0		1	0	0	0	0		1
GCA_003071405.1_ASM307140v1	Fuscovulum blasticum	DnaE1	NA	30	Mesophile	Gram-	3706095	66.4301	3-4	60-70		1075	Bacteria	Proteobacteria	Alphaproteobacteria	Rhodobacterales	Rhodobacteraceae	Fuscovulum		Fuscovulum blasticum	23_E1PrAlp			6	2	1	3	0	0		0	0		1	0	0	1	0	0	0	0		1	0	0	0	0		1
GCA_003667725.1_ASM366772v1	Agrobacterium fabrum	DnaE1	Aerobe	27	Mesophile	Gram-	5553114	58.9764	5-6	50-60		1176649	Bacteria	Proteobacteria	Alphaproteobacteria	Hyphomicrobiales	Rhizobiaceae	Agrobacterium		Agrobacterium fabrum	23_E1PrAlp			6	2	1	3	0	0		0	0		1	0	0	1	0	0	0	0		1	0	0	0	0		2
GCA_003667905.1_ASM366790v1	Agrobacterium tumefaciens	DnaE1	Aerobe	28	Mesophile	Gram-	5446032	59.516	5-6	50-60		358	Bacteria	Proteobacteria	Alphaproteobacteria	Hyphomicrobiales	Rhizobiaceae	Agrobacterium		Agrobacterium tumefaciens	23_E1PrAlp			8	3	1	4	0	0		0	0		1	0	0	2	0	0	0	0		1	0	0	0	0		2
GCA_004114955.1_ASM411495v1	Bradyrhizobium guangzhouense	DnaE1	Aerobe	28	Mesophile	Gram-	8138177	63.3931	>7	60-70		1325095	Bacteria	Proteobacteria	Alphaproteobacteria	Hyphomicrobiales	Bradyrhizobiaceae	Bradyrhizobium		Bradyrhizobium guangzhouense	23_E1PrAlp			7	2	1	4	0	0		0	0		1	0	0	1	0	0	0	0		1	0	0	0	0		3
GCA_004114975.1_ASM411497v1	Bradyrhizobium guangdongense	DnaE1	Aerobe	28	Mesophile	Gram-	8437991	63.2582	>7	60-70		1325090	Bacteria	Proteobacteria	Alphaproteobacteria	Hyphomicrobiales	Bradyrhizobiaceae	Bradyrhizobium		Bradyrhizobium guangdongense	23_E1PrAlp			7	2	1	3	1	0		0	0		1	0	0	1	0	0	0	0		1	0	0	0	0		2
GCA_004359355.1_ASM435935v1	Bradyrhizobium diazoefficiens	DnaE1	Aerobe	28	Mesophile	Gram-	8910608	64.1446	>7	60-70		1355477	Bacteria	Proteobacteria	Alphaproteobacteria	Hyphomicrobiales	Bradyrhizobiaceae	Bradyrhizobium		Bradyrhizobium diazoefficiens	23_E1PrAlp			7	2	1	3	1	0		0	0		1	0	0	1	0	0	0	0		1	0	0	0	0		2
GCA_008932115.1_ASM893211v1	Bradyrhizobium betae	DnaE1	Aerobe	28	Mesophile	Gram-	7419402	64.3598	>7	60-70		244734	Bacteria	Proteobacteria	Alphaproteobacteria	Hyphomicrobiales	Bradyrhizobiaceae	Bradyrhizobium		Bradyrhizobium betae	23_E1PrAlp			6	2	1	3	0	0		0	0		1	0	0	1	0	0	0	0		1	0	0	0	0		2
GCA_011604665.1_ASM1160466v1	Bradyrhizobium symbiodeficiens	DnaE1	Aerobe	28	Mesophile	Gram-	6920286	64.4159	6-7	60-70		1404367	Bacteria	Proteobacteria	Alphaproteobacteria	Hyphomicrobiales	Bradyrhizobiaceae	Bradyrhizobium		Bradyrhizobium symbiodeficiens	23_E1PrAlp			6	2	1	3	0	0		0	0		1	0	0	1	0	0	0	0		1	0	0	0	0		2
GCA_012516475.1_ASM1251647v1	Parasphingorhabdus halotolerans	DnaE1	Aerobe	30	Mesophile	Gram-	3269179	53.0324	3-4	50-60		2725558	Bacteria	Proteobacteria	Alphaproteobacteria	Sphingomonadales	Sphingomonadaceae	Parasphingorhabdus		Parasphingorhabdus halotolerans	23_E1PrAlp			4	1	1	2	0	0		0	0		1	0	0	0	0	0	0	0		1	0	0	0	0		1
GCA_015291705.1_ASM1529170v1	Bradyrhizobium arachidis	DnaE1	Aerobe	28	Mesophile	Gram-	9865973	63.6237	>7	60-70		858423	Bacteria	Proteobacteria	Alphaproteobacteria	Hyphomicrobiales	Bradyrhizobiaceae	Bradyrhizobium		Bradyrhizobium arachidis	23_E1PrAlp			7	2	1	2	2	0		0	0		1	0	0	1	0	0	0	0		1	0	0	0	0		1
GCA_900324035.1_BRAD3257	Bradyrhizobium vignae	DnaE1	Aerobe	28	Mesophile	Gram-	8156021	63.3439	>7	60-70		1549949	Bacteria	Proteobacteria	Alphaproteobacteria	Hyphomicrobiales	Bradyrhizobiaceae	Bradyrhizobium		Bradyrhizobium vignae	23_E1PrAlp			7	2	1	3	1	0		0	0		1	0	0	1	0	0	0	0		1	0	0	0	0		2
GCA_000264455.2_ASM26445v2	Tistrella mobilis KA081020-065	DnaE1	Aerobe	30	Mesophile	Gram-	6512983	68.0767	6-7	60-70		1110502	Bacteria	Proteobacteria	Alphaproteobacteria	Rhodospirillales	Rhodospirillaceae	Tistrella	Tistrella mobilis	Tistrella mobilis KA081020-065	23_E1PrAlp			7	3	1	3	0	0		0	0		1	0	0	2	0	0	0	0		1	0	0	0	0		1
GCA_000376545.2_ASM37654v2	Tritonibacter mobilis F1926	DnaE1	Aerobe	28.5	Mesophile	Gram-	4830028	58.7664	4-5	50-60		1265309	Bacteria	Proteobacteria	Alphaproteobacteria	Rhodobacterales	Rhodobacteraceae	Tritonibacter	Tritonibacter mobilis	Tritonibacter mobilis F1926	23_E1PrAlp			5	2	1	2	0	0		0	0		1	0	0	1	0	0	0	0		1	0	0	0	0		1
GCA_000738435.1_ASM73843v1	Planktomarina temperata RCA23	DnaE1	Aerobe	20	Mesophile	Gram-	3288122	53.6389	3-4	50-60		666509	Bacteria	Proteobacteria	Alphaproteobacteria	Rhodobacterales	Rhodobacteraceae	Planktomarina	Planktomarina temperata	Planktomarina temperata RCA23	23_E1PrAlp			6	2	2	2	0	0		0	0		1	0	0	1	0	0	0	0		1	0	0	0	1		1
GCA_000764535.1_ASM76453v1	Sphingomonas taxi	DnaE1	Aerobe	26	Mesophile	Gram-	4061902	67.8933	4-5	60-70		1549858	Bacteria	Proteobacteria	Alphaproteobacteria	Sphingomonadales	Sphingomonadaceae	Sphingomonas		Sphingomonas taxi	23_E1PrAlp			7	3	1	3	0	0		0	0		1	0	0	2	0	0	0	0		1	0	0	0	0		1
GCA_001633145.1_ASM163314v1	Rhodovulum sulfidophilum	DnaE1	Anaerobe	25.5	Mesophile	Gram-	4196493	66.8483	4-5	60-70		35806	Bacteria	Proteobacteria	Alphaproteobacteria	Rhodobacterales	Rhodobacteraceae	Rhodovulum		Rhodovulum sulfidophilum	23_E1PrAlp			5	2	1	2	0	0		0	0		1	0	0	1	0	0	0	0		1	0	0	0	0		1
GCA_001663175.1_ASM166317v1	Erythrobacter neustonensis	DnaE1	Aerobe	30	Mesophile	Gram-	3090363	65.2518	3-4	60-70		1112	Bacteria	Proteobacteria	Alphaproteobacteria	Sphingomonadales	Erythrobacteraceae	Erythrobacter		Erythrobacter neustonensis	23_E1PrAlp			5	2	1	2	0	0		0	0		1	0	0	1	0	0	0	0		1	0	0	0	0		1
GCA_001940525.2_ASM194052v2	Thioclava nitratireducens	DnaE1	Aerobe	28	Mesophile	Gram-	4238255	63.8	4-5	60-70		1915078	Bacteria	Proteobacteria	Alphaproteobacteria	Rhodobacterales	Rhodobacteraceae	Thioclava		Thioclava nitratireducens	23_E1PrAlp			5	2	1	2	0	0		0	0		1	0	0	1	0	0	0	0		1	0	0	0	0		1
GCA_002085925.2_ASM208592v2	Thioclava electrotropha	DnaE1	Anaerobe	37	Mesophile	Gram-	4395474	63.7598	4-5	60-70		1549850	Bacteria	Proteobacteria	Alphaproteobacteria	Rhodobacterales	Rhodobacteraceae	Thioclava		Thioclava electrotropha	23_E1PrAlp			5	2	1	2	0	0		0	0		1	0	0	1	0	0	0	0		1	0	0	0	0		1
GCA_002764115.1_ASM276411v1	Phyllobacterium zundukense	DnaE1	Aerobe	26	Mesophile	Gram-	6208009	57.2232	6-7	50-60		1867719	Bacteria	Proteobacteria	Alphaproteobacteria	Hyphomicrobiales	Phyllobacteriaceae	Phyllobacterium		Phyllobacterium zundukense	23_E1PrAlp			6	2	1	3	0	0		0	0		1	0	0	1	0	0	0	0		1	0	0	0	0		1
GCA_002850435.1_ASM285043v1	Aestuarium zhoushanense	DnaE1	Aerobe	32.5	Mesophile	NA	3336108	56.7763	3-4	50-60		2820523	Bacteria	Proteobacteria	Alphaproteobacteria	Rhodobacterales	Rhodobacteraceae	Aestuarium		Aestuarium zhoushanense	23_E1PrAlp			5	2	1	2	0	0		0	0		1	0	0	1	0	0	0	0		1	0	0	0	0		1
GCA_007855645.1_ASM785564v1	Qingshengfaniella alkalisoli	DnaE1	NA	NA	NA	NA	3928515	59.07	3-4	50-60		2599296	Bacteria	Proteobacteria	Alphaproteobacteria	Rhodobacterales	Rhodobacteraceae	Qingshengfaniella		Qingshengfaniella alkalisoli	23_E1PrAlp			5	2	1	2	0	0		0	0		1	0	0	1	0	0	0	0		1	0	0	0	0		1
GCA_012932215.1_ASM1293221v1	Roseobacter ponti	DnaE1	Aerobe	25	Mesophile	Gram-	3962631	60.5418	3-4	60-70		1891787	Bacteria	Proteobacteria	Alphaproteobacteria	Rhodobacterales	Roseobacteraceae	Roseobacter		Roseobacter ponti	23_E1PrAlp			5	2	1	2	0	0		0	0		1	0	0	1	0	0	0	0		1	0	0	0	0		1
GCA_013285525.1_ASM1328552v1	Rhizobium pusense	DnaE1	Aerobe	28	Mesophile	Gram-	5375961	59.1431	5-6	50-60		648995	Bacteria	Proteobacteria	Alphaproteobacteria	Hyphomicrobiales	Rhizobiaceae	Rhizobium		Rhizobium pusense	23_E1PrAlp			6	2	1	3	0	0		0	0		1	0	0	1	0	0	0	0		1	0	0	0	0		2
GCA_000016185.1_ASM1618v1	Rhodospirillum centenum SW	DnaE1	Anaerobe	34	Mesophile	Gram-	4355543	70.4613	4-5	>70		414684	Bacteria	Proteobacteria	Alphaproteobacteria	Rhodospirillales	Rhodospirillaceae	Rhodospirillum	Rhodospirillum centenum	Rhodospirillum centenum SW	23_E1PrAlp			3	1	1	1	0	0		0	0		1	0	0	0	0	0	0	0		1	0	0	0	0		1
GCA_000697965.2_ASM69796v2	Ensifer adhaerens	DnaE1	Aerobe	28	Mesophile	Gram-	7267502	62.3192	>7	60-70		106592	Bacteria	Proteobacteria	Alphaproteobacteria	Hyphomicrobiales	Rhizobiaceae	Ensifer		Ensifer adhaerens	23_E1PrAlp			8	3	1	4	0	0		0	0		1	0	0	2	0	0	0	0		1	0	0	0	0		2
GCA_001664265.1_ASM166426v1	Rhizobium esperanzae	DnaE1	Aerobe	30	Mesophile	Gram-	6478651	61.1171	6-7	60-70		1967781	Bacteria	Proteobacteria	Alphaproteobacteria	Hyphomicrobiales	Rhizobiaceae	Rhizobium		Rhizobium esperanzae	23_E1PrAlp			7	3	1	3	0	0		0	0		1	0	0	2	0	0	0	0		1	0	0	0	0		1
GCA_001664385.1_ASM166438v1	Rhizobium phaseoli	DnaE1	Aerobe	26	Mesophile	Gram-	6726041	61.3404	6-7	60-70		396	Bacteria	Proteobacteria	Alphaproteobacteria	Hyphomicrobiales	Rhizobiaceae	Rhizobium		Rhizobium phaseoli	23_E1PrAlp			8	3	1	4	0	0		0	0		1	0	0	2	0	0	0	0		1	0	0	0	0		2
GCA_002119845.1_ASM211984v1	Rhizobium etli	DnaE1	Aerobe	29	Mesophile	Gram-	6756853	61.0426	6-7	60-70		29449	Bacteria	Proteobacteria	Alphaproteobacteria	Hyphomicrobiales	Rhizobiaceae	Rhizobium		Rhizobium etli	23_E1PrAlp			8	3	1	4	0	0		0	0		1	0	0	2	0	0	0	0		1	0	0	0	0		2
GCA_002531755.2_ASM253175v2	Rhizobium acidisoli	DnaE1	Aerobe	28	Mesophile	Gram+	7497685	61.0402	>7	60-70		1538158	Bacteria	Proteobacteria	Alphaproteobacteria	Hyphomicrobiales	Rhizobiaceae	Rhizobium		Rhizobium acidisoli	23_E1PrAlp			9	3	1	5	0	0		0	0		1	0	0	2	0	0	0	0		1	0	0	0	0		2
GCA_005862185.2_ASM586218v2	Rhizobium hidalgonense	DnaE1	Aerobe	30	Mesophile	Gram-	6782610	61.1035	6-7	60-70		1538159	Bacteria	Proteobacteria	Alphaproteobacteria	Hyphomicrobiales	Rhizobiaceae	Rhizobium		Rhizobium hidalgonense	23_E1PrAlp			8	3	1	4	0	0		0	0		1	0	0	2	0	0	0	0		1	0	0	0	0		2
GCA_005862305.2_ASM586230v2	Rhizobium indicum	DnaE1	Aerobe	28	Mesophile	Gram-	7533049	60.7762	>7	60-70		2583231	Bacteria	Proteobacteria	Alphaproteobacteria	Hyphomicrobiales	Rhizobiaceae	Rhizobium		Rhizobium indicum	23_E1PrAlp			11	4	1	6	0	0		0	0		1	0	0	3	0	0	0	0		1	0	0	0	0		2
GCA_017352135.1_ASM1735213v1	Rhizobium lentis	DnaE1	Aerobe	30	Mesophile	Gram-	6423001	61.1911	6-7	60-70		1138194	Bacteria	Proteobacteria	Alphaproteobacteria	Hyphomicrobiales	Rhizobiaceae	Rhizobium		Rhizobium lentis	23_E1PrAlp			5	2	1	2	0	0		0	0		1	0	0	1	0	0	0	0		1	0	0	0	0		1
GCA_017357245.1_ASM1735724v1	Rhizobium bangladeshense	DnaE1	Aerobe	30	Mesophile	Gram-	6348611	60.9143	6-7	60-70		1138189	Bacteria	Proteobacteria	Alphaproteobacteria	Hyphomicrobiales	Rhizobiaceae	Rhizobium		Rhizobium bangladeshense	23_E1PrAlp			6	2	1	3	0	0		0	0		1	0	0	1	0	0	0	0		1	0	0	0	0		2
GCA_018138105.1_ASM1813810v1	Agrobacterium rhizogenes	DnaE1	Aerobe	26	Mesophile	Gram-	7111375	59.9655	>7	50-60		359	Bacteria	Proteobacteria	Alphaproteobacteria	Hyphomicrobiales	Rhizobiaceae	Agrobacterium		Agrobacterium rhizogenes	23_E1PrAlp			8	3	1	4	0	0		0	0		1	0	0	2	0	0	0	0		1	0	0	0	0		2
GCA_000018145.1_ASM1814v1	Dinoroseobacter shibae DFL 12 = DSM 16493	DnaE1	Aerobe	30	Mesophile	Gram-	4417868	65.5246	4-5	60-70		398580	Bacteria	Proteobacteria	Alphaproteobacteria	Rhodobacterales	Roseobacteraceae	Dinoroseobacter	Dinoroseobacter shibae	Dinoroseobacter shibae DFL 12 = DSM 16493	23_E1PrAlp			8	3	2	3	0	0		0	0		1	0	0	2	0	0	0	0		1	0	0	0	1		1
GCA_000022725.1_ASM2272v1	Bartonella grahamii as4aup	DnaE1	Aerobe	37	Mesophile	Gram-	2369520	38.0373	2-3	30-40		634504	Bacteria	Proteobacteria	Alphaproteobacteria	Hyphomicrobiales	Bartonellaceae	Bartonella	Bartonella grahamii	Bartonella grahamii as4aup	23_E1PrAlp			2	1	1	0	0	0		0	0		1	0	0	0	0	0	0	0		1	0	0	0	0		0
GCA_000330885.1_ASM33088v1	Rhizobium tropici CIAT 899	DnaE1	Aerobe	30	Mesophile	Gram-	6686331	59.49	6-7	50-60		698761	Bacteria	Proteobacteria	Alphaproteobacteria	Hyphomicrobiales	Rhizobiaceae	Rhizobium	Rhizobium tropici	Rhizobium tropici CIAT 899	23_E1PrAlp			6	2	1	3	0	0		0	0		1	0	0	1	0	0	0	0		1	0	0	0	0		2
GCA_000730165.2_ASM73016v2	Nitrospirillum amazonense CBAmc	DnaE1	Aerobe	30	Mesophile	NA	7382386	67.4835	>7	60-70		1441467	Bacteria	Proteobacteria	Alphaproteobacteria	Rhodospirillales	Azospirillaceae	Nitrospirillum	Nitrospirillum amazonense	Nitrospirillum amazonense CBAmc	23_E1PrAlp			4	2	1	1	0	0		0	0		1	0	0	1	0	0	0	0		1	0	0	0	0		1
GCA_000960975.1_ASM96097v1	Martelella endophytica	DnaE1	Aerobe	29	Mesophile	Gram-	4817307	62.1374	4-5	60-70		1486262	Bacteria	Proteobacteria	Alphaproteobacteria	Hyphomicrobiales	Aurantimonadaceae	Martelella		Martelella endophytica	23_E1PrAlp			8	3	1	4	0	0		0	0		1	0	0	2	0	0	0	0		1	0	0	0	0		2
GCA_001717955.1_ASM171795v1	Sphingomonas panacis	DnaE1	Aerobe	28	Mesophile	Gram-	5322941	65.4867	5-6	60-70		1560345	Bacteria	Proteobacteria	Alphaproteobacteria	Sphingomonadales	Sphingomonadaceae	Sphingomonas		Sphingomonas panacis	23_E1PrAlp			5	2	1	2	0	0		0	0		1	0	0	1	0	0	0	0		1	0	0	0	0		1
GCA_001889105.1_ASM188910v1	Sinorhizobium americanum	DnaE1	Aerobe	30	Mesophile	Gram-	6751508	62.2679	6-7	60-70		194963	Bacteria	Proteobacteria	Alphaproteobacteria	Hyphomicrobiales	Rhizobiaceae	Sinorhizobium		Sinorhizobium americanum	23_E1PrAlp			9	3	1	5	0	0		0	0		1	0	0	2	0	0	0	0		1	0	0	0	0		3
GCA_002288525.1_ASM228852v1	Ensifer sojae CCBAU 05684	DnaE1	Aerobe	30	Mesophile	Gram-	6094027	62.0305	6-7	60-70		716928	Bacteria	Proteobacteria	Alphaproteobacteria	Hyphomicrobiales	Rhizobiaceae	Ensifer	Ensifer sojae	Ensifer sojae CCBAU 05684	23_E1PrAlp			6	2	1	3	0	0		0	0		1	0	0	1	0	0	0	0		1	0	0	0	0		2
GCA_004328555.1_ASM432855v1	Haematobacter massiliensis	DnaE1	Aerobe	37	Mesophile	Gram-	4232912	64.4825	4-5	60-70		195105	Bacteria	Proteobacteria	Alphaproteobacteria	Rhodobacterales	Rhodobacteraceae	Haematobacter		Haematobacter massiliensis	23_E1PrAlp			4	1	1	2	0	0		0	0		1	0	0	0	0	0	0	0		1	0	0	0	0		1
GCA_005860795.2_ASM586079v2	Peteryoungia desertarenae	DnaE1	Aerobe	26.5	Mesophile	Gram-	4342374	58.6228	4-5	50-60		1813451	Bacteria	Proteobacteria	Alphaproteobacteria	Hyphomicrobiales	Rhizobiaceae	Peteryoungia		Peteryoungia desertarenae	23_E1PrAlp			5	2	1	2	0	0		0	0		1	0	0	1	0	0	0	0		1	0	0	0	0		1
GCA_008932245.1_ASM893224v1	Ensifer alkalisoli	DnaE1	Aerobe	30	Mesophile	Gram-	6128433	62.237	6-7	60-70		1752398	Bacteria	Proteobacteria	Alphaproteobacteria	Hyphomicrobiales	Rhizobiaceae	Ensifer		Ensifer alkalisoli	23_E1PrAlp			5	2	1	2	0	0		0	0		1	0	0	1	0	0	0	0		1	0	0	0	0		1
GCA_013488225.1_ASM1348822v1	Ensifer mexicanus	DnaE1	Aerobe	28	Mesophile	Gram-	7141863	61.4482	>7	60-70		375549	Bacteria	Proteobacteria	Alphaproteobacteria	Hyphomicrobiales	Rhizobiaceae	Ensifer		Ensifer mexicanus	23_E1PrAlp			8	3	1	4	0	0		0	0		1	0	0	2	0	0	0	0		1	0	0	0	0		2
GCA_016765655.2_ASM1676565v2	Skermanella mucosa	DnaE1	Aerobe	26.5	Mesophile	Gram-	7840710	67.2189	>7	60-70		1789672	Bacteria	Proteobacteria	Alphaproteobacteria	Rhodospirillales	Azospirillaceae	Skermanella		Skermanella mucosa	23_E1PrAlp			5	2	1	2	0	0		0	0		1	0	0	1	0	0	0	0		1	0	0	0	0		1
GCA_016806835.2_ASM1680683v2	Skermanella rosea	DnaE1	Aerobe	29.5	Mesophile	Gram-	7759404	67.5641	>7	60-70		1817965	Bacteria	Proteobacteria	Alphaproteobacteria	Rhodospirillales	Azospirillaceae	Skermanella		Skermanella rosea	23_E1PrAlp			5	2	1	2	0	0		0	0		1	0	0	1	0	0	0	0		1	0	0	0	0		1
GCA_017357285.1_ASM1735728v1	Rhizobium ruizarguesonis	DnaE1	Aerobe	28	Mesophile	Gram-	7811507	60.7557	>7	60-70		2081791	Bacteria	Proteobacteria	Alphaproteobacteria	Hyphomicrobiales	Rhizobiaceae	Rhizobium		Rhizobium ruizarguesonis	23_E1PrAlp			9	4	1	4	0	0		0	0		1	0	0	3	0	0	0	0		1	0	0	0	0		2
GCA_019891395.1_ASM1989139v1	Nitratireductor kimnyeongensis	DnaE1	Aerobe	28	Mesophile	Gram-	4052255	59.8033	4-5	50-60		430679	Bacteria	Proteobacteria	Alphaproteobacteria	Hyphomicrobiales	Phyllobacteriaceae	Nitratireductor		Nitratireductor kimnyeongensis	23_E1PrAlp			5	2	1	2	0	0		0	0		1	0	0	1	0	0	0	0		1	0	0	0	0		1
GCA_000007505.1_ASM750v1	Brucella suis 1330	DnaE1	Aerobe	37	Mesophile	Gram-	3315175	57.2513	3-4	50-60		204722	Bacteria	Proteobacteria	Alphaproteobacteria	Hyphomicrobiales	Brucellaceae	Brucella	Brucella suis	Brucella suis 1330	23_E1PrAlp			5	2	1	2	0	0		0	0		1	0	0	1	0	0	0	0		1	0	0	0	0		1
GCA_000016845.1_ASM1684v1	Brucella ovis ATCC 25840	DnaE1	Aerobe	37	Mesophile	Gram-	3275590	57.1946	3-4	50-60		444178	Bacteria	Proteobacteria	Alphaproteobacteria	Hyphomicrobiales	Brucellaceae	Brucella	Brucella ovis	Brucella ovis ATCC 25840	23_E1PrAlp			3	1	1	1	0	0		0	0		1	0	0	0	0	0	0	0		1	0	0	0	0		1
GCA_000018525.1_ASM1852v1	Brucella canis ATCC 23365	DnaE1	Aerobe	37	Mesophile	Gram-	3312769	57.2427	3-4	50-60		483179	Bacteria	Proteobacteria	Alphaproteobacteria	Hyphomicrobiales	Brucellaceae	Brucella	Brucella canis	Brucella canis ATCC 23365	23_E1PrAlp			4	1	1	2	0	0		0	0		1	0	0	0	0	0	0	0		1	0	0	0	0		1
GCA_000021005.1_ASM2100v1	Cereibacter sphaeroides KD131	DnaE1	Anaerobe	28	Mesophile	Gram-	4711139	69.0916	4-5	60-70		557760	Bacteria	Proteobacteria	Alphaproteobacteria	Rhodobacterales	Rhodobacteraceae	Cereibacter	Cereibacter sphaeroides	Cereibacter sphaeroides KD131	23_E1PrAlp			5	2	1	2	0	0		0	0		1	0	0	1	0	0	0	0		1	0	0	0	0		1
GCA_000022745.1_ASM2274v1	Brucella microti CCM 4915	DnaE1	Aerobe	30	Mesophile	Gram-	3337369	57.2543	3-4	50-60		568815	Bacteria	Proteobacteria	Alphaproteobacteria	Hyphomicrobiales	Brucellaceae	Brucella	Brucella microti	Brucella microti CCM 4915	23_E1PrAlp			5	2	1	2	0	0		0	0		1	0	0	1	0	0	0	0		1	0	0	0	0		1
GCA_000054005.1_ASM5400v1	Brucella abortus 2308	DnaE1	Aerobe	37	Mesophile	Gram-	3278307	57.2219	3-4	50-60		359391	Bacteria	Proteobacteria	Alphaproteobacteria	Hyphomicrobiales	Brucellaceae	Brucella	Brucella abortus	Brucella abortus 2308	23_E1PrAlp			5	2	1	2	0	0		0	0		1	0	0	1	0	0	0	0		1	0	0	0	0		1
GCA_000590795.1_ASM59079v1	Brucella ceti TE10759-12	DnaE1	Aerobe	37	Mesophile	Gram-	3278034	57.2279	3-4	50-60		1423891	Bacteria	Proteobacteria	Alphaproteobacteria	Hyphomicrobiales	Brucellaceae	Brucella	Brucella ceti	Brucella ceti TE10759-12	23_E1PrAlp			5	2	1	2	0	0		0	0		1	0	0	1	0	0	0	0		1	0	0	0	0		1
GCA_001305595.1_ASM130559v1	Azospirillum thiophilum	DnaE1	Aerobe	28	Mesophile	Gram-	7609458	68.1583	>7	60-70		528244	Bacteria	Proteobacteria	Alphaproteobacteria	Rhodospirillales	Azospirillaceae	Azospirillum		Azospirillum thiophilum	23_E1PrAlp			5	2	1	2	0	0		0	0		1	0	0	1	0	0	0	0		1	0	0	0	0		1
GCA_001399515.1_ASM139951v1	Ketogulonicigenium vulgare	DnaE1	NA	NA	NA	NA	3276390	61.7277	3-4	60-70		92945	Bacteria	Proteobacteria	Alphaproteobacteria	Rhodobacterales	Roseobacteraceae	Ketogulonicigenium		Ketogulonicigenium vulgare	23_E1PrAlp			5	2	1	2	0	0		0	0		1	0	0	1	0	0	0	0		1	0	0	0	0		1
GCA_002117445.1_ASM211744v1	Ketogulonicigenium robustum	DnaE1	NA	NA	NA	NA	2713835	62.3228	2-3	60-70		92947	Bacteria	Proteobacteria	Alphaproteobacteria	Rhodobacterales	Roseobacteraceae	Ketogulonicigenium		Ketogulonicigenium robustum	23_E1PrAlp			5	2	1	2	0	0		0	0		1	0	0	1	0	0	0	0		1	0	0	0	0		1
GCA_002868735.1_ASM286873v1	Niveispirillum cyanobacteriorum	DnaE1	NA	29	Mesophile	Gram-	6048780	63.3869	6-7	60-70		1612173	Bacteria	Proteobacteria	Alphaproteobacteria	Rhodospirillales	Azospirillaceae	Niveispirillum		Niveispirillum cyanobacteriorum	23_E1PrAlp			6	2	1	3	0	0		0	0		1	0	0	1	0	0	0	0		1	0	0	0	0		1
GCA_003355455.1_ASM335545v1	Erythrobacter aureus	DnaE1	Aerobe	28.25	Mesophile	Gram-	3372129	61.9919	3-4	60-70		2182384	Bacteria	Proteobacteria	Alphaproteobacteria	Sphingomonadales	Erythrobacteraceae	Erythrobacter		Erythrobacter aureus	23_E1PrAlp			7	3	1	2	1	0		0	0		2	0	0	1	0	0	0	0		1	0	0	0	0		1
GCA_003433515.1_ASM343351v1	Maritalea myrionectae	DnaE1	Aerobe	28	Mesophile	Gram-	3703346	52.3897	3-4	50-60		454601	Bacteria	Proteobacteria	Alphaproteobacteria	Hyphomicrobiales	Devosiaceae	Maritalea		Maritalea myrionectae	23_E1PrAlp			6	2	1	3	0	0		0	0		1	0	0	1	0	0	0	0		1	0	0	0	0		1
GCA_007859635.1_ASM785963v1	Sphingomonas panacisoli	DnaE1	Aerobe	28	Mesophile	Gram-	3403025	65.1459	3-4	60-70		1813879	Bacteria	Proteobacteria	Alphaproteobacteria	Sphingomonadales	Sphingomonadaceae	Sphingomonas		Sphingomonas panacisoli	23_E1PrAlp			10	4	1	5	0	0		0	0		1	0	0	3	0	0	0	0		1	0	0	0	0		1
GCA_013260645.1_ASM1326064v1	Erythrobacter mangrovi	DnaE1	Aerobe	29	Mesophile	Gram-	3058693	62.8812	3-4	60-70		2739433	Bacteria	Proteobacteria	Alphaproteobacteria	Sphingomonadales	Erythrobacteraceae	Erythrobacter		Erythrobacter mangrovi	23_E1PrAlp			5	2	1	2	0	0		0	0		1	0	0	1	0	0	0	0		1	0	0	0	0		1
GCA_013347285.1_ASM1334728v1	Azospirillum oryzae	DnaE1	Aerobe	30	Mesophile	Gram-	6809363	67.3081	6-7	60-70		286727	Bacteria	Proteobacteria	Alphaproteobacteria	Rhodospirillales	Azospirillaceae	Azospirillum		Azospirillum oryzae	23_E1PrAlp			9	4	1	4	0	0		0	0		1	0	0	3	0	0	0	0		1	0	0	0	0		1
GCA_014672695.1_ASM1467269v1	Defluviicoccus vanus	DnaE1	Aerobe	25	Mesophile	Gram-	4226795	63.5757	4-5	60-70		111831	Bacteria	Proteobacteria	Alphaproteobacteria	Rhodospirillales	Rhodospirillaceae	Defluviicoccus		Defluviicoccus vanus	23_E1PrAlp			4	2	1	1	0	0		0	0		1	0	0	1	0	0	0	0		1	0	0	0	0		0
GCA_015326295.1_ASM1532629v1	Brucella anthropi	DnaE1	Aerobe	30	Mesophile	Gram-	4858647	56.1135	4-5	50-60		529	Bacteria	Proteobacteria	Alphaproteobacteria	Hyphomicrobiales	Brucellaceae	Brucella		Brucella anthropi	23_E1PrAlp			5	2	1	2	0	0		0	0		1	0	0	1	0	0	0	0		1	0	0	0	0		1
GCA_900095155.1_BR141012304v1	Brucella inopinata	DnaE1	Aerobe	30	Mesophile	Gram-	3442381	57.1483	3-4	50-60		1218315	Bacteria	Proteobacteria	Alphaproteobacteria	Hyphomicrobiales	Brucellaceae	Brucella		Brucella inopinata	23_E1PrAlp			4	2	1	1	0	0		0	0		1	0	0	1	0	0	0	0		1	0	0	0	0		1
GCA_000013985.1_ASM1398v1	Sphingopyxis alaskensis RB2256	DnaE1	Aerobe	28.5	Mesophile	Gram-	3373713	65.4581	3-4	60-70		317655	Bacteria	Proteobacteria	Alphaproteobacteria	Sphingomonadales	Sphingomonadaceae	Sphingopyxis	Sphingopyxis alaskensis	Sphingopyxis alaskensis RB2256	23_E1PrAlp			5	2	1	2	0	0		0	0		1	0	0	1	0	0	0	0		1	0	0	0	0		1
GCA_000144605.1_ASM14460v1	Brevundimonas subvibrioides ATCC 15264	DnaE1	Aerobe	30	Mesophile	Gram-	3445263	68.4227	3-4	60-70		633149	Bacteria	Proteobacteria	Alphaproteobacteria	Caulobacterales	Caulobacteraceae	Brevundimonas	Brevundimonas subvibrioides	Brevundimonas subvibrioides ATCC 15264	23_E1PrAlp			6	2	1	3	0	0		0	0		1	0	0	1	0	0	0	0		1	0	0	0	0		2
GCA_000253015.1_ASM25301v1	Bartonella clarridgeiae 73	DnaE1	Aerobe	35	Mesophile	Gram-	1522743	35.727	1-2	30-40		696125	Bacteria	Proteobacteria	Alphaproteobacteria	Hyphomicrobiales	Bartonellaceae	Bartonella	Bartonella clarridgeiae	Bartonella clarridgeiae 73	23_E1PrAlp			2	1	1	0	0	0		0	0		1	0	0	0	0	0	0	0		1	0	0	0	0		0
GCA_000341355.1_ASM34135v1	Bartonella australis Aust/NH1	DnaE1	Aerobe	37	Mesophile	Gram-	1596490	41.8398	1-2	40-50		1094489	Bacteria	Proteobacteria	Alphaproteobacteria	Hyphomicrobiales	Bartonellaceae	Bartonella	Bartonella australis	Bartonella australis Aust/NH1	23_E1PrAlp			2	1	1	0	0	0		0	0		1	0	0	0	0	0	0	0		1	0	0	0	0		0
GCA_000612965.1_PRJEB4971_assembly_1	Bartonella henselae	DnaE1	Aerobe	37	Mesophile	Gram-	1905383	38.1753	1-2	30-40		38323	Bacteria	Proteobacteria	Alphaproteobacteria	Hyphomicrobiales	Bartonellaceae	Bartonella		Bartonella henselae	23_E1PrAlp			2	1	1	0	0	0		0	0		1	0	0	0	0	0	0	0		1	0	0	0	0		0
GCA_000967425.1_ASM96742v1	Pseudorhizobium banfieldiae	DnaE1	Aerobe	30	Mesophile	Gram-	4577425	61.8483	4-5	60-70		1125847	Bacteria	Proteobacteria	Alphaproteobacteria	Hyphomicrobiales	Rhizobiaceae	Pseudorhizobium		Pseudorhizobium banfieldiae	23_E1PrAlp			5	2	1	2	0	0		0	0		1	0	0	1	0	0	0	0		1	0	0	0	0		1
GCA_001077815.2_ASM107781v2	Aurantiacibacter atlanticus	DnaE1	Aerobe	30	Mesophile	Gram-	3226359	58.3338	3-4	50-60		1648404	Bacteria	Proteobacteria	Alphaproteobacteria	Sphingomonadales	Erythrobacteraceae	Aurantiacibacter		Aurantiacibacter atlanticus	23_E1PrAlp			5	2	1	2	0	0		0	0		1	0	0	1	0	0	0	0		1	0	0	0	0		1
GCA_001281485.1_ASM128148v1	Altererythrobacter epoxidivorans	DnaE1	Aerobe	35	Mesophile	Gram-	2786256	61.5027	2-3	60-70		361183	Bacteria	Proteobacteria	Alphaproteobacteria	Sphingomonadales	Erythrobacteraceae	Altererythrobacter		Altererythrobacter epoxidivorans	23_E1PrAlp			5	2	1	2	0	0		0	0		1	0	0	1	0	0	0	0		1	0	0	0	0		1
GCA_001314325.1_ASM131432v1	Sphingopyxis macrogoltabida	DnaE1	Aerobe	30	Mesophile	Gram-	5748623	64.8585	5-6	60-70		33050	Bacteria	Proteobacteria	Alphaproteobacteria	Sphingomonadales	Sphingomonadaceae	Sphingopyxis		Sphingopyxis macrogoltabida	23_E1PrAlp			11	5	1	5	0	0		0	0		1	0	0	3	0	0	1	0		1	0	0	0	0		1
GCA_001559015.1_ASM155901v1	Sphingopyxis granuli	DnaE1	Aerobe	28	Mesophile	Gram-	4679853	66.1857	4-5	60-70		267128	Bacteria	Proteobacteria	Alphaproteobacteria	Sphingomonadales	Sphingomonadaceae	Sphingopyxis		Sphingopyxis granuli	23_E1PrAlp			7	3	1	3	0	0		0	0		1	0	0	2	0	0	0	0		1	0	0	0	0		1
GCA_002278035.1_ASM227803v1	[Ochrobactrum] quorumnocens	DnaE1	NA	30	Mesophile	Gram-	5645291	53.1602	5-6	50-60		271865	Bacteria	Proteobacteria	Alphaproteobacteria	Hyphomicrobiales	Brucellaceae	Brucella		[Ochrobactrum] quorumnocens	23_E1PrAlp			7	2	1	4	0	0		0	0		1	0	0	1	0	0	0	0		1	0	0	0	0		1
GCA_003233655.1_ASM323365v1	Azospirillum ramasamyi	DnaE1	Aerobe	29	Mesophile	Gram-	6316263	67.9869	6-7	60-70		682998	Bacteria	Proteobacteria	Alphaproteobacteria	Rhodospirillales	Azospirillaceae	Azospirillum		Azospirillum ramasamyi	23_E1PrAlp			7	3	1	3	0	0		0	0		1	0	0	2	0	0	0	0		1	0	0	0	0		1
GCA_003314795.2_ASM331479v2	Sphingomonas paucimobilis	DnaE1	Aerobe	30	Mesophile	Gram-	4005505	65.725	4-5	60-70		13689	Bacteria	Proteobacteria	Alphaproteobacteria	Sphingomonadales	Sphingomonadaceae	Sphingomonas		Sphingomonas paucimobilis	23_E1PrAlp			5	2	1	2	0	0		0	0		1	0	0	1	0	0	0	0		1	0	0	0	0		1
GCA_003606325.3_ASM360632v3	Bartonella kosoyi	DnaE1	Aerobe	37	Mesophile	Gram-	2276164	38.3971	2-3	30-40		2133959	Bacteria	Proteobacteria	Alphaproteobacteria	Hyphomicrobiales	Bartonellaceae	Bartonella		Bartonella kosoyi	23_E1PrAlp			2	1	1	0	0	0		0	0		1	0	0	0	0	0	0	0		1	0	0	0	0		0
GCA_003606345.3_ASM360634v3	Bartonella krasnovii	DnaE1	Aerobe	37	Mesophile	Gram-	2186621	38.1043	2-3	30-40		2267275	Bacteria	Proteobacteria	Alphaproteobacteria	Hyphomicrobiales	Bartonellaceae	Bartonella		Bartonella krasnovii	23_E1PrAlp			2	1	1	0	0	0		0	0		1	0	0	0	0	0	0	0		1	0	0	0	0		0
GCA_003627755.1_ASM362775v1	Rhizobium jaguaris	DnaE1	Aerobe	28	Mesophile	Gram-	8025568	59.4337	>7	50-60		1312183	Bacteria	Proteobacteria	Alphaproteobacteria	Hyphomicrobiales	Rhizobiaceae	Rhizobium		Rhizobium jaguaris	23_E1PrAlp			5	2	1	2	0	0		0	0		1	0	0	1	0	0	0	0		1	0	0	0	0		1
GCA_009936175.1_ASM993617v1	Bartonella quintana	DnaE1	Aerobe	37	Mesophile	Gram-	1588683	38.7573	1-2	30-40		803	Bacteria	Proteobacteria	Alphaproteobacteria	Hyphomicrobiales	Bartonellaceae	Bartonella		Bartonella quintana	23_E1PrAlp			2	1	1	0	0	0		0	0		1	0	0	0	0	0	0	0		1	0	0	0	0		0
GCA_013388295.1_ASM1338829v1	Bartonella alsatica	DnaE1	Aerobe	37	Mesophile	Gram-	1659117	36.8507	1-2	30-40		52764	Bacteria	Proteobacteria	Alphaproteobacteria	Hyphomicrobiales	Bartonellaceae	Bartonella		Bartonella alsatica	23_E1PrAlp			2	1	1	0	0	0		0	0		1	0	0	0	0	0	0	0		1	0	0	0	0		0
GCA_900638615.1_58174_F01	Bartonella elizabethae	DnaE1	Aerobe	37	Mesophile	Gram-	2018538	38.3734	2-3	30-40		807	Bacteria	Proteobacteria	Alphaproteobacteria	Hyphomicrobiales	Bartonellaceae	Bartonella		Bartonella elizabethae	23_E1PrAlp			2	1	1	0	0	0		0	0		1	0	0	0	0	0	0	0		1	0	0	0	0		0
GCA_900638635.1_58174_G01	Bartonella vinsonii	DnaE1	Aerobe	37	Mesophile	Gram-	1995085	39.0929	1-2	30-40		33047	Bacteria	Proteobacteria	Alphaproteobacteria	Hyphomicrobiales	Bartonellaceae	Bartonella		Bartonella vinsonii	23_E1PrAlp			2	1	1	0	0	0		0	0		1	0	0	0	0	0	0	0		1	0	0	0	0		0
GCA_902502825.2_E03_1.v3	Pseudorhizobium flavum	DnaE1	Aerobe	30	Mesophile	Gram-	4749058	61.5365	4-5	60-70		1335061	Bacteria	Proteobacteria	Alphaproteobacteria	Hyphomicrobiales	Rhizobiaceae	Pseudorhizobium		Pseudorhizobium flavum	23_E1PrAlp			5	2	1	2	0	0		0	0		1	0	0	1	0	0	0	0		1	0	0	0	0		1
GCA_000226315.1_ASM22631v1	Micavibrio aeruginosavorus ARL-13	DnaE1	NA	NA	NA	NA	2481983	54.713	2-3	50-60		856793	Bacteria	Proteobacteria	Alphaproteobacteria			Micavibrio	Micavibrio aeruginosavorus	Micavibrio aeruginosavorus ARL-13	23_E1PrAlp			3	1	1	1	0	0		0	0		1	0	0	0	0	0	0	0		1	0	0	0	0		0
GCA_000803645.1_ASM80364v1	Sphingopyxis fribergensis	DnaE1	Aerobe	28	Mesophile	Gram-	5202172	63.7516	5-6	60-70		1515612	Bacteria	Proteobacteria	Alphaproteobacteria	Sphingomonadales	Sphingomonadaceae	Sphingopyxis		Sphingopyxis fribergensis	23_E1PrAlp			11	5	1	5	0	0		0	0		1	0	0	4	0	0	0	0		1	0	0	0	0		1
GCA_002844375.1_ASM284437v1	Thalassospira marina	DnaE1	Aerobe	28	Mesophile	Gram-	5438289	54.6241	5-6	50-60		2048283	Bacteria	Proteobacteria	Alphaproteobacteria	Rhodospirillales	Thalassospiraceae	Thalassospira		Thalassospira marina	23_E1PrAlp			5	2	1	2	0	0		0	0		1	0	0	1	0	0	0	0		1	0	0	0	0		1
GCA_003130795.1_ASM313079v1	Azospirillum thermophilum	DnaE1	Aerobe	50	Thermophile	Gram-	6776313	69.832	6-7	60-70		2202148	Bacteria	Proteobacteria	Alphaproteobacteria	Rhodospirillales	Azospirillaceae	Azospirillum		Azospirillum thermophilum	23_E1PrAlp			6	2	1	3	0	0		0	0		1	0	0	1	0	0	0	0		1	0	0	0	0		1
GCA_003403095.1_ASM340309v1	Thalassospira indica	DnaE1	Aerobe	28	Mesophile	Gram-	4701725	54.8943	4-5	50-60		1891279	Bacteria	Proteobacteria	Alphaproteobacteria	Rhodospirillales	Thalassospiraceae	Thalassospira		Thalassospira indica	23_E1PrAlp			4	1	1	2	0	0		0	0		1	0	0	0	0	0	0	0		1	0	0	0	0		1
GCA_003431825.1_ASM343182v1	Blastomonas fulva	DnaE1	Aerobe	30	Mesophile	Gram-	4123210	64.1656	4-5	60-70		1550728	Bacteria	Proteobacteria	Alphaproteobacteria	Sphingomonadales	Sphingomonadaceae	Blastomonas		Blastomonas fulva	23_E1PrAlp			5	2	1	2	0	0		0	0		1	0	0	1	0	0	0	0		1	0	0	0	0		1
GCA_004683865.2_ASM468386v2	Paracoccus liaowanqingii	DnaE1	Aerobe	30	Mesophile	Gram-	4925228	66.4991	4-5	60-70		2560053	Bacteria	Proteobacteria	Alphaproteobacteria	Rhodobacterales	Rhodobacteraceae	Paracoccus		Paracoccus liaowanqingii	23_E1PrAlp			9	5	1	3	0	0		0	0		1	0	0	4	0	0	0	0		1	0	0	0	0		1
GCA_007954425.1_ASM795442v1	Novosphingobium ginsenosidimutans	DnaE1	Aerobe	28	Mesophile	Gram-	3118872	64.2738	3-4	60-70		1176536	Bacteria	Proteobacteria	Alphaproteobacteria	Sphingomonadales	Sphingomonadaceae	Novosphingobium		Novosphingobium ginsenosidimutans	23_E1PrAlp			5	2	1	2	0	0		0	0		1	0	0	1	0	0	0	0		1	0	0	0	0		1
GCA_000816845.1_ASM81684v1	Rhizobium gallicum bv. gallicum R602sp	DnaE1	Aerobe	30	Mesophile	Gram-	7311190	59.6094	>7	50-60		1041138	Bacteria	Proteobacteria	Alphaproteobacteria	Hyphomicrobiales	Rhizobiaceae	Rhizobium	Rhizobium gallicum	Rhizobium gallicum bv. gallicum R602sp	23_E1PrAlp			8	3	1	4	0	0		0	0		1	0	0	2	0	0	0	0		1	0	0	0	0		2
GCA_001922385.1_ASM192238v1	Sphingomonas koreensis	DnaE1	Aerobe	30	Mesophile	Gram-	4819238	65.9508	4-5	60-70		93064	Bacteria	Proteobacteria	Alphaproteobacteria	Sphingomonadales	Sphingomonadaceae	Sphingomonas		Sphingomonas koreensis	23_E1PrAlp			5	2	1	2	0	0		0	0		1	0	0	1	0	0	0	0		1	0	0	0	0		0
GCA_000019845.1_ASM1984v1	Beijerinckia indica subsp. indica ATCC 9039	DnaE1	Aerobe	28.3333	Mesophile	Gram-	4418616	56.983	4-5	50-60		395963	Bacteria	Proteobacteria	Alphaproteobacteria	Hyphomicrobiales	Beijerinckiaceae	Beijerinckia	Beijerinckia indica	Beijerinckia indica subsp. indica ATCC 9039	23_E1PrAlp			6	2	1	3	0	0		0	0		1	0	0	1	0	0	0	0		1	0	0	0	0		1
GCA_000513295.1_MGMSRv2	Magnetospirillum gryphiswaldense MSR-1 v2	DnaE1	Aerobe	30	Mesophile	Gram-	4365796	63.285	4-5	60-70		1430440	Bacteria	Proteobacteria	Alphaproteobacteria	Rhodospirillales	Rhodospirillaceae	Magnetospirillum	Magnetospirillum gryphiswaldense	Magnetospirillum gryphiswaldense MSR-1 v2	23_E1PrAlp			6	1	1	4	0	0		0	0		1	0	0	0	0	0	0	0		1	0	0	0	0		1
GCA_000935025.1_ASM93502v1	Sphingomonas hengshuiensis	DnaE1	Aerobe	28	Mesophile	Gram-	5228389	66.669	5-6	60-70		1609977	Bacteria	Proteobacteria	Alphaproteobacteria	Sphingomonadales	Sphingomonadaceae	Sphingomonas		Sphingomonas hengshuiensis	23_E1PrAlp			4	1	1	2	0	0		0	0		1	0	0	0	0	0	0	0		1	0	0	0	0		1
GCA_001543305.1_ASM154330v1	Liberibacter crescens	DnaE1	Aerobe	28	Mesophile	NA	1522119	35.4041	1-2	30-40		1273132	Bacteria	Proteobacteria	Alphaproteobacteria	Hyphomicrobiales	Rhizobiaceae	Liberibacter		Liberibacter crescens	23_E1PrAlp			2	1	1	0	0	0		0	0		1	0	0	0	0	0	0	0		1	0	0	0	0		0
GCA_000022085.1_ASM2208v1	Methylobacterium nodulans ORS 2060	DnaE1	Aerobe	33.5	Mesophile	Gram-	8839022	68.4438	>7	60-70		460265	Bacteria	Proteobacteria	Alphaproteobacteria	Hyphomicrobiales	Methylobacteriaceae	Methylobacterium	Methylobacterium nodulans	Methylobacterium nodulans ORS 2060	23_E1PrAlp			6	2	1	3	0	0		0	0		1	0	0	1	0	0	0	0		1	0	0	0	0		1
GCA_000512205.2_ASM51220v2	Sphingomonas sanxanigenens DSM 19645 = NX02	DnaE1	Aerobe	29	Mesophile	Gram-	6580298	66.6585	6-7	60-70		1123269	Bacteria	Proteobacteria	Alphaproteobacteria	Sphingomonadales	Sphingomonadaceae	Sphingomonas	Sphingomonas sanxanigenens	Sphingomonas sanxanigenens DSM 19645 = NX02	23_E1PrAlp			8	3	1	4	0	0		0	0		1	0	0	2	0	0	0	0		1	0	0	0	0		1
GCA_000812665.2_ASM81266v2	Falsihalocynthiibacter arcticus	DnaE1	Aerobe	21	Mesophile	NA	4376120	53.163	4-5	50-60		1579316	Bacteria	Proteobacteria	Alphaproteobacteria	Rhodobacterales	Roseobacteraceae	Falsihalocynthiibacter		Falsihalocynthiibacter arcticus	23_E1PrAlp			4	1	1	2	0	0		0	0		1	0	0	0	0	0	0	0		1	0	0	0	0		1
GCA_001611975.1_ASM161197v1	Haematospirillum jordaniae	DnaE1	Aerobe	37	Mesophile	NA	2467625	55.445	2-3	50-60		1549855	Bacteria	Proteobacteria	Alphaproteobacteria	Rhodospirillales	Rhodospirillaceae	Haematospirillum		Haematospirillum jordaniae	23_E1PrAlp			3	1	2	0	0	0		0	0		1	0	0	0	0	0	0	0		1	0	0	1	0		0
GCA_003324675.1_ASM332467v1	Paracoccus suum	DnaE1	Aerobe	30	Mesophile	Gram-	3250998	66.8515	3-4	60-70		2259340	Bacteria	Proteobacteria	Alphaproteobacteria	Rhodobacterales	Rhodobacteraceae	Paracoccus		Paracoccus suum	23_E1PrAlp			5	2	1	2	0	0		0	0		1	0	0	1	0	0	0	0		1	0	0	0	0		1
GCA_012689545.1_ASM1268954v1	Paracoccus sanguinis	DnaE1	Aerobe	30	Mesophile	Gram-	3373772	70.897	3-4	>70		1545044	Bacteria	Proteobacteria	Alphaproteobacteria	Rhodobacterales	Rhodobacteraceae	Paracoccus		Paracoccus sanguinis	23_E1PrAlp			4	2	1	1	0	0		0	0		1	0	0	1	0	0	0	0		1	0	0	0	0		1
GCA_000218565.1_ASM21856v1	Afipia carboxidovorans OM5	DnaE1	Aerobe	30	Mesophile	Gram-	3896074	62.3298	3-4	60-70		504832	Bacteria	Proteobacteria	Alphaproteobacteria	Hyphomicrobiales	Bradyrhizobiaceae	Afipia	Afipia carboxidovorans	Afipia carboxidovorans OM5	23_E1PrAlp			6	2	1	3	0	0		0	0		1	0	0	1	0	0	0	0		1	0	0	0	0		1
GCA_000319385.1_ASM31938v1	Candidatus Endolissoclinum faulkneri L2	DnaE1	NA	NA	NA	NA	1481189	34.1451	1-2	30-40		1193729	Bacteria	Proteobacteria	Alphaproteobacteria	Rhodospirillales	Rhodospirillaceae	Candidatus Endolissoclinum	Candidatus Endolissoclinum faulkneri	Candidatus Endolissoclinum faulkneri L2	23_E1PrAlp			2	1	1	0	0	0		0	0		1	0	0	0	0	0	0	0		1	0	0	0	0		0
GCA_000444995.1_ASM44499v1	Paracoccus aminophilus JCM 7686	DnaE1	Aerobe	30	Mesophile	Gram-	4873118	63.3963	4-5	60-70		1367847	Bacteria	Proteobacteria	Alphaproteobacteria	Rhodobacterales	Rhodobacteraceae	Paracoccus	Paracoccus aminophilus	Paracoccus aminophilus JCM 7686	23_E1PrAlp			10	3	1	6	0	0		0	0		1	0	0	2	0	0	0	0		1	0	0	0	0		1
GCA_001028625.1_ASM102862v1	Pelagerythrobacter marensis	DnaE1	Aerobe	28	Mesophile	Gram-	2885033	64.6541	2-3	60-70		543877	Bacteria	Proteobacteria	Alphaproteobacteria	Sphingomonadales	Erythrobacteraceae	Pelagerythrobacter		Pelagerythrobacter marensis	23_E1PrAlp			5	2	1	2	0	0		0	0		1	0	0	1	0	0	0	0		1	0	0	0	0		1
GCA_001687545.1_ASM168754v1	Paraurantiacibacter namhicola	DnaE1	Aerobe	30	Mesophile	Gram-	2591679	65.0122	2-3	60-70		645517	Bacteria	Proteobacteria	Alphaproteobacteria	Sphingomonadales	Erythrobacteraceae	Paraurantiacibacter		Paraurantiacibacter namhicola	23_E1PrAlp			5	2	1	2	0	0		0	0		1	0	0	1	0	0	0	0		1	0	0	0	0		1
GCA_001741865.1_ASM174186v1	Bosea vaviloviae	DnaE1	Aerobe	29	Mesophile	Gram-	6713548	65.4118	6-7	60-70		1526658	Bacteria	Proteobacteria	Alphaproteobacteria	Hyphomicrobiales	Boseaceae	Bosea		Bosea vaviloviae	23_E1PrAlp			5	2	1	2	0	0		0	0		1	0	0	1	0	0	0	0		1	0	0	0	0		1
GCA_002117405.1_ASM211740v1	Methylocystis bryophila	DnaE1	Aerobe	22	Mesophile	Gram-	4707971	63.1764	4-5	60-70		655015	Bacteria	Proteobacteria	Alphaproteobacteria	Hyphomicrobiales	Methylocystaceae	Methylocystis		Methylocystis bryophila	23_E1PrAlp			3	1	1	1	0	0		0	0		1	0	0	0	0	0	0	0		1	0	0	0	0		0
GCA_002741015.1_ASM274101v1	Microvirga ossetica	DnaE1	Aerobe	28	Mesophile	Gram-	9631051	62.6697	>7	60-70		1882682	Bacteria	Proteobacteria	Alphaproteobacteria	Hyphomicrobiales	Methylobacteriaceae	Microvirga		Microvirga ossetica	23_E1PrAlp			8	3	1	4	0	0		0	0		1	0	0	2	0	0	0	0		1	0	0	0	0		2
GCA_003952725.1_ASM395272v1	Georhizobium profundi	DnaE1	Aerobe	28	Mesophile	Gram-	4356607	62.3042	4-5	60-70		2341112	Bacteria	Proteobacteria	Alphaproteobacteria	Hyphomicrobiales	Rhizobiaceae	Georhizobium		Georhizobium profundi	23_E1PrAlp			5	2	1	2	0	0		0	0		1	0	0	1	0	0	0	0		1	0	0	0	0		1
GCA_008728835.1_ASM872883v1	Hypericibacter adhaerens	DnaE1	NA	34.5	Mesophile	NA	5865246	67.3513	5-6	60-70		2602016	Bacteria	Proteobacteria	Alphaproteobacteria	Rhodospirillales	Rhodospirillaceae	Hypericibacter		Hypericibacter adhaerens	23_E1PrAlp			5	2	1	2	0	0		0	0		1	0	0	1	0	0	0	0		1	0	0	0	0		1
GCA_008728855.1_ASM872885v1	Hypericibacter terrae	DnaE1	NA	30	Mesophile	NA	5894118	66.0193	5-6	60-70		2602015	Bacteria	Proteobacteria	Alphaproteobacteria	Rhodospirillales	Rhodospirillaceae	Hypericibacter		Hypericibacter terrae	23_E1PrAlp			5	2	1	2	0	0		0	0		1	0	0	1	0	0	0	0		1	0	0	0	0		1
GCA_015482775.1_ASM1548277v1	Kaustia mangrovi	DnaE1	Aerobe	NA	NA	NA	4630536	67.3256	4-5	60-70		2593653	Bacteria	Proteobacteria	Alphaproteobacteria	Hyphomicrobiales	Parvibaculaceae	Kaustia		Kaustia mangrovi	23_E1PrAlp			6	1	2	2	1	0		0	0		1	0	0	0	0	0	0	0		1	0	0	0	1		1
GCA_001698205.1_ASM169820v1	Tsuneonella dongtanensis	DnaE1	Aerobe	27.6667	Mesophile	Gram-	3009495	65.7513	3-4	60-70		692370	Bacteria	Proteobacteria	Alphaproteobacteria	Sphingomonadales	Erythrobacteraceae	Tsuneonella		Tsuneonella dongtanensis	23_E1PrAlp			5	2	1	2	0	0		0	0		1	0	0	1	0	0	0	0		1	0	0	0	0		1
GCA_002105555.1_ASM210555v1	Paracoccus contaminans	DnaE1	Aerobe	25	Mesophile	Gram-	3033494	68.7052	3-4	60-70		1945662	Bacteria	Proteobacteria	Alphaproteobacteria	Rhodobacterales	Rhodobacteraceae	Paracoccus		Paracoccus contaminans	23_E1PrAlp			3	1	1	1	0	0		0	0		1	0	0	0	0	0	0	0		1	0	0	0	0		1
GCA_002749495.1_ASM274949v1	Paracoccus yeei	DnaE1	Aerobe	33	Mesophile	Gram-	4620225	67.39	4-5	60-70		147645	Bacteria	Proteobacteria	Alphaproteobacteria	Rhodobacterales	Rhodobacteraceae	Paracoccus		Paracoccus yeei	23_E1PrAlp			9	4	1	4	0	0		0	0		1	0	0	3	0	0	0	0		1	0	0	0	0		1
GCA_002847445.1_ASM284744v1	Paracoccus zhejiangensis	DnaE1	Aerobe	30	Mesophile	Gram-	4637247	65.5837	4-5	60-70		1077935	Bacteria	Proteobacteria	Alphaproteobacteria	Rhodobacterales	Rhodobacteraceae	Paracoccus		Paracoccus zhejiangensis	23_E1PrAlp			5	2	1	2	0	0		0	0		1	0	0	1	0	0	0	0		1	0	0	0	0		1
GCA_008824185.1_ASM882418v1	Paracoccus pantotrophus	DnaE1	Aerobe	32.5	Mesophile	Gram-	4409379	67.6038	4-5	60-70		82367	Bacteria	Proteobacteria	Alphaproteobacteria	Rhodobacterales	Rhodobacteraceae	Paracoccus		Paracoccus pantotrophus	23_E1PrAlp			5	2	1	2	0	0		0	0		1	0	0	1	0	0	0	0		1	0	0	0	0		1
GCA_009301415.1_ASM930141v1	Paracoccus kondratievae	DnaE1	Aerobe	40	Mesophile	Gram-	4228383	62.8836	4-5	60-70		135740	Bacteria	Proteobacteria	Alphaproteobacteria	Rhodobacterales	Rhodobacteraceae	Paracoccus		Paracoccus kondratievae	23_E1PrAlp			5	2	1	2	0	0		0	0		1	0	0	1	0	0	0	0		1	0	0	0	0		1
GCA_009363855.1_ASM936385v1	Microvirga thermotolerans	DnaE1	Aerobe	28	Mesophile	Gram-	3823049	67.7143	3-4	60-70		2651334	Bacteria	Proteobacteria	Alphaproteobacteria	Hyphomicrobiales	Methylobacteriaceae	Microvirga		Microvirga thermotolerans	23_E1PrAlp			6	2	1	3	0	0		0	0		1	0	0	1	0	0	0	0		1	0	0	0	0		1
GCA_013201075.1_ASM1320107v1	Lichenicola cladoniae	DnaE1	NA	NA	NA	NA	6061304	64.6099	6-7	60-70		1484109	Bacteria	Proteobacteria	Alphaproteobacteria	Rhodospirillales	Acetobacteraceae	Lichenicola		Lichenicola cladoniae	23_E1PrAlp			8	3	1	4	0	0		0	0		1	0	0	2	0	0	0	0		1	0	0	0	0		1
GCA_900005615.1_JCM7685	Paracoccus aminovorans	DnaE1	Aerobe	30	Mesophile	Gram-	4038129	67.4175	4-5	60-70		34004	Bacteria	Proteobacteria	Alphaproteobacteria	Rhodobacterales	Rhodobacteraceae	Paracoccus		Paracoccus aminovorans	23_E1PrAlp			8	3	1	4	0	0		0	0		1	0	0	2	0	0	0	0		1	0	0	0	0		2
GCA_000016765.1_ASM1676v1	Rhizorhabdus wittichii RW1	DnaE1	Aerobe	30	Mesophile	Gram-	5915246	67.9012	5-6	60-70		392499	Bacteria	Proteobacteria	Alphaproteobacteria	Sphingomonadales	Sphingomonadaceae	Rhizorhabdus	Rhizorhabdus wittichii	Rhizorhabdus wittichii RW1	23_E1PrAlp			6	2	1	3	0	0		0	0		1	0	0	1	0	0	0	0		1	0	0	0	0		1
GCA_000196435.1_ASM19643v1	Bartonella tribocorum CIP 105476	DnaE1	Aerobe	37	Mesophile	Gram-	2642404	38.8222	2-3	30-40		382640	Bacteria	Proteobacteria	Alphaproteobacteria	Hyphomicrobiales	Bartonellaceae	Bartonella	Bartonella tribocorum	Bartonella tribocorum CIP 105476	23_E1PrAlp			2	1	1	0	0	0		0	0		1	0	0	0	0	0	0	0		1	0	0	0	0		0
GCA_001886695.1_ASM188669v1	Aurantiacibacter gangjinensis	DnaE1	Aerobe	30	Mesophile	Gram-	2724951	62.7129	2-3	60-70		502682	Bacteria	Proteobacteria	Alphaproteobacteria	Sphingomonadales	Erythrobacteraceae	Aurantiacibacter		Aurantiacibacter gangjinensis	23_E1PrAlp			5	2	1	2	0	0		0	0		1	0	0	1	0	0	0	0		1	0	0	0	0		1
GCA_002043005.1_ASM204300v1	Martelella mediterranea DSM 17316	DnaE1	Aerobe	29	Mesophile	Gram-	5693067	62.4052	5-6	60-70		1122214	Bacteria	Proteobacteria	Alphaproteobacteria	Hyphomicrobiales	Aurantimonadaceae	Martelella	Martelella mediterranea	Martelella mediterranea DSM 17316	23_E1PrAlp			5	2	1	2	0	0		0	0		1	0	0	1	0	0	0	0		1	0	0	0	0		1
GCA_002355275.1_ASM235527v1	Rhizorhabdus dicambivorans	DnaE1	Aerobe	30	Mesophile	Gram-	5541299	65.3487	5-6	60-70		1850238	Bacteria	Proteobacteria	Alphaproteobacteria	Sphingomonadales	Sphingomonadaceae	Rhizorhabdus		Rhizorhabdus dicambivorans	23_E1PrAlp			7	3	1	2	0	1		0	0		1	0	0	2	0	0	0	0		1	0	0	0	0		1
GCA_007197755.1_ASM719775v1	Ferrovibrio terrae	DnaE1	Aerobe	30	Mesophile	Gram-	4264634	63.6265	4-5	60-70		2594003	Bacteria	Proteobacteria	Alphaproteobacteria	Rhodospirillales	Rhodospirillaceae	Ferrovibrio		Ferrovibrio terrae	23_E1PrAlp			4	1	1	2	0	0		0	0		1	0	0	0	0	0	0	0		1	0	0	0	0		1
GCA_002208825.2_ASM220882v2	Brevundimonas vesicularis	DnaE1	Aerobe	28.5	Mesophile	Gram-	3345527	66.0679	3-4	60-70		41276	Bacteria	Proteobacteria	Alphaproteobacteria	Caulobacterales	Caulobacteraceae	Brevundimonas		Brevundimonas vesicularis	23_E1PrAlp			8	3	1	4	0	0		0	0		1	0	0	2	0	0	0	0		1	0	0	0	0		1
GCA_000828475.1_ASM82847v1	Methyloceanibacter caenitepidi	DnaE1	NA	35	Mesophile	NA	3424964	62.8423	3-4	60-70		1384459	Bacteria	Proteobacteria	Alphaproteobacteria	Hyphomicrobiales	Hyphomicrobiaceae	Methyloceanibacter		Methyloceanibacter caenitepidi	23_E1PrAlp			5	2	2	1	0	0		0	0		1	0	0	1	0	0	0	0		1	0	0	1	0		0
GCA_001931755.2_ASM193175v2	Wolbachia endosymbiont of Folsomia candida	DnaE1	Aerobe	NA	NA	Gram-	1801626	34.351	1-2	30-40		169402	Bacteria	Proteobacteria	Alphaproteobacteria	Rickettsiales	Anaplasmataceae	Wolbachia		Wolbachia endosymbiont of Folsomia candida	23_E1PrAlp			2	1	1	0	0	0		0	0		1	0	0	0	0	0	0	0		1	0	0	0	0		0
GCA_002865605.1_ASM286560v1	Paracoccus jeotgali	DnaE1	Aerobe	30	Mesophile	Gram-	3299166	66.5344	3-4	60-70		2065379	Bacteria	Proteobacteria	Alphaproteobacteria	Rhodobacterales	Rhodobacteraceae	Paracoccus		Paracoccus jeotgali	23_E1PrAlp			4	2	1	1	0	0		0	0		1	0	0	1	0	0	0	0		1	0	0	0	0		1
GCA_004802635.2_ASM480263v2	Methylocystis heyeri	DnaE1	Aerobe	20	Mesophile	Gram-	4727788	63.0216	4-5	60-70		391905	Bacteria	Proteobacteria	Alphaproteobacteria	Hyphomicrobiales	Methylocystaceae	Methylocystis		Methylocystis heyeri	23_E1PrAlp			6	2	2	2	0	0		0	0		1	0	0	1	0	0	0	0		1	0	0	0	1		1
GCA_007998985.1_ASM799898v1	Sphingomonas xanthus	DnaE1	Aerobe	28	Mesophile	Gram-	2227318	63.6635	2-3	60-70		2594473	Bacteria	Proteobacteria	Alphaproteobacteria	Sphingomonadales	Sphingomonadaceae	Sphingomonas		Sphingomonas xanthus	23_E1PrAlp			5	2	1	2	0	0		0	0		1	0	0	1	0	0	0	0		1	0	0	0	0		1
GCA_009685195.1_ASM968519v1	Methylocystis parvus	DnaE1	Aerobe	26	Mesophile	Gram-	4529043	63.3554	4-5	60-70		134	Bacteria	Proteobacteria	Alphaproteobacteria	Hyphomicrobiales	Methylocystaceae	Methylocystis		Methylocystis parvus	23_E1PrAlp			5	2	1	2	0	0		0	0		1	0	0	1	0	0	0	0		1	0	0	0	0		1
GCA_000021745.1_ASM2174v1	Methylocella silvestris BL2	DnaE1	Aerobe	23	Mesophile	Gram-	4305430	63.0834	4-5	60-70		395965	Bacteria	Proteobacteria	Alphaproteobacteria	Hyphomicrobiales	Beijerinckiaceae	Methylocella	Methylocella silvestris	Methylocella silvestris BL2	23_E1PrAlp			5	2	1	2	0	0		0	0		1	0	0	1	0	0	0	0		1	0	0	0	0		1
GCA_000152825.2_ASM15282v2	Parvularcula bermudensis HTCC2503	DnaE1	Aerobe	30	Mesophile	Gram-	2902643	60.6561	2-3	60-70		314260	Bacteria	Proteobacteria	Alphaproteobacteria	Parvularculales	Parvularculaceae	Parvularcula	Parvularcula bermudensis	Parvularcula bermudensis HTCC2503	23_E1PrAlp			5	1	1	3	0	0		0	0		1	0	0	0	0	0	0	0		1	0	0	0	0		1
GCA_007859655.1_ASM785965v1	Devosia ginsengisoli	DnaE1	Aerobe	28	Mesophile	Gram-	4480314	63.6557	4-5	60-70		400770	Bacteria	Proteobacteria	Alphaproteobacteria	Hyphomicrobiales	Devosiaceae	Devosia		Devosia ginsengisoli	23_E1PrAlp			5	3	1	1	0	0		0	0		1	0	0	2	0	0	0	0		1	0	0	0	0		1
GCA_019395145.1_ASM1939514v1	Brevundimonas nasdae	DnaE1	Aerobe	30	Mesophile	Gram-	3824222	65.6487	3-4	60-70		172043	Bacteria	Proteobacteria	Alphaproteobacteria	Caulobacterales	Caulobacteraceae	Brevundimonas		Brevundimonas nasdae	23_E1PrAlp			8	2	1	5	0	0		0	0		1	0	0	1	0	0	0	0		1	0	0	0	0		2
GCA_000166055.1_ASM16605v1	Rhodomicrobium vannielii ATCC 17100	DnaE1	Anaerobe	26	Mesophile	Gram-	4014469	62.2484	4-5	60-70		648757	Bacteria	Proteobacteria	Alphaproteobacteria	Hyphomicrobiales	Hyphomicrobiaceae	Rhodomicrobium	Rhodomicrobium vannielii	Rhodomicrobium vannielii ATCC 17100	23_E1PrAlp			4	2	1	1	0	0		0	0		1	0	0	1	0	0	0	0		1	0	0	0	0		0
GCA_016584445.1_ASM1658444v1	Rhodopseudomonas palustris	DnaE1	Anaerobe	27.5	Mesophile	Gram-	5457289	65.0339	5-6	60-70		1076	Bacteria	Proteobacteria	Alphaproteobacteria	Hyphomicrobiales	Bradyrhizobiaceae	Rhodopseudomonas		Rhodopseudomonas palustris	23_E1PrAlp			5	2	1	2	0	0		0	0		1	0	0	1	0	0	0	0		1	0	0	0	0		1
GCA_005234135.1_ASM523413v1	Pseudorhodobacter turbinis	DnaE1	Aerobe	26	Mesophile	Gram-	4246983	57.7933	4-5	50-60		2500533	Bacteria	Proteobacteria	Alphaproteobacteria	Rhodobacterales	Rhodobacteraceae	Pseudorhodobacter		Pseudorhodobacter turbinis	23_E1PrAlp			4	1	1	2	0	0		0	0		1	0	0	0	0	0	0	0		1	0	0	0	0		1
GCA_014672835.1_ASM1467283v1	Entomobacter blattae	DnaE1	NA	NA	NA	NA	2701842	45.4268	2-3	40-50		2762277	Bacteria	Proteobacteria	Alphaproteobacteria	Rhodospirillales	Acetobacteraceae	Entomobacter		Entomobacter blattae	23_E1PrAlp			3	1	1	1	0	0		0	0		1	0	0	0	0	0	0	0		1	0	0	0	0		0
GCA_016743795.1_ASM1674379v1	Rickettsia tillamookensis	DnaE1	Aerobe	29	Mesophile	Gram-	1438973	32.3994	1-2	30-40		2761623	Bacteria	Proteobacteria	Alphaproteobacteria	Rickettsiales	Rickettsiaceae	Rickettsia		Rickettsia tillamookensis	23_E1PrAlp			2	1	1	0	0	0		0	0		1	0	0	0	0	0	0	0		1	0	0	0	0		0
GCA_900231165.1_HDIA1	Hartmannibacter diazotrophicus	DnaE1	NA	28	Mesophile	NA	5449775	63.9693	5-6	60-70		1482074	Bacteria	Proteobacteria	Alphaproteobacteria	Hyphomicrobiales	Pleomorphomonadaceae	Hartmannibacter		Hartmannibacter diazotrophicus	23_E1PrAlp			7	2	1	2	1	1		0	0		1	0	0	1	0	0	0	0		1	0	0	0	0		1
GCA_000092925.1_ASM9292v1	Starkeya novella DSM 506	DnaE1	Aerobe	28	Mesophile	Gram-	4765023	67.8847	4-5	60-70		639283	Bacteria	Proteobacteria	Alphaproteobacteria	Hyphomicrobiales	Xanthobacteraceae	Starkeya	Starkeya novella	Starkeya novella DSM 506	23_E1PrAlp			5	2	1	2	0	0		0	0		1	0	0	1	0	0	0	0		1	0	0	0	0		1
GCA_001402875.1_ASM140287v1	Blastochloris viridis	DnaE1	Anaerobe	28	Mesophile	NA	3724841	67.9329	3-4	60-70		1079	Bacteria	Proteobacteria	Alphaproteobacteria	Hyphomicrobiales	Blastochloridaceae	Blastochloris		Blastochloris viridis	23_E1PrAlp			3	1	1	1	0	0		0	0		1	0	0	0	0	0	0	0		1	0	0	0	0		1
GCA_002749615.1_ASM274961v1	Caulobacter mirabilis	DnaE1	Aerobe	33	Mesophile	Gram-	4577265	69.3172	4-5	60-70		69666	Bacteria	Proteobacteria	Alphaproteobacteria	Caulobacterales	Caulobacteraceae	Caulobacter		Caulobacter mirabilis	23_E1PrAlp			5	2	1	2	0	0		0	0		1	0	0	1	0	0	0	0		1	0	0	0	0		1
GCA_003932735.1_ASM393273v1	Rickettsiales endosymbiont of Stachyamoeba lipophora	DnaE1	NA	28	Mesophile	NA	1738386	33.0133	1-2	30-40		2486578	Bacteria	Proteobacteria	Alphaproteobacteria	Rickettsiales				Rickettsiales endosymbiont of Stachyamoeba lipophora	23_E1PrAlp			2	1	1	0	0	0		0	0		1	0	0	0	0	0	0	0		1	0	0	0	0		0
GCA_014396585.1_ASM1439658v1	Sphingomonas rhizophila	DnaE1	Aerobe	27.5	Mesophile	Gram-	2557483	65.1837	2-3	60-70		2071607	Bacteria	Proteobacteria	Alphaproteobacteria	Sphingomonadales	Sphingomonadaceae	Sphingomonas		Sphingomonas rhizophila	23_E1PrAlp			3	1	1	1	0	0		0	0		1	0	0	0	0	0	0	0		1	0	0	0	0		0
GCA_000017265.1_ASM1726v1	Phenylobacterium zucineum HLK1	DnaE1	Aerobe	30	Mesophile	Gram-	4379231	71.1013	4-5	>70		450851	Bacteria	Proteobacteria	Alphaproteobacteria	Caulobacterales	Caulobacteraceae	Phenylobacterium	Phenylobacterium zucineum	Phenylobacterium zucineum HLK1	23_E1PrAlp			5	2	1	2	0	0		0	0		1	0	0	1	0	0	0	0		1	0	0	0	0		1
GCA_003015145.1_ASM301514v1	Candidatus Phycorickettsia trachydisci	DnaE1	NA	NA	NA	NA	1472411	34.0663	1-2	30-40		2115978	Bacteria	Proteobacteria	Alphaproteobacteria	Rickettsiales	Rickettsiaceae	Candidatus Phycorickettsia		Candidatus Phycorickettsia trachydisci	23_E1PrAlp			2	1	1	0	0	0		0	0		1	0	0	0	0	0	0	0		1	0	0	0	0		0
GCA_003544895.1_ASM354489v1	Profundibacter amoris	DnaE1	NA	NA	NA	NA	3558757	57.3817	3-4	50-60		2171755	Bacteria	Proteobacteria	Alphaproteobacteria	Rhodobacterales	Rhodobacteraceae	Profundibacter		Profundibacter amoris	23_E1PrAlp			4	1	1	2	0	0		0	0		1	0	0	0	0	0	0	0		1	0	0	0	0		1
GCA_008000755.1_ASM800075v1	Youhaiella tibetensis	DnaE1	NA	37	Mesophile	Gram-	4430734	64.8019	4-5	60-70		1447062	Bacteria	Proteobacteria	Alphaproteobacteria	Hyphomicrobiales	Devosiaceae	Youhaiella		Youhaiella tibetensis	23_E1PrAlp			6	2	1	3	0	0		0	0		1	0	0	1	0	0	0	0		1	0	0	0	0		1
GCA_013004005.1_ASM1300400v1	Pelagibacterium halotolerans	DnaE1	Aerobe	28	Mesophile	Gram-	3962298	61.3534	3-4	60-70		531813	Bacteria	Proteobacteria	Alphaproteobacteria	Hyphomicrobiales	Devosiaceae	Pelagibacterium		Pelagibacterium halotolerans	23_E1PrAlp			5	2	1	2	0	0		0	0		1	0	0	1	0	0	0	0		1	0	0	0	0		1
GCA_000192745.1_ASM19274v1	Polymorphum gilvum SL003B-26A1	DnaE1	NA	37	Mesophile	NA	4718963	67.1346	4-5	60-70		991905	Bacteria	Proteobacteria	Alphaproteobacteria	Rhodobacterales	Rhodobacteraceae	Polymorphum	Polymorphum gilvum	Polymorphum gilvum SL003B-26A1	23_E1PrAlp			3	1	1	1	0	0		0	0		1	0	0	0	0	0	0	0		1	0	0	0	0		1
GCA_002173515.1_ASM217351v1	Komagataeibacter europaeus	DnaE1	Aerobe	30	Mesophile	Gram-	3797909	61.6964	3-4	60-70		33995	Bacteria	Proteobacteria	Alphaproteobacteria	Rhodospirillales	Acetobacteraceae	Komagataeibacter		Komagataeibacter europaeus	23_E1PrAlp			7	3	1	3	0	0		0	0		1	0	0	2	0	0	0	0		1	0	0	0	0		1
GCA_005887635.2_ASM588763v2	Paraoceanicella profunda	DnaE1	Aerobe	37	Mesophile	Gram-	5468583	70.1505	5-6	>70		2579971	Bacteria	Proteobacteria	Alphaproteobacteria	Rhodobacterales	Rhodobacteraceae	Paraoceanicella		Paraoceanicella profunda	23_E1PrAlp			5	2	1	2	0	0		0	0		1	0	0	1	0	0	0	0		1	0	0	0	0		1
GCA_009789575.1_ASM978957v1	Stappia indica	DnaE1	Aerobe	31	Mesophile	Gram-	5116759	67.3032	5-6	60-70		538381	Bacteria	Proteobacteria	Alphaproteobacteria	Hyphomicrobiales	Stappiaceae	Stappia		Stappia indica	23_E1PrAlp			5	2	1	2	0	0		0	0		1	0	0	1	0	0	0	0		1	0	0	0	0		1
GCA_014352855.1_ASM1435285v1	Sphingomonas sabuli	DnaE1	Aerobe	28	Mesophile	Gram-	2513891	65.8539	2-3	60-70		2764186	Bacteria	Proteobacteria	Alphaproteobacteria	Sphingomonadales	Sphingomonadaceae	Sphingomonas		Sphingomonas sabuli	23_E1PrAlp			5	2	1	2	0	0		0	0		1	0	0	1	0	0	0	0		1	0	0	0	0		1
GCA_000023785.1_ASM2378v1	Hirschia baltica ATCC 49814	DnaE1	Aerobe	30	Mesophile	Gram-	3540114	45.1898	3-4	40-50		582402	Bacteria	Proteobacteria	Alphaproteobacteria	Hyphomonadales	Hyphomonadaceae	Hirschia	Hirschia baltica	Hirschia baltica ATCC 49814	23_E1PrAlp			5	2	1	2	0	0		0	0		1	0	0	1	0	0	0	0		1	0	0	0	0		1
GCA_002355335.1_ASM235533v1	Variibacter gotjawalensis	DnaE1	Aerobe	28	Mesophile	NA	4586237	62.2347	4-5	60-70		1333996	Bacteria	Proteobacteria	Alphaproteobacteria	Hyphomicrobiales	Bradyrhizobiaceae	Variibacter		Variibacter gotjawalensis	23_E1PrAlp			5	2	1	2	0	0		0	0		1	0	0	1	0	0	0	0		1	0	0	0	0		1
GCA_000182745.1_ASM18274v1	Komagataeibacter medellinensis NBRC 3288	DnaE1	Aerobe	30	Mesophile	Gram-	3513191	60.5825	3-4	60-70		634177	Bacteria	Proteobacteria	Alphaproteobacteria	Rhodospirillales	Acetobacteraceae	Komagataeibacter	Komagataeibacter medellinensis	Komagataeibacter medellinensis NBRC 3288	23_E1PrAlp			5	2	1	2	0	0		0	0		1	0	0	1	0	0	0	0		1	0	0	0	0		1
GCA_001941945.1_ASM194194v1	Roseomonas gilardii	DnaE1	Aerobe	36	Mesophile	Gram-	5412463	70.1087	5-6	>70		257708	Bacteria	Proteobacteria	Alphaproteobacteria	Rhodospirillales	Acetobacteraceae	Roseomonas		Roseomonas gilardii	23_E1PrAlp			7	3	1	3	0	0		0	0		1	0	0	2	0	0	0	0		1	0	0	0	0		1
GCA_002009295.1_ASM200929v1	Komagataeibacter nataicola	DnaE1	Aerobe	30	Mesophile	Gram-	3760301	61.4886	3-4	60-70		265960	Bacteria	Proteobacteria	Alphaproteobacteria	Rhodospirillales	Acetobacteraceae	Komagataeibacter		Komagataeibacter nataicola	23_E1PrAlp			6	2	1	3	0	0		0	0		1	0	0	1	0	0	0	0		1	0	0	0	0		1
GCA_003008515.1_ASM300851v1	Phreatobacter cathodiphilus	DnaE1	Aerobe	29	Mesophile	Gram-	4494445	69.2516	4-5	60-70		1868589	Bacteria	Proteobacteria	Alphaproteobacteria	Hyphomicrobiales	Phreatobacteraceae	Phreatobacter		Phreatobacter cathodiphilus	23_E1PrAlp			5	2	1	2	0	0		0	0		1	0	0	1	0	0	0	0		1	0	0	0	0		1
GCA_004348195.1_ASM434819v1	Komagataeibacter saccharivorans	DnaE1	Aerobe	30	Mesophile	Gram-	3727857	61.3014	3-4	60-70		265959	Bacteria	Proteobacteria	Alphaproteobacteria	Rhodospirillales	Acetobacteraceae	Komagataeibacter		Komagataeibacter saccharivorans	23_E1PrAlp			8	3	1	4	0	0		0	0		1	0	0	2	0	0	0	0		1	0	0	0	0		1
GCA_008693785.1_ASM869378v1	Roseomonas mucosa	DnaE1	Aerobe	31	Mesophile	Gram-	4996294	70.2882	4-5	>70		207340	Bacteria	Proteobacteria	Alphaproteobacteria	Rhodospirillales	Acetobacteraceae	Roseomonas		Roseomonas mucosa	23_E1PrAlp			8	4	1	3	0	0		0	0		1	0	0	3	0	0	0	0		1	0	0	0	0		1
GCA_010669125.1_ASM1066912v1	Ancylobacter pratisalsi	DnaE1	Aerobe	30	Mesophile	Gram-	4778271	65.9335	4-5	60-70		1745854	Bacteria	Proteobacteria	Alphaproteobacteria	Hyphomicrobiales	Xanthobacteraceae	Ancylobacter		Ancylobacter pratisalsi	23_E1PrAlp			5	2	1	2	0	0		0	0		1	0	0	1	0	0	0	0		1	0	0	0	0		1
GCA_011300455.1_ASM1130045v1	Sphingomonas piscis	DnaE1	Aerobe	28	Mesophile	Gram-	2718035	63.2753	2-3	60-70		2714943	Bacteria	Proteobacteria	Alphaproteobacteria	Sphingomonadales	Sphingomonadaceae	Sphingomonas		Sphingomonas piscis	23_E1PrAlp			4	2	1	1	0	0		0	0		1	0	0	1	0	0	0	0		1	0	0	0	0		1
GCA_011611525.1_ASM1161152v1	Komagataeibacter rhaeticus	DnaE1	Aerobe	28.5	Mesophile	Gram-	3644828	63.1038	3-4	60-70		215221	Bacteria	Proteobacteria	Alphaproteobacteria	Rhodospirillales	Acetobacteraceae	Komagataeibacter		Komagataeibacter rhaeticus	23_E1PrAlp			8	4	1	3	0	0		0	0		1	0	0	3	0	0	0	0		1	0	0	0	0		1
GCA_000022005.1_ASM2200v1	Caulobacter vibrioides NA1000	DnaE1	Aerobe	30	Mesophile	Gram-	4042929	67.1716	4-5	60-70		565050	Bacteria	Proteobacteria	Alphaproteobacteria	Caulobacterales	Caulobacteraceae	Caulobacter	Caulobacter vibrioides	Caulobacter vibrioides NA1000	23_E1PrAlp			5	2	1	2	0	0		0	0		1	0	0	1	0	0	0	0		1	0	0	0	0		1
GCA_000576145.2_ASM57614v2	Granulibacter bethesdensis CGDNIH4	DnaE1	Aerobe	36	Mesophile	Gram-	2729888	58.7246	2-3	50-60		1052095	Bacteria	Proteobacteria	Alphaproteobacteria	Rhodospirillales	Acetobacteraceae	Granulibacter	Granulibacter bethesdensis	Granulibacter bethesdensis CGDNIH4	23_E1PrAlp			3	1	1	1	0	0		0	0		1	0	0	0	0	0	0	0		1	0	0	0	0		1
GCA_001414055.1_ASM141405v1	Caulobacter henricii	DnaE1	Aerobe	30	Mesophile	Gram-	3957288	65.7884	3-4	60-70		69395	Bacteria	Proteobacteria	Alphaproteobacteria	Caulobacterales	Caulobacteraceae	Caulobacter		Caulobacter henricii	23_E1PrAlp			5	2	1	2	0	0		0	0		1	0	0	1	0	0	0	0		1	0	0	0	0		1
GCA_003015125.1_ASM301512v1	Caulobacter segnis	DnaE1	Aerobe	29.5	Mesophile	Gram-	4655467	67.6664	4-5	60-70		88688	Bacteria	Proteobacteria	Alphaproteobacteria	Caulobacterales	Caulobacteraceae	Caulobacter		Caulobacter segnis	23_E1PrAlp			5	2	1	2	0	0		0	0		1	0	0	1	0	0	0	0		1	0	0	0	0		1
GCA_003150835.1_ASM315083v1	Phenylobacterium parvum	DnaE1	Aerobe	28	Mesophile	Gram-	2828535	69.8971	2-3	60-70		2201350	Bacteria	Proteobacteria	Alphaproteobacteria	Caulobacterales	Caulobacteraceae	Phenylobacterium		Phenylobacterium parvum	23_E1PrAlp			5	2	1	2	0	0		0	0		1	0	0	1	0	0	0	0		1	0	0	0	0		1
GCA_003722335.1_ASM372233v1	Caulobacter flavus	DnaE1	Aerobe	30	Mesophile	Gram-	5659202	69.252	5-6	60-70		1679497	Bacteria	Proteobacteria	Alphaproteobacteria	Caulobacterales	Caulobacteraceae	Caulobacter		Caulobacter flavus	23_E1PrAlp			10	3	1	6	0	0		0	0		1	0	0	2	0	0	0	0		1	0	0	0	0		3
GCA_011044155.1_ASM1104415v1	Pikeienuella piscinae	DnaE1	NA	NA	NA	NA	4373045	65.8735	4-5	60-70		2748098	Bacteria	Proteobacteria	Alphaproteobacteria	Rhodobacterales	Rhodobacteraceae	Pikeienuella		Pikeienuella piscinae	23_E1PrAlp			5	2	1	2	0	0		0	0		1	0	0	1	0	0	0	0		1	0	0	0	0		1
GCA_000021325.1_ASM2132v1	Gluconacetobacter diazotrophicus PA1 5	DnaE1	Aerobe	29.5	Mesophile	Gram-	3914947	66.323	3-4	60-70		272568	Bacteria	Proteobacteria	Alphaproteobacteria	Rhodospirillales	Acetobacteraceae	Gluconacetobacter	Gluconacetobacter diazotrophicus	Gluconacetobacter diazotrophicus PA1 5	23_E1PrAlp			5	2	1	2	0	0		0	0		1	0	0	1	0	0	0	0		1	0	0	0	0		1
GCA_000175215.2_ASM17521v2	Asticcacaulis excentricus CB 48	DnaE1	Aerobe	30	Mesophile	Gram-	4308776	59.5081	4-5	50-60		573065	Bacteria	Proteobacteria	Alphaproteobacteria	Caulobacterales	Caulobacteraceae	Asticcacaulis	Asticcacaulis excentricus	Asticcacaulis excentricus CB 48	23_E1PrAlp			6	2	1	3	0	0		0	0		1	0	0	1	0	0	0	0		1	0	0	0	0		1
GCA_003177055.1_ASM317705v1	Sinorhizobium fredii CCBAU 25509	DnaE1	Aerobe	28	Mesophile	Gram-	6810864	62.1786	6-7	60-70		1128330	Bacteria	Proteobacteria	Alphaproteobacteria	Hyphomicrobiales	Rhizobiaceae	Sinorhizobium	Sinorhizobium fredii	Sinorhizobium fredii CCBAU 25509	23_E1PrAlp			6	2	2	2	0	0		0	0		1	0	0	1	0	0	0	0		1	0	0	0	1		1
GCA_014843995.1_ASM1484399v1	Komagataeibacter hansenii	DnaE1	Aerobe	28	Mesophile	Gram-	3549186	59.5439	3-4	50-60		436	Bacteria	Proteobacteria	Alphaproteobacteria	Rhodospirillales	Acetobacteraceae	Komagataeibacter		Komagataeibacter hansenii	23_E1PrAlp			6	3	1	2	0	0		0	0		1	0	0	2	0	0	0	0		1	0	0	0	0		1
GCA_000013025.1_ASM1302v1	Hyphomonas neptunium ATCC 15444	DnaE1	Aerobe	26	Mesophile	Gram-	3705021	61.9303	3-4	60-70		228405	Bacteria	Proteobacteria	Alphaproteobacteria	Hyphomonadales	Hyphomonadaceae	Hyphomonas	Hyphomonas neptunium	Hyphomonas neptunium ATCC 15444	23_E1PrAlp			5	2	1	2	0	0		0	0		1	0	0	1	0	0	0	0		1	0	0	0	0		1
GCA_002005465.1_ASM200546v1	Neoasaia chiangmaiensis	DnaE1	NA	NA	NA	NA	3407860	61.5038	3-4	60-70		320497	Bacteria	Proteobacteria	Alphaproteobacteria	Rhodospirillales	Acetobacteraceae	Neoasaia		Neoasaia chiangmaiensis	23_E1PrAlp			6	2	1	3	0	0		0	0		1	0	0	1	0	0	0	0		1	0	0	0	0		1
GCA_002005485.1_ASM200548v1	Gluconobacter albidus	DnaE1	Aerobe	26	Mesophile	Gram-	3369297	59.4846	3-4	50-60		318683	Bacteria	Proteobacteria	Alphaproteobacteria	Rhodospirillales	Acetobacteraceae	Gluconobacter		Gluconobacter albidus	23_E1PrAlp			5	2	1	2	0	0		0	0		1	0	0	1	0	0	0	0		1	0	0	0	0		1
GCA_006542335.1_ASM654233v1	Neokomagataea tanensis	DnaE1	NA	NA	NA	NA	2577002	51.9326	2-3	50-60		661191	Bacteria	Proteobacteria	Alphaproteobacteria	Rhodospirillales	Acetobacteraceae	Neokomagataea		Neokomagataea tanensis	23_E1PrAlp			4	1	1	2	0	0		0	0		1	0	0	0	0	0	0	0		1	0	0	0	0		1
GCA_006542355.1_ASM654235v1	Swingsia samuiensis	DnaE1	NA	NA	NA	NA	2193407	45.0699	2-3	40-50		1293412	Bacteria	Proteobacteria	Alphaproteobacteria	Rhodospirillales	Acetobacteraceae	Swingsia		Swingsia samuiensis	23_E1PrAlp			4	1	1	2	0	0		0	0		1	0	0	0	0	0	0	0		1	0	0	0	0		1
GCA_008118345.1_ASM811834v1	Gluconobacter thailandicus	DnaE1	Aerobe	30	Mesophile	Gram-	3649313	56.3061	3-4	50-60		257438	Bacteria	Proteobacteria	Alphaproteobacteria	Rhodospirillales	Acetobacteraceae	Gluconobacter		Gluconobacter thailandicus	23_E1PrAlp			7	3	1	3	0	0		0	0		1	0	0	2	0	0	0	0		1	0	0	0	0		1
GCA_016757795.1_ASM1675779v1	Gluconobacter sphaericus	DnaE1	Aerobe	25	Mesophile	Gram-	3198086	58.0634	3-4	50-60		574987	Bacteria	Proteobacteria	Alphaproteobacteria	Rhodospirillales	Acetobacteraceae	Gluconobacter		Gluconobacter sphaericus	23_E1PrAlp			5	2	1	2	0	0		0	0		1	0	0	1	0	0	0	0		1	0	0	0	0		1
GCA_000017565.1_ASM1756v1	Parvibaculum lavamentivorans DS-1	DnaE1	Aerobe	30	Mesophile	Gram-	3914745	62.3281	3-4	60-70		402881	Bacteria	Proteobacteria	Alphaproteobacteria	Hyphomicrobiales	Parvibaculaceae	Parvibaculum	Parvibaculum lavamentivorans	Parvibaculum lavamentivorans DS-1	23_E1PrAlp			5	2	1	2	0	0		0	0		1	0	0	1	0	0	0	0		1	0	0	0	0		1
GCA_000202835.1_ASM20283v1	Acidiphilium multivorum AIU301	DnaE1	Aerobe	30	Mesophile	Gram-	4214744	66.9703	4-5	60-70		926570	Bacteria	Proteobacteria	Alphaproteobacteria	Rhodospirillales	Acetobacteraceae	Acidiphilium	Acidiphilium multivorum	Acidiphilium multivorum AIU301	23_E1PrAlp			7	2	1	4	0	0		0	0		1	0	0	1	0	0	0	0		1	0	0	0	0		1
GCA_001499615.1_Acetobacter_senegalensis_108B	Acetobacter senegalensis	DnaE1	Aerobe	35	Mesophile	Gram-	3969909	55.6409	3-4	50-60		446692	Bacteria	Proteobacteria	Alphaproteobacteria	Rhodospirillales	Acetobacteraceae	Acetobacter		Acetobacter senegalensis	23_E1PrAlp			5	1	1	3	0	0		0	0		1	0	0	0	0	0	0	0		1	0	0	0	0		1
GCA_001547995.1_ASM154799v1	Asaia bogorensis NBRC 16594	DnaE1	Aerobe	30	Mesophile	Gram-	3198265	59.8083	3-4	50-60		1231624	Bacteria	Proteobacteria	Alphaproteobacteria	Rhodospirillales	Acetobacteraceae	Asaia	Asaia bogorensis	Asaia bogorensis NBRC 16594	23_E1PrAlp			5	2	1	2	0	0		0	0		1	0	0	1	0	0	0	0		1	0	0	0	0		1
GCA_001787355.1_ASM178735v1	Kozakia baliensis	DnaE1	Aerobe	30	Mesophile	Gram-	3093577	57.6596	3-4	50-60		153496	Bacteria	Proteobacteria	Alphaproteobacteria	Rhodospirillales	Acetobacteraceae	Kozakia		Kozakia baliensis	23_E1PrAlp			6	2	1	3	0	0		0	0		1	0	0	1	0	0	0	0		1	0	0	0	0		1
GCA_002173775.1_ASM217377v1	Acetobacter ascendens	DnaE1	Aerobe	26.5	Mesophile	Gram-	3285832	52.2376	3-4	50-60		481146	Bacteria	Proteobacteria	Alphaproteobacteria	Rhodospirillales	Acetobacteraceae	Acetobacter		Acetobacter ascendens	23_E1PrAlp			4	1	1	2	0	0		0	0		1	0	0	0	0	0	0	0		1	0	0	0	0		1
GCA_002220195.1_ASM222019v1	Acetobacter oryzifermentans	DnaE1	Aerobe	26.5	Mesophile	Gram-	3127455	52.8481	3-4	50-60		1633874	Bacteria	Proteobacteria	Alphaproteobacteria	Rhodospirillales	Acetobacteraceae	Acetobacter		Acetobacter oryzifermentans	23_E1PrAlp			7	3	1	3	0	0		0	0		1	0	0	2	0	0	0	0		1	0	0	0	0		1
GCA_004014775.2_ASM401477v2	Acetobacter oryzoeni	DnaE1	Aerobe	26.5	Mesophile	Gram-	3153180	53.1124	3-4	50-60		2500548	Bacteria	Proteobacteria	Alphaproteobacteria	Rhodospirillales	Acetobacteraceae	Acetobacter		Acetobacter oryzoeni	23_E1PrAlp			5	2	1	2	0	0		0	0		1	0	0	1	0	0	0	0		1	0	0	0	0		1
GCA_000012345.1_ASM1234v1	Candidatus Pelagibacter ubique HTCC1062	DnaE1	Aerobe	NA	NA	Gram-	1308759	29.6831	1-2	<30		335992	Bacteria	Proteobacteria	Alphaproteobacteria	Pelagibacterales	Pelagibacteraceae	Candidatus Pelagibacter	Candidatus Pelagibacter ubique	Candidatus Pelagibacter ubique HTCC1062	23_E1PrAlp			3	1	1	1	0	0		0	0		1	0	0	0	0	0	0	0		1	0	0	0	0		0
GCA_000829315.1_ASM82931v1	Wolbachia endosymbiont of Cimex lectularius	DnaE1	Aerobe	NA	NA	Gram-	1250060	36.2505	1-2	30-40		246273	Bacteria	Proteobacteria	Alphaproteobacteria	Rickettsiales	Anaplasmataceae	Wolbachia		Wolbachia endosymbiont of Cimex lectularius	23_E1PrAlp			2	1	1	0	0	0		0	0		1	0	0	0	0	0	0	0		1	0	0	0	0		0
GCA_009792355.1_ASM979235v1	Terricaulis silvestris	DnaE1	NA	NA	NA	NA	3864763	63.4638	3-4	60-70		2686094	Bacteria	Proteobacteria	Alphaproteobacteria	Caulobacterales	Caulobacteraceae	Terricaulis		Terricaulis silvestris	23_E1PrAlp			6	2	1	3	0	0		0	0		1	0	0	1	0	0	0	0		1	0	0	0	0		1
GCA_012276695.1_ASM1227669v1	Candidatus Pelagibacter giovannonii	DnaE1	Aerobe	NA	NA	Gram-	1365705	29.5476	1-2	<30		2563896	Bacteria	Proteobacteria	Alphaproteobacteria	Pelagibacterales	Pelagibacteraceae	Candidatus Pelagibacter		Candidatus Pelagibacter giovannonii	23_E1PrAlp			3	1	1	1	0	0		0	0		1	0	0	0	0	0	0	0		1	0	0	0	0		0
GCA_014396785.1_ASM1439678v1	Sphingomonas lutea	DnaE1	Aerobe	27.5	Mesophile	Gram-	2417654	65.3265	2-3	60-70		1045317	Bacteria	Proteobacteria	Alphaproteobacteria	Sphingomonadales	Sphingomonadaceae	Sphingomonas		Sphingomonas lutea	23_E1PrAlp			5	2	1	2	0	0		0	0		1	0	0	1	0	0	0	0		1	0	0	0	0		1
GCA_004000605.1_ASM400060v1	Glycocaulis alkaliphilus	DnaE1	Aerobe	29	Mesophile	Gram-	3019659	63.4095	3-4	60-70		1434191	Bacteria	Proteobacteria	Alphaproteobacteria	Maricaulales	Maricaulaceae	Glycocaulis		Glycocaulis alkaliphilus	23_E1PrAlp			5	2	1	2	0	0		0	0		1	0	0	1	0	0	0	0		1	0	0	0	0		1
GCA_011302055.1_ASM1130205v1	Sphingomonas sinipercae	DnaE1	Aerobe	28	Mesophile	Gram-	2071006	65.4541	2-3	60-70		2714944	Bacteria	Proteobacteria	Alphaproteobacteria	Sphingomonadales	Sphingomonadaceae	Sphingomonas		Sphingomonas sinipercae	23_E1PrAlp			5	2	1	2	0	0		0	0		1	0	0	1	0	0	0	0		1	0	0	0	0		1
GCA_000020305.1_ASM2030v1	Anaplasma marginale str. Florida	DnaE1	Aerobe	NA	NA	Gram-	1202435	49.7745	1-2	40-50		320483	Bacteria	Proteobacteria	Alphaproteobacteria	Rickettsiales	Anaplasmataceae	Anaplasma	Anaplasma marginale	Anaplasma marginale str. Florida	23_E1PrAlp			2	1	1	0	0	0		0	0		1	0	0	0	0	0	0	0		1	0	0	0	0		0
GCA_000024505.1_ASM2450v1	Anaplasma centrale str. Israel	DnaE1	Aerobe	NA	NA	Gram-	1206806	49.9849	1-2	40-50		574556	Bacteria	Proteobacteria	Alphaproteobacteria	Rickettsiales	Anaplasmataceae	Anaplasma	Anaplasma centrale	Anaplasma centrale str. Israel	23_E1PrAlp			2	1	1	0	0	0		0	0		1	0	0	0	0	0	0	0		1	0	0	0	0		0
GCA_000439775.1_ASM43977v1	Anaplasma phagocytophilum str. JM	DnaE1	Aerobe	NA	NA	Gram-	1481598	41.6447	1-2	40-50		1173064	Bacteria	Proteobacteria	Alphaproteobacteria	Rickettsiales	Anaplasmataceae	Anaplasma	Anaplasma phagocytophilum	Anaplasma phagocytophilum str. JM	23_E1PrAlp			2	1	1	0	0	0		0	0		1	0	0	0	0	0	0	0		1	0	0	0	0		0
GCA_002214625.2_ASM221462v2	Anaplasma ovis str. Haibei	DnaE1	Aerobe	NA	NA	Gram-	1214674	48.8851	1-2	40-50		1248439	Bacteria	Proteobacteria	Alphaproteobacteria	Rickettsiales	Anaplasmataceae	Anaplasma	Anaplasma ovis	Anaplasma ovis str. Haibei	23_E1PrAlp			2	1	1	0	0	0		0	0		1	0	0	0	0	0	0	0		1	0	0	0	0		0
GCA_000012565.1_ASM1256v1	Ehrlichia canis str. Jake	DnaE1	Aerobe	37	Mesophile	Gram-	1315030	28.9577	1-2	<30		269484	Bacteria	Proteobacteria	Alphaproteobacteria	Rickettsiales	Anaplasmataceae	Ehrlichia	Ehrlichia canis	Ehrlichia canis str. Jake	23_E1PrAlp			2	1	1	0	0	0		0	0		1	0	0	0	0	0	0	0		1	0	0	0	0		0
GCA_013460375.1_ASM1346037v1	Ehrlichia ruminantium	DnaE1	Aerobe	37	Mesophile	Gram-	1505922	27.4577	1-2	<30		779	Bacteria	Proteobacteria	Alphaproteobacteria	Rickettsiales	Anaplasmataceae	Ehrlichia		Ehrlichia ruminantium	23_E1PrAlp			2	1	1	0	0	0		0	0		1	0	0	0	0	0	0	0		1	0	0	0	0		0
GCA_000219355.1_ASM21935v1	Candidatus Midichloria mitochondrii IricVA	DnaE1	NA	NA	NA	NA	1183732	36.5535	1-2	30-40		696127	Bacteria	Proteobacteria	Alphaproteobacteria	Rickettsiales	Candidatus Midichloriaceae	Candidatus Midichloria	Candidatus Midichloria mitochondrii	Candidatus Midichloria mitochondrii IricVA	23_E1PrAlp			2	1	1	0	0	0		0	0		1	0	0	0	0	0	0	0		1	0	0	0	0		0
GCA_000632965.1_ASM63296v1	Ehrlichia chaffeensis str. West Paces	DnaE1	Aerobe	37	Mesophile	Gram-	1170935	30.0974	1-2	30-40		1249650	Bacteria	Proteobacteria	Alphaproteobacteria	Rickettsiales	Anaplasmataceae	Ehrlichia	Ehrlichia chaffeensis	Ehrlichia chaffeensis str. West Paces	23_E1PrAlp			2	1	1	0	0	0		0	0		1	0	0	0	0	0	0	0		1	0	0	0	0		0
GCA_000508225.1_ASM50822v1	Ehrlichia muris AS145	DnaE1	Aerobe	37	Mesophile	Gram-	1196717	29.6641	1-2	<30		1423892	Bacteria	Proteobacteria	Alphaproteobacteria	Rickettsiales	Anaplasmataceae	Ehrlichia	Ehrlichia muris	Ehrlichia muris AS145	23_E1PrAlp			2	1	1	0	0	0		0	0		1	0	0	0	0	0	0	0		1	0	0	0	0		0
GCA_019141545.1_ASM1914154v1	Paracoccus marcusii	DnaE1	Aerobe	30	Mesophile	Gram-	4077279	66.4393	4-5	60-70		59779	Bacteria	Proteobacteria	Alphaproteobacteria	Rhodobacterales	Rhodobacteraceae	Paracoccus		Paracoccus marcusii	23_E1PrAlp			8	3	1	4	0	0		0	0		1	0	0	2	0	0	0	0		1	0	0	0	0		1
GCA_000009985.1_ASM998v1	Magnetospirillum magneticum AMB-1	DnaE1	Aerobe	30	Mesophile	Gram-	4967142	65.0939	4-5	60-70		342108	Bacteria	Proteobacteria	Alphaproteobacteria	Rhodospirillales	Rhodospirillaceae	Magnetospirillum	Magnetospirillum magneticum	Magnetospirillum magneticum AMB-1	23_E1PrAlp			8	2	3	3	0	0		0	0		1	0	0	1	0	0	0	0		1	0	0	2	0		1
GCA_013365435.1_ASM1336543v1	Wolbachia endosymbiont of Litomosoides sigmodontis	DnaE1	Aerobe	NA	NA	Gram-	1045802	32.1152	1-2	30-40		80850	Bacteria	Proteobacteria	Alphaproteobacteria	Rickettsiales	Anaplasmataceae	Wolbachia		Wolbachia endosymbiont of Litomosoides sigmodontis	23_E1PrAlp			2	1	1	0	0	0		0	0		1	0	0	0	0	0	0	0		1	0	0	0	0		0
GCA_000008385.1_ASM838v1	Wolbachia endosymbiont strain TRS of Brugia malayi	DnaE1	Aerobe	NA	NA	Gram-	1080084	34.1791	1-2	30-40		292805	Bacteria	Proteobacteria	Alphaproteobacteria	Rickettsiales	Anaplasmataceae	Wolbachia	Wolbachia endosymbiont of Brugia malayi	Wolbachia endosymbiont strain TRS of Brugia malayi	23_E1PrAlp			2	1	1	0	0	0		0	0		1	0	0	0	0	0	0	0		1	0	0	0	0		0
GCA_012030695.1_ASM1203069v1	Wolbachia endosymbiont of Brugia pahangi	DnaE1	Aerobe	NA	NA	Gram-	1072967	34.1732	1-2	30-40		96495	Bacteria	Proteobacteria	Alphaproteobacteria	Rickettsiales	Anaplasmataceae	Wolbachia		Wolbachia endosymbiont of Brugia pahangi	23_E1PrAlp			2	1	1	0	0	0		0	0		1	0	0	0	0	0	0	0		1	0	0	0	0		0
GCA_000306885.1_ASM30688v1	Wolbachia endosymbiont of Onchocerca ochengi	DnaE1	Aerobe	NA	NA	Gram-	957990	32.07	0-1	30-40		100901	Bacteria	Proteobacteria	Alphaproteobacteria	Rickettsiales	Anaplasmataceae	Wolbachia		Wolbachia endosymbiont of Onchocerca ochengi	23_E1PrAlp			2	1	1	0	0	0		0	0		1	0	0	0	0	0	0	0		1	0	0	0	0		0
GCA_013365455.1_ASM1336545v1	Wolbachia endosymbiont of Dirofilaria (Dirofilaria) immitis	DnaE1	Aerobe	NA	NA	Gram-	920122	32.7016	0-1	30-40		1812115	Bacteria	Proteobacteria	Alphaproteobacteria	Rickettsiales	Anaplasmataceae	Wolbachia		Wolbachia endosymbiont of Dirofilaria (Dirofilaria) immitis	23_E1PrAlp			2	1	1	0	0	0		0	0		1	0	0	0	0	0	0	0		1	0	0	0	0		0
GCA_000376605.1_ASM37660v1	Wolbachia endosymbiont of Drosophila simulans wHa	DnaE1	Aerobe	NA	NA	Gram-	1295804	35.0913	1-2	30-40		1236909	Bacteria	Proteobacteria	Alphaproteobacteria	Rickettsiales	Anaplasmataceae	Wolbachia	Wolbachia endosymbiont of Drosophila simulans	Wolbachia endosymbiont of Drosophila simulans wHa	23_E1PrAlp			2	1	1	0	0	0		0	0		1	0	0	0	0	0	0	0		1	0	0	0	0		0
GCA_006542295.1_ASM654229v1	Wolbachia endosymbiont of Carposina sasakii	DnaE1	Aerobe	NA	NA	Gram-	1449344	34.9872	1-2	30-40		2591635	Bacteria	Proteobacteria	Alphaproteobacteria	Rickettsiales	Anaplasmataceae	Wolbachia		Wolbachia endosymbiont of Carposina sasakii	23_E1PrAlp			2	1	1	0	0	0		0	0		1	0	0	0	0	0	0	0		1	0	0	0	0		0
GCA_008033215.1_ASM803321v1	Wolbachia endosymbiont of Drosophila ananassae	DnaE1	Aerobe	NA	NA	Gram-	1401460	35.1934	1-2	30-40		307502	Bacteria	Proteobacteria	Alphaproteobacteria	Rickettsiales	Anaplasmataceae	Wolbachia		Wolbachia endosymbiont of Drosophila ananassae	23_E1PrAlp			2	1	1	0	0	0		0	0		1	0	0	0	0	0	0	0		1	0	0	0	0		0
GCA_017869285.1_ASM1786928v1	Wolbachia endosymbiont of Wiebesia pumilae	DnaE1	Aerobe	NA	NA	Gram-	1278697	35.2463	1-2	30-40		2742717	Bacteria	Proteobacteria	Alphaproteobacteria	Rickettsiales	Anaplasmataceae	Wolbachia		Wolbachia endosymbiont of Wiebesia pumilae	23_E1PrAlp			2	1	1	0	0	0		0	0		1	0	0	0	0	0	0	0		1	0	0	0	0		0
GCA_018141665.1_ASM1814166v1	Wolbachia endosymbiont of Spodoptera picta	DnaE1	Aerobe	NA	NA	Gram-	1339720	33.8673	1-2	30-40		2769078	Bacteria	Proteobacteria	Alphaproteobacteria	Rickettsiales	Anaplasmataceae	Wolbachia		Wolbachia endosymbiont of Spodoptera picta	23_E1PrAlp			2	1	1	0	0	0		0	0		1	0	0	0	0	0	0	0		1	0	0	0	0		0
GCA_018467115.1_ASM1846711v1	Wolbachia endosymbiont of Drosophila yakuba	DnaE1	Aerobe	NA	NA	Gram-	1394392	35.1692	1-2	30-40		260915	Bacteria	Proteobacteria	Alphaproteobacteria	Rickettsiales	Anaplasmataceae	Wolbachia		Wolbachia endosymbiont of Drosophila yakuba	23_E1PrAlp			2	1	1	0	0	0		0	0		1	0	0	0	0	0	0	0		1	0	0	0	0		0
GCA_018467135.1_ASM1846713v1	Wolbachia endosymbiont of Drosophila santomea	DnaE1	Aerobe	NA	NA	Gram-	1409094	35.1757	1-2	30-40		260917	Bacteria	Proteobacteria	Alphaproteobacteria	Rickettsiales	Anaplasmataceae	Wolbachia		Wolbachia endosymbiont of Drosophila santomea	23_E1PrAlp			2	1	1	0	0	0		0	0		1	0	0	0	0	0	0	0		1	0	0	0	0		0
GCA_004795975.1_ASM479597v1	Wolbachia endosymbiont of Drosophila mauritiana	DnaE1	Aerobe	NA	NA	Gram-	1273530	33.997	1-2	30-40		109663	Bacteria	Proteobacteria	Alphaproteobacteria	Rickettsiales	Anaplasmataceae	Wolbachia		Wolbachia endosymbiont of Drosophila mauritiana	23_E1PrAlp			2	1	1	0	0	0		0	0		1	0	0	0	0	0	0	0		1	0	0	0	0		0
GCA_008245065.1_ASM824506v1	Wolbachia endosymbiont of Chrysomya megacephala	DnaE1	Aerobe	NA	NA	Gram-	1376868	33.9513	1-2	30-40		1335053	Bacteria	Proteobacteria	Alphaproteobacteria	Rickettsiales	Anaplasmataceae	Wolbachia		Wolbachia endosymbiont of Chrysomya megacephala	23_E1PrAlp			2	1	1	0	0	0		0	0		1	0	0	0	0	0	0	0		1	0	0	0	0		0
GCA_000013165.1_ASM1316v1	Neorickettsia sennetsu str. Miyayama	DnaE1	Aerobe	NA	NA	Gram-	859006	41.0843	0-1	40-50		222891	Bacteria	Proteobacteria	Alphaproteobacteria	Rickettsiales	Anaplasmataceae	Neorickettsia	Neorickettsia sennetsu	Neorickettsia sennetsu str. Miyayama	23_E1PrAlp			2	1	1	0	0	0		0	0		1	0	0	0	0	0	0	0		1	0	0	0	0		0
GCA_009856525.1_ASM985652v1	Neorickettsia findlayensis	DnaE1	Aerobe	NA	NA	Gram-	864092	40.7388	0-1	40-50		2686014	Bacteria	Proteobacteria	Alphaproteobacteria	Rickettsiales	Anaplasmataceae	Neorickettsia		Neorickettsia findlayensis	23_E1PrAlp			2	1	1	0	0	0		0	0		1	0	0	0	0	0	0	0		1	0	0	0	0		0
GCA_001281405.1_ASM128140v1	Bartonella ancashensis	DnaE1	Aerobe	30	Mesophile	Gram-	1467695	38.4166	1-2	30-40		1318743	Bacteria	Proteobacteria	Alphaproteobacteria	Hyphomicrobiales	Bartonellaceae	Bartonella		Bartonella ancashensis	23_E1PrAlp			2	1	1	0	0	0		0	0		1	0	0	0	0	0	0	0		1	0	0	0	0		0
GCA_000022525.1_ASM2252v1	Neorickettsia risticii str. Illinois	DnaE1	Aerobe	NA	NA	Gram-	879977	41.2713	0-1	40-50		434131	Bacteria	Proteobacteria	Alphaproteobacteria	Rickettsiales	Anaplasmataceae	Neorickettsia	Neorickettsia risticii	Neorickettsia risticii str. Illinois	23_E1PrAlp			2	1	1	0	0	0		0	0		1	0	0	0	0	0	0	0		1	0	0	0	0		0
GCA_000583855.1_ASM58385v1	Gluconobacter oxydans DSM 3504	DnaE1	Aerobe	26	Mesophile	Gram-	2882437	61.0271	2-3	60-70		1288313	Bacteria	Proteobacteria	Alphaproteobacteria	Rhodospirillales	Acetobacteraceae	Gluconobacter	Gluconobacter oxydans	Gluconobacter oxydans DSM 3504	23_E1PrAlp			4	1	1	2	0	0		0	0		1	0	0	0	0	0	0	0		1	0	0	0	0		1
GCA_000632985.1_ASM63298v1	Neorickettsia helminthoeca str. Oregon	DnaE1	Aerobe	NA	NA	Gram-	884232	41.6931	0-1	40-50		1286528	Bacteria	Proteobacteria	Alphaproteobacteria	Rickettsiales	Anaplasmataceae	Neorickettsia	Neorickettsia helminthoeca	Neorickettsia helminthoeca str. Oregon	23_E1PrAlp			2	1	1	0	0	0		0	0		1	0	0	0	0	0	0	0		1	0	0	0	0		0
GCA_004322755.1_ASM432275v1	Massilia albidiflava	DnaE1	Aerobe	30	Mesophile	Gram-	7437157	65.7827	>7	60-70		321983	Bacteria	Proteobacteria	Betaproteobacteria	Burkholderiales	Oxalobacteraceae	Massilia		Massilia albidiflava	25_E1PrBet			6	2	1	2	0	1		1	0		1	0	0	1	0	0	0	0		1	0	0	0	0		0
GCA_009789595.1_ASM978959v1	Massilia flava	DnaE1	Aerobe	28	Mesophile	Gram-	6922031	66.5304	6-7	60-70		871742	Bacteria	Proteobacteria	Betaproteobacteria	Burkholderiales	Oxalobacteraceae	Massilia		Massilia flava	25_E1PrBet			6	2	1	2	0	1		1	0		1	0	0	1	0	0	0	0		1	0	0	0	0		0
GCA_000013605.1_ASM1360v1	Rhodoferax ferrireducens T118	DnaE1	Anaerobe	25	Mesophile	Gram-	4969784	59.596	4-5	50-60		338969	Bacteria	Proteobacteria	Betaproteobacteria	Burkholderiales	Comamonadaceae	Rhodoferax	Rhodoferax ferrireducens	Rhodoferax ferrireducens T118	25_E1PrBet			7	2	1	3	1	0		1	0		1	0	0	1	0	0	0	0		1	0	0	0	0		0
GCA_006517255.1_ASM651725v1	Janthinobacterium tructae	DnaE1	Aerobe	26	Mesophile	Gram-	6314370	62.3546	6-7	60-70		2590869	Bacteria	Proteobacteria	Betaproteobacteria	Burkholderiales	Oxalobacteraceae	Janthinobacterium		Janthinobacterium tructae	25_E1PrBet			8	3	1	3	0	1		1	0		1	0	0	2	0	0	0	0		1	0	0	0	0		0
GCA_003028855.1_ASM302885v1	Massilia armeniaca	DnaE1	Aerobe	30	Mesophile	Gram-	6337491	66.3442	6-7	60-70		2072590	Bacteria	Proteobacteria	Betaproteobacteria	Burkholderiales	Oxalobacteraceae	Massilia		Massilia armeniaca	25_E1PrBet			5	1	1	2	0	1		1	0		1	0	0	0	0	0	0	0		1	0	0	0	0		0
[truncated: 1,764 more rows]
[truncated: 122 more columns]
